# Supplementary material for: Proteogenomic analysis reveals exosomes are more oncogenic than ectosomes
Source: Oncotarget. 2015 Apr 12;6(17):15375–96. doi: 10.18632/oncotarget.3801 (PMC4558158; doi:10.18632/oncotarget.3801)
Supplement: Supplementary file 1 [file oncotarget-06-15375-s001.xlsx]

## Sheet: RAB (2)
				5Y-EXO			5Y-WCL			10k-ECTO			5Y-ECTO			BE2-ECTO			LIM1215
Entrez_id	Gene_symbol	Gene_description	Alternate_names	No. of peptides	No. of spectral counts	NspC	No. of peptides	No. of spectral counts	NspC	No. of peptides	No. of spectral counts	NspC	No. of peptides	No. of spectral counts	NspC	No. of peptides	No. of spectral counts	NspC	No. of peptides	No. of spectral counts	NspC	fold	fold
SNRNP200	23020	small nuclear ribonucleoprotein 200kDa (U5)	ASCC3L1|BRR2|HELIC2|RP33|U5-200KD	0	0	0.719849	19	44	16.4129	51	81	15.6153	24	57	28.6244	4	6	3.67969	2	2	1.97272	39.7645	5.11175
RPS9	6203	ribosomal protein S9	S9	0	0	0.719849	0	0	0.452673	10	43	8.39487	15	54	27.1462	6	12	6.727	4	4	3.18708	37.711	9.34501
PXDN	7837	peroxidasin homolog (Drosophila)	COPOA|D2S448|D2S448E|MG50|PRG2|PXN|VPO	0	0	0.719849	0	0	0.452673	28	70	13.5241	20	46	23.2064	0	0	0.634236	0	0	0.758645	32.2379	0.881068
RPL21	6144	ribosomal protein L21	HYPT12|L21	0	0	0.719849	0	0	0.452673	6	19	3.83997	4	45	22.7142	3	14	7.74318	0	0	0.758645	31.5541	10.7567
RPL18	6141	ribosomal protein L18	L18	0	0	0.719849	0	0	0.452673	8	27	5.35781	9	43	21.7298	4	12	6.727	2	2	1.97272	30.1866	9.34501
SUPT16H	11198	suppressor of Ty 16 homolog (S. cerevisiae)	CDC68|FACTP140|SPT16/CDC68	0	0	0.719849	11	53	19.6838	28	78	15.0449	7	38	19.2697	2	2	1.64918	0	0	0.758645	26.7691	2.29101
DDX21	9188	DEAD (Asp-Glu-Ala-Asp) box helicase 21	GUA|GURDB|RH-II/GU|RH-II/GuA	0	0	0.719849	20	43	16.0496	14	29	5.73734	10	32	16.3192	5	9	5.20311	0	0	0.758645	22.6703	7.22806
DHX15	1665	DEAH (Asp-Glu-Ala-His) box helicase 15	DBP1|DDX15|HRH2|PRP43|PRPF43|PrPp43p	0	0	0.719849	13	29	10.9662	28	63	12.1938	15	30	15.3361	10	16	8.75957	4	5	3.79438	21.3046	12.1686
RPS23	6228	ribosomal protein S23	S23	0	0	0.719849	0	0	0.452673	6	10	2.13295	5	26	13.3705	2	5	3.17199	0	0	0.758645	18.574	4.40646
RPL26	6154	ribosomal protein L26	DBA11|L26	0	0	0.719849	0	0	0.452673	4	4	0.995265	9	26	13.3705	0	0	0.634236	0	0	0.758645	18.574	0.881068
RPL10	6134	ribosomal protein L10	AUTSX5|DXS648|DXS648E|L10|NOV|QM	0	0	0.719849	0	0	0.452673	8	22	4.40911	8	25	12.8792	0	0	0.634236	0	0	0.758645	17.8915	0.881068
SMC3	9126	structural maintenance of chromosomes 3	BAM|BMH|CDLS3|CSPG6|HCAP|SMC3L1	0	0	0.719849	8	22	8.42643	27	33	6.49649	19	24	12.3879	9	10	5.71102	3	4	3.18708	17.2091	7.93364
RPL26L1	51121	ribosomal protein L26-like 1	RPL26P1	0	0	0.719849	0	0	0.452673	5	5	1.18486	7	23	11.8967	0	0	0.634236	0	0	0.758645	16.5267	0.881068
NONO	4841	non-POU domain containing, octamer-binding	NMT55|NRB54|P54|P54NRB|PPP1R114	0	0	0.719849	9	30	11.3291	20	59	11.4338	6	23	11.8967	0	0	0.634236	2	3	2.57986	16.5267	0.881068
UBR4	23352	ubiquitin protein ligase E3 component n-recognin 4	RBAF600|ZUBR1|p600	0	0	0.719849	5	7	2.9884	50	94	18.0878	12	22	11.4056	3	4	2.66433	2	3	2.57986	15.8444	3.70124
XRCC6	2547	X-ray repair complementing defective repair in Chinese hamster cells 6	CTC75|CTCBF|G22P1|KU70|ML8|TLAA	0	0	0.719849	30	64	23.6844	39	94	18.0878	11	21	10.9145	15	30	15.8801	6	9	6.22429	15.1622	22.0603
RPL27A	6157	ribosomal protein L27a	L27A	0	0	0.719849	0	0	0.452673	3	11	2.32259	5	21	10.9145	4	25	13.3359	0	0	0.758645	15.1622	18.5259
MCM2	4171	minichromosome maintenance complex component 2	BM28|CCNL1|CDCL1|D3S3194|MITOTIN|cdc19	0	0	0.719849	14	33	12.4181	28	56	10.8638	9	21	10.9145	0	0	0.634236	0	0	0.758645	15.1622	0.881068
UCHL1	7345	ubiquitin carboxyl-terminal esterase L1 (ubiquitin thiolesterase)	HEL-117|NDGOA|PARK5|PGP 9.5|PGP9.5|PGP95|Uch-L1	0	0	0.719849	8	36	13.5073	8	15	3.08123	9	20	10.4234	3	6	3.67969	0	0	0.758645	14.48	5.11175
RPL17	6139	ribosomal protein L17	L17|PD-1|RPL23	0	0	0.719849	0	0	0.452673	6	14	2.89156	6	20	10.4234	3	3	2.15673	0	0	0.758645	14.48	2.99609
RPL17-C18orf32	100526842	RPL17-C18orf32 readthrough	0	0	0	0.719849	0	0	0.452673	6	14	2.89156	6	20	10.4234	3	3	2.15673	0	0	0.758645	14.48	2.99609
SRSF3	6428	serine/arginine-rich splicing factor 3	SFRS3|SRp20	0	0	0.719849	3	9	3.71313	5	27	5.35781	5	20	10.4234	0	0	0.634236	0	0	0.758645	14.48	0.881068
NUMA1	4926	nuclear mitotic apparatus protein 1	NUMA	0	0	0.719849	29	76	28.0524	33	57	11.0538	14	20	10.4234	0	0	0.634236	2	2	1.97272	14.48	0.881068
VIM	7431	vimentin	CTRCT30|HEL113	0	0	0.719849	51	216	79.2948	26	98	18.8488	10	19	9.93243	12	40	20.9724	0	0	0.758645	13.7979	29.1344
INS-IGF2	723961	INS-IGF2 readthrough	INSIGF	0	0	0.719849	0	0	0.452673	6	12	2.51224	4	19	9.93243	2	6	3.67969	0	0	0.758645	13.7979	5.11175
INS	3630	insulin	IDDM1|IDDM2|ILPR|IRDN|MODY10	0	0	0.719849	0	0	0.452673	6	12	2.51224	4	19	9.93243	2	6	3.67969	0	0	0.758645	13.7979	5.11175
SRSF7	6432	serine/arginine-rich splicing factor 7	9G8|AAG3|SFRS7	0	0	0.719849	3	11	4.43796	7	26	5.16806	6	19	9.93243	3	4	2.66433	0	0	0.758645	13.7979	3.70124
MCM5	4174	minichromosome maintenance complex component 5	CDC46|P1-CDC46	0	0	0.719849	12	31	11.6921	31	44	8.58475	9	19	9.93243	4	6	3.67969	2	2	1.97272	13.7979	5.11175
SLC25A3	5250	solute carrier family 25 (mitochondrial carrier; phosphate carrier), member 3	PHC|PTP	0	0	0.719849	2	22	8.42643	5	7	1.56408	3	18	9.44148	3	9	5.20311	0	0	0.758645	13.1159	7.22806
GSTP1	2950	glutathione S-transferase pi 1	DFN7|FAEES3|GST3|GSTP|HEL-S-22|PI	0	0	0.719849	4	12	4.80042	13	38	7.44559	6	18	9.44148	0	0	0.634236	15	46	28.7571	13.1159	0.881068
CIT	11113	citron rho-interacting serine/threonine kinase	CRIK|STK21	2	2	1.87182	2	2	1.17704	47	81	15.6153	16	48	24.1911	107	665	349.852	83	212	131.112	12.9238	186.905
PRKDC	5591	protein kinase, DNA-activated, catalytic polypeptide	DNA-PKcs|DNAPK|DNPK1|HYRC|HYRC1|XRCC7|p350	4	6	4.17657	78	221	81.1346	132	366	70.1023	41	108	53.821	29	69	35.7693	2	2	1.97272	12.8864	8.56428
CCDC25	55246	coiled-coil domain containing 25	0	0	0	0.719849	0	0	0.452673	0	0	0.23695	2	17	8.95058	2	17	9.26784	3	13	8.65538	12.434	12.8747
SLC25A13	10165	solute carrier family 25 (aspartate/glutamate carrier), member 13	ARALAR2|CITRIN|CTLN2	0	0	0.719849	13	30	11.3291	14	18	3.65028	12	17	8.95058	0	0	0.634236	2	3	2.57986	12.434	0.881068
XRCC5	7520	X-ray repair complementing defective repair in Chinese hamster cells 5 (double-strand-break rejoining)	KARP-1|KARP1|KU80|KUB2|Ku86|NFIV	0	0	0.719849	23	69	25.504	41	90	17.3269	7	16	8.45972	17	36	18.9348	2	2	1.97272	11.7521	26.3039
NCL	4691	nucleolin	C23	0	0	0.719849	40	128	47.0244	21	84	16.1858	7	16	8.45972	5	14	7.74318	8	11	7.43969	11.7521	10.7567
SF3B3	23450	splicing factor 3b, subunit 3, 130kDa	RSE1|SAP130|SF3b130|STAF130	2	2	1.87182	7	34	12.7811	26	68	13.144	9	41	20.7456	6	20	10.793	6	12	8.0475	11.0831	5.76602
KHSRP	8570	KH-type splicing regulatory protein	FBP2|FUBP2|KSRP	0	0	0.719849	15	55	20.4109	35	52	10.104	11	15	7.96891	7	12	6.727	14	17	11.0877	11.0702	9.34501
SERBP1	26135	SERPINE1 mRNA binding protein 1	CHD3IP|HABP4L|PAI-RBP1|PAIRBP1	0	0	0.719849	7	20	7.70102	6	9	1.94332	3	15	7.96891	2	9	5.20311	0	0	0.758645	11.0702	7.22806
PGK2	5232	phosphoglycerate kinase 2	HEL-S-272|PGKB|PGKPS|dJ417L20.2	0	0	0.719849	3	10	4.07553	6	10	2.13295	4	15	7.96891	3	10	5.71102	5	6	4.40174	11.0702	7.93364
HNRNPA1	3178	heterogeneous nuclear ribonucleoprotein A1	ALS19|ALS20|HNRPA1|HNRPA1L3|IBMPFD3|hnRNP A1|hnRNP-A1	0	0	0.719849	14	66	24.4122	13	52	10.104	6	14	7.47815	5	13	7.23506	0	0	0.758645	10.3885	10.0508
RPL11	6135	ribosomal protein L11	DBA7|GIG34|L11	0	0	0.719849	2	6	2.62607	6	11	2.32259	5	14	7.47815	6	9	5.20311	3	4	3.18708	10.3885	7.22806
TKT	7086	transketolase	HEL107|TK|TKT1	0	0	0.719849	24	84	30.9665	17	40	7.82528	8	14	7.47815	5	8	4.69525	5	21	13.5211	10.3885	6.52255
GANAB	23193	glucosidase, alpha; neutral AB	G2AN|GLUII	0	0	0.719849	15	38	14.2335	30	50	9.72417	9	14	7.47815	5	7	4.18745	8	9	6.22429	10.3885	5.81712
RAB3D	9545	RAB3D, member RAS oncogene family	D2-2|GOV|RAB16|RAD3D	3	13	8.21243	0	0	0.452673	7	14	2.89156	0	0	0.612542	4	5	3.17199	0	0	0.758645	13.4071	2.84014	2.58905
PGM1	5236	phosphoglucomutase 1	CDG1T|GSD14	0	0	0.719849	0	0	0.452673	19	26	5.16806	10	14	7.47815	0	0	0.634236	8	12	8.0475	10.3885	0.881068
TRIM28	10155	tripartite motif containing 28	KAP1|PPP1R157|RNF96|TF1B|TIF1B	2	2	1.87182	15	35	13.1442	42	82	15.8054	15	37	18.7778	2	2	1.64918	5	10	6.83195	10.0318	0.881056
ATP6V1B2	526	ATPase, H+ transporting, lysosomal 56/58kDa, V1 subunit B2	ATP6B1B2|ATP6B2|HO57|VATB|VPP3|Vma2	0	0	0.719849	3	8	3.35075	23	53	10.294	4	13	6.98743	5	12	6.727	4	4	3.18708	9.7068	9.34501
HNRNPH3	3189	heterogeneous nuclear ribonucleoprotein H3 (2H9)	2H9|HNRPH3	0	0	0.719849	3	8	3.35075	5	9	1.94332	6	13	6.98743	2	2	1.64918	0	0	0.758645	9.7068	2.29101
SMC4	10051	structural maintenance of chromosomes 4	CAP-C|CAPC|SMC-4|SMC4L1|hCAP-C	0	0	0.719849	9	11	4.43796	25	30	5.92712	8	13	6.98743	3	3	2.15673	4	4	3.18708	9.7068	2.99609
RBM39	9584	RNA binding motif protein 39	CAPER|CAPERalpha|FSAP59|HCC1|RNPC2	0	0	0.719849	4	5	2.26378	11	29	5.73734	3	13	6.98743	0	0	0.634236	0	0	0.758645	9.7068	0.881068
ILF3	3609	interleukin enhancer binding factor 3, 90kDa	CBTF|DRBF|DRBP76|MMP4|MPHOSPH4|MPP4|NF-AT-90|NF110|NF110b|NF90|NF90a|NF90b|NFAR|NFAR-1|NFAR2|TCP110|TCP80	0	0	0.719849	11	37	13.8704	27	74	14.2844	7	13	6.98743	0	0	0.634236	0	0	0.758645	9.7068	0.881068
RPL18A	6142	ribosomal protein L18a	L18A	0	0	0.719849	0	0	0.452673	10	14	2.89156	5	12	6.49677	4	7	4.18745	0	0	0.758645	9.02518	5.81712
MUC19	283463	mucin 19, oligomeric	MUC-19	0	0	0.719849	6	8	3.35075	5	5	1.18486	5	12	6.49677	4	6	3.67969	15	18	11.6959	9.02518	5.11175
TF	7018	transferrin	PRO1557|PRO2086|TFQTL1	0	0	0.719849	2	2	1.17704	28	105	20.1809	5	12	6.49677	3	4	2.66433	2	3	2.57986	9.02518	3.70124
HDAC2	3066	histone deacetylase 2	HD2|RPD3|YAF1	0	0	0.719849	2	4	1.9015	8	11	2.32259	5	12	6.49677	0	0	0.634236	0	0	0.758645	9.02518	0.881068
MCM3	4172	minichromosome maintenance complex component 3	HCC5|P1-MCM3|P1.h|RLFB	0	0	0.719849	13	34	12.7811	31	71	13.7142	5	12	6.49677	0	0	0.634236	2	2	1.97272	9.02518	0.881068
RPL22	6146	ribosomal protein L22	EAP|HBP15|HBP15/L22|L22	0	0	0.719849	0	0	0.452673	4	8	1.7537	6	12	6.49677	0	0	0.634236	0	0	0.758645	9.02518	0.881068
RAB3C	115827	RAB3C, member RAS oncogene family	0	2	12	7.63568	0	0	0.452673	4	9	1.94332	0	0	0.612542	0	0	0.634236	2	5	3.79438	12.4655	3.92919	12.0392
HNRNPA3	220988	heterogeneous nuclear ribonucleoprotein A3	2610510D13Rik|D10S102|FBRNP|HNRPA3	0	0	0.719849	8	18	6.97571	8	15	3.08123	4	12	6.49677	0	0	0.634236	0	0	0.758645	9.02518	0.881068
AGRN	375790	agrin	CMSPPD	0	0	0.719849	0	0	0.452673	60	181	34.6662	8	12	6.49677	0	0	0.634236	12	15	9.87137	9.02518	0.881068
SMC1A	8243	structural maintenance of chromosomes 1A	CDLS2|DXS423E|SB1.8|SMC1|SMC1L1|SMC1alpha|SMCB	0	0	0.719849	10	24	9.15195	24	39	7.63543	9	12	6.49677	0	0	0.634236	0	0	0.758645	9.02518	0.881068
RAB3A	5864	RAB3A, member RAS oncogene family	0	2	12	7.63568	0	0	0.452673	6	13	2.7019	0	0	0.612542	0	0	0.634236	0	0	0.758645	12.4655	2.82604	12.0392
HSD17B10	3028	hydroxysteroid (17-beta) dehydrogenase 10	17b-HSD10|ABAD|CAMR|DUPXp11.22|ERAB|HADH2|HCD2|MHBD|MRPP2|MRX17|MRX31|MRXS10|SCHAD|SDR5C1	0	0	0.719849	4	16	6.25051	10	16	3.2709	5	12	6.49677	0	0	0.634236	0	0	0.758645	9.02518	0.881068
DHX9	1660	DEAH (Asp-Glu-Ala-His) box helicase 9	DDX9|LKP|NDH2|NDHII|RHA	6	7	4.75292	32	110	40.449	42	86	16.5661	25	84	41.9481	18	40	20.9724	9	14	9.26334	8.82575	4.41252
RPS5	6193	ribosomal protein S5	S5	2	2	1.87182	0	0	0.452673	8	17	3.46058	8	32	16.3192	5	10	5.71102	0	0	0.758645	8.71835	3.05105
HNRNPM	4670	heterogeneous nuclear ribonucleoprotein M	CEAR|HNRNPM4|HNRPM|HNRPM4|HTGR1|NAGR1|hnRNP M	2	3	2.44791	31	123	45.197	41	87	16.7563	17	42	21.2377	4	11	6.21898	13	17	11.0877	8.67584	2.54053
PRPF8	10594	pre-mRNA processing factor 8	HPRP8|PRP8|PRPC8|RP13|SNRNP220	2	3	2.44791	15	37	13.8704	36	46	8.96453	22	42	21.2377	0	0	0.634236	2	2	1.97272	8.67584	0.259093
TOP2B	7155	topoisomerase (DNA) II beta 180kDa	TOPIIB|top2beta	2	3	2.44791	8	16	6.25051	10	13	2.7019	18	42	21.2377	0	0	0.634236	0	0	0.758645	8.67584	0.259093
ACACA	31	acetyl-CoA carboxylase alpha	ACAC|ACACAD|ACC|ACC1|ACCA	0	0	0.719849	13	22	8.42643	38	42	8.205	6	11	6.00615	13	16	8.75957	6	7	5.00918	8.34363	12.1686
NPM1	4869	nucleophosmin (nucleolar phosphoprotein B23, numatrin)	B23|NPM	0	0	0.719849	17	90	33.1532	8	34	6.6863	6	11	6.00615	7	16	8.75957	0	0	0.758645	8.34363	12.1686
ISOC1	51015	isochorismatase domain containing 1	0	0	0	0.719849	5	15	5.88795	9	12	2.51224	7	11	6.00615	3	6	3.67969	0	0	0.758645	8.34363	5.11175
BUB3	9184	BUB3 mitotic checkpoint protein	BUB3L|hBUB3	0	0	0.719849	3	6	2.62607	9	16	3.2709	7	11	6.00615	3	3	2.15673	0	0	0.758645	8.34363	2.99609
HUWE1	10075	HECT, UBA and WWE domain containing 1, E3 ubiquitin protein ligase	ARF-BP1|HECTH9|HSPC272|Ib772|LASU1|MULE|URE-B1|UREB1	0	0	0.719849	11	26	9.87757	65	168	32.1855	5	11	6.00615	3	5	3.17199	2	2	1.97272	8.34363	4.40646
SMARCA5	8467	SWI/SNF related, matrix associated, actin dependent regulator of chromatin, subfamily a, member 5	ISWI|SNF2H|WCRF135|hISWI|hSNF2H	0	0	0.719849	7	11	4.43796	11	15	3.08123	6	11	6.00615	0	0	0.634236	0	0	0.758645	8.34363	0.881068
RPL10L	140801	ribosomal protein L10-like	RPL10_5_1358	0	0	0.719849	0	0	0.452673	6	8	1.7537	4	11	6.00615	0	0	0.634236	0	0	0.758645	8.34363	0.881068
ELAVL4	1996	ELAV like neuron-specific RNA binding protein 4	HUD|PNEM	0	0	0.719849	6	13	5.1629	0	0	0.23695	6	11	6.00615	0	0	0.634236	0	0	0.758645	8.34363	0.881068
LRPPRC	10128	leucine-rich pentatricopeptide repeat containing	CLONE-23970|GP130|LRP130|LSFC	5	5	3.60028	39	104	38.2592	16	19	3.83997	26	59	29.6102	7	10	5.71102	5	7	5.00918	8.2244	1.58627
EMILIN1	11117	elastin microfibril interfacer 1	EMI|EMILIN|gp115	3	3	2.44791	0	0	0.452673	0	0	0.23695	16	39	19.7616	16	52	27.0899	0	0	0.758645	8.07286	11.0666
RTL1	388015	retrotransposon-like 1	MART1|Mar1|PEG11	3	5	3.60028	8	13	5.1629	2	2	0.616093	15	56	28.1316	0	0	0.634236	0	0	0.758645	7.81373	0.176163
RPL13A	23521	ribosomal protein L13a	L13A|TSTA1	3	4	3.02406	6	11	4.43796	9	28	5.54757	15	46	23.2064	3	7	4.18745	0	0	0.758645	7.67392	1.38471
KRT18	3875	keratin 18	CYK18|K18	0	0	0.719849	0	0	0.452673	9	15	3.08123	3	10	5.51558	2	14	7.74318	38	147	90.7852	7.66214	10.7567
RPL5	6125	ribosomal protein L5	DBA6|L5|PPP1R135	0	0	0.719849	3	3	1.53926	10	31	6.1169	3	10	5.51558	6	18	9.77616	0	0	0.758645	7.66214	13.5809
PSME3	10197	proteasome (prosome, macropain) activator subunit 3 (PA28 gamma; Ki)	HEL-S-283|Ki|PA28-gamma|PA28G|PA28gamma|REG-GAMMA	0	0	0.719849	3	11	4.43796	12	48	9.34433	4	10	5.51558	4	8	4.69525	2	3	2.57986	7.66214	6.52255
ARL3	403	ADP-ribosylation factor-like 3	ARFL3	0	0	0.719849	0	0	0.452673	8	16	3.2709	6	10	5.51558	5	9	5.20311	0	0	0.758645	7.66214	7.22806
RPL32	6161	ribosomal protein L32	L32	0	0	0.719849	2	2	1.17704	5	12	2.51224	5	10	5.51558	3	7	4.18745	0	0	0.758645	7.66214	5.81712
SRSF6	6431	serine/arginine-rich splicing factor 6	B52|HEL-S-91|SFRS6|SRP55	0	0	0.719849	4	8	3.35075	9	19	3.83997	5	10	5.51558	2	5	3.17199	0	0	0.758645	7.66214	4.40646
RPS7	6201	ribosomal protein S7	DBA8|S7	0	0	0.719849	0	0	0.452673	8	16	3.2709	6	10	5.51558	3	4	2.66433	0	0	0.758645	7.66214	3.70124
ALDH18A1	5832	aldehyde dehydrogenase 18 family, member A1	ARCL3A|GSAS|P5CS|PYCS	0	0	0.719849	10	29	10.9662	5	6	1.37447	6	10	5.51558	2	3	2.15673	0	0	0.758645	7.66214	2.99609
PRPH	5630	peripherin	NEF4|PRPH1	0	0	0.719849	15	30	11.3291	2	8	1.7537	4	10	5.51558	2	2	1.64918	0	0	0.758645	7.66214	2.29101
SMURF1	57154	SMAD specific E3 ubiquitin protein ligase 1	0	0	0	0.719849	0	0	0.452673	0	0	0.23695	2	10	5.51558	0	0	0.634236	0	0	0.758645	7.66214	0.881068
RAB23	51715	RAB23, member RAS oncogene family	HSPC137	6	11	7.05899	0	0	0.452673	9	14	2.89156	0	0	0.612542	0	0	0.634236	0	0	0.758645	11.5241	2.44124	11.1299
P4HB	5034	prolyl 4-hydroxylase, beta polypeptide	DSI|ERBA2L|GIT|P4Hbeta|PDI|PDIA1|PHDB|PO4DB|PO4HB|PROHB	0	0	0.719849	4	8	3.35075	14	20	4.02968	6	10	5.51558	0	0	0.634236	14	19	12.3042	7.66214	0.881068
DPYSL5	56896	dihydropyrimidinase-like 5	CRAM|CRMP-5|CRMP5|Ulip6	0	0	0.719849	0	0	0.452673	5	5	1.18486	6	10	5.51558	0	0	0.634236	0	0	0.758645	7.66214	0.881068
ELAVL3	1995	ELAV like neuron-specific RNA binding protein 3	HUC|HUCL|PLE21	0	0	0.719849	3	9	3.71313	0	0	0.23695	5	10	5.51558	0	0	0.634236	0	0	0.758645	7.66214	0.881068
SRP72	6731	signal recognition particle 72kDa	BMFF|BMFS1|HEL103	0	0	0.719849	0	0	0.452673	17	28	5.54757	6	10	5.51558	0	0	0.634236	0	0	0.758645	7.66214	0.881068
MAP1A	4130	microtubule-associated protein 1A	MAP1L|MTAP1A	0	0	0.719849	8	19	7.33835	5	9	1.94332	4	10	5.51558	0	0	0.634236	0	0	0.758645	7.66214	0.881068
AP1G1	164	adaptor-related protein complex 1, gamma 1 subunit	ADTG|CLAPG1	0	0	0.719849	2	4	1.9015	16	32	6.3067	4	10	5.51558	0	0	0.634236	0	0	0.758645	7.66214	0.881068
RAD50	10111	RAD50 homolog (S. cerevisiae)	NBSLD|RAD502|hRad50	0	0	0.719849	0	0	0.452673	19	23	4.59883	8	10	5.51558	0	0	0.634236	0	0	0.758645	7.66214	0.881068
RACGAP1	29127	Rac GTPase activating protein 1	CYK4|HsCYK-4|ID-GAP|MgcRacGAP	0	0	0.719849	0	0	0.452673	30	125	23.9888	6	9	5.02506	52	486	253.476	36	252	156.089	6.98072	352.123
TPM3	7170	tropomyosin 3	CAPM1|CFTD|HEL-189|HEL-S-82p|NEM1|OK/SW-cl.5|TM-5|TM3|TM30|TM30nm|TM5|TPMsk3|TRK|hscp30	0	0	0.719849	15	57	21.1382	11	17	3.46058	5	9	5.02506	14	35	18.4256	2	2	1.97272	6.98072	25.5964
HADHA	3030	hydroxyacyl-CoA dehydrogenase/3-ketoacyl-CoA thiolase/enoyl-CoA hydratase (trifunctional protein), alpha subunit	ECHA|GBP|HADH|LCEH|LCHAD|MTPA|TP-ALPHA	0	0	0.719849	19	65	24.0483	10	13	2.7019	5	9	5.02506	6	10	5.71102	4	5	3.79438	6.98072	7.93364
DNM1L	10059	dynamin 1-like	DLP1|DRP1|DVLP|DYMPLE|EMPF|HDYNIV	0	0	0.719849	12	15	5.88795	25	65	12.5738	5	9	5.02506	5	8	4.69525	4	7	5.00918	6.98072	6.52255
FGFR1	2260	fibroblast growth factor receptor 1	BFGFR|CD331|CEK|FGFBR|FGFR-1|FLG|FLT-2|FLT2|HBGFR|HH2|HRTFDS|KAL2|N-SAM|OGD|bFGF-R-1	0	0	0.719849	0	0	0.452673	3	8	1.7537	2	9	5.02506	2	7	4.18745	0	0	0.758645	6.98072	5.81712
SF3B1	23451	splicing factor 3b, subunit 1, 155kDa	Hsh155|MDS|PRP10|PRPF10|SAP155|SF3b155	0	0	0.719849	10	16	6.25051	33	89	17.1367	5	9	5.02506	4	6	3.67969	0	0	0.758645	6.98072	5.11175
RPL23A	6147	ribosomal protein L23a	L23A|MDA20	0	0	0.719849	4	11	4.43796	7	14	2.89156	4	9	5.02506	3	4	2.66433	0	0	0.758645	6.98072	3.70124
LYPLA2	11313	lysophospholipase II	APT-2|DJ886K2.4	0	0	0.719849	3	5	2.26378	5	8	1.7537	3	9	5.02506	3	5	3.17199	2	2	1.97272	6.98072	4.40646
ARPC3	10094	actin related protein 2/3 complex, subunit 3, 21kDa	ARC21|p21-Arc	0	0	0.719849	0	0	0.452673	9	15	3.08123	5	9	5.02506	3	5	3.17199	5	7	5.00918	6.98072	4.40646
ATXN10	25814	ataxin 10	E46L|HUMEEP|SCA10	0	0	0.719849	2	3	1.53926	20	28	5.54757	6	9	5.02506	4	5	3.17199	5	7	5.00918	6.98072	4.40646
RPL9	6133	ribosomal protein L9	L9|NPC-A-16	0	0	0.719849	2	3	1.53926	5	13	2.7019	3	9	5.02506	2	3	2.15673	3	4	3.18708	6.98072	2.99609
PPP2R5D	5528	protein phosphatase 2, regulatory subunit B', delta	B56D	0	0	0.719849	3	4	1.9015	10	16	3.2709	3	9	5.02506	0	0	0.634236	2	2	1.97272	6.98072	0.881068
ATP6V1B1	525	ATPase, H+ transporting, lysosomal 56/58kDa, V1 subunit B1	ATP6B1|RTA1B|VATB|VMA2|VPP3	0	0	0.719849	0	0	0.452673	6	12	2.51224	3	9	5.02506	0	0	0.634236	4	4	3.18708	6.98072	0.881068
RAB34	83871	RAB34, member RAS oncogene family	RAB39|RAH	3	6	4.17657	0	0	0.452673	4	5	1.18486	0	0	0.612542	0	0	0.634236	0	0	0.758645	6.81841	3.52494	6.58519
MCM4	4173	minichromosome maintenance complex component 4	CDC21|CDC54|NKCD|NKGCD|P1-CDC21|hCdc21	0	0	0.719849	13	24	9.15195	25	60	11.6238	6	9	5.02506	0	0	0.634236	0	0	0.758645	6.98072	0.881068
DDX50	79009	DEAD (Asp-Glu-Ala-Asp) box polypeptide 50	GU2|GUB|RH-II/GuB|mcdrh	0	0	0.719849	4	13	5.1629	2	6	1.37447	3	9	5.02506	0	0	0.634236	0	0	0.758645	6.98072	0.881068
ATP5O	539	ATP synthase, H+ transporting, mitochondrial F1 complex, O subunit	ATPO|OSCP	0	0	0.719849	4	10	4.07553	7	8	1.7537	5	9	5.02506	0	0	0.634236	0	0	0.758645	6.98072	0.881068
RALY	22913	RALY heterogeneous nuclear ribonucleoprotein	HNRPCL2|P542	0	0	0.719849	4	14	5.52541	6	7	1.56408	6	9	5.02506	0	0	0.634236	0	0	0.758645	6.98072	0.881068
PCSK6	5046	proprotein convertase subtilisin/kexin type 6	PACE4|SPC4	0	0	0.719849	0	0	0.452673	7	8	1.7537	3	9	5.02506	0	0	0.634236	0	0	0.758645	6.98072	0.881068
CCAR2	57805	cell cycle and apoptosis regulator 2	DBC-1|DBC1|KIAA1967|NET35|p30 DBC|p30DBC	0	0	0.719849	14	35	13.1442	10	16	3.2709	3	9	5.02506	0	0	0.634236	0	0	0.758645	6.98072	0.881068
NUDT21	11051	nudix (nucleoside diphosphate linked moiety X)-type motif 21	CFIM25|CPSF5	0	0	0.719849	2	3	1.53926	7	10	2.13295	5	9	5.02506	0	0	0.634236	0	0	0.758645	6.98072	0.881068
IWS1	55677	IWS1 homolog (S. cerevisiae)	0	0	0	0.719849	0	0	0.452673	0	0	0.23695	3	9	5.02506	0	0	0.634236	0	0	0.758645	6.98072	0.881068
HNRNPU	3192	heterogeneous nuclear ribonucleoprotein U (scaffold attachment factor A)	HNRPU|SAF-A|U21.1|hnRNP U	5	16	9.94308	32	175	64.234	25	84	16.1858	17	138	68.7018	5	18	9.77616	6	17	11.0877	6.90951	0.983213
SFPQ	6421	splicing factor proline/glutamine-rich	POMP100|PPP1R140|PSF	2	2	1.87182	17	51	18.9567	21	41	8.01514	10	25	12.8792	0	0	0.634236	6	7	5.00918	6.88055	0.338833
IARS	3376	isoleucyl-tRNA synthetase	IARS1|ILERS|ILRS|IRS|PRO0785	4	5	3.60028	15	36	13.5073	38	70	13.5241	22	46	23.2064	13	34	17.9164	7	19	12.3042	6.44572	4.97638
SYNCRIP	10492	synaptotagmin binding, cytoplasmic RNA interacting protein	GRY-RBP|GRYRBP|HNRNPQ|HNRPQ1|NSAP1|PP68|hnRNP-Q	4	6	4.17657	10	23	8.78918	16	38	7.44559	8	53	26.6536	5	20	10.793	7	8	5.6167	6.38169	2.58417
XPO5	57510	exportin 5	exp5	0	0	0.719849	5	10	4.07553	31	63	12.1938	4	8	4.53459	6	12	6.727	2	2	1.97272	6.29936	9.34501
SCFD1	23256	sec1 family domain containing 1	C14orf163|RA410|SLY1|SLY1P|STXBP1L2	0	0	0.719849	4	11	4.43796	20	32	6.3067	4	8	4.53459	8	12	6.727	4	6	4.40174	6.29936	9.34501
MAK	4117	male germ cell-associated kinase	RP62|dJ417M14.2	0	0	0.719849	0	0	0.452673	4	9	1.94332	2	8	4.53459	2	7	4.18745	0	0	0.758645	6.29936	5.81712
PRDX4	10549	peroxiredoxin 4	AOE37-2|AOE372|HEL-S-97n|PRX-4	0	0	0.719849	2	8	3.35075	8	18	3.65028	3	8	4.53459	2	5	3.17199	0	0	0.758645	6.29936	4.40646
PRPF19	27339	pre-mRNA processing factor 19	NMP200|PRP19|PSO4|SNEV|UBOX4|hPSO4	0	0	0.719849	3	3	1.53926	11	18	3.65028	5	8	4.53459	3	3	2.15673	4	5	3.79438	6.29936	2.99609
DDX18	8886	DEAD (Asp-Glu-Ala-Asp) box polypeptide 18	MrDb	0	0	0.719849	3	4	1.9015	3	3	0.805676	4	8	4.53459	0	0	0.634236	0	0	0.758645	6.29936	0.881068
DKC1	1736	dyskeratosis congenita 1, dyskerin	CBF5|DKC|DKCX|NAP57|NOLA4|XAP101	0	0	0.719849	0	0	0.452673	3	6	1.37447	2	8	4.53459	0	0	0.634236	0	0	0.758645	6.29936	0.881068
ICK	22858	intestinal cell (MAK-like) kinase	ECO|LCK2|MRK	0	0	0.719849	0	0	0.452673	0	0	0.23695	2	8	4.53459	0	0	0.634236	0	0	0.758645	6.29936	0.881068
SLC25A12	8604	solute carrier family 25 (aspartate/glutamate carrier), member 12	AGC1|ARALAR	0	0	0.719849	5	9	3.71313	3	3	0.805676	4	8	4.53459	0	0	0.634236	0	0	0.758645	6.29936	0.881068
RPS17	6218	ribosomal protein S17	DBA4|RPS17L|RPS17L1|RPS17L2|S17	0	0	0.719849	0	0	0.452673	7	14	2.89156	4	8	4.53459	0	0	0.634236	0	0	0.758645	6.29936	0.881068
LOC100996747	100996747	40S ribosomal protein S26-like	0	0	0	0.719849	0	0	0.452673	2	4	0.995265	2	8	4.53459	0	0	0.634236	0	0	0.758645	6.29936	0.881068
RAB32	10981	RAB32, member RAS oncogene family	0	3	3	2.44791	0	0	0.452673	0	0	0.23695	0	0	0.612542	0	0	0.634236	0	0	0.758645	3.99631	10.3309	3.85962
MSH6	2956	mutS homolog 6	GTBP|GTMBP|HNPCC5|HSAP|p160	0	0	0.719849	7	11	4.43796	7	10	2.13295	4	8	4.53459	0	0	0.634236	0	0	0.758645	6.29936	0.881068
CDK20	23552	cyclin-dependent kinase 20	CCRK|CDCH|P42|PNQALRE	0	0	0.719849	0	0	0.452673	0	0	0.23695	2	8	4.53459	0	0	0.634236	0	0	0.758645	6.29936	0.881068
PLOD3	8985	procollagen-lysine, 2-oxoglutarate 5-dioxygenase 3	LH3	0	0	0.719849	2	7	2.9884	6	8	1.7537	4	8	4.53459	0	0	0.634236	0	0	0.758645	6.29936	0.881068
RPA1	6117	replication protein A1, 70kDa	HSSB|MST075|REPA1|RF-A|RP-A|RPA70	0	0	0.719849	3	6	2.62607	20	37	7.25576	4	8	4.53459	0	0	0.634236	0	0	0.758645	6.29936	0.881068
HCFC1	3054	host cell factor C1	CFF|HCF-1|HCF1|HFC1|MRX3|PPP1R89|VCAF	0	0	0.719849	6	27	10.2404	12	20	4.02968	2	8	4.53459	0	0	0.634236	0	0	0.758645	6.29936	0.881068
NOP56	10528	NOP56 ribonucleoprotein	NOL5A|SCA36	0	0	0.719849	7	17	6.6131	8	9	1.94332	4	8	4.53459	0	0	0.634236	0	0	0.758645	6.29936	0.881068
XPO7	23039	exportin 7	EXP7|RANBP16	0	0	0.719849	2	4	1.9015	12	15	3.08123	7	8	4.53459	0	0	0.634236	2	3	2.57986	6.29936	0.881068
PRDX1	5052	peroxiredoxin 1	MSP23|NKEF-A|NKEFA|PAG|PAGA|PAGB|PRX1|PRXI|TDPX2	2	3	2.44791	10	34	12.7811	18	54	10.4839	12	30	15.3361	9	28	14.8622	9	20	12.9126	6.26498	6.0714
ACOT7	11332	acyl-CoA thioesterase 7	ACH1|ACT|BACH|CTE-II|LACH|LACH1|hBACH	2	3	2.44791	9	22	8.42643	17	24	4.78857	7	30	15.3361	5	10	5.71102	0	0	0.758645	6.26498	2.33302
HNRNPL	3191	heterogeneous nuclear ribonucleoprotein L	HNRPL|hnRNP-L	2	3	2.44791	7	20	7.70102	18	41	8.01514	12	29	14.8446	6	8	4.69525	2	2	1.97272	6.0642	1.91807
RPS14	6208	ribosomal protein S14	EMTB|S14	2	2	1.87182	5	20	7.70102	8	25	4.97831	9	21	10.9145	9	22	11.81	2	4	3.18708	5.83094	6.30934
LAMA5	3911	laminin, alpha 5	0	2	2	1.87182	0	0	0.452673	74	105	20.1809	11	21	10.9145	7	9	5.20311	0	0	0.758645	5.83094	2.7797
LARS	51520	leucyl-tRNA synthetase	HSPC192|LARS1|LEURS|LEUS|LFIS|LRS|PIG44|RNTLS|hr025Cl	2	3	2.44791	15	37	13.8704	30	48	9.34433	11	27	13.8618	16	28	14.8622	4	5	3.79438	5.66271	6.0714
MAP1B	4131	microtubule-associated protein 1B	FUTSCH|MAP5|PPP1R102	2	3	2.44791	30	109	40.084	35	80	15.4251	8	27	13.8618	10	41	21.4819	0	0	0.758645	5.66271	8.7756
PLTP	5360	phospholipid transfer protein	BPIFE|HDLCQ9	0	0	0.719849	0	0	0.452673	16	65	12.5738	5	7	4.04417	6	10	5.71102	2	2	1.97272	5.61808	7.93364
PDIA3	2923	protein disulfide isomerase family A, member 3	ER60|ERp57|ERp60|ERp61|GRP57|GRP58|HEL-S-269|HEL-S-93n|HsT17083|P58|PI-PLC	0	0	0.719849	20	54	20.0474	16	17	3.46058	5	7	4.04417	6	9	5.20311	14	15	9.87137	5.61808	7.22806
EIF3H	8667	eukaryotic translation initiation factor 3, subunit H	EIF3S3|eIF3-gamma|eIF3-p40	0	0	0.719849	2	9	3.71313	17	28	5.54757	2	7	4.04417	5	7	4.18745	2	2	1.97272	5.61808	5.81712
ATP6AP2	10159	ATPase, H+ transporting, lysosomal accessory protein 2	APT6M8-9|ATP6IP2|ATP6M8-9|ELDF10|M8-9|MRXE|MRXSH|MSTP009|PRR|RENR|XMRE|XPDS	0	0	0.719849	0	0	0.452673	19	93	17.8976	4	7	4.04417	12	29	15.3711	0	0	0.758645	5.61808	21.3533
RPS10	6204	ribosomal protein S10	DBA9|S10	0	0	0.719849	2	11	4.43796	4	9	1.94332	3	7	4.04417	2	4	2.66433	0	0	0.758645	5.61808	3.70124
LAMC1	3915	laminin, gamma 1 (formerly LAMB2)	LAMB2	0	0	0.719849	7	14	5.52541	55	116	22.2749	5	7	4.04417	2	2	1.64918	0	0	0.758645	5.61808	2.29101
AHSA1	10598	AHA1, activator of heat shock 90kDa protein ATPase homolog 1 (yeast)	AHA1|C14orf3|p38	0	0	0.719849	3	6	2.62607	11	22	4.40911	3	7	4.04417	2	2	1.64918	0	0	0.758645	5.61808	2.29101
EIF3K	27335	eukaryotic translation initiation factor 3, subunit K	EIF3-p28|EIF3S12|HSPC029|M9|MSTP001|PLAC-24|PLAC24|PRO1474|PTD001	0	0	0.719849	0	0	0.452673	9	24	4.78857	4	7	4.04417	2	4	2.66433	4	4	3.18708	5.61808	3.70124
LONP1	9361	lon peptidase 1, mitochondrial	LON|LONP|LonHS|PIM1|PRSS15|hLON	0	0	0.719849	10	21	8.06371	8	8	1.7537	5	7	4.04417	2	2	1.64918	3	3	2.57986	5.61808	2.29101
MSH2	4436	mutS homolog 2	COCA1|FCC1|HNPCC|HNPCC1|LCFS2	0	0	0.719849	7	11	4.43796	13	15	3.08123	7	7	4.04417	0	0	0.634236	0	0	0.758645	5.61808	0.881068
MTHFD1L	25902	methylenetetrahydrofolate dehydrogenase (NADP+ dependent) 1-like	FTHFSDC1|MTC1THFS|dJ292B18.2	0	0	0.719849	7	10	4.07553	8	8	1.7537	5	7	4.04417	0	0	0.634236	0	0	0.758645	5.61808	0.881068
MYL12A	10627	myosin, light chain 12A, regulatory, non-sarcomeric	HEL-S-24|MLCB|MRCL3|MRLC3|MYL2B	0	0	0.719849	2	6	2.62607	8	27	5.35781	3	7	4.04417	0	0	0.634236	5	17	11.0877	5.61808	0.881068
SORD	6652	sorbitol dehydrogenase	HEL-S-95n|SORD1	0	0	0.719849	4	7	2.9884	7	9	1.94332	4	7	4.04417	0	0	0.634236	0	0	0.758645	5.61808	0.881068
HNRNPAB	3182	heterogeneous nuclear ribonucleoprotein A/B	ABBP1|HNRPAB	0	0	0.719849	6	9	3.71313	9	17	3.46058	2	7	4.04417	0	0	0.634236	0	0	0.758645	5.61808	0.881068
MYBBP1A	10514	MYB binding protein (P160) 1a	P160|PAP2	0	0	0.719849	13	23	8.78918	17	27	5.35781	5	7	4.04417	0	0	0.634236	0	0	0.758645	5.61808	0.881068
RAB3B	5865	RAB3B, member RAS oncogene family	0	2	12	7.63568	0	0	0.452673	5	10	2.13295	2	6	3.55379	0	0	0.634236	0	0	0.758645	2.1486	3.57986	12.0392
CPE	1363	carboxypeptidase E	0	0	0	0.719849	0	0	0.452673	20	50	9.72417	4	7	4.04417	0	0	0.634236	0	0	0.758645	5.61808	0.881068
RPL35A	6165	ribosomal protein L35a	DBA5|L35A	0	0	0.719849	0	0	0.452673	6	8	1.7537	4	7	4.04417	0	0	0.634236	0	0	0.758645	5.61808	0.881068
MYL12B	103910	myosin, light chain 12B, regulatory	MLC-B|MRLC2	0	0	0.719849	2	6	2.62607	8	27	5.35781	3	7	4.04417	0	0	0.634236	5	17	11.0877	5.61808	0.881068
SAR1B	51128	secretion associated, Ras related GTPase 1B	ANDD|CMRD|GTBPB|SARA2	0	0	0.719849	0	0	0.452673	4	8	1.7537	3	7	4.04417	0	0	0.634236	2	3	2.57986	5.61808	0.881068
PDHB	5162	pyruvate dehydrogenase (lipoamide) beta	PDHBD|PDHE1-B|PHE1B	0	0	0.719849	2	7	2.9884	9	12	2.51224	3	7	4.04417	0	0	0.634236	0	0	0.758645	5.61808	0.881068
PPM1G	5496	protein phosphatase, Mg2+/Mn2+ dependent, 1G	PP2CG|PP2CGAMMA|PPP2CG	0	0	0.719849	6	11	4.43796	11	13	2.7019	4	7	4.04417	0	0	0.634236	0	0	0.758645	5.61808	0.881068
RBBP4	5928	retinoblastoma binding protein 4	NURF55|RBAP48|lin-53	0	0	0.719849	0	0	0.452673	9	15	3.08123	5	7	4.04417	0	0	0.634236	2	2	1.97272	5.61808	0.881068
HDAC1	3065	histone deacetylase 1	GON-10|HD1|RPD3|RPD3L1	0	0	0.719849	2	4	1.9015	5	7	1.56408	3	7	4.04417	0	0	0.634236	0	0	0.758645	5.61808	0.881068
RAB4A	5867	RAB4A, member RAS oncogene family	HRES-1|HRES-1/RAB4|HRES1|RAB4	3	12	7.63568	0	0	0.452673	9	16	3.2709	2	6	3.55379	0	0	0.634236	5	8	5.6167	2.1486	2.33443	12.0392
RAB3GAP2	25782	RAB3 GTPase activating protein subunit 2 (non-catalytic)	RAB3-GAP150|RAB3GAP150|SPG69|WARBM2|p150	2	3	2.44791	4	6	2.62607	18	37	7.25576	2	2	1.59277	0	0	0.634236	3	3	2.57986	1.53689	-2.96406
RRP12	23223	ribosomal RNA processing 12 homolog (S. cerevisiae)	KIAA0690	0	0	0.719849	3	5	2.26378	6	6	1.37447	3	7	4.04417	0	0	0.634236	0	0	0.758645	5.61808	0.881068
UBE2M	9040	ubiquitin-conjugating enzyme E2M	UBC-RS2|UBC12|hUbc12	0	0	0.719849	0	0	0.452673	8	15	3.08123	4	7	4.04417	0	0	0.634236	0	0	0.758645	5.61808	0.881068
RPL29	6159	ribosomal protein L29	HIP|HUMRPL29|L29|RPL29P10|RPL29_3_370	0	0	0.719849	5	18	6.97571	2	4	0.995265	3	7	4.04417	0	0	0.634236	0	0	0.758645	5.61808	0.881068
RPL19	6143	ribosomal protein L19	L19	2	3	2.44791	8	21	8.06371	8	14	2.89156	9	26	13.3705	5	17	9.26784	0	0	0.758645	5.46199	3.78602
HYOU1	10525	hypoxia up-regulated 1	GRP-170|Grp170|HSP12A|ORP-150|ORP150	2	2	1.87182	14	42	15.6863	25	70	13.5241	12	19	9.93243	0	0	0.634236	6	7	5.00918	5.30629	0.338833
EIF3A	8661	eukaryotic translation initiation factor 3, subunit A	EIF3|EIF3S10|P167|TIF32|eIF3-p170|eIF3-theta|p180|p185	4	9	5.90582	27	66	24.4122	38	135	25.8938	14	62	31.0891	13	60	31.1725	5	9	6.22429	5.26414	5.27826
TOP2A	7153	topoisomerase (DNA) II alpha 170kDa	TOP2|TP2A	3	4	3.02406	21	46	17.1396	12	18	3.65028	14	31	15.8276	3	5	3.17199	2	2	1.97272	5.2339	1.04892
RPL28	6158	ribosomal protein L28	L28	4	5	3.60028	2	5	2.26378	8	15	3.08123	8	36	18.286	3	7	4.18745	0	0	0.758645	5.07905	1.16309
MCM7	4176	minichromosome maintenance complex component 7	CDC47|MCM2|P1.1-MCM3|P1CDC47|P85MCM|PNAS146|PPP1R104	2	2	1.87182	19	44	16.4129	29	62	12.0038	13	18	9.44148	12	18	9.77616	4	5	3.79438	5.044	5.2228
VARS	7407	valyl-tRNA synthetase	G7A|VARS1|VARS2	8	9	5.90582	21	52	19.3203	21	39	7.63543	22	59	29.6102	10	42	21.9914	5	6	4.40174	5.01372	3.72369
ACACB	32	acetyl-CoA carboxylase beta	ACC2|ACCB|HACC275	0	0	0.719849	6	7	2.9884	7	7	1.56408	4	6	3.55379	5	7	4.18745	3	3	2.57986	4.93686	5.81712
SRP68	6730	signal recognition particle 68kDa	0	0	0	0.719849	5	8	3.35075	31	47	9.15443	5	6	3.55379	4	6	3.67969	7	7	5.00918	4.93686	5.11175
FARSA	2193	phenylalanyl-tRNA synthetase, alpha subunit	CML33|FARSL|FARSLA|FRSA|PheHA	0	0	0.719849	3	10	4.07553	9	13	2.7019	4	6	3.55379	5	20	10.793	0	0	0.758645	4.93686	14.9934
DNAJB1	3337	DnaJ (Hsp40) homolog, subfamily B, member 1	HSPF1|Hdj1|Hsp40|RSPH16B|Sis1	0	0	0.719849	2	2	1.17704	8	13	2.7019	4	6	3.55379	5	9	5.20311	0	0	0.758645	4.93686	7.22806
RPS21	6227	ribosomal protein S21	HLDF|S21	0	0	0.719849	9	33	12.4181	6	9	1.94332	3	6	3.55379	3	7	4.18745	0	0	0.758645	4.93686	5.81712
TTC37	9652	tetratricopeptide repeat domain 37	KIAA0372|Ski3	0	0	0.719849	7	9	3.71313	17	20	4.02968	3	6	3.55379	4	4	2.66433	0	0	0.758645	4.93686	3.70124
SFXN1	94081	sideroflexin 1	0	0	0	0.719849	5	14	5.52541	8	13	2.7019	4	6	3.55379	4	4	2.66433	0	0	0.758645	4.93686	3.70124
ELP3	55140	elongator acetyltransferase complex subunit 3	KAT9	0	0	0.719849	0	0	0.452673	6	6	1.37447	4	6	3.55379	3	4	2.66433	0	0	0.758645	4.93686	3.70124
SF3A3	10946	splicing factor 3a, subunit 3, 60kDa	PRP9|PRPF9|SAP61|SF3a60	0	0	0.719849	3	4	1.9015	11	15	3.08123	5	6	3.55379	3	4	2.66433	0	0	0.758645	4.93686	3.70124
DNM3	26052	dynamin 3	Dyna III	0	0	0.719849	2	3	1.53926	9	17	3.46058	2	6	3.55379	2	4	2.66433	0	0	0.758645	4.93686	3.70124
NSUN2	54888	NOP2/Sun RNA methyltransferase family, member 2	MISU|MRT5|SAKI|TRM4	0	0	0.719849	4	7	2.9884	12	15	3.08123	4	6	3.55379	2	2	1.64918	0	0	0.758645	4.93686	2.29101
CHGA	1113	chromogranin A (parathyroid secretory protein 1)	CGA	0	0	0.719849	0	0	0.452673	0	0	0.23695	6	6	3.55379	2	3	2.15673	3	3	2.57986	4.93686	2.99609
COPZ1	22818	coatomer protein complex, subunit zeta 1	COPZ|HSPC181|zeta-COP|zeta1-COP	0	0	0.719849	0	0	0.452673	13	41	8.01514	2	6	3.55379	2	3	2.15673	4	7	5.00918	4.93686	2.99609
DHX30	22907	DEAH (Asp-Glu-Ala-His) box helicase 30	DDX30|RETCOR	0	0	0.719849	8	17	6.6131	18	29	5.73734	4	6	3.55379	0	0	0.634236	0	0	0.758645	4.93686	0.881068
C14orf93	60686	chromosome 14 open reading frame 93	0	0	0	0.719849	0	0	0.452673	0	0	0.23695	2	6	3.55379	0	0	0.634236	2	3	2.57986	4.93686	0.881068
PPIH	10465	peptidylprolyl isomerase H (cyclophilin H)	CYP-20|CYPH|SnuCyp-20|USA-CYP	0	0	0.719849	0	0	0.452673	8	11	2.32259	4	6	3.55379	0	0	0.634236	0	0	0.758645	4.93686	0.881068
SSRP1	6749	structure specific recognition protein 1	FACT|FACT80|T160	0	0	0.719849	8	17	6.6131	24	80	15.4251	3	6	3.55379	0	0	0.634236	3	3	2.57986	4.93686	0.881068
THOC2	57187	THO complex 2	CXorf3|THO2|dJ506G2.1|hTREX120	0	0	0.719849	4	8	3.35075	9	9	1.94332	4	6	3.55379	0	0	0.634236	0	0	0.758645	4.93686	0.881068
C14orf166	51637	chromosome 14 open reading frame 166	CGI99|CLE|CLE7|LCRP369|RLLM1	0	0	0.719849	0	0	0.452673	9	12	2.51224	3	6	3.55379	0	0	0.634236	0	0	0.758645	4.93686	0.881068
AK1	203	adenylate kinase 1	HTL-S-58j	0	0	0.719849	0	0	0.452673	6	11	2.32259	3	6	3.55379	0	0	0.634236	0	0	0.758645	4.93686	0.881068
ANP32E	81611	acidic (leucine-rich) nuclear phosphoprotein 32 family, member E	LANP-L|LANPL	0	0	0.719849	3	6	2.62607	5	7	1.56408	2	6	3.55379	0	0	0.634236	0	0	0.758645	4.93686	0.881068
HP	3240	haptoglobin	BP|HP2ALPHA2|HPA1S	0	0	0.719849	0	0	0.452673	2	2	0.616093	4	6	3.55379	0	0	0.634236	0	0	0.758645	4.93686	0.881068
PARK7	11315	parkinson protein 7	DJ-1|DJ1|HEL-S-67p	0	0	0.719849	3	7	2.9884	8	14	2.89156	3	6	3.55379	0	0	0.634236	4	6	4.40174	4.93686	0.881068
YKT6	10652	YKT6 v-SNARE homolog (S. cerevisiae)	0	0	0	0.719849	0	0	0.452673	5	9	1.94332	3	6	3.55379	0	0	0.634236	0	0	0.758645	4.93686	0.881068
OAT	4942	ornithine aminotransferase	GACR|HOGA|OATASE|OKT	0	0	0.719849	5	7	2.9884	7	8	1.7537	4	6	3.55379	0	0	0.634236	6	8	5.6167	4.93686	0.881068
PRDX3	10935	peroxiredoxin 3	AOP-1|AOP1|HBC189|MER5|PRO1748|SP-22|prx-III	0	0	0.719849	2	4	1.9015	4	8	1.7537	3	6	3.55379	0	0	0.634236	2	5	3.79438	4.93686	0.881068
DPYSL4	10570	dihydropyrimidinase-like 4	CRMP3|DRP-4|ULIP4	0	0	0.719849	0	0	0.452673	2	2	0.616093	4	6	3.55379	0	0	0.634236	0	0	0.758645	4.93686	0.881068
ELAVL2	1993	ELAV like neuron-specific RNA binding protein 2	HEL-N1|HELN1|HUB	0	0	0.719849	4	10	4.07553	0	0	0.23695	3	6	3.55379	0	0	0.634236	0	0	0.758645	4.93686	0.881068
SAR1A	56681	secretion associated, Ras related GTPase 1A	SAR1|SARA1|Sara|masra2	0	0	0.719849	0	0	0.452673	3	10	2.13295	3	6	3.55379	0	0	0.634236	0	0	0.758645	4.93686	0.881068
SRSF4	6429	serine/arginine-rich splicing factor 4	SFRS4|SRP75	0	0	0.719849	2	6	2.62607	6	17	3.46058	2	6	3.55379	0	0	0.634236	0	0	0.758645	4.93686	0.881068
MCM6	4175	minichromosome maintenance complex component 6	MCG40308|Mis5|P105MCM	0	0	0.719849	15	22	8.42643	29	85	16.3759	3	6	3.55379	0	0	0.634236	2	2	1.97272	4.93686	0.881068
UCHL5	51377	ubiquitin carboxyl-terminal hydrolase L5	CGI-70|INO80R|UCH-L5|UCH37	0	0	0.719849	3	5	2.26378	8	15	3.08123	5	6	3.55379	0	0	0.634236	0	0	0.758645	4.93686	0.881068
RPL3	6122	ribosomal protein L3	ASC-1|L3|TARBP-B	7	16	9.94308	4	23	8.78918	11	48	9.34433	13	97	48.3758	10	61	31.683	0	0	0.758645	4.86527	3.18644
PSMD3	5709	proteasome (prosome, macropain) 26S subunit, non-ATPase, 3	P58|RPN3|S3|TSTA2	4	5	3.60028	5	10	4.07553	20	27	5.35781	13	34	17.3025	5	7	4.18745	6	8	5.6167	4.80588	1.16309
HPX	3263	hemopexin	HX	3	9	5.90582	0	0	0.452673	11	57	11.0538	7	55	27.6389	3	5	3.17199	0	0	0.758645	4.67994	0.537094
USO1	8615	USO1 vesicle transport factor	P115|TAP|VDP	3	3	2.44791	3	6	2.62607	35	82	15.8054	13	21	10.9145	7	10	5.71102	4	5	3.79438	4.4587	2.33302
EIF3L	51386	eukaryotic translation initiation factor 3, subunit L	EIF3EIP|EIF3S11|EIF3S6IP|HSPC021|HSPC025|MSTP005	2	3	2.44791	4	5	2.26378	19	28	5.54757	12	21	10.9145	5	7	4.18745	8	9	6.22429	4.4587	1.71062
RPL15	6138	ribosomal protein L15	DBA12|EC45|L15|RPL10|RPLY10|RPYL10	4	5	3.60028	4	9	3.71313	6	9	1.94332	8	31	15.8276	2	6	3.67969	0	0	0.758645	4.39622	1.02206
FN1	2335	fibronectin 1	CIG|ED-B|FINC|FN|FNZ|GFND|GFND2|LETS|MSF	5	5	3.60028	0	0	0.452673	64	178	34.0937	12	31	15.8276	0	0	0.634236	4	9	6.22429	4.39622	0.176163
HNRNPK	3190	heterogeneous nuclear ribonucleoprotein K	CSBP|HNRPK|TUNP	4	11	7.05899	20	68	25.14	26	122	23.4174	13	60	30.1031	9	18	9.77616	4	7	5.00918	4.2645	1.38492
DDX39B	7919	DEAD (Asp-Glu-Ala-Asp) box polypeptide 39B	BAT1|D6S81E|UAP56	4	6	4.17657	5	21	8.06371	21	50	9.72417	8	35	17.7942	3	9	5.20311	0	0	0.758645	4.2605	1.24579
RPS4Y1	6192	ribosomal protein S4, Y-linked 1	RPS4Y|S4	3	3	2.44791	0	0	0.452673	5	10	2.13295	8	20	10.4234	5	8	4.69525	0	0	0.758645	4.2581	1.91807
RPN1	6184	ribophorin I	OST1|RBPH1	3	3	2.44791	13	31	11.6921	12	13	2.7019	12	20	10.4234	9	13	7.23506	6	10	6.83195	4.2581	2.95561
UBE2N	7334	ubiquitin-conjugating enzyme E2N	HEL-S-71|UBC13|UBCHBEN; UBC13|UbcH-ben|UbcH13	0	0	0.719849	0	0	0.452673	7	17	3.46058	3	5	3.06346	3	5	3.17199	3	5	3.79438	4.2557	4.40646
PGAM4	441531	phosphoglycerate mutase family member 4	PGAM-B|PGAM1|PGAM3|dJ1000K24.1	0	0	0.719849	4	15	5.88795	5	14	2.89156	3	5	3.06346	3	11	6.21898	0	0	0.758645	4.2557	8.63929
EEF1E1	9521	eukaryotic translation elongation factor 1 epsilon 1	AIMP3|P18	0	0	0.719849	2	5	2.26378	6	15	3.08123	3	5	3.06346	4	8	4.69525	0	0	0.758645	4.2557	6.52255
SALL3	27164	spalt-like transcription factor 3	ZNF796	0	0	0.719849	0	0	0.452673	0	0	0.23695	2	5	3.06346	3	6	3.67969	0	0	0.758645	4.2557	5.11175
ATP5I	521	ATP synthase, H+ transporting, mitochondrial Fo complex, subunit E	ATP5K	0	0	0.719849	3	10	4.07553	2	2	0.616093	2	5	3.06346	2	6	3.67969	0	0	0.758645	4.2557	5.11175
EIF2B1	1967	eukaryotic translation initiation factor 2B, subunit 1 alpha, 26kDa	EIF2B|EIF2BA	0	0	0.719849	3	5	2.26378	9	11	2.32259	2	5	3.06346	2	4	2.66433	0	0	0.758645	4.2557	3.70124
UBE2NL	389898	ubiquitin-conjugating enzyme E2N-like	Li174	0	0	0.719849	0	0	0.452673	5	8	1.7537	3	5	3.06346	2	4	2.66433	0	0	0.758645	4.2557	3.70124
NIPSNAP1	8508	nipsnap homolog 1 (C. elegans)	0	0	0	0.719849	2	14	5.52541	2	2	0.616093	3	5	3.06346	3	4	2.66433	0	0	0.758645	4.2557	3.70124
TMED10	10972	transmembrane emp24-like trafficking protein 10 (yeast)	P24(DELTA)|S31I125|S31III125|TMP21|Tmp-21-I|p23	0	0	0.719849	0	0	0.452673	5	11	2.32259	2	5	3.06346	3	3	2.15673	0	0	0.758645	4.2557	2.99609
KPNA3	3839	karyopherin alpha 3 (importin alpha 4)	IPOA4|SRP1|SRP1gamma|SRP4|hSRP1	0	0	0.719849	0	0	0.452673	12	26	5.16806	2	5	3.06346	3	3	2.15673	5	6	4.40174	4.2557	2.99609
SEC23B	10483	Sec23 homolog B (S. cerevisiae)	CDA-II|CDAII|CDAN2|HEMPAS	0	0	0.719849	0	0	0.452673	16	17	3.46058	4	5	3.06346	3	3	2.15673	2	3	2.57986	4.2557	2.99609
SPTBN2	6712	spectrin, beta, non-erythrocytic 2	GTRAP41|SCA5|SCAR14	0	0	0.719849	2	3	1.53926	18	27	5.35781	3	5	3.06346	3	3	2.15673	9	13	8.65538	4.2557	2.99609
UGGT1	56886	UDP-glucose glycoprotein glucosyltransferase 1	HUGT1|UGCGL1|UGT1	0	0	0.719849	4	6	2.62607	19	25	4.97831	3	5	3.06346	0	0	0.634236	5	6	4.40174	4.2557	0.881068
IRGQ	126298	immunity-related GTPase family, Q	IRGQ1	0	0	0.719849	2	2	1.17704	8	11	2.32259	4	5	3.06346	0	0	0.634236	2	2	1.97272	4.2557	0.881068
GPX1	2876	glutathione peroxidase 1	GPXD|GSHPX1	0	0	0.719849	0	0	0.452673	10	15	3.08123	4	5	3.06346	0	0	0.634236	2	3	2.57986	4.2557	0.881068
GOT2	2806	glutamic-oxaloacetic transaminase 2, mitochondrial	KAT4|KATIV|mitAAT	0	0	0.719849	10	29	10.9662	7	7	1.56408	4	5	3.06346	0	0	0.634236	0	0	0.758645	4.2557	0.881068
MATR3	9782	matrin 3	ALS21|MPD2|VCPDM	0	0	0.719849	16	59	21.8656	16	33	6.49649	4	5	3.06346	0	0	0.634236	0	0	0.758645	4.2557	0.881068
LOC102724594	102724594	splicing factor U2AF 35 kDa subunit-like	0	0	0	0.719849	0	0	0.452673	6	14	2.89156	4	5	3.06346	0	0	0.634236	0	0	0.758645	4.2557	0.881068
SART3	9733	squamous cell carcinoma antigen recognized by T cells 3	DSAP1|P100|RP11-13G14|TIP110|p110|p110(nrb)	0	0	0.719849	4	8	3.35075	12	19	3.83997	4	5	3.06346	0	0	0.634236	0	0	0.758645	4.2557	0.881068
FEN1	2237	flap structure-specific endonuclease 1	FEN-1|MF1|RAD2	0	0	0.719849	3	6	2.62607	7	15	3.08123	4	5	3.06346	0	0	0.634236	0	0	0.758645	4.2557	0.881068
HPCAL1	3241	hippocalcin-like 1	BDR1|HLP2|VILIP-3	0	0	0.719849	0	0	0.452673	0	0	0.23695	2	5	3.06346	0	0	0.634236	0	0	0.758645	4.2557	0.881068
GMPS	8833	guanine monphosphate synthase	0	0	0	0.719849	4	5	2.26378	21	40	7.82528	4	5	3.06346	0	0	0.634236	3	3	2.57986	4.2557	0.881068
SRSF2	6427	serine/arginine-rich splicing factor 2	PR264|SC-35|SC35|SFRS2|SFRS2A|SRp30b	0	0	0.719849	5	12	4.80042	7	46	8.96453	2	5	3.06346	0	0	0.634236	0	0	0.758645	4.2557	0.881068
GDNF	2668	glial cell derived neurotrophic factor	ATF1|ATF2|HFB1-GDNF|HSCR3	0	0	0.719849	0	0	0.452673	2	2	0.616093	3	5	3.06346	0	0	0.634236	0	0	0.758645	4.2557	0.881068
HPCA	3208	hippocalcin	BDR2	0	0	0.719849	0	0	0.452673	0	0	0.23695	2	5	3.06346	0	0	0.634236	0	0	0.758645	4.2557	0.881068
U2AF1	7307	U2 small nuclear RNA auxiliary factor 1	FP793|RN|RNU2AF1|U2AF35|U2AFBP	0	0	0.719849	0	0	0.452673	6	14	2.89156	4	5	3.06346	0	0	0.634236	0	0	0.758645	4.2557	0.881068
MRPL13	28998	mitochondrial ribosomal protein L13	L13|L13A|L13mt|RPL13|RPML13	0	0	0.719849	0	0	0.452673	0	0	0.23695	5	5	3.06346	0	0	0.634236	0	0	0.758645	4.2557	0.881068
CNGB3	54714	cyclic nucleotide gated channel beta 3	ACHM1	0	0	0.719849	2	3	1.53926	0	0	0.23695	3	5	3.06346	0	0	0.634236	0	0	0.758645	4.2557	0.881068
HBG1	3047	hemoglobin, gamma A	HBG-T2|HBGA|HBGR|HSGGL1	0	0	0.719849	0	0	0.452673	0	0	0.23695	3	5	3.06346	0	0	0.634236	2	18	11.6959	4.2557	0.881068
PEBP1	5037	phosphatidylethanolamine binding protein 1	HCNP|HCNPpp|HEL-210|HEL-S-34|PBP|PEBP|PEBP-1|RKIP	0	0	0.719849	2	3	1.53926	8	10	2.13295	3	5	3.06346	0	0	0.634236	3	4	3.18708	4.2557	0.881068
ADAMTS17	170691	ADAM metallopeptidase with thrombospondin type 1 motif, 17	0	0	0	0.719849	0	0	0.452673	0	0	0.23695	2	5	3.06346	0	0	0.634236	0	0	0.758645	4.2557	0.881068
CCBL2	56267	cysteine conjugate-beta lyase 2	KAT3|KATIII	0	0	0.719849	2	6	2.62607	5	5	1.18486	3	5	3.06346	0	0	0.634236	2	2	1.97272	4.2557	0.881068
CBX3	11335	chromobox homolog 3	HECH|HP1-GAMMA|HP1Hs-gamma	0	0	0.719849	0	0	0.452673	6	9	1.94332	3	5	3.06346	0	0	0.634236	0	0	0.758645	4.2557	0.881068
RRAS	6237	related RAS viral (r-ras) oncogene homolog	0	0	0	0.719849	0	0	0.452673	5	10	2.13295	3	5	3.06346	0	0	0.634236	2	3	2.57986	4.2557	0.881068
NTPCR	84284	nucleoside-triphosphatase, cancer-related	C1orf57|HCR-NTPase	0	0	0.719849	0	0	0.452673	5	14	2.89156	3	5	3.06346	0	0	0.634236	0	0	0.758645	4.2557	0.881068
NOP58	51602	NOP58 ribonucleoprotein	NOP5|NOP5/NOP58	0	0	0.719849	5	12	4.80042	6	8	1.7537	4	5	3.06346	0	0	0.634236	2	2	1.97272	4.2557	0.881068
ARCN1	372	archain 1	COPD	0	0	0.719849	0	0	0.452673	20	41	8.01514	4	5	3.06346	0	0	0.634236	0	0	0.758645	4.2557	0.881068
MAPK10	5602	mitogen-activated protein kinase 10	JNK3|JNK3A|PRKM10|SAPK1b|p493F12|p54bSAPK	0	0	0.719849	0	0	0.452673	2	2	0.616093	3	5	3.06346	0	0	0.634236	0	0	0.758645	4.2557	0.881068
SMS	6611	spermine synthase	MRSR|SPMSY|SRS|SpS	0	0	0.719849	0	0	0.452673	7	11	2.32259	5	5	3.06346	0	0	0.634236	2	2	1.97272	4.2557	0.881068
DDX23	9416	DEAD (Asp-Glu-Ala-Asp) box polypeptide 23	PRPF28|SNRNP100|U5-100K|U5-100KD|prp28	0	0	0.719849	4	9	3.71313	6	6	1.37447	5	5	3.06346	0	0	0.634236	2	2	1.97272	4.2557	0.881068
MTA1	9112	metastasis associated 1	0	0	0	0.719849	0	0	0.452673	9	16	3.2709	4	5	3.06346	0	0	0.634236	0	0	0.758645	4.2557	0.881068
SMARCA1	6594	SWI/SNF related, matrix associated, actin dependent regulator of chromatin, subfamily a, member 1	ISWI|NURF140|SNF2L|SNF2L1|SNF2LB|SNF2LT|SWI|SWI2	0	0	0.719849	5	9	3.71313	9	12	2.51224	3	5	3.06346	0	0	0.634236	0	0	0.758645	4.2557	0.881068
PPIB	5479	peptidylprolyl isomerase B (cyclophilin B)	CYP-S1|CYPB|HEL-S-39|OI9|SCYLP	0	0	0.719849	0	0	0.452673	8	15	3.08123	3	5	3.06346	0	0	0.634236	4	8	5.6167	4.2557	0.881068
SSR4	6748	signal sequence receptor, delta	TRAPD	0	0	0.719849	0	0	0.452673	3	6	1.37447	3	5	3.06346	0	0	0.634236	0	0	0.758645	4.2557	0.881068
RPL13	6137	ribosomal protein L13	BBC1|D16S444E|D16S44E|L13	3	6	4.17657	7	32	12.0551	7	34	6.6863	9	34	17.3025	10	27	14.3534	0	0	0.758645	4.14276	3.43665
RPS18	6222	ribosomal protein S18	D6S218E|HKE3|KE-3|KE3|S18	4	11	7.05899	0	0	0.452673	14	28	5.54757	15	58	29.1173	3	4	2.66433	4	8	5.6167	4.12485	0.377438
IPO9	55705	importin 9	Imp9	4	4	3.02406	5	20	7.70102	22	50	9.72417	12	24	12.3879	6	10	5.71102	3	4	3.18708	4.09645	1.88853
RPL27	6155	ribosomal protein L27	L27	2	3	2.44791	0	0	0.452673	6	18	3.65028	7	19	9.93243	0	0	0.634236	0	0	0.758645	4.05752	0.259093
HSPA9	3313	heat shock 70kDa protein 9 (mortalin)	CSA|GRP-75|GRP75|HEL-S-124m|HSPA9B|MOT|MOT2|MTHSP75|PBP74	12	16	9.94308	31	115	42.2746	20	28	5.54757	23	79	39.4781	11	20	10.793	13	19	12.3042	3.97041	1.08548
PRDX2	7001	peroxiredoxin 2	HEL-S-2a|NKEF-B|NKEFB|PRP|PRX2|PRXII|PTX1|TDPX1|TPX1|TSA	2	3	2.44791	2	12	4.80042	10	36	7.06593	9	18	9.44148	9	26	13.8446	6	14	9.26334	3.85696	5.65569
STRAP	11171	serine/threonine kinase receptor associated protein	MAWD|PT-WD|UNRIP	2	3	2.44791	2	3	1.53926	16	27	5.35781	7	18	9.44148	5	12	6.727	0	0	0.758645	3.85696	2.74806
NAP1L1	4673	nucleosome assembly protein 1-like 1	NAP1|NAP1L|NRP	3	5	3.60028	5	9	3.71313	13	30	5.92712	10	27	13.8618	4	7	4.18745	3	4	3.18708	3.8502	1.16309
HNRNPA2B1	3181	heterogeneous nuclear ribonucleoprotein A2/B1	HNRNPA2|HNRNPB1|HNRPA2|HNRPA2B1|HNRPB1|IBMPFD2|RNPA2|SNRPB1	2	3	2.44791	25	161	59.1015	15	45	8.77463	7	17	8.95058	6	11	6.21898	0	0	0.758645	3.65642	2.54053
HNRNPR	10236	heterogeneous nuclear ribonucleoprotein R	HNRPR|hnRNP-R	6	13	8.21243	10	30	11.3291	13	28	5.54757	9	59	29.6102	4	17	9.26784	6	7	5.00918	3.60553	1.12851
HSPB1	3315	heat shock 27kDa protein 1	CMT2F|HEL-S-102|HMN2B|HS.76067|HSP27|HSP28|Hsp25|SRP27	3	5	3.60028	12	59	21.8656	9	20	4.02968	8	25	12.8792	6	22	11.81	0	0	0.758645	3.57727	3.28029
NUP188	23511	nucleoporin 188kDa	KIAA0169|hNup188	0	0	0.719849	5	9	3.71313	10	12	2.51224	3	4	2.57318	3	12	6.727	2	2	1.97272	3.57461	9.34501
KIAA0368	23392	KIAA0368	ECM29	0	0	0.719849	19	30	11.3291	32	46	8.96453	3	4	2.57318	7	10	5.71102	7	9	6.22429	3.57461	7.93364
HBA1	3039	hemoglobin, alpha 1	HBA-T3|HBH	0	0	0.719849	0	0	0.452673	3	7	1.56408	2	4	2.57318	2	10	5.71102	7	78	48.3269	3.57461	7.93364
HBA2	3040	hemoglobin, alpha 2	HBA-T2|HBH	0	0	0.719849	0	0	0.452673	3	7	1.56408	2	4	2.57318	2	10	5.71102	7	78	48.3269	3.57461	7.93364
PSMD5	5711	proteasome (prosome, macropain) 26S subunit, non-ATPase, 5	S5B	0	0	0.719849	5	5	2.26378	0	0	0.23695	3	4	2.57318	7	10	5.71102	7	10	6.83195	3.57461	7.93364
GTPBP1	9567	GTP binding protein 1	GP-1|GP1|HSPC018	0	0	0.719849	0	0	0.452673	12	22	4.40911	3	4	2.57318	5	7	4.18745	2	2	1.97272	3.57461	5.81712
ALDH7A1	501	aldehyde dehydrogenase 7 family, member A1	ATQ1|EPD|PDE	0	0	0.719849	4	8	3.35075	13	20	4.02968	3	4	2.57318	4	6	3.67969	7	12	8.0475	3.57461	5.11175
ARHGAP1	392	Rho GTPase activating protein 1	CDC42GAP|RHOGAP|RHOGAP1|p50rhoGAP	0	0	0.719849	0	0	0.452673	10	12	2.51224	3	4	2.57318	2	5	3.17199	2	2	1.97272	3.57461	4.40646
ARID1B	57492	AT rich interactive domain 1B (SWI1-like)	6A3-5|BAF250B|BRIGHT|DAN15|ELD/OSA1|MRD12|OSA2|P250R	0	0	0.719849	4	6	2.62607	9	10	2.13295	2	4	2.57318	4	5	3.17199	12	14	9.26334	3.57461	4.40646
CLU	1191	clusterin	APO-J|APOJ|CLI|CLU1|CLU2|KUB1|NA1/NA2|SGP-2|SGP2|SP-40|TRPM-2|TRPM2	0	0	0.719849	0	0	0.452673	16	29	5.73734	3	4	2.57318	17	46	24.0302	0	0	0.758645	3.57461	33.3823
CBR1	873	carbonyl reductase 1	CBR|SDR21C1|hCBR1	0	0	0.719849	6	30	11.3291	12	31	6.1169	3	4	2.57318	7	20	10.793	0	0	0.758645	3.57461	14.9934
PCOLCE	5118	procollagen C-endopeptidase enhancer	PCPE|PCPE-1|PCPE1	0	0	0.719849	0	0	0.452673	0	0	0.23695	2	4	2.57318	6	11	6.21898	0	0	0.758645	3.57461	8.63929
ADAMTS4	9507	ADAM metallopeptidase with thrombospondin type 1 motif, 4	ADAMTS-2|ADAMTS-4|ADMP-1	0	0	0.719849	0	0	0.452673	0	0	0.23695	4	4	2.57318	6	8	4.69525	0	0	0.758645	3.57461	6.52255
RPL38	6169	ribosomal protein L38	L38	0	0	0.719849	2	13	5.1629	4	5	1.18486	2	4	2.57318	3	6	3.67969	0	0	0.758645	3.57461	5.11175
KIAA0196	9897	KIAA0196	RTSC|SPG8	0	0	0.719849	0	0	0.452673	13	16	3.2709	3	4	2.57318	4	6	3.67969	0	0	0.758645	3.57461	5.11175
GET4	51608	golgi to ER traffic protein 4 homolog (S. cerevisiae)	C7orf20|CEE|TRC35	0	0	0.719849	2	7	2.9884	6	8	1.7537	3	4	2.57318	2	5	3.17199	0	0	0.758645	3.57461	4.40646
LRRC40	55631	leucine rich repeat containing 40	dJ677H15.1	0	0	0.719849	0	0	0.452673	24	49	9.53425	4	4	2.57318	3	5	3.17199	0	0	0.758645	3.57461	4.40646
SKIV2L2	23517	superkiller viralicidic activity 2-like 2 (S. cerevisiae)	Dob1|KIAA0052|Mtr4|fSAP118	0	0	0.719849	6	7	2.9884	25	39	7.63543	3	4	2.57318	4	5	3.17199	0	0	0.758645	3.57461	4.40646
API5	8539	apoptosis inhibitor 5	AAC-11|AAC11	0	0	0.719849	0	0	0.452673	15	26	5.16806	3	4	2.57318	3	4	2.66433	0	0	0.758645	3.57461	3.70124
SEC24C	9632	SEC24 family member C	0	0	0	0.719849	5	5	2.26378	14	22	4.40911	4	4	2.57318	3	4	2.66433	0	0	0.758645	3.57461	3.70124
AKR7A2	8574	aldo-keto reductase family 7, member A2 (aflatoxin aldehyde reductase)	AFAR|AFAR1|AFB1-AR1|AKR7	0	0	0.719849	0	0	0.452673	5	6	1.37447	2	4	2.57318	3	4	2.66433	0	0	0.758645	3.57461	3.70124
AIFM1	9131	apoptosis-inducing factor, mitochondrion-associated, 1	AIF|CMT2D|CMTX4|COWCK|COXPD6|NADMR|NAMSD|PDCD8	0	0	0.719849	0	0	0.452673	9	13	2.7019	2	4	2.57318	4	4	2.66433	0	0	0.758645	3.57461	3.70124
MCM3AP	8888	minichromosome maintenance complex component 3 associated protein	GANP|MAP80|SAC3	0	0	0.719849	0	0	0.452673	2	2	0.616093	2	4	2.57318	2	2	1.64918	0	0	0.758645	3.57461	2.29101
SMCHD1	23347	structural maintenance of chromosomes flexible hinge domain containing 1	0	0	0	0.719849	4	4	1.9015	5	8	1.7537	3	4	2.57318	2	2	1.64918	0	0	0.758645	3.57461	2.29101
RANBP6	26953	RAN binding protein 6	0	0	0	0.719849	2	5	2.26378	5	7	1.56408	3	4	2.57318	2	3	2.15673	2	2	1.97272	3.57461	2.99609
KPNA4	3840	karyopherin alpha 4 (importin alpha 3)	IPOA3|QIP1|SRP3	0	0	0.719849	2	4	1.9015	9	19	3.83997	2	4	2.57318	3	3	2.15673	5	7	5.00918	3.57461	2.99609
MACF1	23499	microtubule-actin crosslinking factor 1	ABP620|ACF7|MACF|OFC4	0	0	0.719849	8	9	3.71313	54	92	17.7073	4	4	2.57318	2	2	1.64918	5	8	5.6167	3.57461	2.29101
CKAP5	9793	cytoskeleton associated protein 5	CHTOG|MSPS|TOG|TOGp|ch-TOG	0	0	0.719849	12	31	11.6921	27	47	9.15443	4	4	2.57318	2	2	1.64918	12	17	11.0877	3.57461	2.29101
UBE3A	7337	ubiquitin protein ligase E3A	ANCR|AS|E6-AP|EPVE6AP|HPVE6A	0	0	0.719849	0	0	0.452673	4	5	1.18486	2	4	2.57318	2	2	1.64918	3	3	2.57986	3.57461	2.29101
TBCD	6904	tubulin folding cofactor D	SSD-1|tfcD	0	0	0.719849	5	8	3.35075	17	35	6.87611	4	4	2.57318	2	2	1.64918	4	5	3.79438	3.57461	2.29101
MYLK3	91807	myosin light chain kinase 3	MLCK|MLCK2|caMLCK	0	0	0.719849	0	0	0.452673	3	3	0.805676	2	4	2.57318	0	0	0.634236	0	0	0.758645	3.57461	0.881068
PMVK	10654	phosphomevalonate kinase	HUMPMKI|PMK|PMKA|PMKASE	0	0	0.719849	0	0	0.452673	7	7	1.56408	3	4	2.57318	0	0	0.634236	0	0	0.758645	3.57461	0.881068
SRP14	6727	signal recognition particle 14kDa (homologous Alu RNA binding protein)	ALURBP	0	0	0.719849	0	0	0.452673	3	6	1.37447	3	4	2.57318	0	0	0.634236	0	0	0.758645	3.57461	0.881068
ACTL6A	86	actin-like 6A	ACTL6|ARPN-BETA|Arp4|BAF53A|INO80K	0	0	0.719849	2	3	1.53926	6	6	1.37447	3	4	2.57318	0	0	0.634236	0	0	0.758645	3.57461	0.881068
PRRT4	401399	proline-rich transmembrane protein 4	0	0	0	0.719849	0	0	0.452673	0	0	0.23695	2	4	2.57318	0	0	0.634236	0	0	0.758645	3.57461	0.881068
COPS6	10980	COP9 signalosome subunit 6	CSN6|MOV34-34KD	0	0	0.719849	0	0	0.452673	8	18	3.65028	2	4	2.57318	0	0	0.634236	0	0	0.758645	3.57461	0.881068
PVRL2	5819	poliovirus receptor-related 2 (herpesvirus entry mediator B)	CD112|HVEB|PRR2|PVRR2	0	0	0.719849	0	0	0.452673	2	4	0.995265	3	4	2.57318	0	0	0.634236	0	0	0.758645	3.57461	0.881068
COQ6	51004	coenzyme Q6 monooxygenase	CGI10|COQ10D6	0	0	0.719849	0	0	0.452673	0	0	0.23695	2	4	2.57318	0	0	0.634236	0	0	0.758645	3.57461	0.881068
MYOM2	9172	myomesin 2	TTNAP	0	0	0.719849	0	0	0.452673	0	0	0.23695	3	4	2.57318	0	0	0.634236	2	2	1.97272	3.57461	0.881068
RECQL	5965	RecQ helicase-like	RECQL1|RecQ1	0	0	0.719849	3	3	1.53926	12	14	2.89156	3	4	2.57318	0	0	0.634236	0	0	0.758645	3.57461	0.881068
KIAA1033	23325	KIAA1033	MRT43|SWIP	0	0	0.719849	2	2	1.17704	13	19	3.83997	2	4	2.57318	0	0	0.634236	0	0	0.758645	3.57461	0.881068
TOMM70A	9868	translocase of outer mitochondrial membrane 70 homolog A (S. cerevisiae)	0	0	0	0.719849	2	8	3.35075	4	6	1.37447	2	4	2.57318	0	0	0.634236	0	0	0.758645	3.57461	0.881068
CTHRC1	115908	collagen triple helix repeat containing 1	0	0	0	0.719849	0	0	0.452673	0	0	0.23695	2	4	2.57318	0	0	0.634236	0	0	0.758645	3.57461	0.881068
TIAL1	7073	TIA1 cytotoxic granule-associated RNA binding protein-like 1	TCBP|TIAR	0	0	0.719849	3	5	2.26378	3	5	1.18486	2	4	2.57318	0	0	0.634236	0	0	0.758645	3.57461	0.881068
FAM115A	9747	family with sequence similarity 115, member A	0	0	0	0.719849	0	0	0.452673	4	5	1.18486	3	4	2.57318	0	0	0.634236	3	3	2.57986	3.57461	0.881068
NME1-NME2	654364	NME1-NME2 readthrough	NM23-LV|NMELV	4	7	4.75292	3	6	2.62607	11	38	7.44559	8	18	9.44148	2	5	3.17199	7	15	9.87137	1.98646	1.98646
PTBP1	5725	polypyrimidine tract binding protein 1	HNRNP-I|HNRNPI|HNRPI|PTB|PTB-1|PTB-T|PTB2|PTB3|PTB4|pPTB	2	4	3.02406	15	59	21.8656	24	102	19.61	5	11	6.00615	3	10	5.71102	0	0	0.758645	1.98612	1.98612
AKR1B1	231	aldo-keto reductase family 1, member B1 (aldose reductase)	ADR|ALDR1|ALR2|AR	2	4	3.02406	3	8	3.35075	5	7	1.56408	4	11	6.00615	3	4	2.66433	0	0	0.758645	1.98612	1.98612
EIF4A1	1973	eukaryotic translation initiation factor 4A1	DDX2A|EIF-4A|EIF4A|eIF-4A-I|eIF4A-I	18	44	26.1247	15	50	18.5933	33	152	29.134	18	104	51.8403	11	35	18.4256	16	30	19.0007	1.98434	1.98434
CCT8	10694	chaperonin containing TCP1, subunit 8 (theta)	C21orf112|Cctq|D21S246|PRED71	18	38	22.6528	19	54	20.0474	35	69	13.334	24	90	44.9137	15	41	21.4819	18	26	16.5646	1.9827	1.9827
ATP5A1	498	ATP synthase, H+ transporting, mitochondrial F1 complex, alpha subunit 1, cardiac muscle	ATP5A|ATP5AL2|ATPM|HEL-S-123m|MC5DN4|MOM2|OMR|ORM|hATP1	12	20	12.2515	26	83	30.6021	21	40	7.82528	20	48	24.1911	4	6	3.67969	17	27	17.1735	1.97453	1.97453
CNOT1	23019	CCR4-NOT transcription complex, subunit 1	CDC39|NOT1|NOT1H	5	11	7.05899	12	28	10.6033	33	51	9.91409	6	27	13.8618	5	6	3.67969	0	0	0.758645	1.96371	1.96371
CACYBP	27101	calcyclin binding protein	GIG5|S100A6BP|SIP	5	8	5.32934	10	27	10.2404	12	30	5.92712	10	20	10.4234	9	16	8.75957	0	0	0.758645	1.95586	1.95586
ATP6V1A	523	ATPase, H+ transporting, lysosomal 70kDa, V1 subunit A	ATP6A1|ATP6V1A1|HO68|VA68|VPP2|Vma1	3	5	3.60028	5	18	6.97571	17	29	5.73734	8	13	6.98743	11	17	9.26784	6	7	5.00918	1.9408	1.9408
UPF1	5976	UPF1 regulator of nonsense transcripts homolog (yeast)	HUPF1|NORF1|RENT1|pNORF1|smg-2	4	5	3.60028	10	24	9.15195	29	45	8.77463	10	13	6.98743	4	4	2.66433	4	5	3.79438	1.9408	1.9408
DCTN1	1639	dynactin 1	DAP-150|DP-150|P135	5	5	3.60028	6	14	5.52541	42	71	13.7142	9	13	6.98743	2	2	1.64918	10	10	6.83195	1.9408	1.9408
PSMD11	5717	proteasome (prosome, macropain) 26S subunit, non-ATPase, 11	Rpn6|S9|p44.5	9	14	8.78925	3	5	2.26378	13	22	4.40911	13	33	16.8108	3	4	2.66433	6	7	5.00918	1.91266	1.91266
RPL10A	4736	ribosomal protein L10a	CSA19|Csa-19|L10A|NEDD6	5	10	6.48238	9	20	7.70102	7	15	3.08123	8	24	12.3879	5	10	5.71102	0	0	0.758645	1.91102	1.91102
ARPC4	10093	actin related protein 2/3 complex, subunit 4, 20kDa	ARC20|P20-ARC	3	6	4.17657	2	4	1.9015	4	8	1.7537	4	15	7.96891	2	2	1.64918	2	4	3.18708	1.908	1.908
IPO4	79711	importin 4	Imp4	2	2	1.87182	9	22	8.42643	18	27	5.35781	5	6	3.55379	8	21	11.3014	6	8	5.6167	1.89857	1.89857
QARS	5859	glutaminyl-tRNA synthetase	GLNRS|MSCCA|PRO2195	2	2	1.87182	5	9	3.71313	25	40	7.82528	5	6	3.55379	2	3	2.15673	0	0	0.758645	1.89857	1.89857
RAB10	10890	RAB10, member RAS oncogene family	0	3	16	9.94308	0	0	0.452673	9	22	4.40911	4	13	6.98743	3	4	2.66433	6	10	6.83195	1.42299	2.25512	3.73192
TBCE	6905	tubulin folding cofactor E	HRD|KCS|KCS1|pac2	2	2	1.87182	0	0	0.452673	16	22	4.40911	6	6	3.55379	2	2	1.64918	4	4	3.18708	1.89857	1.89857
CS	1431	citrate synthase	0	2	2	1.87182	9	25	9.51475	4	6	1.37447	2	6	3.55379	2	2	1.64918	4	4	3.18708	1.89857	1.89857
EIF3E	3646	eukaryotic translation initiation factor 3, subunit E	EIF3-P48|EIF3S6|INT6|eIF3-p46	5	7	4.75292	6	7	2.9884	24	58	11.2438	10	17	8.95058	5	8	4.69525	9	11	7.43969	1.88317	1.88317
SPTAN1	6709	spectrin, alpha, non-erythrocytic 1	EIEE5|NEAS|SPTA2	6	8	5.32934	24	59	21.8656	62	148	28.3714	13	19	9.93243	10	22	11.81	62	145	89.5495	1.86373	1.86373
HSP90AA1	3320	heat shock protein 90kDa alpha (cytosolic), class A member 1	EL52|HSP86|HSP89A|HSP90A|HSP90N|HSPC1|HSPCA|HSPCAL1|HSPCAL4|HSPN|Hsp89|Hsp90|LAP-2|LAP2	38	183	107.236	49	214	78.5591	65	317	60.6922	49	397	199.028	35	248	128.078	30	107	66.1281	1.85598	1.85598
SEPT8	23176	septin 8	2002-09-01	2	3	2.44791	3	7	2.9884	13	17	3.46058	2	8	4.53459	6	14	7.74318	5	7	5.00918	1.85243	1.85243
RANGAP1	5905	Ran GTPase activating protein 1	Fug1|RANGAP|SD	2	3	2.44791	6	12	4.80042	29	81	15.6153	4	8	4.53459	4	10	5.71102	0	0	0.758645	1.85243	1.85243
CAND2	23066	cullin-associated and neddylation-dissociated 2 (putative)	TIP120B|Tp120b	2	3	2.44791	0	0	0.452673	11	14	2.89156	3	8	4.53459	2	4	2.66433	0	0	0.758645	1.85243	1.85243
UBA1	7317	ubiquitin-like modifier activating enzyme 1	A1S9|A1S9T|A1ST|AMCX1|CFAP124|GXP1|POC20|SMAX2|UBA1A|UBE1|UBE1X	13	43	25.5459	25	118	43.3703	46	219	41.9246	22	94	46.8917	13	51	26.5798	15	25	15.9557	1.83559	1.83559
PCNA	5111	proliferating cell nuclear antigen	ATLD2	3	4	3.02406	11	41	15.3231	13	43	8.39487	6	10	5.51558	7	13	7.23506	0	0	0.758645	1.8239	1.8239
RPS20	6224	ribosomal protein S20	S20	3	4	3.02406	0	0	0.452673	5	6	1.37447	6	10	5.51558	2	4	2.66433	0	0	0.758645	1.8239	1.8239
EIF3I	8668	eukaryotic translation initiation factor 3, subunit I	EIF3S2|PRO2242|TRIP-1|TRIP1|eIF3-beta|eIF3-p36	3	5	3.60028	2	2	1.17704	16	21	4.21939	8	12	6.49677	6	9	5.20311	0	0	0.758645	1.80452	1.80452
EPRS	2058	glutamyl-prolyl-tRNA synthetase	EARS|GLUPRORS|PARS|QARS|QPRS	10	24	14.5611	36	77	28.4166	51	104	19.9906	20	52	26.161	16	35	18.4256	11	14	9.26334	1.79664	1.79664
CDK5	1020	cyclin-dependent kinase 5	PSSALRE	2	6	4.17657	3	6	2.62607	7	14	2.89156	5	14	7.47815	3	9	5.20311	0	0	0.758645	1.7905	1.7905
FKBP4	2288	FK506 binding protein 4, 59kDa	FKBP51|FKBP52|FKBP59|HBI|Hsp56|PPIase|p52	5	6	4.17657	6	8	3.35075	22	39	7.63543	7	14	7.47815	7	8	4.69525	9	15	9.87137	1.7905	1.7905
TUBB6	84617	tubulin, beta 6 class V	HsT1601|TUBB-5	16	113	66.2252	19	143	52.5104	35	129	24.7507	17	237	118.122	23	228	117.68	14	50	31.1991	1.78365	1.78365
ILF2	3608	interleukin enhancer binding factor 2	NF45|PRO3063	4	8	5.32934	8	29	10.9662	18	35	6.87611	8	18	9.44148	5	11	6.21898	0	0	0.758645	1.7716	1.7716
PSMD13	5719	proteasome (prosome, macropain) 26S subunit, non-ATPase, 13	HSPC027|Rpn9|S11|p40.5	6	9	5.90582	3	5	2.26378	18	30	5.92712	8	20	10.4234	5	7	4.18745	0	0	0.758645	1.76494	1.76494
ACTR2	10097	ARP2 actin-related protein 2 homolog (yeast)	ARP2	6	12	7.63568	2	5	2.26378	13	20	4.02968	6	26	13.3705	5	9	5.20311	0	0	0.758645	1.75105	1.75105
PGK1	5230	phosphoglycerate kinase 1	HEL-S-68p|MIG10|PGKA	18	42	24.9672	27	94	34.6115	24	51	9.91409	19	87	43.4307	29	89	45.9996	22	41	25.7062	1.73951	1.73951
KIF5B	3799	kinesin family member 5B	HEL-S-61|KINH|KNS|KNS1|UKHC	10	18	11.0972	13	29	10.9662	23	44	8.58475	12	38	19.2697	13	32	16.8981	15	22	14.1297	1.73645	1.73645
LDHB	3945	lactate dehydrogenase B	HEL-S-281|LDH-B|LDH-H|LDHBD|TRG-5	7	12	7.63568	21	67	24.7761	21	57	11.0538	13	25	12.8792	15	24	12.8272	2	3	2.57986	1.68671	1.68671
PAICS	10606	phosphoribosylaminoimidazole carboxylase, phosphoribosylaminoimidazole succinocarboxamide synthetase	ADE2|ADE2H1|AIRC|PAIS	7	12	7.63568	9	27	10.2404	19	56	10.8638	8	25	12.8792	5	12	6.727	13	17	11.0877	1.68671	1.68671
NME2	4831	NME/NM23 nucleoside diphosphate kinase 2	NDKB|NDPK-B|NDPKB|NM23-H2|NM23B|PUF	4	7	4.75292	3	6	2.62607	9	33	6.49649	6	15	7.96891	3	7	4.18745	7	15	9.87137	1.67663	1.67663
HSP90AB1	3326	heat shock protein 90kDa alpha (cytosolic), class B member 1	D6S182|HSP84|HSP90B|HSPC2|HSPCB	51	331	195.054	71	336	123.636	65	416	79.7226	61	643	325.976	59	519	271.108	31	147	90.7852	1.67121	1.67121
PSMD14	10213	proteasome (prosome, macropain) 26S subunit, non-ATPase, 14	PAD1|POH1|RPN11	2	5	3.60028	3	6	2.62607	9	30	5.92712	5	11	6.00615	5	8	4.69525	0	0	0.758645	1.66825	1.66825
SEPT9	10801	septin 9	AF17q25|MSF|MSF1|NAPB|PNUTL4|SINT1|SeptD1	4	5	3.60028	7	15	5.88795	14	28	5.54757	4	11	6.00615	4	7	4.18745	14	23	14.7383	1.66825	1.66825
CLTC	1213	clathrin, heavy chain (Hc)	CHC|CHC17|CLH-17|CLTCL2|Hc	46	176	103.12	47	168	61.6671	79	225	43.0717	60	341	170.564	42	166	85.5816	42	76	47.1015	1.65404	1.65404
BZW2	28969	basic leucine zipper and W2 domains 2	MST017|MSTP017	2	3	2.44791	2	5	2.26378	10	14	2.89156	4	7	4.04417	2	6	3.67969	2	2	1.97272	1.65209	1.65209
PPA1	5464	pyrophosphatase (inorganic) 1	HEL-S-66p|IOPPP|PP|PP1|SID6-8061	2	3	2.44791	4	7	2.9884	16	35	6.87611	3	7	4.04417	10	18	9.77616	0	0	0.758645	1.65209	1.65209
PGAM2	5224	phosphoglycerate mutase 2 (muscle)	GSD10|PGAM-M|PGAMM	3	3	2.44791	4	15	5.88795	4	10	2.13295	5	7	4.04417	6	10	5.71102	0	0	0.758645	1.65209	1.65209
LTA4H	4048	leukotriene A4 hydrolase	0	3	3	2.44791	0	0	0.452673	16	24	4.78857	6	7	4.04417	2	2	1.64918	8	9	6.22429	1.65209	1.65209
RUVBL2	10856	RuvB-like AAA ATPase 2	ECP51|INO80J|REPTIN|RVB2|TIH2|TIP48|TIP49B	11	16	9.94308	10	22	8.42643	26	48	9.34433	20	32	16.3192	5	7	4.18745	8	11	7.43969	1.64126	1.64126
HSPA5	3309	heat shock 70kDa protein 5 (glucose-regulated protein, 78kDa)	BIP|GRP78|HEL-S-89n|MIF2	13	29	17.4495	35	123	45.197	26	74	14.2844	20	57	28.6244	16	47	24.54	18	32	20.2192	1.64042	1.64042
PPME1	51400	protein phosphatase methylesterase 1	PME-1	2	2	1.87182	0	0	0.452673	13	16	3.2709	3	5	3.06346	4	13	7.23506	0	0	0.758645	1.63662	1.63662
TUBB8	347688	tubulin, beta 8 class VIII	bA631M21.2	14	88	51.659	16	165	60.5674	19	108	20.7519	12	166	82.6303	11	212	109.377	12	60	37.3095	1.59953	1.59953
TUBB2B	347733	tubulin, beta 2B class IIb	PMGYSA|bA506K6.1	25	249	146.21	36	304	111.773	42	282	53.9814	26	464	233.293	33	421	218.921	29	120	74.1284	1.5956	1.5956
TUBB2A	7280	tubulin, beta 2A class IIa	CDCBM5|TUBB|TUBB2|dJ40E16.7	23	246	144.432	35	297	109.182	42	278	53.2151	26	458	230.215	33	420	218.392	30	121	74.7444	1.59393	1.59393
NME1	4830	NME/NM23 nucleoside diphosphate kinase 1	AWD|GAAD|NB|NBS|NDKA|NDPK-A|NDPKA|NM23|NM23-H1	5	8	5.32934	3	6	2.62607	9	23	4.59883	6	16	8.45972	2	5	3.17199	8	17	11.0877	1.58739	1.58739
SPTBN1	6711	spectrin, beta, non-erythrocytic 1	ELF|HEL102|SPTB2|betaSpII	9	15	9.36613	30	57	21.1382	55	124	23.7983	15	29	14.8446	16	33	17.4072	69	163	100.682	1.58493	1.58493
RPSA	3921	ribosomal protein SA	37LRP|67LR|ICAS|LAMBR|LAMR1|LBP|LBP/p40|LRP|LRP/LR|NEM/1CHD4|SA|lamR|p40	6	21	12.8288	14	52	19.3203	14	69	13.334	8	40	20.2536	10	35	18.4256	4	6	4.40174	1.57876	1.57876
PFKL	5211	phosphofructokinase, liver	ATP-PFK|PFK-B|PFK-L	4	7	4.75292	5	8	3.35075	15	19	3.83997	7	14	7.47815	3	8	4.69525	9	17	11.0877	1.57338	1.57338
TUBB4B	10383	tubulin, beta 4B class IVb	Beta2|TUBB2|TUBB2C	26	258	151.548	39	314	115.477	44	302	57.815	28	470	236.373	39	522	272.714	32	147	90.7852	1.55972	1.55972
IPO5	3843	importin 5	IMB3|KPNB3|Pse1|RANBP5|imp5	9	18	11.0972	10	27	10.2404	40	87	16.7563	15	34	17.3025	13	27	14.3534	8	14	9.26334	1.55918	1.55918
CTPS1	1503	CTP synthase 1	CTPS|IMD24	5	6	4.17657	0	0	0.452673	18	28	5.54757	7	12	6.49677	3	3	2.15673	3	4	3.18708	1.55553	1.55553
EIF3F	8665	eukaryotic translation initiation factor 3, subunit F	EIF3S5|eIF3-p47	4	10	6.48238	3	5	2.26378	14	24	4.78857	9	19	9.93243	4	9	5.20311	11	11	7.43969	1.53222	1.53222
PA2G4	5036	proliferation-associated 2G4, 38kDa	EBP1|HG4-1|p38-2G4	7	10	6.48238	10	35	13.1442	14	23	4.59883	10	19	9.93243	5	7	4.18745	12	13	8.65538	1.53222	1.53222
FLII	2314	flightless I homolog (Drosophila)	FLI|FLIL|Fli1	3	5	3.60028	6	24	9.15195	17	34	6.6863	3	10	5.51558	5	18	9.77616	7	7	5.00918	1.53199	1.53199
APRT	353	adenine phosphoribosyltransferase	AMP|APRTD	4	5	3.60028	3	19	7.33835	10	26	5.16806	5	10	5.51558	8	14	7.74318	2	3	2.57986	1.53199	1.53199
NAP1L4	4676	nucleosome assembly protein 1-like 4	NAP1L4b|NAP2|NAP2L|hNAP2	3	5	3.60028	5	7	2.9884	9	16	3.2709	6	10	5.51558	4	5	3.17199	3	3	2.57986	1.53199	1.53199
MYH11	4629	myosin, heavy chain 11, smooth muscle	AAT4|FAA4|SMHC|SMMHC	9	23	13.9836	8	25	9.51475	18	54	10.4839	10	42	21.2377	7	31	16.3891	13	45	28.1467	1.51876	1.51876
POTEJ	653781	POTE ankyrin domain family, member J	POTE2beta	10	84	49.3323	5	29	10.9662	15	74	14.2844	9	150	74.6665	11	112	57.7902	8	22	14.1297	1.51354	1.51354
COPB1	1315	coatomer protein complex, subunit beta 1	COPB	8	13	8.21243	6	8	3.35075	36	71	13.7142	11	24	12.3879	4	9	5.20311	4	5	3.79438	1.50844	1.50844
EEF1D	1936	eukaryotic translation elongation factor 1 delta (guanine nucleotide exchange protein)	EF-1D|EF1D|FP1047	4	4	3.02406	5	9	3.71313	10	25	4.97831	4	8	4.53459	7	15	8.25135	2	2	1.97272	1.4995	1.4995
DDX6	1656	DEAD (Asp-Glu-Ala-Asp) box helicase 6	HLR2|P54|RCK	4	4	3.02406	4	8	3.35075	16	42	8.205	4	8	4.53459	4	10	5.71102	3	3	2.57986	1.4995	1.4995
ETF1	2107	eukaryotic translation termination factor 1	D5S1995|ERF|ERF1|RF1|SUP45L1|TB3-1	4	4	3.02406	3	6	2.62607	23	31	6.1169	5	8	4.53459	6	7	4.18745	5	5	3.79438	1.4995	1.4995
PFKP	5214	phosphofructokinase, platelet	ATP-PFK|PFK-C|PFK-P|PFKF	7	12	7.63568	14	27	10.2404	20	23	4.59883	10	22	11.4056	18	36	18.9348	14	20	12.9126	1.49372	1.49372
AP2B1	163	adaptor-related protein complex 2, beta 1 subunit	ADTB2|AP105B|AP2-BETA|CLAPB1	10	16	9.94308	4	9	3.71313	37	101	19.4197	12	29	14.8446	2	2	1.64918	15	21	13.5211	1.49296	1.49296
RARS	5917	arginyl-tRNA synthetase	ArgRS|DALRD1	11	24	14.5611	13	24	9.15195	32	57	11.0538	13	43	21.7298	8	10	5.71102	9	10	6.83195	1.49232	1.49232
TUBB4A	10382	tubulin, beta 4A class IVa	DYT4|TUBB4|TUBB5|beta-5	18	219	128.457	30	235	86.2895	47	256	49.0021	23	378	189.353	27	427	222.101	28	117	72.2811	1.47405	1.47405
SARS	6301	seryl-tRNA synthetase	SERRS|SERS	5	7	4.75292	6	11	4.43796	21	27	5.35781	7	13	6.98743	6	12	6.727	0	0	0.758645	1.47014	1.47014
TUBB1	81027	tubulin, beta 1 class VI	0	7	60	35.3949	5	74	27.3241	12	49	9.53425	6	104	51.8403	7	113	58.3035	8	31	19.6099	1.46463	1.46463
RAN	5901	RAN, member RAS oncogene family	ARA24|Gsp1|TC4	7	24	14.5611	12	47	17.503	9	31	6.1169	9	42	21.2377	7	33	17.4072	2	2	1.97272	1.45852	1.45852
FLNB	2317	filamin B, beta	ABP-278|ABP-280|AOI|FH1|FLN-B|FLN1L|LRS1|SCT|TABP|TAP	11	24	14.5611	17	46	17.1396	76	193	36.9572	18	42	21.2377	20	32	16.8981	79	209	129.243	1.45852	1.45852
USP5	8078	ubiquitin specific peptidase 5 (isopeptidase T)	ISOT	5	10	6.48238	11	27	10.2404	17	48	9.34433	7	18	9.44148	4	8	4.69525	8	10	6.83195	1.45648	1.45648
ACTA1	58	actin, alpha 1, skeletal muscle	ACTA|ASMA|CFTD|CFTD1|CFTDM|MPFD|NEM1|NEM2|NEM3	28	374	220.855	27	297	109.182	27	218	41.7335	36	634	321.275	52	515	268.968	17	83	51.3915	1.45469	1.45469
PAFAH1B3	5050	platelet-activating factor acetylhydrolase 1b, catalytic subunit 3 (29kDa)	PAFAHG	2	3	2.44791	4	13	5.1629	4	5	1.18486	3	6	3.55379	3	9	5.20311	0	0	0.758645	1.45177	1.45177
EIF5	1983	eukaryotic translation initiation factor 5	EIF-5|EIF-5A	3	3	2.44791	3	4	1.9015	6	15	3.08123	5	6	3.55379	2	2	1.64918	0	0	0.758645	1.45177	1.45177
TUBB	203068	tubulin, beta class I	CDCBM6|M40|OK/SW-cl.56|TUBB1|TUBB5	29	333	196.251	40	369	135.898	48	359	68.7569	31	563	284.346	39	549	287.191	32	151	93.2576	1.44889	1.44889
ACTC1	70	actin, alpha, cardiac muscle 1	ACTC|ASD5|CMD1R|CMH11|LVNC4	29	378	223.262	27	297	109.182	29	222	42.4981	37	638	323.364	52	518	270.573	16	82	50.7785	1.44836	1.44836
HSPA1A	3303	heat shock 70kDa protein 1A	HEL-S-103|HSP70-1|HSP70-1A|HSP70I|HSP72|HSPA1	11	65	38.2954	24	102	37.5294	40	231	44.2189	20	111	55.3071	20	85	43.9518	13	29	18.3916	1.44423	1.44423
HSPA1B	3304	heat shock 70kDa protein 1B	HSP70-1B|HSP70-2	11	65	38.2954	24	102	37.5294	40	231	44.2189	20	111	55.3071	20	85	43.9518	13	29	18.3916	1.44423	1.44423
ACTG2	72	actin, gamma 2, smooth muscle, enteric	ACT|ACTA3|ACTE|ACTL3|ACTSG|VSCM	29	378	223.262	27	297	109.182	31	215	41.1601	36	635	321.798	51	516	269.503	16	82	50.7785	1.44134	1.44134
ACTA2	59	actin, alpha 2, smooth muscle, aorta	AAT6|ACTSA|MYMY5	30	379	223.864	27	297	109.182	31	216	41.3512	37	636	322.32	52	518	270.573	16	82	50.7785	1.4398	1.4398
PSAT1	29968	phosphoserine aminotransferase 1	EPIP|PSA|PSAT	3	6	4.17657	6	13	5.1629	14	22	4.40911	4	11	6.00615	3	5	3.17199	0	0	0.758645	1.43806	1.43806
SEPT7	989	septin 7	CDC10|CDC3|NBLA02942|SEPT7A	6	9	5.90582	6	18	6.97571	16	27	5.35781	7	16	8.45972	15	34	17.9164	9	11	7.43969	1.43244	1.43244
SHMT2	6472	serine hydroxymethyltransferase 2 (mitochondrial)	GLYA|HEL-S-51e|SHMT	7	9	5.90582	20	38	14.2335	6	6	1.37447	8	16	8.45972	2	2	1.64918	4	6	4.40174	1.43244	1.43244
XPO1	7514	exportin 1	CRM1|emb|exp1	14	24	14.5611	11	23	8.78918	40	94	18.0878	20	41	20.7456	15	24	12.8272	6	7	5.00918	1.42473	1.42473
RPS25	6230	ribosomal protein S25	S25	6	14	8.78925	5	13	5.1629	4	12	2.51224	9	24	12.3879	5	12	6.727	3	5	3.79438	1.40944	1.40944
PGAM1	5223	phosphoglycerate mutase 1 (brain)	HEL-S-35|PGAM-B|PGAMA	5	5	3.60028	10	35	13.1442	15	35	6.87611	6	9	5.02506	7	17	9.26784	0	0	0.758645	1.39574	1.39574
PSMD2	5708	proteasome (prosome, macropain) 26S subunit, non-ATPase, 2	P97|RPN1|S2|TRAP2	7	13	8.21243	7	20	7.70102	24	37	7.25576	7	22	11.4056	6	9	5.20311	8	10	6.83195	1.38882	1.38882
TUBB3	10381	tubulin, beta 3 class III	CDCBM|CDCBM1|CFEOM3|CFEOM3A|FEOM3|TUBB4|beta-4	23	259	152.142	28	236	86.658	31	230	44.0277	29	421	211.276	35	440	228.998	19	112	69.2036	1.38867	1.38867
CLTCL1	8218	clathrin, heavy chain-like 1	CHC22|CLH22|CLTCL|CLTD	14	47	27.8616	9	28	10.6033	22	50	9.72417	15	77	38.4904	11	31	16.3891	8	15	9.87137	1.38149	1.38149
EIF3B	8662	eukaryotic translation initiation factor 3, subunit B	EIF3-ETA|EIF3-P110|EIF3-P116|EIF3S9|PRT1	7	10	6.48238	11	26	9.87757	30	64	12.3838	6	17	8.95058	7	18	9.77616	7	8	5.6167	1.38076	1.38076
SRM	6723	spermidine synthase	PAPT|SPDSY|SPS1|SRML1	6	10	6.48238	2	7	2.9884	11	22	4.40911	6	17	8.95058	7	17	9.26784	0	0	0.758645	1.38076	1.38076
VCP	7415	valosin containing protein	ALS14|HEL-220|HEL-S-70|IBMPFD|IBMPFD1|TERA|p97	18	39	23.2313	24	83	30.6021	43	104	19.9906	23	64	32.0753	9	13	7.23506	27	43	26.9263	1.38069	1.38069
PYGM	5837	phosphorylase, glycogen, muscle	0	2	2	1.87182	0	0	0.452673	7	8	1.7537	2	4	2.57318	2	3	2.15673	4	4	3.18708	1.37469	1.37469
SEPT11	55752	septin 11	0	4	7	4.75292	6	14	5.52541	20	29	5.73734	4	12	6.49677	9	24	12.8272	13	17	11.0877	1.3669	1.3669
HNRNPC	3183	heterogeneous nuclear ribonucleoprotein C (C1/C2)	C1|C2|HNRNP|HNRPC|SNRPC	6	12	7.63568	12	52	19.3203	14	61	11.8138	7	20	10.4234	4	7	4.18745	0	0	0.758645	1.3651	1.3651
KIF5A	3798	kinesin family member 5A	D12S1889|MY050|NKHC|SPG10	7	14	8.78925	7	13	5.1629	8	12	2.51224	5	23	11.8967	5	18	9.77616	3	3	2.57986	1.35356	1.35356
TUBA1C	84790	tubulin, alpha 1c	TUBA6|bcm948	22	241	141.47	28	250	91.8186	40	305	58.3903	21	380	190.37	37	416	216.273	29	158	97.5871	1.34566	1.34566
PSMC2	5701	proteasome (prosome, macropain) 26S subunit, ATPase, 2	MSS1|Nbla10058|S7	8	11	7.05899	9	14	5.52541	23	37	7.25576	10	18	9.44148	3	3	2.15673	10	11	7.43969	1.33751	1.33751
TNPO2	30000	transportin 2	IPO3|KPNB2B|TRN2	3	4	3.02406	4	14	5.52541	8	12	2.51224	2	7	4.04417	3	8	4.69525	3	4	3.18708	1.33733	1.33733
DRG1	4733	developmentally regulated GTP binding protein 1	NEDD3	3	4	3.02406	3	10	4.07553	8	10	2.13295	4	7	4.04417	4	7	4.18745	0	0	0.758645	1.33733	1.33733
PRPSAP1	5635	phosphoribosyl pyrophosphate synthetase-associated protein 1	PAP39	3	4	3.02406	0	0	0.452673	6	8	1.7537	5	7	4.04417	3	3	2.15673	0	0	0.758645	1.33733	1.33733
PDIA6	10130	protein disulfide isomerase family A, member 6	ERP5|P5|TXNDC7	2	4	3.02406	13	34	12.7811	15	23	4.59883	4	7	4.04417	2	4	2.66433	6	7	5.00918	1.33733	1.33733
RNPEP	6051	arginyl aminopeptidase (aminopeptidase B)	0	3	4	3.02406	0	0	0.452673	14	16	3.2709	5	7	4.04417	2	3	2.15673	5	6	4.40174	1.33733	1.33733
SEPT6	23157	septin 6	SEP2|SEPT2	4	6	4.17657	6	10	4.07553	11	19	3.83997	4	10	5.51558	10	23	12.3186	6	8	5.6167	1.3206	1.3206
PSMC4	5704	proteasome (prosome, macropain) 26S subunit, ATPase, 4	MIP224|RPT3|S6|TBP-7|TBP7	4	6	4.17657	7	11	4.43796	14	35	6.87611	5	10	5.51558	2	3	2.15673	4	5	3.79438	1.3206	1.3206
KPNB1	3837	karyopherin (importin) beta 1	IMB1|IPO1|IPOB|Impnb|NTF97	13	32	19.1833	14	51	18.9567	28	77	14.8548	15	50	25.1759	12	40	20.9724	25	48	29.9779	1.31238	1.31238
VDAC2	7417	voltage-dependent anion channel 2	POR	4	8	5.32934	7	21	8.06371	10	23	4.59883	5	13	6.98743	5	10	5.71102	0	0	0.758645	1.31113	1.31113
ARHGDIA	396	Rho GDP dissociation inhibitor (GDI) alpha	GDIA1|HEL-S-47e|NPHS8|RHOGDI|RHOGDI-1	5	8	5.32934	11	29	10.9662	5	11	2.32259	6	13	6.98743	3	7	4.18745	0	0	0.758645	1.31113	1.31113
PFKM	5213	phosphofructokinase, muscle	ATP-PFK|GSD7|PFK-1|PFK1|PFKA|PFKX|PPP1R122	7	10	6.48238	7	13	5.1629	18	21	4.21939	10	16	8.45972	8	17	9.26784	6	6	4.40174	1.30503	1.30503
POTEI	653269	POTE ankyrin domain family, member I	POTE2beta	14	135	79.0783	12	83	30.6021	18	81	15.6153	15	207	103.095	16	162	83.5177	9	24	15.347	1.30371	1.30371
VDAC1	7416	voltage-dependent anion channel 1	PORIN|VDAC-1	9	12	7.63568	7	19	7.33835	15	32	6.3067	11	19	9.93243	9	14	7.74318	2	7	5.00918	1.30079	1.30079
CDK1	983	cyclin-dependent kinase 1	CDC2|CDC28A|P34CDC2	7	14	8.78925	3	10	4.07553	19	37	7.25576	9	22	11.4056	11	24	12.8272	2	4	3.18708	1.29768	1.29768
AP1B1	162	adaptor-related protein complex 1, beta 1 subunit	ADTB1|AP105A|BAM22|CLAPB2	9	14	8.78925	5	7	2.9884	32	94	18.0878	8	22	11.4056	3	3	2.15673	10	14	9.26334	1.29768	1.29768
TUBA3D	113457	tubulin, alpha 3d	H2-ALPHA	16	201	117.836	22	182	66.8022	27	244	46.7056	16	306	152.855	29	314	162.544	19	106	65.5132	1.29719	1.29719
TUBA3C	7278	tubulin, alpha 3c	TUBA2|bA408E5.3	16	201	117.836	22	182	66.8022	27	244	46.7056	16	306	152.855	29	314	162.544	19	106	65.5132	1.29719	1.29719
ACTR1A	10121	ARP1 actin-related protein 1 homolog A, centractin alpha (yeast)	ARP1|CTRN1	8	16	9.94308	6	19	7.33835	13	20	4.02968	8	25	12.8792	11	19	10.2845	0	0	0.758645	1.29529	1.29529
VAT1	10493	vesicle amine transport 1	VATI	7	24	14.5611	9	43	16.0496	19	46	8.96453	9	37	18.7778	7	36	18.9348	9	19	12.3042	1.28959	1.28959
ACLY	47	ATP citrate lyase	ACL|ATPCL|CLATP	32	108	63.3086	37	95	34.9762	30	98	18.8488	36	163	81.1362	42	149	76.8159	17	33	20.8286	1.2816	1.2816
TCP1	6950	t-complex 1	CCT-alpha|CCT1|CCTa|D6S230E|TCP-1-alpha	21	61	35.9749	16	43	16.0496	35	80	15.4251	16	92	45.9026	19	54	28.1103	19	50	31.1991	1.27596	1.27596
RAB5B	5869	RAB5B, member RAS oncogene family	0	6	14	8.78925	2	5	2.26378	7	13	2.7019	6	13	6.98743	0	0	0.634236	3	4	3.18708	1.25786	3.25299	13.858
RPLP0	6175	ribosomal protein, large, P0	L10E|LP0|P0|PRLP0|RPP0	11	32	19.1833	6	27	10.2404	32	69	13.334	14	48	24.1911	18	48	25.0499	0	0	0.758645	1.26105	1.26105
DNM1	1759	dynamin 1	DNM	3	5	3.60028	3	7	2.9884	16	25	4.97831	3	8	4.53459	4	10	5.71102	3	3	2.57986	1.25951	1.25951
AKR1A1	10327	aldo-keto reductase family 1, member A1 (aldehyde reductase)	ALDR1|ALR|ARM|DD3|HEL-S-6	4	5	3.60028	6	18	6.97571	5	6	1.37447	3	8	4.53459	3	4	2.66433	0	0	0.758645	1.25951	1.25951
DRG2	1819	developmentally regulated GTP binding protein 2	0	3	5	3.60028	0	0	0.452673	7	9	1.94332	3	8	4.53459	3	4	2.66433	0	0	0.758645	1.25951	1.25951
TXNL1	9352	thioredoxin-like 1	HEL-S-114|TRP32|TXL-1|TXNL|Txl	3	5	3.60028	2	8	3.35075	6	9	1.94332	5	8	4.53459	2	2	1.64918	0	0	0.758645	1.25951	1.25951
SEC61B	10952	Sec61 beta subunit	0	2	3	2.44791	2	3	1.53926	3	4	0.995265	2	5	3.06346	4	7	4.18745	0	0	0.758645	1.25146	1.25146
SRI	6717	sorcin	CP-22|CP22|SCN|V19	3	3	2.44791	0	0	0.452673	9	12	2.51224	3	5	3.06346	2	2	1.64918	5	6	4.40174	1.25146	1.25146
PSMC3	5702	proteasome (prosome, macropain) 26S subunit, ATPase, 3	TBP1	8	16	9.94308	4	10	4.07553	23	64	12.3838	11	24	12.3879	5	8	4.69525	8	9	6.22429	1.24588	1.24588
RAP1A	5906	RAP1A, member of RAS oncogene family	C21KG|G-22K|KREV-1|KREV1|RAP1|SMGP21	5	10	6.48238	0	0	0.452673	11	23	4.59883	7	15	7.96891	6	13	7.23506	5	6	4.40174	1.22932	1.22932
EEF1A2	1917	eukaryotic translation elongation factor 1 alpha 2	EEF1AL|EF-1-alpha-2|EF1A|HS1|STN|STNL	11	197	115.478	23	134	49.2181	18	132	25.3222	15	283	141.251	17	206	106.267	14	53	33.0314	1.22318	1.22318
TUBA1A	7846	tubulin, alpha 1a	B-ALPHA-1|LIS3|TUBA3	22	266	156.298	29	256	94.0319	43	333	63.7629	21	381	190.879	36	409	212.568	29	161	99.4438	1.22125	1.22125
POTEF	728378	POTE ankyrin domain family, member F	A26C1B|ACTB|POTE2alpha|POTEACTIN	13	220	129.048	12	125	45.9279	22	121	23.227	15	315	157.403	21	264	136.412	12	44	27.5365	1.21972	1.21972
RAB8A	4218	RAB8A, member RAS oncogene family	MEL|RAB8	2	11	7.05899	0	0	0.452673	10	19	3.83997	3	11	6.00615	3	6	3.67969	5	9	6.22429	1.17529	1.83829	1.91837
HSPA1L	3305	heat shock 70kDa protein 1-like	HSP70-1L|HSP70-HOM|HSP70T|hum70t	10	69	40.6169	10	63	23.3206	18	121	23.227	10	99	49.3654	17	86	44.4637	9	24	15.347	1.21539	1.21539
CAND1	55832	cullin-associated and neddylation-dissociated 1	TIP120|TIP120A	24	41	24.3885	17	38	14.2335	37	66	12.7639	19	59	29.6102	9	14	7.74318	12	15	9.87137	1.2141	1.2141
RPS13	6207	ribosomal protein S13	S13	5	13	8.21243	0	0	0.452673	7	14	2.89156	7	19	9.93243	4	5	3.17199	0	0	0.758645	1.20944	1.20944
TUBA1B	10376	tubulin, alpha 1b	K-ALPHA-1	23	269	158.08	29	257	94.4008	43	346	66.2593	21	380	190.37	37	407	211.509	30	164	101.301	1.20426	1.20426
CCT3	7203	chaperonin containing TCP1, subunit 3 (gamma)	CCT-gamma|CCTG|PIG48|TCP-1-gamma|TRIC5	25	79	46.4255	19	55	20.4109	27	53	10.294	23	112	55.8026	24	86	44.4637	17	32	20.2192	1.20198	1.20198
CCT2	10576	chaperonin containing TCP1, subunit 2 (beta)	99D8.1|CCT-beta|CCTB|HEL-S-100n|PRO1633|TCP-1-beta	18	65	38.2954	34	105	38.6241	39	136	26.0844	27	92	45.9026	20	50	26.0698	14	26	16.5646	1.19865	1.19865
RAB11FIP1	80223	RAB11 family interacting protein 1 (class I)	NOEL1A|RCP|rab11-FIP1	0	0	0.719849	0	0	0.452673	0	0	0.23695	0	0	0.612542	2	2	1.64918	0	0	0.758645	1.17518	3.03798
DPYSL3	1809	dihydropyrimidinase-like 3	CRMP-4|CRMP4|DRP-3|DRP3|LCRMP|ULIP|ULIP-1	9	26	15.7162	11	23	8.78918	4	6	1.37447	10	37	18.7778	7	19	10.2845	3	4	3.18708	1.1948	1.1948
PLEC	5339	plectin	EBS1|EBSO|HD1|LGMD2Q|PCN|PLEC1|PLEC1b|PLTN	11	24	14.5611	53	131	48.1211	12	14	2.89156	17	34	17.3025	7	14	7.74318	58	96	59.3685	1.18827	1.18827
RTCB	51493	RNA 2',3'-cyclic phosphate and 5'-OH ligase	C22orf28|DJ149A16.6|FAAP	7	9	5.90582	4	10	4.07553	13	32	6.3067	6	13	6.98743	7	13	7.23506	7	7	5.00918	1.18314	1.18314
TLN1	7094	talin 1	ILWEQ|TLN	19	38	22.6528	37	118	43.3703	90	190	36.3844	23	53	26.6536	31	89	45.9996	42	100	61.8255	1.17661	1.17661
CAPZA1	829	capping protein (actin filament) muscle Z-line, alpha 1	CAPPA1|CAPZ|CAZ1	3	4	3.02406	3	8	3.35075	11	17	3.46058	3	6	3.55379	7	10	5.71102	0	0	0.758645	1.17517	1.17517
RUVBL1	8607	RuvB-like AAA ATPase 1	ECP54|INO80H|NMP238|PONTIN|Pontin52|RVB1|TIH1|TIP49|TIP49A	15	23	13.9836	11	17	6.6131	22	33	6.49649	13	32	16.3192	3	6	3.67969	10	15	9.87137	1.16703	1.16703
CCT6A	908	chaperonin containing TCP1, subunit 6A (zeta 1)	CCT-zeta|CCT-zeta-1|CCT6|Cctz|HTR3|MoDP-2|TCP-1-zeta|TCP20|TCPZ|TTCP20	18	37	22.0744	20	59	21.8656	26	54	10.4839	15	51	25.6684	16	31	16.3891	14	15	9.87137	1.16281	1.16281
TUBA4A	7277	tubulin, alpha 4a	H2-ALPHA|TUBA1	17	145	84.9315	17	121	44.4663	34	238	45.5578	14	198	98.5959	23	210	108.34	27	96	59.3685	1.16089	1.16089
OLA1	29789	Obg-like ATPase 1	DOC45|GBP45|GTBP9|GTPBP9	5	7	4.75292	5	11	4.43796	13	21	4.21939	6	10	5.51558	2	6	3.67969	7	7	5.00918	1.16046	1.16046
TUBA3E	112714	tubulin, alpha 3e	0	12	182	106.648	17	140	51.4127	23	186	35.6207	10	246	122.639	21	250	129.119	15	89	55.0716	1.14995	1.14995
EEF1G	1937	eukaryotic translation elongation factor 1 gamma	EF1G|GIG35	13	36	21.4961	13	34	12.7811	22	66	12.7639	13	49	24.6835	17	52	27.0899	8	9	6.22429	1.14828	1.14828
SND1	27044	staphylococcal nuclease and tudor domain containing 1	TDRD11|p100	12	36	21.4961	21	80	29.5092	29	83	15.9956	14	49	24.6835	13	45	23.5204	7	11	7.43969	1.14828	1.14828
TUBA8	51807	tubulin, alpha 8	TUBAL2	14	107	62.7254	12	84	30.9665	22	170	32.5671	12	144	71.6833	16	151	77.8464	17	57	35.4756	1.14281	1.14281
ACTBL2	345651	actin, beta-like 2	ACT	15	268	157.486	11	126	46.2933	17	107	20.5616	14	355	177.665	23	250	129.119	12	45	28.1467	1.12813	1.12813
POTEE	445582	POTE ankyrin domain family, member E	A26C1|A26C1A|CT104.2|POTE-2|POTE2|POTE2gamma	17	240	140.878	16	133	48.8524	27	201	38.4851	17	318	158.92	24	274	141.628	13	49	30.5885	1.12807	1.12807
RANBP1	5902	RAN binding protein 1	HTF9A	3	5	3.60028	0	0	0.452673	5	15	3.08123	3	7	4.04417	5	8	4.69525	0	0	0.758645	1.12329	1.12329
COPS3	8533	COP9 signalosome subunit 3	CSN3|SGN3	2	5	3.60028	3	5	2.26378	9	18	3.65028	3	7	4.04417	3	5	3.17199	0	0	0.758645	1.12329	1.12329
MYH9	4627	myosin, heavy chain 9, non-muscle	BDPLT6|DFNA17|EPSTS|FTNS|MHA|NMHC-II-A|NMMHC-IIA|NMMHCA	32	71	41.7781	43	99	36.435	99	278	53.2151	27	94	46.8917	39	91	47.0237	86	250	154.837	1.1224	1.1224
HSPA6	3310	heat shock 70kDa protein 6 (HSP70B')	0	6	67	39.456	10	47	17.503	14	78	15.0449	10	88	43.9249	9	58	30.1515	6	17	11.0877	1.11326	1.11326
VCL	7414	vinculin	CMD1W|CMH15|HEL114|MV|MVCL	2	2	1.87182	12	22	8.42643	38	61	11.8138	3	3	2.08295	4	5	3.17199	31	54	33.6424	1.11279	1.11279
IGF2R	3482	insulin-like growth factor 2 receptor	CD222|CIMPR|M6P-R|MPR1|MPRI	2	2	1.87182	0	0	0.452673	36	66	12.7639	3	3	2.08295	5	6	3.67969	0	0	0.758645	1.11279	1.11279
MYH14	79784	myosin, heavy chain 14, non-muscle	DFNA4|DFNA4A|MHC16|MYH17|NMHC II-C|NMHC-II-C|PNMHH|myosin	9	25	15.1386	8	24	9.15195	21	45	8.77463	11	33	16.8108	6	22	11.81	43	116	71.6654	1.11046	1.11046
ACTB	60	actin, beta	BRWS1|PS1TP5BP1	48	698	419.548	44	449	165.748	64	532	102.113	49	899	461.483	78	706	372.183	20	147	90.7852	1.09995	1.09995
FLNA	2316	filamin A, alpha	ABP-280|ABPX|CSBS|CVD1|FLN|FLN-A|FLN1|FMD|MNS|NHBP|OPD|OPD1|OPD2|XLVD|XMVD	28	91	53.4047	63	192	70.4733	77	240	45.9403	34	117	58.2807	37	90	46.5116	72	212	131.112	1.0913	1.0913
COPG1	22820	coatomer protein complex, subunit gamma 1	COPG	5	13	8.21243	12	21	8.06371	30	76	14.6646	6	17	8.95058	8	22	11.81	6	7	5.00918	1.08988	1.08988
RPL12	6136	ribosomal protein L12	L12	6	13	8.21243	4	27	10.2404	6	21	4.21939	2	17	8.95058	4	12	6.727	3	7	5.00918	1.08988	1.08988
HSPA8	3312	heat shock 70kDa protein 8	HEL-33|HEL-S-72p|HSC54|HSC70|HSC71|HSP71|HSP73|HSPA10|LAP-1|LAP1|NIP71	40	331	195.054	51	314	115.477	39	211	40.3957	38	423	212.297	52	370	191.972	25	99	61.2111	1.0884	1.0884
ACTG1	71	actin, gamma 1	ACT|ACTG|BRWS2|DFNA20|DFNA26|HEL-176	48	706	424.552	44	420	154.907	65	550	105.596	49	898	460.947	79	711	374.913	24	159	98.2059	1.08573	1.08573
KIF5C	3800	kinesin family member 5C	CDCBM2|KINN|NKHC|NKHC-2|NKHC2	10	17	10.5201	11	19	7.33835	10	15	3.08123	4	22	11.4056	7	20	10.793	4	4	3.18708	1.08417	1.08417
EEF1A1	1915	eukaryotic translation elongation factor 1 alpha 1	CCS-3|CCS3|EE1A1|EEF-1|EEF1A|EF-Tu|EF1A|GRAF-1EF|HNGC:16303|LENG7|PTI1|eEF1A-1	30	353	208.238	37	235	86.2895	36	258	49.385	33	441	221.504	39	306	158.354	23	80	49.5525	1.06371	1.06371
RAB11FIP5	26056	RAB11 family interacting protein 5 (class I)	GAF1|RIP11|pp75	0	0	0.719849	0	0	0.452673	0	0	0.23695	0	0	0.612542	0	0	0.634236	2	2	1.97272	1.17518	3.03798
CDK3	1018	cyclin-dependent kinase 3	0	2	7	4.75292	0	0	0.452673	4	12	2.51224	2	9	5.02506	2	7	4.18745	0	0	0.758645	1.05726	1.05726
CDK2	1017	cyclin-dependent kinase 2	CDKN2|p33(CDK2)	2	7	4.75292	0	0	0.452673	10	21	4.21939	2	9	5.02506	2	7	4.18745	0	0	0.758645	1.05726	1.05726
ACAT2	39	acetyl-CoA acetyltransferase 2	0	2	3	2.44791	4	16	6.25051	11	32	6.3067	2	4	2.57318	10	19	10.2845	0	0	0.758645	1.05118	1.05118
RHEB	6009	Ras homolog enriched in brain	RHEB2	2	3	2.44791	0	0	0.452673	3	5	1.18486	2	4	2.57318	2	3	2.15673	0	0	0.758645	1.05118	1.05118
CUL3	8452	cullin 3	CUL-3|PHA2E	3	3	2.44791	2	3	1.53926	26	30	5.92712	3	4	2.57318	2	3	2.15673	6	6	4.40174	1.05118	1.05118
IDE	3416	insulin-degrading enzyme	INSULYSIN	3	3	2.44791	5	9	3.71313	13	13	2.7019	4	4	2.57318	2	3	2.15673	8	10	6.83195	1.05118	1.05118
CCT4	10575	chaperonin containing TCP1, subunit 4 (delta)	CCT-DELTA|Cctd|SRB	21	67	39.456	21	58	21.5019	30	92	17.7073	21	83	41.454	19	35	18.4256	17	28	17.7825	1.05064	1.05064
PCBP2	5094	poly(rC) binding protein 2	HNRNPE2|HNRPE2|hnRNP-E2	6	26	15.7162	5	36	13.5073	18	69	13.334	5	32	16.3192	3	16	8.75957	0	0	0.758645	1.03837	1.03837
HSPA2	3306	heat shock 70kDa protein 2	HSP70-2|HSP70-3	17	114	66.8087	15	84	30.9665	20	77	14.8548	16	139	69.1986	23	116	59.8436	11	35	22.0475	1.03577	1.03577
MAT2A	4144	methionine adenosyltransferase II, alpha	MATA2|MATII|SAMS2	5	8	5.32934	6	18	6.97571	8	12	2.51224	5	10	5.51558	4	9	5.20311	3	5	3.79438	1.03495	1.03495
WDR1	9948	WD repeat domain 1	AIP1|HEL-S-52|NORI-1	5	8	5.32934	3	4	1.9015	16	18	3.65028	5	10	5.51558	3	5	3.17199	14	22	14.1297	1.03495	1.03495
MTHFD1	4522	methylenetetrahydrofolate dehydrogenase (NADP+ dependent) 1, methenyltetrahydrofolate cyclohydrolase, formyltetrahydrofolate synthetase	MTHFC|MTHFD	15	19	11.6743	31	79	29.145	38	100	19.2294	13	23	11.8967	24	52	27.0899	25	42	26.3162	1.01905	1.01905
KIF23	9493	kinesin family member 23	CHO1|KNSL5|MKLP-1|MKLP1	5	25	15.1386	0	0	0.452673	31	207	39.6314	9	30	15.3361	66	601	315.186	60	393	245.123	1.01304	1.01304
TTLL12	23170	tubulin tyrosine ligase-like family, member 12	dJ526I14.2	3	4	3.02406	3	4	1.9015	12	16	3.2709	4	5	3.06346	7	15	8.25135	6	8	5.6167	1.01303	1.01303
PRMT5	10419	protein arginine methyltransferase 5	HRMT1L5|IBP72|JBP1|SKB1|SKB1Hs	3	4	3.02406	6	12	4.80042	16	21	4.21939	4	5	3.06346	5	8	4.69525	4	4	3.18708	1.01303	1.01303
PRPS2	5634	phosphoribosyl pyrophosphate synthetase 2	PRSII	2	4	3.02406	2	5	2.26378	10	21	4.21939	3	5	3.06346	3	4	2.66433	0	0	0.758645	1.01303	1.01303
HSPH1	10808	heat shock 105kDa/110kDa protein 1	HSP105|HSP105A|HSP105B|NY-CO-25	14	36	21.4961	18	38	14.2335	28	54	10.4839	11	43	21.7298	3	7	4.18745	8	14	9.26334	1.01087	1.01087
PPP2R1A	5518	protein phosphatase 2, regulatory subunit A, alpha	PP2A-Aalpha|PP2AAALPHA|PR65A	10	21	12.8288	9	16	6.25051	23	40	7.82528	13	25	12.8792	8	12	6.727	11	23	14.7383	1.00392	1.00392
TUBAL3	79861	tubulin, alpha-like 3	0	5	22	13.4062	4	15	5.88795	4	20	4.02968	5	26	13.3705	2	9	5.20311	7	11	7.43969	0.997336	0.997336
CORO1C	23603	coronin, actin binding protein, 1C	HCRNN4	5	11	7.05899	2	8	3.35075	12	26	5.16806	4	13	6.98743	3	12	6.727	3	3	2.57986	0.989863	0.989863
CPNE1	8904	copine I	COPN1|CPN1	4	5	3.60028	3	7	2.9884	12	16	3.2709	5	6	3.55379	5	8	4.69525	2	2	1.97272	0.987087	0.987087
EEF1B2	1933	eukaryotic translation elongation factor 1 beta 2	EEF1B|EEF1B1|EF1B	2	5	3.60028	5	15	5.88795	5	15	3.08123	2	6	3.55379	2	7	4.18745	0	0	0.758645	0.987087	0.987087
RPL30	6156	ribosomal protein L30	L30	5	6	4.17657	2	2	1.17704	5	12	2.51224	4	7	4.04417	2	3	2.15673	3	5	3.79438	0.968299	0.968299
ACO2	50	aconitase 2, mitochondrial	ACONM|ICRD	5	6	4.17657	8	23	8.78918	6	6	1.37447	4	7	4.04417	3	3	2.15673	4	5	3.79438	0.968299	0.968299
RAB33B	83452	RAB33B, member RAS oncogene family	SMC2	0	0	0.719849	0	0	0.452673	0	0	0.23695	0	0	0.612542	0	0	0.634236	3	6	4.40174	1.17518	3.03798	1.13499
ASNA1	439	arsA arsenite transporter, ATP-binding, homolog 1 (bacterial)	ARSA-I|ARSA1|ASNA-I|GET3|TRC40|hASNA-I	5	7	4.75292	2	7	2.9884	4	8	1.7537	5	8	4.53459	3	8	4.69525	0	0	0.758645	0.954064	0.954064
PRPS1	5631	phosphoribosyl pyrophosphate synthetase 1	ARTS|CMTX5|DFN2|DFNX1|PPRibP|PRS-I|PRSI	5	7	4.75292	0	0	0.452673	13	24	4.78857	6	8	4.53459	3	4	2.66433	0	0	0.758645	0.954064	0.954064
RALB	5899	v-ral simian leukemia viral oncogene homolog B	0	4	7	4.75292	0	0	0.452673	8	16	3.2709	4	8	4.53459	2	3	2.15673	0	0	0.758645	0.954064	0.954064
GART	2618	phosphoribosylglycinamide formyltransferase, phosphoribosylglycinamide synthetase, phosphoribosylaminoimidazole synthetase	AIRS|GARS|GARTF|PAIS|PGFT|PRGS	3	7	4.75292	9	23	8.78918	43	103	19.8003	6	8	4.53459	5	5	3.17199	4	7	5.00918	0.954064	0.954064
A2M	2	alpha-2-macroglobulin	A2MD|CPAMD5|FWP007|S863-7	4	8	5.32934	8	50	18.5933	9	20	4.02968	2	9	5.02506	2	3	2.15673	9	22	14.1297	0.942906	0.942906
ACTR1B	10120	ARP1 actin-related protein 1 homolog B, centractin beta (yeast)	ARP1B|CTRN2|PC3	5	9	5.90582	4	7	2.9884	9	9	1.94332	6	10	5.51558	7	10	5.71102	0	0	0.758645	0.933923	0.933923
IPO7	10527	importin 7	Imp7|RANBP7	13	32	19.1833	7	21	8.06371	20	40	7.82528	11	35	17.7942	10	19	10.2845	5	8	5.6167	0.927589	0.927589
RALA	5898	v-ral simian leukemia viral oncogene homolog A (ras related)	RAL	6	10	6.48238	0	0	0.452673	9	16	3.2709	5	11	6.00615	3	5	3.17199	0	0	0.758645	0.926536	0.926536
AP2M1	1173	adaptor-related protein complex 2, mu 1 subunit	AP50|CLAPM1|mu2	11	13	8.21243	0	0	0.452673	15	20	4.02968	10	14	7.47815	2	3	2.15673	4	4	3.18708	0.910589	0.910589
SEPT2	4735	septin 2	DIFF6|NEDD-5|NEDD5|Pnutl3|hNedd5	8	14	8.78925	6	18	6.97571	14	37	7.25576	6	15	7.96891	17	49	25.5598	0	0	0.758645	0.906666	0.906666
PABPC1	26986	poly(A) binding protein, cytoplasmic 1	PAB1|PABP|PABP1|PABPC2|PABPL1	18	61	35.9749	16	52	19.3203	20	52	10.104	10	65	32.5685	2	11	6.21898	7	10	6.83195	0.905312	0.905312
MYH10	4628	myosin, heavy chain 10, non-muscle	NMMHC-IIB|NMMHCB	45	92	53.9868	28	73	26.9601	89	228	43.6453	37	98	48.8706	42	103	53.1732	16	44	27.5365	0.905232	0.905232
ARF5	381	ADP-ribosylation factor 5	0	7	16	9.94308	0	0	0.452673	12	49	9.53425	5	17	8.95058	2	3	2.15673	4	15	9.87137	0.900181	0.900181
GAPDHS	26330	glyceraldehyde-3-phosphate dehydrogenase, spermatogenic	GAPD2|GAPDH-2|GAPDS|HSD-35	6	22	13.4062	3	5	2.26378	0	0	0.23695	2	23	11.8967	3	7	4.18745	2	3	2.57986	0.887407	0.887407
EEF2	1938	eukaryotic translation elongation factor 2	EEF-2|EF-2|EF2|SCA26	40	144	84.3459	62	254	93.294	62	248	47.471	35	145	72.1803	52	257	132.764	34	60	37.3095	0.855766	0.855766
RRM1	6240	ribonucleotide reductase M1	R1|RIR1|RR1	2	2	1.87182	0	0	0.452673	20	30	5.92712	2	2	1.59277	5	7	4.18745	5	9	6.22429	0.850917	0.850917
FMNL3	91010	formin-like 3	FHOD3|WBP-3|WBP3	2	2	1.87182	0	0	0.452673	2	2	0.616093	2	2	1.59277	2	4	2.66433	0	0	0.758645	0.850917	0.850917
IGF2BP2	10644	insulin-like growth factor 2 mRNA binding protein 2	IMP-2|IMP2|VICKZ2	2	3	2.44791	5	9	3.71313	9	17	3.46058	2	3	2.08295	4	6	3.67969	0	0	0.758645	0.85091	0.85091
EIF2B3	8891	eukaryotic translation initiation factor 2B, subunit 3 gamma, 58kDa	EIF-2B|EIF2Bgamma	2	3	2.44791	0	0	0.452673	5	5	1.18486	2	3	2.08295	2	2	1.64918	0	0	0.758645	0.85091	0.85091
PPAT	5471	phosphoribosyl pyrophosphate amidotransferase	ATASE|GPAT|PRAT	3	3	2.44791	0	0	0.452673	8	8	1.7537	3	3	2.08295	2	2	1.64918	3	4	3.18708	0.85091	0.85091
ASS1	445	argininosuccinate synthase 1	ASS|CTLN1	4	5	3.60028	9	18	6.97571	5	10	2.13295	3	5	3.06346	14	24	12.8272	17	24	15.347	0.850895	0.850895
STK25	10494	serine/threonine kinase 25	SOK1|YSK1	3	5	3.60028	0	0	0.452673	7	11	2.32259	3	5	3.06346	4	6	3.67969	6	9	6.22429	0.850895	0.850895
EIF3D	8664	eukaryotic translation initiation factor 3, subunit D	EIF3S7|eIF3-p66|eIF3-zeta	4	5	3.60028	4	6	2.62607	16	31	6.1169	4	5	3.06346	4	6	3.67969	2	3	2.57986	0.850895	0.850895
PRPS1L1	221823	phosphoribosyl pyrophosphate synthetase 1-like 1	PRPS1|PRPS3|PRPSL|PRS-III	3	5	3.60028	0	0	0.452673	3	3	0.805676	4	5	3.06346	2	3	2.15673	0	0	0.758645	0.850895	0.850895
SFN	2810	stratifin	YWHAS	2	6	4.17657	6	20	7.70102	4	11	2.32259	3	6	3.55379	2	7	4.18745	0	0	0.758645	0.850888	0.850888
MDH2	4191	malate dehydrogenase 2, NAD (mitochondrial)	M-MDH|MDH|MGC:3559|MOR1	5	8	5.32934	21	94	34.6115	13	27	5.35781	5	8	4.53459	6	10	5.71102	0	0	0.758645	0.850873	0.850873
KPNA2	3838	karyopherin alpha 2 (RAG cohort 1, importin alpha 1)	IPOA1|QIP2|RCH1|SRP1alpha	4	9	5.90582	7	16	6.25051	18	55	10.6739	5	9	5.02506	8	21	11.3014	11	18	11.6959	0.850866	0.850866
HCK	3055	HCK proto-oncogene, Src family tyrosine kinase	JTK9|p59Hck|p61Hck	2	9	5.90582	2	5	2.26378	4	10	2.13295	3	9	5.02506	2	8	4.69525	3	5	3.79438	0.850866	0.850866
NAPA	8775	N-ethylmaleimide-sensitive factor attachment protein, alpha	SNAPA	7	9	5.90582	0	0	0.452673	13	25	4.97831	5	9	5.02506	2	3	2.15673	0	0	0.758645	0.850866	0.850866
TNPO1	3842	transportin 1	IPO2|KPNB2|MIP|MIP1|TRN	8	11	7.05899	7	22	8.42643	21	41	8.01514	5	11	6.00615	5	12	6.727	8	11	7.43969	0.850851	0.850851
RAB25	57111	RAB25, member RAS oncogene family	CATX-8|RAB11C	0	0	0.719849	0	0	0.452673	0	0	0.23695	0	0	0.612542	0	0	0.634236	5	5	3.79438	1.17518	3.03798	1.13499
MYL6	4637	myosin, light chain 6, alkali, smooth muscle and non-muscle	ESMLC|LC17|LC17-GI|LC17-NM|LC17A|LC17B|MLC-3|MLC1SM|MLC3NM|MLC3SM	6	14	8.78925	0	0	0.452673	13	38	7.44559	5	14	7.47815	3	7	4.18745	10	38	23.8765	0.850829	0.850829
STIP1	10963	stress-induced phosphoprotein 1	HEL-S-94n|HOP|IEF-SSP-3521|P60|STI1|STI1L	11	15	9.36613	3	7	2.9884	16	39	7.63543	6	15	7.96891	3	5	3.17199	13	21	13.5211	0.850822	0.850822
ALDOA	226	aldolase A, fructose-bisphosphate	ALDA|GSD12|HEL-S-87p	13	23	13.9836	28	91	33.5177	21	45	8.77463	11	23	11.8967	20	42	21.9914	0	0	0.758645	0.850763	0.850763
ENO1	2023	enolase 1, (alpha)	ENO1L1|MPB1|NNE|PPH	17	53	31.3371	47	189	69.3716	31	177	33.9028	18	53	26.6536	20	45	23.5204	22	62	38.5324	0.850544	0.850544
CCT7	10574	chaperonin containing TCP1, subunit 7 (eta)	CCTETA|CCTH|NIP7-1|TCP1ETA	23	62	36.5549	15	43	16.0496	28	77	14.8548	22	61	30.5961	14	35	18.4256	16	36	22.6571	0.83699	0.83699
CSE1L	1434	CSE1 chromosome segregation 1-like (yeast)	CAS|CSE1|XPO2	20	35	20.9178	18	47	17.503	38	102	19.61	18	34	17.3025	11	15	8.25135	13	21	13.5211	0.827168	0.827168
PCBP1	5093	poly(rC) binding protein 1	HEL-S-85|HNRPE1|HNRPX|hnRNP-E1|hnRNP-X	8	28	16.8717	8	39	14.5967	17	87	16.7563	4	27	13.8618	5	17	9.26784	0	0	0.758645	0.821602	0.821602
PKM	5315	pyruvate kinase, muscle	CTHBP|HEL-S-30|OIP3|PK3|PKM2|TCB|THBP1	28	115	67.3923	44	266	97.7228	48	261	49.9593	24	111	55.3071	40	279	144.238	32	137	84.6096	0.820675	0.820675
ABCE1	6059	ATP-binding cassette, sub-family E (OABP), member 1	ABC38|OABP|RLI|RNASEL1|RNASELI|RNS4I	14	23	13.9836	2	4	1.9015	15	24	4.78857	9	22	11.4056	8	12	6.727	9	11	7.43969	0.81564	0.81564
IQGAP3	128239	IQ motif containing GTPase activating protein 3	0	6	16	9.94308	2	9	3.71313	37	58	11.2438	3	15	7.96891	27	55	28.6205	50	101	62.4399	0.801453	0.801453
RAP1B	5908	RAP1B, member of RAS oncogene family	K-REV|RAL1B	6	16	9.94308	0	0	0.452673	9	27	5.35781	6	15	7.96891	7	15	8.25135	9	12	8.0475	0.801453	0.801453
CCT6B	10693	chaperonin containing TCP1, subunit 6B (zeta 2)	CCT-zeta-2|CCTZ-2|Cctz2|TCP-1-zeta-2|TSA303	6	13	8.21243	3	8	3.35075	7	8	1.7537	5	12	6.49677	4	5	3.17199	4	5	3.79438	0.79109	0.79109
YWHAQ	10971	tyrosine 3-monooxygenase/tryptophan 5-monooxygenase activation protein, theta	14-3-3|1C5|HS1	12	27	16.2939	15	81	29.8735	14	25	4.97831	13	25	12.8792	6	32	16.8981	0	0	0.758645	0.790428	0.790428
LCK	3932	LCK proto-oncogene, Src family tyrosine kinase	IMD22|LSK|YT16|p56lck|pp58lck	2	12	7.63568	2	5	2.26378	5	10	2.13295	2	11	6.00615	2	7	4.18745	5	7	5.00918	0.786591	0.786591
XPNPEP1	7511	X-prolyl aminopeptidase (aminopeptidase P) 1, soluble	APP1|SAMP|XPNPEP|XPNPEPL|XPNPEPL1	6	9	5.90582	2	6	2.62607	14	26	5.16806	6	8	4.53459	4	6	3.67969	5	7	5.00918	0.767817	0.767817
PSMD12	5718	proteasome (prosome, macropain) 26S subunit, non-ATPase, 12	Rpn5|p55	8	9	5.90582	0	0	0.452673	17	34	6.6863	6	8	4.53459	2	2	1.64918	10	15	9.87137	0.767817	0.767817
XPOT	11260	exportin, tRNA	XPO3	7	8	5.32934	5	7	2.9884	20	38	7.44559	5	7	4.04417	3	4	2.66433	7	7	5.00918	0.75885	0.75885
CPNE3	8895	copine III	CPN3|PRO1071	6	8	5.32934	0	0	0.452673	18	27	5.35781	5	7	4.04417	2	3	2.15673	8	9	6.22429	0.75885	0.75885
YWHAH	7533	tyrosine 3-monooxygenase/tryptophan 5-monooxygenase activation protein, eta	YWHA1	8	17	10.5201	9	37	13.8704	14	27	5.35781	8	15	7.96891	10	33	17.4072	0	0	0.758645	0.757494	0.757494
NSF	4905	N-ethylmaleimide-sensitive factor	SKD2	9	16	9.94308	6	13	5.1629	17	20	4.02968	8	14	7.47815	2	4	2.66433	10	12	8.0475	0.752096	0.752096
DIAPH1	1729	diaphanous-related formin 1	DFNA1|DIA1|DRF1|LFHL1|hDIA1	2	33	19.7614	5	5	2.26378	28	78	15.0449	2	29	14.8446	11	42	21.9914	8	26	16.5646	0.751192	0.751192
ARPC2	10109	actin related protein 2/3 complex, subunit 2, 34kDa	ARC34|PNAS-139|p34-Arc	3	7	4.75292	2	8	3.35075	13	23	4.59883	4	6	3.55379	2	2	1.64918	0	0	0.758645	0.747707	0.747707
CCT5	22948	chaperonin containing TCP1, subunit 5 (epsilon)	CCT-epsilon|CCTE|HEL-S-69|TCP-1-epsilon	14	36	21.4961	15	43	16.0496	35	77	14.8548	16	31	15.8276	11	26	13.8446	18	22	14.1297	0.736304	0.736304
PHGDH	26227	phosphoglycerate dehydrogenase	3-PGDH|3PGDH|HEL-S-113|NLS|PDG|PGAD|PGD|PGDH|PHGDHD|SERA	22	81	47.5881	21	78	28.7808	28	150	28.7527	11	70	35.0351	21	106	54.7117	14	27	17.1735	0.736216	0.736216
STK24	8428	serine/threonine kinase 24	HEL-S-95|MST3|MST3B|STE20|STK3	4	6	4.17657	0	0	0.452673	11	17	3.46058	3	5	3.06346	4	6	3.67969	9	16	10.4795	0.733488	0.733488
COL18A1	80781	collagen, type XVIII, alpha 1	KNO|KNO1|KS	7	12	7.63568	0	0	0.452673	26	75	14.4745	2	10	5.51558	5	9	5.20311	0	0	0.758645	0.722344	0.722344
GDI2	2665	GDP dissociation inhibitor 2	HEL-S-46e|RABGDIB	6	11	7.05899	16	50	18.5933	28	36	7.06593	5	9	5.02506	3	6	3.67969	23	34	21.438	0.711867	0.711867
PPP1CA	5499	protein phosphatase 1, catalytic subunit, alpha isozyme	PP-1A|PP1A|PP1alpha|PPP1A	11	17	10.5201	2	12	4.80042	15	33	6.49649	9	14	7.47815	6	14	7.74318	0	0	0.758645	0.710844	0.710844
RAB11FIP4	84440	RAB11 family interacting protein 4 (class II)	RAB11-FIP4	0	0	0.719849	2	2	1.17704	0	0	0.23695	0	0	0.612542	0	0	0.634236	0	0	0.758645	1.17518	3.03798
CUL5	8065	cullin 5	VACM-1|VACM1	3	4	3.02406	0	0	0.452673	19	21	4.21939	2	3	2.08295	2	3	2.15673	3	3	2.57986	0.688792	0.688792
GDI1	2664	GDP dissociation inhibitor 1	1A|GDIL|MRX41|MRX48|OPHN2|RABGD1A|RABGDIA|XAP-4	5	9	5.90582	11	32	12.0551	20	30	5.92712	4	7	4.04417	2	4	2.66433	7	8	5.6167	0.684776	0.684776
CYFIP2	26999	cytoplasmic FMR1 interacting protein 2	PIR121	12	34	20.3396	4	6	2.62607	20	33	6.49649	11	27	13.8618	8	18	9.77616	5	7	5.00918	0.681519	0.681519
CYFIP1	23191	cytoplasmic FMR1 interacting protein 1	P140SRA-1|SHYC|SRA-1|SRA1	24	58	34.2352	5	10	4.07553	28	43	8.39487	21	46	23.2064	16	34	17.9164	12	14	9.26334	0.677853	0.677853
PPIA	5478	peptidylprolyl isomerase A (cyclophilin A)	CYPA|CYPH|HEL-S-69p	12	53	31.3371	6	30	11.3291	14	65	12.5738	9	42	21.2377	8	36	18.9348	13	34	21.438	0.677717	0.677717
HSPA4	3308	heat shock 70kDa protein 4	APG-2|HEL-S-5a|HS24/P52|HSPH2|RY|hsp70|hsp70RY	12	28	16.8717	17	42	15.6863	31	70	13.5241	10	22	11.4056	2	4	2.66433	12	14	9.26334	0.67602	0.67602
GNB2L1	10399	guanine nucleotide binding protein (G protein), beta polypeptide 2-like 1	Gnb2-rs1|H12.3|HLC-7|PIG21|RACK1	15	37	22.0744	7	16	6.25051	17	38	7.44559	10	29	14.8446	11	32	16.8981	0	0	0.758645	0.672481	0.672481
PGD	5226	phosphogluconate dehydrogenase	6PGD	10	22	13.4062	4	6	2.62607	17	25	4.97831	10	17	8.95058	4	5	3.17199	14	19	12.3042	0.667646	0.667646
EIF2S3	1968	eukaryotic translation initiation factor 2, subunit 3 gamma, 52kDa	EIF2|EIF2G|EIF2gamma|eIF-2gA	5	8	5.32934	4	8	3.35075	14	20	4.02968	4	6	3.55379	4	8	4.69525	2	3	2.57986	0.666835	0.666835
CAPZA2	830	capping protein (actin filament) muscle Z-line, alpha 2	CAPPA2|CAPZ	5	8	5.32934	2	8	3.35075	12	17	3.46058	3	6	3.55379	4	6	3.67969	0	0	0.758645	0.666835	0.666835
GARS	2617	glycyl-tRNA synthetase	CMT2D|DSMAV|GlyRS|HMN5|SMAD1	15	45	26.7036	21	42	15.6863	16	27	5.35781	13	35	17.7942	24	49	25.5598	4	6	4.40174	0.666361	0.666361
PPP1CB	5500	protein phosphatase 1, catalytic subunit, beta isozyme	HEL-S-80p|PP-1B|PP1B|PP1beta|PPP1CD	10	17	10.5201	2	8	3.35075	12	37	7.25576	6	13	6.98743	6	14	7.74318	0	0	0.758645	0.664199	0.664199
YWHAB	7529	tyrosine 3-monooxygenase/tryptophan 5-monooxygenase activation protein, beta	GW128|HEL-S-1|HS1|KCIP-1|YWHAA	14	26	15.7162	19	91	33.5177	18	35	6.87611	11	20	10.4234	13	39	20.4629	0	0	0.758645	0.663227	0.663227
VPS35	55737	vacuolar protein sorting 35 homolog (S. cerevisiae)	MEM3|PARK17	14	21	12.8288	6	17	6.6131	20	27	5.35781	9	16	8.45972	7	12	6.727	15	15	9.87137	0.65943	0.65943
ACTN4	81	actinin, alpha 4	ACTININ-4|FSGS|FSGS1	11	20	12.2515	21	51	18.9567	46	73	14.0943	9	15	7.96891	8	9	5.20311	53	142	87.6965	0.650441	0.650441
KRT7	3855	keratin 7	CK7|K2C7|K7|SCL	3	7	4.75292	8	52	19.3203	3	4	0.995265	2	5	3.06346	4	19	10.2845	5	17	11.0877	0.644543	0.644543
KRT77	374454	keratin 77	K1B|KRT1B	3	44	26.1247	5	71	26.2319	9	33	6.49649	2	33	16.8108	3	28	14.8622	6	38	23.8765	0.643484	0.643484
FLNC	2318	filamin C, gamma	ABP-280|ABP280A|ABPA|ABPL|FLN2|MFM5|MPD4	44	145	84.9315	7	15	5.88795	40	68	13.144	32	108	53.821	2	3	2.15673	11	21	13.5211	0.633699	0.633699
KRT5	3852	keratin 5	CK5|DDD|DDD1|EBS2|K5|KRT5A	14	30	18.0274	39	324	119.184	16	54	10.4839	7	22	11.4056	9	27	14.3534	16	65	40.3674	0.632681	0.632681
AARS	16	alanyl-tRNA synthetase	CMT2N	16	45	26.7036	20	55	20.4109	36	98	18.8488	15	33	16.8108	20	57	29.6411	11	19	12.3042	0.629534	0.629534
PPP1CC	5501	protein phosphatase 1, catalytic subunit, gamma isozyme	PP-1G|PP1C|PPP1G	9	14	8.78925	0	0	0.452673	14	36	7.06593	6	10	5.51558	5	11	6.21898	0	0	0.758645	0.627538	0.627538
PDCD6	10016	programmed cell death 6	ALG-2|PEF1B	8	14	8.78925	0	0	0.452673	6	13	2.7019	6	10	5.51558	2	2	1.64918	2	4	3.18708	0.627538	0.627538
CNTN1	1272	contactin 1	F3|GP135|MYPCN	14	25	15.1386	2	4	1.9015	12	13	2.7019	12	18	9.44148	7	15	8.25135	0	0	0.758645	0.623668	0.623668
ASNS	440	asparagine synthetase (glutamine-hydrolyzing)	ASNSD|TS11	13	47	27.8616	2	4	1.9015	20	30	5.92712	12	34	17.3025	4	9	5.20311	3	4	3.18708	0.621017	0.621017
PFN1	5216	profilin 1	ALS18	9	17	10.5201	2	5	2.26378	11	40	7.82528	7	12	6.49677	2	4	2.66433	5	27	17.1735	0.617558	0.617558
YWHAG	7532	tyrosine 3-monooxygenase/tryptophan 5-monooxygenase activation protein, gamma	14-3-3GAMMA|PPP1R170	10	24	14.5611	16	78	28.7808	10	20	4.02968	9	17	8.95058	15	44	23.0107	0	0	0.758645	0.614692	0.614692
TARS	6897	threonyl-tRNA synthetase	ThrRS	8	16	9.94308	9	15	5.88795	28	34	6.6863	7	11	6.00615	10	15	8.25135	12	14	9.26334	0.604054	0.604054
AIDA	64853	axin interactor, dorsalization associated	C1orf80	5	9	5.90582	0	0	0.452673	6	8	1.7537	4	6	3.55379	2	2	1.64918	0	0	0.758645	0.601743	0.601743
GNA12	2768	guanine nucleotide binding protein (G protein) alpha 12	NNX3|RMP|gep	3	32	19.1833	0	0	0.452673	0	0	0.23695	2	22	11.4056	2	11	6.21898	0	0	0.758645	0.594557	0.594557
CAPZB	832	capping protein (actin filament) muscle Z-line, beta	CAPB|CAPPB|CAPZ	7	12	7.63568	4	18	6.97571	15	39	7.63543	5	8	4.53459	7	12	6.727	0	0	0.758645	0.593869	0.593869
PCBP3	54039	poly(rC) binding protein 3	ALPHA-CP3	4	18	11.0972	3	27	10.2404	6	36	7.06593	3	12	6.49677	2	12	6.727	0	0	0.758645	0.585443	0.585443
NANS	54187	N-acetylneuraminic acid synthase	HEL-S-100|SAS	3	5	3.60028	0	0	0.452673	6	13	2.7019	2	3	2.08295	2	6	3.67969	0	0	0.758645	0.578552	0.578552
FERMT2	10979	fermitin family member 2	KIND2|MIG2|PLEKHC1|UNC112|UNC112B|mig-2	5	8	5.32934	0	0	0.452673	22	46	8.96453	3	5	3.06346	13	38	19.9535	0	0	0.758645	0.57483	0.57483
ILK	3611	integrin-linked kinase	HEL-S-28|ILK-1|ILK-2|P59|p59ILK	8	14	8.78925	0	0	0.452673	4	4	0.995265	6	9	5.02506	2	2	1.64918	5	7	5.00918	0.571729	0.571729
KRT9	3857	keratin 9	CK-9|EPPK|K9	21	114	66.8087	32	260	95.5079	35	200	38.2941	12	76	37.9966	20	104	53.686	34	206	127.376	0.568738	0.568738
TFRC	7037	transferrin receptor	CD71|T9|TFR|TFR1|TR|TRFR|p90	7	16	9.94308	13	30	11.3291	21	47	9.15443	5	10	5.51558	11	24	12.8272	17	33	20.8286	0.554716	0.554716
IMPDH2	3615	IMP (inosine 5'-monophosphate) dehydrogenase 2	IMPD2|IMPDH-II	7	13	8.21243	8	23	8.78918	21	51	9.91409	5	8	4.53459	4	6	3.67969	10	12	8.0475	0.552162	0.552162
GLIPR2	152007	GLI pathogenesis-related 2	C9orf19|GAPR-1|GAPR1	3	13	8.21243	2	2	1.17704	2	4	0.995265	2	8	4.53459	2	2	1.64918	2	2	1.97272	0.552162	0.552162
STUB1	10273	STIP1 homology and U-box containing protein 1, E3 ubiquitin protein ligase	CHIP|HSPABP2|NY-CO-7|SCAR16|SDCCAG7|UBOX1	4	10	6.48238	0	0	0.452673	6	9	1.94332	3	6	3.55379	3	3	2.15673	0	0	0.758645	0.548224	0.548224
YWHAZ	7534	tyrosine 3-monooxygenase/tryptophan 5-monooxygenase activation protein, zeta	14-3-3-zeta|HEL-S-3|HEL4|KCIP-1|YWHAD	14	29	17.4495	18	86	31.6953	16	42	8.205	11	18	9.44148	11	34	17.9164	0	0	0.758645	0.541075	0.541075
GNA13	10672	guanine nucleotide binding protein (G protein), alpha 13	G13	19	79	46.4255	0	0	0.452673	9	16	3.2709	10	49	24.6835	10	23	12.3186	0	0	0.758645	0.531679	0.531679
MST4	51765	serine/threonine protein kinase MST4	MASK	2	4	3.02406	0	0	0.452673	15	19	3.83997	2	2	1.59277	2	2	1.64918	12	14	9.26334	0.526698	0.526698
PLXNA2	5362	plexin A2	OCT|PLXN2	5	9	5.90582	0	0	0.452673	2	2	0.616093	2	5	3.06346	2	3	2.15673	0	0	0.758645	0.518719	0.518719
CFL1	1072	cofilin 1 (non-muscle)	CFL|HEL-S-15	12	36	21.4961	8	52	19.3203	20	71	13.7142	5	21	10.9145	15	63	32.7043	7	23	14.7383	0.507743	0.507743
H3F3B	3021	H3 histone, family 3B (H3.3B)	H3.3B	9	84	49.3323	9	42	15.6863	9	41	8.01514	6	49	24.6835	11	30	15.8801	0	0	0.758645	0.500351	0.500351
H3F3A	3020	H3 histone, family 3A	H3.3A|H3F3	9	84	49.3323	9	42	15.6863	9	41	8.01514	6	49	24.6835	11	30	15.8801	0	0	0.758645	0.500351	0.500351
HIST3H3	8290	histone cluster 3, H3	H3.4|H3/g|H3FT|H3t	9	84	49.3323	8	41	15.3231	10	42	8.205	6	49	24.6835	10	27	14.3534	0	0	0.758645	0.500351	0.500351
CTNNB1	1499	catenin (cadherin-associated protein), beta 1, 88kDa	CTNNB|MRD19|armadillo	4	6	4.17657	0	0	0.452673	8	14	2.89156	2	3	2.08295	10	18	9.77616	23	97	59.9826	0.498723	0.498723
SNTB2	6645	syntrophin, beta 2 (dystrophin-associated protein A1, 59kDa, basic component 2)	D16S2531E|EST25263|SNT2B2|SNT3|SNTL	4	6	4.17657	0	0	0.452673	6	8	1.7537	2	3	2.08295	3	6	3.67969	4	5	3.79438	0.498723	0.498723
ALDOC	230	aldolase C, fructose-bisphosphate	ALDC	4	6	4.17657	5	7	2.9884	6	13	2.7019	3	3	2.08295	4	6	3.67969	0	0	0.758645	0.498723	0.498723
PIN1	5300	peptidylprolyl cis/trans isomerase, NIMA-interacting 1	DOD|UBL5	4	6	4.17657	0	0	0.452673	3	5	1.18486	2	3	2.08295	2	3	2.15673	0	0	0.758645	0.498723	0.498723
HIST1H3J	8356	histone cluster 1, H3j	H3/j|H3FJ	10	85	49.9139	9	42	15.6863	10	42	8.205	6	49	24.6835	11	30	15.8801	0	0	0.758645	0.494521	0.494521
HIST1H3F	8968	histone cluster 1, H3f	H3/i|H3FI	10	85	49.9139	9	42	15.6863	10	42	8.205	6	49	24.6835	11	30	15.8801	0	0	0.758645	0.494521	0.494521
HIST1H3A	8350	histone cluster 1, H3a	H3/A|H3FA	10	85	49.9139	9	42	15.6863	10	42	8.205	6	49	24.6835	11	30	15.8801	0	0	0.758645	0.494521	0.494521
HIST1H3B	8358	histone cluster 1, H3b	H3/l|H3FL	10	85	49.9139	9	42	15.6863	10	42	8.205	6	49	24.6835	11	30	15.8801	0	0	0.758645	0.494521	0.494521
HIST1H3D	8351	histone cluster 1, H3d	H3/b|H3FB	10	85	49.9139	9	42	15.6863	10	42	8.205	6	49	24.6835	11	30	15.8801	0	0	0.758645	0.494521	0.494521
HIST1H3H	8357	histone cluster 1, H3h	H3/k|H3F1K|H3FK	10	85	49.9139	9	42	15.6863	10	42	8.205	6	49	24.6835	11	30	15.8801	0	0	0.758645	0.494521	0.494521
HIST2H3D	653604	histone cluster 2, H3d	0	10	85	49.9139	9	42	15.6863	11	44	8.58475	6	49	24.6835	11	30	15.8801	0	0	0.758645	0.494521	0.494521
HIST1H3C	8352	histone cluster 1, H3c	H3.1|H3/c|H3FC	10	85	49.9139	9	42	15.6863	10	42	8.205	6	49	24.6835	11	30	15.8801	0	0	0.758645	0.494521	0.494521
HIST2H3A	333932	histone cluster 2, H3a	H3/n|H3/o	10	85	49.9139	9	42	15.6863	11	44	8.58475	6	49	24.6835	11	30	15.8801	0	0	0.758645	0.494521	0.494521
HIST1H3G	8355	histone cluster 1, H3g	H3/h|H3FH	10	85	49.9139	9	42	15.6863	10	42	8.205	6	49	24.6835	11	30	15.8801	0	0	0.758645	0.494521	0.494521
HIST1H3E	8353	histone cluster 1, H3e	H3.1|H3/d|H3FD	10	85	49.9139	9	42	15.6863	10	42	8.205	6	49	24.6835	11	30	15.8801	0	0	0.758645	0.494521	0.494521
HIST2H3C	126961	histone cluster 2, H3c	H3|H3.2|H3/M|H3F2|H3FM|H3FN	10	85	49.9139	9	42	15.6863	11	44	8.58475	6	49	24.6835	11	30	15.8801	0	0	0.758645	0.494521	0.494521
HIST1H3I	8354	histone cluster 1, H3i	H3.f|H3/f|H3FF	10	85	49.9139	9	42	15.6863	10	42	8.205	6	49	24.6835	11	30	15.8801	0	0	0.758645	0.494521	0.494521
GNAS	2778	GNAS complex locus	AHO|C20orf45|GNAS1|GPSA|GSA|GSP|NESP|PHP1A|PHP1B|PHP1C|POH	22	108	63.3086	6	19	7.33835	19	39	7.63543	14	62	31.0891	16	49	25.5598	10	12	8.0475	0.491073	0.491073
GNG5	2787	guanine nucleotide binding protein (G protein), gamma 5	0	7	15	9.36613	2	5	2.26378	2	2	0.616093	6	8	4.53459	3	5	3.17199	0	0	0.758645	0.484148	0.484148
CACNA2D1	781	calcium channel, voltage-dependent, alpha 2/delta subunit 1	CACNA2|CACNL2A|CCHL2A|LINC01112|lncRNA-N3	12	19	11.6743	2	4	1.9015	9	11	2.32259	8	10	5.51558	6	12	6.727	0	0	0.758645	0.472454	0.472454
EIF5A	1984	eukaryotic translation initiation factor 5A	EIF-5A|EIF5A1|eIF5AI	10	19	11.6743	2	3	1.53926	10	21	4.21939	4	10	5.51558	2	3	2.15673	0	0	0.758645	0.472454	0.472454
GNAT1	2779	guanine nucleotide binding protein (G protein), alpha transducing activity polypeptide 1	CSNBAD3|GBT1|GNATR	4	42	24.9672	0	0	0.452673	2	10	2.13295	2	22	11.4056	4	22	11.81	0	0	0.758645	0.456823	0.456823
GNAT3	346562	guanine nucleotide binding protein, alpha transducing 3	GDCA	4	42	24.9672	0	0	0.452673	2	10	2.13295	2	22	11.4056	4	22	11.81	0	0	0.758645	0.456823	0.456823
GNAT2	2780	guanine nucleotide binding protein (G protein), alpha transducing activity polypeptide 2	ACHM4|GNATC	4	42	24.9672	0	0	0.452673	2	10	2.13295	2	22	11.4056	4	22	11.81	0	0	0.758645	0.456823	0.456823
FYN	2534	FYN proto-oncogene, Src family tyrosine kinase	SLK|SYN|p59-FYN	9	29	17.4495	0	0	0.452673	12	22	4.40911	5	15	7.96891	2	7	4.18745	3	6	4.40174	0.456684	0.456684
KRT2	3849	keratin 2	CK-2e|K2e|KRT2A|KRT2E|KRTE	28	126	73.8163	46	295	108.442	34	159	30.4688	12	67	33.555	15	61	31.683	34	160	98.8248	0.454574	0.454574
MFGE8	4240	milk fat globule-EGF factor 8 protein	BA46|EDIL1|HMFG|HsT19888|MFG-E8|MFGM|OAcGD3S|SED1|SPAG10|hP47	8	18	11.0972	0	0	0.452673	19	61	11.8138	4	9	5.02506	10	24	12.8272	6	14	9.26334	0.452824	0.452824
H3F3C	440093	H3 histone, family 3C	H3.5	6	58	34.2352	6	31	11.6921	7	33	6.49649	4	30	15.3361	10	28	14.8622	0	0	0.758645	0.447963	0.447963
HIST1H2BA	255626	histone cluster 1, H2ba	H2BFU|STBP|TSH2B|TSH2B.1|bA317E16.3	9	60	35.3949	10	51	18.9567	6	48	9.34433	4	31	15.8276	7	32	16.8981	4	24	15.347	0.447173	0.447173
KRT6B	3854	keratin 6B	CK-6B|CK6B|K6B|KRTL1|PC2|PC4	14	66	38.8756	34	531	196.527	16	68	13.144	4	34	17.3025	9	41	21.4819	17	84	52.0047	0.445074	0.445074
EHD4	30844	EH-domain containing 4	PAST4	13	26	15.7162	0	0	0.452673	13	17	3.46058	10	13	6.98743	11	32	16.8981	11	18	11.6959	0.4446	0.4446
HIST1H4K	8362	histone cluster 1, H4k	H4/d|H4F2iii|H4FD|dJ160A22.1	19	175	102.532	5	46	17.1396	16	151	28.9434	13	91	45.4081	8	36	18.9348	4	30	19.0007	0.442868	0.442868
HIST1H4F	8361	histone cluster 1, H4f	H4|H4/c|H4FC	19	175	102.532	5	46	17.1396	16	151	28.9434	13	91	45.4081	8	36	18.9348	4	30	19.0007	0.442868	0.442868
HIST2H4A	8370	histone cluster 2, H4a	FO108|H4|H4/n|H4F2|H4FN|HIST2H4	19	175	102.532	5	46	17.1396	16	151	28.9434	13	91	45.4081	8	36	18.9348	4	30	19.0007	0.442868	0.442868
HIST1H4E	8367	histone cluster 1, H4e	H4/j|H4FJ	19	175	102.532	5	46	17.1396	16	151	28.9434	13	91	45.4081	8	36	18.9348	4	30	19.0007	0.442868	0.442868
HIST1H4L	8368	histone cluster 1, H4l	H4.k|H4/k|H4FK	19	175	102.532	5	46	17.1396	16	151	28.9434	13	91	45.4081	8	36	18.9348	4	30	19.0007	0.442868	0.442868
HIST4H4	121504	histone cluster 4, H4	H4/p	19	175	102.532	5	46	17.1396	16	151	28.9434	13	91	45.4081	8	36	18.9348	4	30	19.0007	0.442868	0.442868
HIST1H4A	8359	histone cluster 1, H4a	H4FA	19	175	102.532	5	46	17.1396	16	151	28.9434	13	91	45.4081	8	36	18.9348	4	30	19.0007	0.442868	0.442868
HIST2H4B	554313	histone cluster 2, H4b	H4/o	19	175	102.532	5	46	17.1396	16	151	28.9434	13	91	45.4081	8	36	18.9348	4	30	19.0007	0.442868	0.442868
HIST1H4I	8294	histone cluster 1, H4i	H4/m|H4FM|H4M	19	175	102.532	5	46	17.1396	16	151	28.9434	13	91	45.4081	8	36	18.9348	4	30	19.0007	0.442868	0.442868
HIST1H4J	8363	histone cluster 1, H4j	H4/e|H4F2iv|H4FE|dJ160A22.2	19	175	102.532	5	46	17.1396	16	151	28.9434	13	91	45.4081	8	36	18.9348	4	30	19.0007	0.442868	0.442868
HIST1H4H	8365	histone cluster 1, H4h	H4/h|H4FH	19	175	102.532	5	46	17.1396	16	151	28.9434	13	91	45.4081	8	36	18.9348	4	30	19.0007	0.442868	0.442868
HIST1H4B	8366	histone cluster 1, H4b	H4/I|H4FI	19	175	102.532	5	46	17.1396	16	151	28.9434	13	91	45.4081	8	36	18.9348	4	30	19.0007	0.442868	0.442868
HIST1H4D	8360	histone cluster 1, H4d	H4/b|H4FB|dJ221C16.9	19	175	102.532	5	46	17.1396	16	151	28.9434	13	91	45.4081	8	36	18.9348	4	30	19.0007	0.442868	0.442868
HIST1H4C	8364	histone cluster 1, H4c	H4/g|H4FG|dJ221C16.1	19	175	102.532	5	46	17.1396	16	151	28.9434	13	91	45.4081	8	36	18.9348	4	30	19.0007	0.442868	0.442868
YWHAE	7531	tyrosine 3-monooxygenase/tryptophan 5-monooxygenase activation protein, epsilon	14-3-3E|HEL2|KCIP-1|MDCR|MDS	9	34	20.3396	14	86	31.6953	25	98	18.8488	6	17	8.95058	7	27	14.3534	0	0	0.758645	0.440057	0.440057
NCSTN	23385	nicastrin	ATAG1874	5	7	4.75292	0	0	0.452673	8	13	2.7019	2	3	2.08295	5	7	4.18745	4	6	4.40174	0.438246	0.438246
STXBP3	6814	syntaxin binding protein 3	MUNC18-3|MUNC18C|PSP|UNC-18C	4	7	4.75292	0	0	0.452673	18	24	4.78857	3	3	2.08295	3	4	2.66433	8	8	5.6167	0.438246	0.438246
PPP2CB	5516	protein phosphatase 2, catalytic subunit, beta isozyme	PP2Abeta|PP2CB	4	11	7.05899	2	7	2.9884	9	26	5.16806	3	5	3.06346	2	3	2.15673	0	0	0.758645	0.43398	0.43398
UBA52	7311	ubiquitin A-52 residue ribosomal protein fusion product 1	CEP52|HUBCEP52|L40|RPL40	10	185	108.413	10	195	71.5751	12	84	16.1858	7	94	46.8917	9	95	49.0727	8	47	29.3675	0.432531	0.432531
RPS27A	6233	ribosomal protein S27a	CEP80|HEL112|S27A|UBA80|UBC|UBCEP1|UBCEP80	12	188	110.178	10	195	71.5751	10	82	15.8054	8	95	47.3864	12	99	51.1225	7	46	28.7571	0.430089	0.430089
UBC	7316	ubiquitin C	HMG20	11	187	109.589	10	195	71.5751	9	81	15.6153	7	94	46.8917	9	95	49.0727	8	47	29.3675	0.427885	0.427885
UBB	7314	ubiquitin B	0	11	187	109.589	10	195	71.5751	9	81	15.6153	7	94	46.8917	9	95	49.0727	7	46	28.7571	0.427885	0.427885
EZR	7430	ezrin	CVIL|CVL|HEL-S-105|VIL2	11	41	24.3885	12	35	13.1442	20	96	18.4683	4	20	10.4234	10	29	15.3711	19	77	47.7141	0.427392	0.427392
GNAL	2774	guanine nucleotide binding protein (G protein), alpha activating activity polypeptide, olfactory type	DYT25	7	48	28.4407	0	0	0.452673	4	12	2.51224	3	23	11.8967	5	21	11.3014	0	0	0.758645	0.4183	0.4183
KRT6C	286887	keratin 6C	K6E|KRT6E|PPKNEFD	13	36	21.4961	34	515	190.507	14	49	9.53425	3	17	8.95058	8	26	13.8446	17	73	45.264	0.416382	0.416382
YES1	7525	YES proto-oncogene 1, Src family tyrosine kinase	HsT441|P61-YES|Yes|c-yes	11	36	21.4961	0	0	0.452673	12	24	4.78857	7	17	8.95058	2	7	4.18745	7	14	9.26334	0.416382	0.416382
ANXA5	308	annexin A5	ANX5|ENX2|HEL-S-7|PP4|RPRGL3	10	24	14.5611	6	19	7.33835	36	112	21.5133	5	11	6.00615	8	14	7.74318	0	0	0.758645	0.41248	0.41248
RDX	5962	radixin	DFNB24	19	52	30.7577	7	22	8.42643	17	85	16.3759	6	24	12.3879	5	22	11.81	8	25	15.9557	0.402759	0.402759
CLIC1	1192	chloride intracellular channel 1	G6|NCC27	8	27	16.2939	8	32	12.0551	9	24	4.78857	5	12	6.49677	9	31	16.3891	3	5	3.79438	0.398723	0.398723
PRKCA	5578	protein kinase C, alpha	AAG6|PKC-alpha|PKCA|PRKACA	3	10	6.48238	3	5	2.26378	6	7	1.56408	2	4	2.57318	5	10	5.71102	2	2	1.97272	0.396951	0.396951
NUDCD2	134492	NudC domain containing 2	0	4	10	6.48238	0	0	0.452673	4	4	0.995265	3	4	2.57318	2	4	2.66433	2	4	3.18708	0.396951	0.396951
PRKAA1	5562	protein kinase, AMP-activated, alpha 1 catalytic subunit	AMPK|AMPKa1	8	10	6.48238	2	6	2.62607	4	4	0.995265	3	4	2.57318	2	2	1.64918	3	3	2.57986	0.396951	0.396951
IQGAP2	10788	IQ motif containing GTPase activating protein 2	0	14	38	22.6528	3	13	5.1629	24	32	6.3067	5	17	8.95058	2	11	6.21898	6	12	8.0475	0.395119	0.395119
KRT1	3848	keratin 1	CK1|EHK|EHK1|EPPK|K1|KRT1A|NEPPK	34	330	194.455	63	960	360.643	39	315	60.3085	26	153	76.1587	33	215	110.933	36	348	216.539	0.391651	0.391651
TLN2	83660	talin 2	ILWEQ	19	45	26.7036	8	14	5.52541	15	18	3.65028	9	20	10.4234	4	11	6.21898	11	18	11.6959	0.390338	0.390338
ANXA6	309	annexin A6	ANX6|CBP68	30	73	42.9396	16	35	13.1442	35	111	21.323	16	32	16.3192	23	52	27.0899	5	10	6.83195	0.380051	0.380051
CFL2	1073	cofilin 2 (muscle)	NEM7	6	15	9.36613	5	16	6.25051	12	36	7.06593	2	6	3.55379	8	14	7.74318	2	3	2.57986	0.37943	0.37943
KRT6A	3853	keratin 6A	CK6A|CK6C|CK6D|K6A|K6C|K6D|KRT6C|KRT6D|PC3	14	41	24.3885	34	489	180.739	16	51	9.91409	3	17	8.95058	8	25	13.3359	18	73	45.264	0.367	0.367
RHOA	387	ras homolog family member A	ARH12|ARHA|RHO12|RHOH12	11	32	19.1833	2	3	1.53926	8	28	5.54757	4	13	6.98743	4	10	5.71102	6	14	9.26334	0.364245	0.364245
ATP4A	495	ATPase, H+/K+ exchanging, alpha polypeptide	ATP6A	5	42	24.9672	0	0	0.452673	6	12	2.51224	4	17	8.95058	3	17	9.26784	2	4	3.18708	0.358494	0.358494
GNAI3	2773	guanine nucleotide binding protein (G protein), alpha inhibiting activity polypeptide 3	87U6|ARCND1	18	73	42.9396	2	9	3.71313	16	54	10.4839	7	30	15.3361	14	41	21.4819	0	0	0.758645	0.357156	0.357156
EHD1	10938	EH-domain containing 1	H-PAST|HPAST1|PAST|PAST1	22	71	41.7781	0	0	0.452673	21	28	5.54757	18	29	14.8446	5	7	4.18745	9	18	11.6959	0.355321	0.355321
MPP6	51678	membrane protein, palmitoylated 6 (MAGUK p55 subfamily member 6)	PALS2|VAM-1|VAM1|p55T	19	33	19.7614	0	0	0.452673	15	23	4.59883	9	13	6.98743	6	7	4.18745	0	0	0.758645	0.35359	0.35359
PLXNA1	5361	plexin A1	NOV|NOVP|PLEXIN-A1|PLXN1	13	21	12.8288	0	0	0.452673	2	3	0.805676	4	8	4.53459	8	12	6.727	0	0	0.758645	0.353469	0.353469
ACTN3	89	actinin, alpha 3	0	5	9	5.90582	5	12	4.80042	7	8	1.7537	2	3	2.08295	3	3	2.15673	12	17	11.0877	0.352694	0.352694
SLC3A2	6520	solute carrier family 3 (amino acid transporter heavy chain), member 2	4F2|4F2HC|4T2HC|CD98|CD98HC|MDU1|NACAE	17	62	36.5549	7	23	8.78918	33	85	16.3759	8	25	12.8792	26	106	54.7117	36	107	66.1281	0.352324	0.352324
NCKAP1	10787	NCK-associated protein 1	HEM2|NAP1|NAP125|p125Nap1	21	38	22.6528	3	5	2.26378	22	29	5.73734	9	15	7.96891	11	19	10.2845	10	14	9.26334	0.351784	0.351784
ANXA2	302	annexin A2	ANX2|ANX2L4|CAL1H|HEL-S-270|LIP2|LPC2|LPC2D|P36|PAP-IV	22	72	42.3588	22	46	17.1396	27	57	11.0538	17	29	14.8446	35	84	43.44	4	8	5.6167	0.35045	0.35045
RAC1	5879	ras-related C3 botulinum toxin substrate 1 (rho family, small GTP binding protein Rac1)	Rac-1|TC-25|p21-Rac1	10	34	20.3396	2	4	1.9015	5	12	2.51224	5	13	6.98743	3	9	5.20311	4	10	6.83195	0.343539	0.343539
LYN	4067	LYN proto-oncogene, Src family tyrosine kinase	JTK8|p53Lyn|p56Lyn	16	44	26.1247	0	0	0.452673	18	32	6.3067	7	17	8.95058	11	31	16.3891	13	19	12.3042	0.342609	0.342609
GNAO1	2775	guanine nucleotide binding protein (G protein), alpha activating activity polypeptide O	EIEE17|G-ALPHA-o|GNAO	19	87	51.0773	4	11	4.43796	5	13	2.7019	10	34	17.3025	14	58	30.1515	0	0	0.758645	0.338752	0.338752
IQGAP1	8826	IQ motif containing GTPase activating protein 1	HUMORFA01|SAR1|p195	41	177	103.708	23	55	20.4109	73	231	44.2189	24	70	35.0351	23	75	38.8362	75	222	137.344	0.337826	0.337826
PPP2CA	5515	protein phosphatase 2, catalytic subunit, alpha isozyme	PP2Ac|PP2CA|PP2Calpha|RP-C	5	12	7.63568	2	7	2.9884	10	28	5.54757	2	4	2.57318	3	5	3.17199	0	0	0.758645	0.336995	0.336995
MSN	4478	moesin	HEL70	23	55	32.4961	5	20	7.70102	25	82	15.8054	4	21	10.9145	5	22	11.81	6	23	14.7383	0.33587	0.33587
FARP1	10160	FERM, RhoGEF (ARHGEF) and pleckstrin domain protein 1 (chondrocyte-derived)	CDEP|FARP1-IT1|PLEKHC2|PPP1R75	2	7	4.75292	0	0	0.452673	7	10	2.13295	2	2	1.59277	7	23	12.3186	0	0	0.758645	0.335113	0.335113
SNX27	81609	sorting nexin family member 27	MRT1|MY014	4	7	4.75292	0	0	0.452673	13	15	3.08123	2	2	1.59277	2	3	2.15673	0	0	0.758645	0.335113	0.335113
GNA14	9630	guanine nucleotide binding protein (G protein), alpha 14	0	5	15	9.36613	0	0	0.452673	3	8	1.7537	3	5	3.06346	4	9	5.20311	0	0	0.758645	0.327079	0.327079
GNAI1	2770	guanine nucleotide binding protein (G protein), alpha inhibiting activity polypeptide 1	Gi	18	73	42.9396	2	10	4.07553	15	43	8.39487	5	27	13.8618	11	37	19.4441	0	0	0.758645	0.322821	0.322821
EHD3	30845	EH-domain containing 3	PAST3	9	31	18.6053	0	0	0.452673	12	13	2.7019	7	11	6.00615	3	5	3.17199	7	19	12.3042	0.322819	0.322819
TNIK	23043	TRAF2 and NCK interacting kinase	0	5	10	6.48238	0	0	0.452673	5	7	1.56408	3	3	2.08295	2	3	2.15673	0	0	0.758645	0.321325	0.321325
HIST2H2AB	317772	histone cluster 2, H2ab	H2AB	12	76	44.6822	6	42	15.6863	15	50	9.72417	2	28	14.3532	4	27	14.3534	3	16	10.4795	0.321228	0.321228
KRT10	3858	keratin 10	BCIE|BIE|CK10|EHK|K10|KPP	34	319	187.877	37	460	169.866	51	277	53.0235	18	119	59.2722	26	130	67.037	35	190	117.427	0.315485	0.315485
GNAI2	2771	guanine nucleotide binding protein (G protein), alpha inhibiting activity polypeptide 2	GIP|GNAI2B|H_LUCA15.1|H_LUCA16.1	23	111	65.0583	2	11	4.43796	21	46	8.96453	9	40	20.2536	12	42	21.9914	0	0	0.758645	0.311315	0.311315
KRT19	3880	keratin 19	CK19|K19|K1CS	4	35	20.9178	5	164	60.2009	8	19	3.83997	3	12	6.49677	4	20	10.793	26	75	46.4889	0.310586	0.310586
LOC102724334	102724334	histone H2B type F-S-like	0	16	160	93.7241	15	73	26.9601	13	235	44.9839	10	57	28.6244	13	53	27.6001	6	138	85.2268	0.305412	0.305412
HIST1H2BK	85236	histone cluster 1, H2bk	H2B/S|H2BFAiii|H2BFT|H2BK	16	160	93.7241	16	74	27.3241	13	235	44.9839	10	57	28.6244	13	53	27.6001	6	138	85.2268	0.305412	0.305412
HIST1H2BH	8345	histone cluster 1, H2bh	H2B/j|H2BFJ	18	166	97.2454	17	82	30.2378	13	235	44.9839	12	59	29.6102	14	67	34.7474	6	138	85.2268	0.304489	0.304489
HIST2H2BF	440689	histone cluster 2, H2bf	0	18	166	97.2454	17	82	30.2378	12	234	44.7927	12	59	29.6102	14	67	34.7474	6	138	85.2268	0.304489	0.304489
PLXNA4	91584	plexin A4	FAYV2820|PLEXA4|PLXNA4A|PLXNA4B|PRO34003	12	22	13.4062	0	0	0.452673	0	0	0.23695	4	7	4.04417	2	3	2.15673	0	0	0.758645	0.301664	0.301664
HIST1H2BL	8340	histone cluster 1, H2bl	H2B/c|H2BFC|dJ97D16.4	16	162	94.8976	17	80	29.5092	14	236	45.1752	10	57	28.6244	13	53	27.6001	6	138	85.2268	0.301635	0.301635
HIST1H2BC	8347	histone cluster 1, H2bc	H2B.1|H2B/l|H2BFL|dJ221C16.3	17	163	95.4845	17	80	29.5092	14	236	45.1752	10	57	28.6244	14	56	29.1308	6	138	85.2268	0.299781	0.299781
HIST1H2BF	8343	histone cluster 1, H2bf	H2B/g|H2BFG	17	163	95.4845	17	80	29.5092	14	236	45.1752	10	57	28.6244	14	56	29.1308	6	138	85.2268	0.299781	0.299781
HIST1H2BE	8344	histone cluster 1, H2be	H2B.h|H2B/h|H2BFH|dJ221C16.8	17	163	95.4845	17	80	29.5092	14	236	45.1752	10	57	28.6244	14	56	29.1308	6	138	85.2268	0.299781	0.299781
HIST1H2BI	8346	histone cluster 1, H2bi	H2B/k|H2BFK	17	163	95.4845	17	80	29.5092	14	236	45.1752	10	57	28.6244	14	56	29.1308	6	138	85.2268	0.299781	0.299781
HIST1H2BG	8339	histone cluster 1, H2bg	H2B.1A|H2B/a|H2BFA|dJ221C16.8	17	163	95.4845	17	80	29.5092	14	236	45.1752	10	57	28.6244	14	56	29.1308	6	138	85.2268	0.299781	0.299781
HIST1H2BD	3017	histone cluster 1, H2bd	H2B.1B|H2B/b|H2BFB|HIRIP2|dJ221C16.6	17	163	95.4845	17	79	29.145	16	239	45.7491	10	57	28.6244	13	55	28.6205	6	138	85.2268	0.299781	0.299781
HIST1H2BN	8341	histone cluster 1, H2bn	H2B/d|H2BFD	17	163	95.4845	16	78	28.7808	13	235	44.9839	10	57	28.6244	13	55	28.6205	6	138	85.2268	0.299781	0.299781
RAP2C	57826	RAP2C, member of RAS oncogene family	0	7	8	5.32934	0	0	0.452673	8	17	3.46058	2	2	1.59277	2	4	2.66433	0	0	0.758645	0.298868	0.298868
NAPG	8774	N-ethylmaleimide-sensitive factor attachment protein, gamma	GAMMASNAP	5	8	5.32934	0	0	0.452673	2	3	0.805676	2	2	1.59277	2	2	1.64918	0	0	0.758645	0.298868	0.298868
HIST1H2BM	8342	histone cluster 1, H2bm	H2B/e|H2BFE|dJ160A22.3	18	164	96.0714	17	86	31.6953	12	234	44.7927	10	57	28.6244	14	58	30.1515	6	138	85.2268	0.29795	0.29795
H2AFV	94239	H2A histone family, member V	H2A.Z-2|H2AV	2	102	59.8109	4	32	12.0551	8	60	11.6238	4	35	17.7942	2	21	11.3014	6	27	17.1735	0.297509	0.297509
MYO1B	4430	myosin IB	myr1	37	202	118.425	14	32	12.0551	27	44	8.58475	20	70	35.0351	40	122	62.9252	22	34	21.438	0.295842	0.295842
ITGA2	3673	integrin, alpha 2 (CD49B, alpha 2 subunit of VLA-2 receptor)	BR|CD49B|GPIa|HPA-5|VLA-2|VLAA2	6	11	7.05899	4	9	3.71313	16	18	3.65028	3	3	2.08295	12	18	9.77616	24	40	25.0962	0.295078	0.295078
TNPO3	23534	transportin 3	IPO12|LGMD1F|MTR10A|TRN-SR|TRN-SR2|TRNSR	8	11	7.05899	0	0	0.452673	9	15	3.08123	2	3	2.08295	2	4	2.66433	2	3	2.57986	0.295078	0.295078
H2AFZ	3015	H2A histone family, member Z	H2A.Z-1|H2A.z|H2A/z|H2AZ	3	103	60.3936	5	33	12.4181	7	59	11.4338	4	35	17.7942	2	21	11.3014	5	26	16.5646	0.294638	0.294638
HIST1H2BJ	8970	histone cluster 1, H2bj	H2B/r|H2BFR|H2BJ	13	130	76.1543	14	72	26.596	12	232	44.4102	9	44	22.2219	11	50	26.0698	6	137	84.6096	0.291802	0.291802
HIST1H2BO	8348	histone cluster 1, H2bo	H2B.2|H2B/n|H2BFN|dJ193B12.2	15	136	79.6634	15	80	29.5092	12	232	44.4102	11	46	23.2064	12	64	33.215	6	137	84.6096	0.291306	0.291306
KRT15	3866	keratin 15	CK15|K15|K1CO	11	52	30.7577	11	231	84.8162	15	33	6.49649	6	17	8.95058	4	24	12.8272	29	55	34.2534	0.291003	0.291003
HIST3H2BB	128312	histone cluster 3, H2bb	H2Bb	10	125	73.2319	11	57	21.1382	12	232	44.4102	8	42	21.2377	7	40	20.9724	6	137	84.6096	0.290006	0.290006
ATP2B3	492	ATPase, Ca++ transporting, plasma membrane 3	CFAP39|CLA2|OPCA|PMCA3|PMCA3a|SCAX1	11	67	39.456	0	0	0.452673	8	24	4.78857	5	22	11.4056	6	13	7.23506	6	11	7.43969	0.289071	0.289071
MYO1A	4640	myosin IA	BBMI|DFNA48|MIHC|MYHL	4	32	19.1833	2	6	2.62607	3	7	1.56408	4	10	5.51558	2	18	9.77616	5	12	8.0475	0.28752	0.28752
HIST2H2BE	8349	histone cluster 2, H2be	GL105|H2B|H2B.1|H2BFQ|H2BGL105|H2BQ	14	133	77.9085	15	78	28.7808	13	233	44.6014	9	44	22.2219	12	53	27.6001	6	137	84.6096	0.285231	0.285231
ATP2B4	493	ATPase, Ca++ transporting, plasma membrane 4	ATP2B2|MXRA1|PMCA4|PMCA4b|PMCA4x	10	69	40.6169	0	0	0.452673	14	46	8.96453	5	22	11.4056	6	13	7.23506	9	17	11.0877	0.280809	0.280809
ATP1A1	476	ATPase, Na+/K+ transporting, alpha 1 polypeptide	0	35	406	240.142	7	28	10.6033	48	257	49.1935	18	135	67.2118	26	241	124.437	40	146	90.1673	0.279884	0.279884
KRT17	3872	keratin 17	K17|PC|PC2|PCHC1	8	39	23.2313	18	241	88.5004	9	20	4.02968	3	12	6.49677	5	21	11.3014	12	33	20.8286	0.279656	0.279656
GNAQ	2776	guanine nucleotide binding protein (G protein), q polypeptide	CMC1|G-ALPHA-q|GAQ|SWS	14	36	21.4961	2	2	1.17704	11	18	3.65028	7	11	6.00615	6	12	6.727	0	0	0.758645	0.279407	0.279407
GNA11	2767	guanine nucleotide binding protein (G protein), alpha 11 (Gq class)	FBH|FBH2|FHH2|GNA-11|HHC2|HYPOC2	12	27	16.2939	0	0	0.452673	7	13	2.7019	5	8	4.53459	7	14	7.74318	0	0	0.758645	0.2783	0.2783
ATP1A2	477	ATPase, Na+/K+ transporting, alpha 2 polypeptide	FHM2|MHP2	16	209	122.554	2	6	2.62607	14	108	20.7519	10	68	34.0483	9	95	49.0727	13	55	34.2534	0.277824	0.277824
HIST1H2BB	3018	histone cluster 1, H2bb	H2B.1|H2B/f|H2BFF	15	134	78.4934	14	76	28.0524	12	232	44.4102	8	43	21.7298	11	52	27.0899	6	137	84.6096	0.276836	0.276836
KRT14	3861	keratin 14	CK14|EBS3|EBS4|K14|NFJ	16	119	69.7273	28	487	179.988	22	55	10.6739	8	38	19.2697	10	45	23.5204	23	75	46.4889	0.276358	0.276358
KRT27	342574	keratin 27	KRT25C	4	84	49.3323	2	96	35.3408	5	22	4.40911	4	26	13.3705	2	23	12.3186	5	27	17.1735	0.271028	0.271028
MINK1	50488	misshapen-like kinase 1	B55|MAP4K6|MINK|YSK2|ZC3|hMINK|hMINKbeta	4	9	5.90582	0	0	0.452673	3	5	1.18486	2	2	1.59277	3	4	2.66433	2	2	1.97272	0.269694	0.269694
KRT16	3868	keratin 16	CK16|FNEPPK|K16|K1CP|KRT16A|NEPPK|PC1	13	120	70.3113	33	750	279.652	22	51	9.91409	7	37	18.7778	8	42	21.9914	21	64	39.7557	0.267067	0.267067
KRT28	162605	keratin 28	KRT25D	7	108	63.3086	6	160	58.7351	12	35	6.87611	4	33	16.8108	6	39	20.4629	7	38	23.8765	0.265538	0.265538
ATP1A3	478	ATPase, Na+/K+ transporting, alpha 3 polypeptide	AHC2|DYT12|RDP	25	259	152.142	6	18	6.97571	19	128	24.5602	11	80	39.972	13	144	74.2407	14	71	44.0394	0.262728	0.262728
CLIC4	25932	chloride intracellular channel 4	CLIC4L|H1|MTCLIC|huH1|p64H1	8	19	11.6743	2	5	2.26378	9	17	3.46058	3	5	3.06346	6	12	6.727	0	0	0.758645	0.26241	0.26241
STXBP1	6812	syntaxin binding protein 1	MUNC18-1|NSEC1|P67|RBSEC1|UNC18	14	42	24.9672	0	0	0.452673	11	14	2.89156	6	12	6.49677	5	9	5.20311	2	2	1.97272	0.260213	0.260213
ACTN1	87	actinin, alpha 1	BDPLT15	16	29	17.4495	17	30	11.3291	31	43	8.39487	6	8	4.53459	8	11	6.21898	38	65	40.3674	0.25987	0.25987
SRC	6714	SRC proto-oncogene, non-receptor tyrosine kinase	ASV|SRC1|c-SRC|p60-Src	10	26	15.7162	0	0	0.452673	13	22	4.40911	3	7	4.04417	2	2	1.64918	7	10	6.83195	0.257324	0.257324
KRT25	147183	keratin 25	KRT25A	3	82	48.1694	3	97	35.7055	4	21	4.21939	2	24	12.3879	2	23	12.3186	4	26	16.5646	0.257174	0.257174
KRT13	3860	keratin 13	CK13|K13|WSN2	6	46	27.2826	9	150	55.0726	13	39	7.63543	3	13	6.98743	6	27	14.3534	10	35	22.0475	0.256114	0.256114
CNP	1267	2',3'-cyclic nucleotide 3' phosphodiesterase	CNP1	8	13	8.21243	0	0	0.452673	11	28	5.54757	3	3	2.08295	3	3	2.15673	10	14	9.26334	0.253634	0.253634
GNB4	59345	guanine nucleotide binding protein (G protein), beta polypeptide 4	CMTD1F	13	37	22.0744	0	0	0.452673	8	15	3.08123	3	10	5.51558	4	8	4.69525	0	0	0.758645	0.249863	0.249863
SHROOM3	57619	shroom family member 3	APXL3|SHRM|ShrmL	2	10	6.48238	0	0	0.452673	0	0	0.23695	2	2	1.59277	4	7	4.18745	3	3	2.57986	0.245707	0.245707
ITGA1	3672	integrin, alpha 1	CD49a|VLA1	5	10	6.48238	0	0	0.452673	9	9	1.94332	2	2	1.59277	3	3	2.15673	2	2	1.97272	0.245707	0.245707
DNAJA1	3301	DnaJ (Hsp40) homolog, subfamily A, member 1	DJ-2|DjA1|HDJ2|HSDJ|HSJ2|HSPF4|NEDD7|hDJ-2	8	17	10.5201	3	5	2.26378	12	25	4.97831	3	4	2.57318	3	5	3.17199	4	7	5.00918	0.244597	0.244597
ITGAV	3685	integrin, alpha V	CD51|MSK8|VNRA|VTNR	9	14	8.78925	0	0	0.452673	10	14	2.89156	3	3	2.08295	11	27	14.3534	6	9	6.22429	0.236989	0.236989
STOM	2040	stomatin	BND7|EPB7|EPB72	11	81	47.5881	2	3	1.53926	4	11	2.32259	8	21	10.9145	13	32	16.8981	0	0	0.758645	0.229354	0.229354
TENM4	26011	teneurin transmembrane protein 4	Doc4|ODZ4|TNM4|Ten-M4	10	11	7.05899	0	0	0.452673	0	0	0.23695	2	2	1.59277	49	102	52.6604	0	0	0.758645	0.225636	0.225636
MAP4K4	9448	mitogen-activated protein kinase kinase kinase kinase 4	FLH21957|HEL-S-31|HGK|MEKKK4|NIK	11	28	16.8717	0	0	0.452673	5	7	1.56408	4	6	3.55379	2	3	2.15673	0	0	0.758645	0.210637	0.210637
ACSL4	2182	acyl-CoA synthetase long-chain family member 4	ACS4|FACL4|LACS4|MRX63|MRX68	12	20	12.2515	0	0	0.452673	7	13	2.7019	2	4	2.57318	13	31	16.3891	5	7	5.00918	0.210029	0.210029
MARCKSL1	65108	MARCKS-like 1	F52|MACMARCKS|MLP|MLP1|MRP	5	25	15.1386	0	0	0.452673	3	6	1.37447	2	5	3.06346	2	2	1.64918	0	0	0.758645	0.202361	0.202361
HIST1H2AA	221613	histone cluster 1, H2aa	H2AA|H2AFR|bA317E16.2	10	139	81.4188	6	46	17.1396	12	61	11.8138	3	31	15.8276	4	27	14.3534	3	24	15.347	0.194398	0.194398
TTN	7273	titin	CMD1G|CMH9|CMPD4|EOMFC|HMERF|LGMD2J|MYLK5|TMD	39	53	31.3371	20	25	9.51475	31	31	6.1169	11	11	6.00615	17	20	10.793	28	28	17.7825	0.191663	0.191663
ATP2B2	491	ATPase, Ca++ transporting, plasma membrane 2	PMCA2|PMCA2a|PMCA2i	10	62	36.5549	0	0	0.452673	9	15	3.08123	5	13	6.98743	4	9	5.20311	3	7	5.00918	0.191149	0.191149
ITGB1	3688	integrin, beta 1 (fibronectin receptor, beta polypeptide, antigen CD29 includes MDF2, MSK12)	CD29|FNRB|GPIIA|MDF2|MSK12|VLA-BETA|VLAB	17	72	42.3588	3	10	4.07553	16	32	6.3067	7	15	7.96891	16	51	26.5798	14	28	17.7825	0.188129	0.188129
SCRIB	23513	scribbled planar cell polarity protein	CRIB1|SCRB1|SCRIB1|Vartul	12	18	11.0972	4	7	2.9884	13	23	4.59883	3	3	2.08295	5	12	6.727	7	9	6.22429	0.187701	0.187701
TENM3	55714	teneurin transmembrane protein 3	MCOPCB9|ODZ3|TNM3|Ten-m3	13	18	11.0972	2	2	1.17704	14	19	3.83997	2	3	2.08295	16	27	14.3534	0	0	0.758645	0.187701	0.187701
ITGA6	3655	integrin, alpha 6	CD49f|ITGA6B|VLA-6	12	46	27.2826	0	0	0.452673	20	25	4.97831	6	9	5.02506	4	5	3.17199	28	50	31.1991	0.184186	0.184186
H2AFX	3014	H2A histone family, member X	H2A.X|H2A/X|H2AX	12	148	86.6888	7	44	16.4129	17	66	12.7639	3	31	15.8276	4	30	15.8801	4	25	15.9557	0.18258	0.18258
ATP2B1	490	ATPase, Ca++ transporting, plasma membrane 1	PMCA1|PMCA1kb	26	149	87.2747	0	0	0.452673	18	59	11.4338	6	30	15.3361	11	24	12.8272	13	22	14.1297	0.175722	0.175722
HIST3H2A	92815	histone cluster 3, H2a	0	17	207	121.374	10	58	21.5019	18	137	26.2749	5	42	21.2377	6	37	19.4441	4	60	37.3095	0.174978	0.174978
HIST1H2AE	3012	histone cluster 1, H2ae	H2A.1|H2A.2|H2A/a|H2AFA	17	207	121.374	10	58	21.5019	18	137	26.2749	5	42	21.2377	6	37	19.4441	4	60	37.3095	0.174978	0.174978
HIST1H2AB	8335	histone cluster 1, H2ab	H2A/m|H2AFM	17	207	121.374	10	58	21.5019	18	137	26.2749	5	42	21.2377	6	37	19.4441	4	60	37.3095	0.174978	0.174978
HIST1H2AC	8334	histone cluster 1, H2ac	H2A/l|H2AFL|dJ221C16.4	18	208	121.964	11	62	22.9568	17	136	26.0844	5	42	21.2377	7	38	19.9535	5	61	37.9209	0.174131	0.174131
SLC1A5	6510	solute carrier family 1 (neutral amino acid transporter), member 5	AAAT|ASCT2|ATBO|M7V1|M7VS1|R16|RDRC	8	79	46.4255	4	9	3.71313	18	80	15.4251	3	15	7.96891	11	60	31.1725	10	27	17.1735	0.171649	0.171649
HIST1H2AD	3013	histone cluster 1, H2ad	H2A.3|H2A/g|H2AFG	18	212	124.324	12	66	24.4122	19	149	28.5621	5	42	21.2377	6	37	19.4441	4	60	37.3095	0.170825	0.170825
HIST1H2AL	8332	histone cluster 1, H2al	H2A.i|H2A/i|H2AFI|dJ193B12.9	19	213	124.914	13	70	25.8679	18	148	28.3714	5	42	21.2377	7	38	19.9535	5	61	37.9209	0.170018	0.170018
HIST1H2AH	85235	histone cluster 1, H2ah	H2A/S|H2AFALii|H2AH|dJ86C11.1	19	213	124.914	13	70	25.8679	18	148	28.3714	5	42	21.2377	7	38	19.9535	5	61	37.9209	0.170018	0.170018
HIST1H2AM	8336	histone cluster 1, H2am	H2A.1|H2A/n|H2AFN|dJ193B12.1	19	213	124.914	13	70	25.8679	18	148	28.3714	5	42	21.2377	7	38	19.9535	5	61	37.9209	0.170018	0.170018
HIST1H2AJ	8331	histone cluster 1, H2aj	H2A/E|H2AFE|dJ160A22.4	19	213	124.914	13	70	25.8679	18	148	28.3714	5	42	21.2377	7	38	19.9535	5	61	37.9209	0.170018	0.170018
HIST1H2AG	8969	histone cluster 1, H2ag	H2A.1b|H2A/p|H2AFP|H2AG|pH2A/f	19	213	124.914	13	70	25.8679	18	148	28.3714	5	42	21.2377	7	38	19.9535	5	61	37.9209	0.170018	0.170018
HIST1H2AI	8329	histone cluster 1, H2ai	H2A/c|H2AFC	19	213	124.914	13	70	25.8679	18	148	28.3714	5	42	21.2377	7	38	19.9535	5	61	37.9209	0.170018	0.170018
HIST1H2AK	8330	histone cluster 1, H2ak	H2A/d|H2AFD	19	213	124.914	13	70	25.8679	18	148	28.3714	5	42	21.2377	7	38	19.9535	5	61	37.9209	0.170018	0.170018
H2AFJ	55766	H2A histone family, member J	H2AJ	20	214	125.505	12	67	24.7761	18	148	28.3714	5	42	21.2377	7	38	19.9535	5	61	37.9209	0.169218	0.169218
HIST2H2AA4	723790	histone cluster 2, H2aa4	H2A/R	19	215	126.095	12	69	25.504	19	149	28.5621	5	42	21.2377	7	38	19.9535	3	59	36.6981	0.168426	0.168426
HIST2H2AC	8338	histone cluster 2, H2ac	H2A|H2A-GL101|H2A/q|H2AFQ	19	215	126.095	11	66	24.4122	19	149	28.5621	5	42	21.2377	7	38	19.9535	3	59	36.6981	0.168426	0.168426
HIST2H2AA3	8337	histone cluster 2, H2aa3	H2A|H2A.2|H2A/O|H2A/q|H2AFO|H2a-615|HIST2H2AA	19	215	126.095	12	69	25.504	19	149	28.5621	5	42	21.2377	7	38	19.9535	3	59	36.6981	0.168426	0.168426
ATP1A4	480	ATPase, Na+/K+ transporting, alpha 4 polypeptide	ATP1A1|ATP1AL2	11	116	67.9759	0	0	0.452673	12	81	15.6153	6	22	11.4056	5	44	23.0107	6	32	20.2192	0.167789	0.167789
IGSF8	93185	immunoglobulin superfamily, member 8	CD316|CD81P3|EWI-2|EWI2|KCT-4|LIR-D1|PGRL	14	44	26.1247	0	0	0.452673	13	18	3.65028	5	7	4.04417	3	6	3.67969	0	0	0.758645	0.154802	0.154802
BSG	682	basigin (Ok blood group)	5F7|CD147|EMMPRIN|M6|OK|TCSF	9	28	16.8717	4	4	1.9015	13	52	10.104	3	4	2.57318	10	39	20.4629	9	17	11.0877	0.152515	0.152515
HIST1H1C	3006	histone cluster 1, H1c	H1.2|H1C|H1F2|H1s-1	18	141	82.5894	25	129	47.3899	14	130	24.9412	7	24	12.3879	10	38	19.9535	15	113	69.819	0.149994	0.149994
ATP12A	479	ATPase, H+/K+ transporting, nongastric, alpha polypeptide	ATP1AL1	5	49	29.0198	0	0	0.452673	5	9	1.94332	4	7	4.04417	6	25	13.3359	2	3	2.57986	0.139359	0.139359
GNB2	2783	guanine nucleotide binding protein (G protein), beta polypeptide 2	0	20	92	53.9868	0	0	0.452673	16	30	5.92712	5	14	7.47815	7	12	6.727	0	0	0.758645	0.138518	0.138518
TSG101	7251	tumor susceptibility 101	TSG10|VPS23	9	25	15.1386	0	0	0.452673	5	6	1.37447	3	3	2.08295	3	3	2.15673	5	6	4.40174	0.137592	0.137592
HIST1H1E	3008	histone cluster 1, H1e	H1.4|H1E|H1F4|H1s-4|dJ221C16.5	19	150	87.8607	20	117	43.0051	17	128	24.5602	6	23	11.8967	13	45	23.5204	13	109	67.3581	0.135404	0.135404
HIST1H1D	3007	histone cluster 1, H1d	H1.3|H1D|H1F3|H1s-2	22	150	87.8607	23	133	48.8524	14	135	25.8938	6	23	11.8967	11	41	21.4819	11	111	68.5884	0.135404	0.135404
IGSF3	3321	immunoglobulin superfamily, member 3	EWI-3|V8	11	34	20.3396	0	0	0.452673	10	12	2.51224	3	4	2.57318	31	60	31.1725	4	4	3.18708	0.126511	0.126511
HIST1H1T	3010	histone cluster 1, H1t	H1FT|H1t|dJ221C16.2	5	49	29.0198	4	18	6.97571	7	38	7.44559	2	6	3.55379	2	5	3.17199	6	42	26.3162	0.122461	0.122461
HIST1H1A	3024	histone cluster 1, H1a	H1.1|H1A|H1F1|HIST1	8	59	34.815	8	36	13.5073	9	42	8.205	3	7	4.04417	5	13	7.23506	8	44	27.5365	0.116162	0.116162
GNB1	2782	guanine nucleotide binding protein (G protein), beta polypeptide 1	0	19	91	53.4047	0	0	0.452673	15	24	4.78857	5	11	6.00615	7	12	6.727	0	0	0.758645	0.112465	0.112465
MYO1C	4641	myosin IC	MMI-beta|MMIb|NMI|myr2	31	84	49.3323	3	7	2.9884	31	49	9.53425	6	10	5.51558	14	29	15.3711	29	56	34.8644	0.111805	0.111805
SDCBP	6386	syndecan binding protein (syntenin)	MDA-9|ST1|SYCL|TACIP18	21	56	33.0758	2	3	1.53926	18	67	12.9539	4	6	3.55379	9	16	8.75957	0	0	0.758645	0.107444	0.107444
PDCD6IP	10015	programmed cell death 6 interacting protein	AIP1|ALIX|DRIP4|HP95	42	171	100.182	4	7	2.9884	42	130	24.9412	9	15	7.96891	16	36	18.9348	27	54	33.6424	0.0795445	0.0795445
HIST1H1B	3009	histone cluster 1, H1b	H1|H1.5|H1B|H1F5|H1s-3	20	123	72.0635	18	89	32.7887	3	5	1.18486	6	10	5.51558	13	27	14.3534	4	4	3.18708	0.0765379	0.0765379
SLC7A5	8140	solute carrier family 7 (amino acid transporter light chain, L system), member 5	4F2LC|CD98|D16S469E|E16|LAT1|MPE16|hLAT1	7	50	29.599	0	0	0.452673	5	8	1.7537	2	3	2.08295	3	4	2.66433	0	0	0.758645	0.0703722	0.0703722
SHCBP1	79801	SHC SH2-domain binding protein 1	PAL	0	0	0.719849	0	0	0.452673	6	7	1.56408	0	0	0.612542	17	58	30.1515	3	6	4.40174		0.850932
DIP2B	57609	DIP2 disco-interacting protein 2 homolog B (Drosophila)	0	21	73	42.9396	0	0	0.452673	8	14	2.89156	0	0	0.612542	17	56	29.1308	6	8	5.6167		0.0142652
PRC1	9055	protein regulator of cytokinesis 1	ASE1	0	0	0.719849	0	0	0.452673	10	17	3.46058	0	0	0.612542	26	54	28.1103	31	90	55.6852		0.850932
BGN	633	biglycan	DSPG1|PG-S1|PGI|SLRR1A	0	0	0.719849	0	0	0.452673	0	0	0.23695	0	0	0.612542	14	49	25.5598	0	0	0.758645		0.850932
PKLR	5313	pyruvate kinase, liver and RBC	PK1|PKL|PKR|PKRL|RPK	3	18	11.0972	3	25	9.51475	2	13	2.7019	0	0	0.612542	4	47	24.54	0	0	0.758645		0.055198
COL6A3	1293	collagen, type VI, alpha 3	0	0	0	0.719849	2	2	1.17704	21	23	4.59883	0	0	0.612542	21	42	21.9914	3	3	2.57986		0.850932
CTNNA1	1495	catenin (cadherin-associated protein), alpha 1, 102kDa	CAP102	18	24	14.5611	5	10	4.07553	21	29	5.73734	0	0	0.612542	18	38	19.9535	19	29	18.3916		0.0420671
JUP	3728	junction plakoglobin	ARVD12|CTNNG|DP3|DPIII|PDGB|PKGB	6	13	8.21243	3	11	4.43796	15	21	4.21939	0	0	0.612542	16	36	18.9348	23	51	31.8098		0.0745872
AURKB	9212	aurora kinase B	AIK2|AIM-1|AIM1|ARK2|AurB|IPL1|PPP1R48|STK12|STK5|aurkb-sv1|aurkb-sv2	0	0	0.719849	0	0	0.452673	6	7	1.56408	0	0	0.612542	14	33	17.4072	0	0	0.758645		0.850932
PTK7	5754	protein tyrosine kinase 7	CCK-4|CCK4	4	8	5.32934	4	7	2.9884	9	12	2.51224	0	0	0.612542	9	32	16.8981	0	0	0.758645		0.114938
PRSS12	8492	protease, serine, 12 (neurotrypsin, motopsin)	BSSP-3|BSSP3|MRT1	0	0	0.719849	0	0	0.452673	0	0	0.23695	0	0	0.612542	5	30	15.8801	0	0	0.758645		0.850932
CTNND1	1500	catenin (cadherin-associated protein), delta 1	CAS|CTNND|P120CAS|P120CTN|p120|p120(CAS)|p120(CTN)	0	0	0.719849	3	3	1.53926	8	11	2.32259	0	0	0.612542	9	26	13.8446	26	53	33.0314		0.850932
KIF4B	285643	kinesin family member 4B	0	0	0	0.719849	0	0	0.452673	6	6	1.37447	0	0	0.612542	9	24	12.8272	13	25	15.9557		0.850932
MIF	4282	macrophage migration inhibitory factor (glycosylation-inhibiting factor)	GIF|GLIF|MMIF	0	0	0.719849	2	19	7.33835	5	31	6.1169	0	0	0.612542	3	24	12.8272	2	15	9.87137		0.850932
TTC13	79573	tetratricopeptide repeat domain 13	0	0	0	0.719849	0	0	0.452673	12	14	2.89156	0	0	0.612542	11	24	12.8272	0	0	0.758645		0.850932
SLC16A1	6566	solute carrier family 16 (monocarboxylate transporter), member 1	HHF7|MCT|MCT1	3	7	4.75292	0	0	0.452673	7	15	3.08123	0	0	0.612542	2	22	11.81	0	0	0.758645		0.128877
CEP55	55165	centrosomal protein 55kDa	C10orf3|CT111|URCC6	0	0	0.719849	0	0	0.452673	7	12	2.51224	0	0	0.612542	8	21	11.3014	15	28	17.7825		0.850932
ATP1B3	483	ATPase, Na+/K+ transporting, beta 3 polypeptide	ATPB-3|CD298	0	0	0.719849	0	0	0.452673	10	44	8.58475	0	0	0.612542	7	19	10.2845	5	5	3.79438		0.850932
CSNK2A1	1457	casein kinase 2, alpha 1 polypeptide	CK2A1|CKII|CSNK2A3	0	0	0.719849	3	4	1.9015	9	12	2.51224	0	0	0.612542	9	19	10.2845	2	2	1.97272		0.850932
ANLN	54443	anillin, actin binding protein	Scraps|scra	0	0	0.719849	0	0	0.452673	6	13	2.7019	0	0	0.612542	6	19	10.2845	16	23	14.7383		0.850932
PLOD1	5351	procollagen-lysine, 2-oxoglutarate 5-dioxygenase 1	EDS6|LH|LH1|LLH|PLOD	0	0	0.719849	5	9	3.71313	6	7	1.56408	0	0	0.612542	13	19	10.2845	0	0	0.758645		0.850932
CSNK2A3	283106	casein kinase 2, alpha 3 polypeptide	CSNK2A1P	0	0	0.719849	3	4	1.9015	8	10	2.13295	0	0	0.612542	8	18	9.77616	2	2	1.97272		0.850932
TJP2	9414	tight junction protein 2	C9DUPq21.11|DFNA51|DUP9q21.11|PFIC4|X104|ZO2	0	0	0.719849	2	3	1.53926	2	3	0.805676	0	0	0.612542	10	18	9.77616	19	32	20.2192		0.850932
L1CAM	3897	L1 cell adhesion molecule	CAML1|CD171|HSAS|HSAS1|MASA|MIC5|N-CAM-L1|N-CAML1|NCAM-L1|S10|SPG1	0	0	0.719849	10	25	9.51475	0	0	0.23695	0	0	0.612542	11	17	9.26784	0	0	0.758645		0.850932
LZTS3	9762	leucine zipper, putative tumor suppressor family member 3	PROSAPIP1	0	0	0.719849	0	0	0.452673	2	2	0.616093	0	0	0.612542	4	17	9.26784	0	0	0.758645		0.850932
HEATR9	256957	HEAT repeat containing 9	C17orf66	0	0	0.719849	0	0	0.452673	0	0	0.23695	0	0	0.612542	2	17	9.26784	0	0	0.758645		0.850932
CPNE8	144402	copine VIII	0	0	0	0.719849	0	0	0.452673	11	15	3.08123	0	0	0.612542	8	17	9.26784	0	0	0.758645		0.850932
SLC5A6	8884	solute carrier family 5 (sodium/multivitamin and iodide cotransporter), member 6	SMVT	0	0	0.719849	0	0	0.452673	2	5	1.18486	0	0	0.612542	3	16	8.75957	0	0	0.758645		0.850932
DST	667	dystonin	BP240|BPA|BPAG1|CATX-15|CATX15|D6S1101|DMH|DT|EBSB2|HSAN6|MACF2	2	2	1.87182	9	11	4.43796	14	17	3.46058	0	0	0.612542	9	16	8.75957	4	4	3.18708		0.327244
GPI	2821	glucose-6-phosphate isomerase	AMF|GNPI|NLK|PGI|PHI|SA-36|SA36	0	0	0.719849	23	79	29.145	15	31	6.1169	0	0	0.612542	10	16	8.75957	13	21	13.5211		0.850932
COL6A1	1291	collagen, type VI, alpha 1	OPLL	0	0	0.719849	0	0	0.452673	28	62	12.0038	0	0	0.612542	7	15	8.25135	2	2	1.97272		0.850932
INCENP	3619	inner centromere protein antigens 135/155kDa	0	0	0	0.719849	0	0	0.452673	3	5	1.18486	0	0	0.612542	4	15	8.25135	9	18	11.6959		0.850932
DNM2	1785	dynamin 2	CMT2M|CMTDI1|CMTDIB|DI-CMTB|DYN2|DYNII|LCCS5	0	0	0.719849	4	8	3.35075	35	78	15.0449	0	0	0.612542	8	14	7.74318	11	15	9.87137		0.850932
SCAMP3	10067	secretory carrier membrane protein 3	C1orf3	4	10	6.48238	2	20	7.70102	7	19	3.83997	0	0	0.612542	3	14	7.74318	0	0	0.758645		0.0944935
XPNPEP3	63929	X-prolyl aminopeptidase (aminopeptidase P) 3, putative	APP3|NPHPL1	0	0	0.719849	0	0	0.452673	0	0	0.23695	0	0	0.612542	2	14	7.74318	0	0	0.758645		0.850932
ESYT1	23344	extended synaptotagmin-like protein 1	FAM62A|MBC2	0	0	0.719849	10	21	8.06371	10	19	3.83997	0	0	0.612542	4	14	7.74318	0	0	0.758645		0.850932
IGF1R	3480	insulin-like growth factor 1 receptor	CD221|IGFIR|IGFR|JTK13	14	25	15.1386	0	0	0.452673	0	0	0.23695	0	0	0.612542	8	14	7.74318	2	2	1.97272		0.0404622
KRT79	338785	keratin 79	K6L|KRT6L	3	8	5.32934	9	103	37.8943	7	28	5.54757	0	0	0.612542	6	13	7.23506	16	44	27.5365		0.114938
ITGA3	3675	integrin, alpha 3 (antigen CD49C, alpha 3 subunit of VLA-3 receptor)	CD49C|GAP-B3|GAPB3|ILNEB|MSK18|VCA-2|VL3A|VLA3a	8	14	8.78925	2	2	1.17704	0	0	0.23695	0	0	0.612542	7	12	6.727	4	8	5.6167		0.0696923
KIF20A	10112	kinesin family member 20A	MKLP2|RAB6KIFL	0	0	0.719849	0	0	0.452673	8	10	2.13295	0	0	0.612542	6	12	6.727	15	17	11.0877		0.850932
EML4	27436	echinoderm microtubule associated protein like 4	C2orf2|ELP120|EMAP-4|EMAPL4|ROPP120	0	0	0.719849	3	6	2.62607	9	9	1.94332	0	0	0.612542	5	12	6.727	0	0	0.758645		0.850932
RFTN1	23180	raftlin, lipid raft linker 1	PIB10|PIG9|RAFTLIN	0	0	0.719849	0	0	0.452673	3	4	0.995265	0	0	0.612542	5	12	6.727	0	0	0.758645		0.850932
STRA6	64220	stimulated by retinoic acid 6	MCOPCB8|MCOPS9	0	0	0.719849	0	0	0.452673	0	0	0.23695	0	0	0.612542	4	12	6.727	0	0	0.758645		0.850932
B3GAT3	26229	beta-1,3-glucuronyltransferase 3	GLCATI|glcUAT-I	0	0	0.719849	0	0	0.452673	9	22	4.40911	0	0	0.612542	7	12	6.727	0	0	0.758645		0.850932
ENG	2022	endoglin	END|HHT1|ORW1	0	0	0.719849	0	0	0.452673	0	0	0.23695	0	0	0.612542	4	12	6.727	0	0	0.758645		0.850932
PLS3	5358	plastin 3	BMND18|T-plastin	0	0	0.719849	7	12	4.80042	36	77	14.8548	0	0	0.612542	6	11	6.21898	10	18	11.6959		0.850932
COL14A1	7373	collagen, type XIV, alpha 1	UND	0	0	0.719849	0	0	0.452673	28	59	11.4338	0	0	0.612542	7	11	6.21898	0	0	0.758645		0.850932
KRT75	9119	keratin 75	K6HF|KB18|PFB	3	7	4.75292	9	153	56.1711	5	20	4.02968	0	0	0.612542	4	11	6.21898	10	37	23.2668		0.128877
ABCC4	10257	ATP-binding cassette, sub-family C (CFTR/MRP), member 4	EST170205|MOAT-B|MOATB|MRP4	0	0	0.719849	0	0	0.452673	6	6	1.37447	0	0	0.612542	6	11	6.21898	0	0	0.758645		0.850932
PPFIBP1	8496	PTPRF interacting protein, binding protein 1 (liprin beta 1)	L2|SGT2|hSGT2|hSgt2p	4	4	3.02406	4	8	3.35075	2	2	0.616093	0	0	0.612542	2	11	6.21898	2	2	1.97272		0.202556
SCARB1	949	scavenger receptor class B, member 1	CD36L1|CLA-1|CLA1|HDLQTL6|SR-BI|SRB1	0	0	0.719849	0	0	0.452673	2	3	0.805676	0	0	0.612542	5	11	6.21898	3	6	4.40174		0.850932
COL21A1	81578	collagen, type XXI, alpha 1	COLA1L|dJ682J15.1|dJ708F5.1	0	0	0.719849	0	0	0.452673	3	4	0.995265	0	0	0.612542	4	11	6.21898	2	2	1.97272		0.850932
ROR2	4920	receptor tyrosine kinase-like orphan receptor 2	BDB|BDB1|NTRKR2	0	0	0.719849	0	0	0.452673	0	0	0.23695	0	0	0.612542	3	11	6.21898	0	0	0.758645		0.850932
CBR3	874	carbonyl reductase 3	HEL-S-25|SDR21C2|hCBR3	0	0	0.719849	2	10	4.07553	3	10	2.13295	0	0	0.612542	2	10	5.71102	0	0	0.758645		0.850932
SVIL	6840	supervillin	0	0	0	0.719849	0	0	0.452673	0	0	0.23695	0	0	0.612542	4	10	5.71102	4	4	3.18708		0.850932
SYTL2	54843	synaptotagmin-like 2	CHR11SYT|EXO4|PPP1R151|SGA72M|SLP2|SLP2A	0	0	0.719849	0	0	0.452673	0	0	0.23695	0	0	0.612542	2	10	5.71102	0	0	0.758645		0.850932
VGF	7425	VGF nerve growth factor inducible	0	0	0	0.719849	10	21	8.06371	0	0	0.23695	0	0	0.612542	6	10	5.71102	0	0	0.758645		0.850932
TH	7054	tyrosine hydroxylase	DYT14|DYT5b|TYH	0	0	0.719849	9	14	5.52541	0	0	0.23695	0	0	0.612542	5	10	5.71102	0	0	0.758645		0.850932
CDC42	998	cell division cycle 42	CDC42Hs|G25K	4	8	5.32934	0	0	0.452673	5	12	2.51224	0	0	0.612542	6	10	5.71102	4	8	5.6167		0.114938
MAN1A1	4121	mannosidase, alpha, class 1A, member 1	HUMM3|HUMM9|MAN9	0	0	0.719849	3	4	1.9015	12	18	3.65028	0	0	0.612542	6	10	5.71102	0	0	0.758645		0.850932
ADAM10	102	ADAM metallopeptidase domain 10	AD10|AD18|CD156c|HsT18717|MADM|RAK|kuz	11	31	18.6053	0	0	0.452673	6	8	1.7537	0	0	0.612542	4	10	5.71102	4	5	3.79438		0.032923
PLK1	5347	polo-like kinase 1	PLK|STPK13	0	0	0.719849	0	0	0.452673	8	12	2.51224	0	0	0.612542	5	10	5.71102	14	19	12.3042		0.850932
PCSK1	5122	proprotein convertase subtilisin/kexin type 1	BMIQ12|NEC1|PC1|PC3|SPC3	0	0	0.719849	0	0	0.452673	0	0	0.23695	0	0	0.612542	4	9	5.20311	0	0	0.758645		0.850932
ANO6	196527	anoctamin 6	BDPLT7|SCTS|TMEM16F	4	14	8.78925	0	0	0.452673	0	0	0.23695	0	0	0.612542	2	9	5.20311	3	4	3.18708		0.0696923
FBLN1	2192	fibulin 1	FBLN|FIBL1	0	0	0.719849	2	2	1.17704	26	45	8.77463	0	0	0.612542	3	9	5.20311	2	4	3.18708		0.850932
PAK2	5062	p21 protein (Cdc42/Rac)-activated kinase 2	PAK65|PAKgamma	0	0	0.719849	2	2	1.17704	12	21	4.21939	0	0	0.612542	4	9	5.20311	7	7	5.00918		0.850932
HBE1	3046	hemoglobin, epsilon 1	HBE	0	0	0.719849	0	0	0.452673	0	0	0.23695	0	0	0.612542	2	9	5.20311	3	19	12.3042		0.850932
CTDSP1	58190	CTD (carboxy-terminal domain, RNA polymerase II, polypeptide A) small phosphatase 1	NIF3|NLI-IF|NLIIF|SCP1	0	0	0.719849	0	0	0.452673	0	0	0.23695	0	0	0.612542	3	9	5.20311	0	0	0.758645		0.850932
NAA15	80155	N(alpha)-acetyltransferase 15, NatA auxiliary subunit	Ga19|NARG1|NAT1P|NATH|TBDN|TBDN100	3	3	2.44791	5	9	3.71313	17	26	5.16806	0	0	0.612542	4	9	5.20311	0	0	0.758645		0.250231
GNG4	2786	guanine nucleotide binding protein (G protein), gamma 4	0	0	0	0.719849	3	3	1.53926	0	0	0.23695	0	0	0.612542	3	9	5.20311	0	0	0.758645		0.850932
TENM1	10178	teneurin transmembrane protein 1	ODZ1|ODZ3|TEN-M1|TNM|TNM1	0	0	0.719849	0	0	0.452673	0	0	0.23695	0	0	0.612542	6	8	4.69525	0	0	0.758645		0.850932
GPC6	10082	glypican 6	OMIMD1	3	4	3.02406	0	0	0.452673	4	10	2.13295	0	0	0.612542	4	8	4.69525	0	0	0.758645		0.202556
DSTN	11034	destrin (actin depolymerizing factor)	ACTDP|ADF|HEL32|bA462D18.2	4	6	4.17657	2	4	1.9015	4	7	1.56408	0	0	0.612542	3	8	4.69525	2	2	1.97272		0.146662
TPM4	7171	tropomyosin 4	HEL-S-108	0	0	0.719849	7	17	6.6131	6	6	1.37447	0	0	0.612542	6	8	4.69525	0	0	0.758645		0.850932
HLA-A	3105	major histocompatibility complex, class I, A	HLAA	2	2	1.87182	0	0	0.452673	12	21	4.21939	0	0	0.612542	4	8	4.69525	5	8	5.6167		0.327244
HINT1	3094	histidine triad nucleotide binding protein 1	HINT|NMAN|PKCI-1|PRKCNH1	0	0	0.719849	0	0	0.452673	3	4	0.995265	0	0	0.612542	3	8	4.69525	2	2	1.97272		0.850932
EIF2B5	8893	eukaryotic translation initiation factor 2B, subunit 5 epsilon, 82kDa	CACH|CLE|EIF-2B|EIF2Bepsilon|LVWM	3	11	7.05899	0	0	0.452673	8	11	2.32259	0	0	0.612542	5	8	4.69525	0	0	0.758645		0.0867748
CHMP2A	27243	charged multivesicular body protein 2A	BC-2|BC2|CHMP2|VPS2|VPS2A	5	9	5.90582	5	7	2.9884	7	11	2.32259	0	0	0.612542	3	8	4.69525	0	0	0.758645		0.103718
CCDC80	151887	coiled-coil domain containing 80	DRO1|SSG1|URB|okuribin	0	0	0.719849	0	0	0.452673	3	3	0.805676	0	0	0.612542	2	8	4.69525	0	0	0.758645		0.850932
KRT76	51350	keratin 76	HUMCYT2A|KRT2B|KRT2P	4	9	5.90582	8	78	28.7808	6	17	3.46058	0	0	0.612542	3	8	4.69525	11	35	22.0475		0.103718
TWF1	5756	twinfilin actin-binding protein 1	A6|PTK9	0	0	0.719849	0	0	0.452673	6	11	2.32259	0	0	0.612542	5	8	4.69525	3	3	2.57986		0.850932
CDK4	1019	cyclin-dependent kinase 4	CMM3|PSK-J3	0	0	0.719849	0	0	0.452673	6	23	4.59883	0	0	0.612542	3	8	4.69525	2	4	3.18708		0.850932
PAK1	5058	p21 protein (Cdc42/Rac)-activated kinase 1	PAKalpha	0	0	0.719849	0	0	0.452673	6	12	2.51224	0	0	0.612542	2	7	4.18745	3	3	2.57986		0.850932
KRT20	54474	keratin 20	CD20|CK-20|CK20|K20|KRT21	2	4	3.02406	2	24	9.15195	0	0	0.23695	0	0	0.612542	2	7	4.18745	3	7	5.00918		0.202556
LMNA	4000	lamin A/C	CDCD1|CDDC|CMD1A|CMT2B1|EMD2|FPL|FPLD|FPLD2|HGPS|IDC|LDP1|LFP|LGMD1B|LMN1|LMNC|LMNL1|PRO1	0	0	0.719849	31	119	43.7356	6	6	1.37447	0	0	0.612542	2	7	4.18745	4	5	3.79438		0.850932
ITGA4	3676	integrin, alpha 4 (antigen CD49D, alpha 4 subunit of VLA-4 receptor)	CD49D|IA4	0	0	0.719849	0	0	0.452673	6	7	1.56408	0	0	0.612542	3	7	4.18745	0	0	0.758645		0.850932
KIDINS220	57498	kinase D-interacting substrate, 220kDa	ARMS	8	21	12.8288	0	0	0.452673	3	3	0.805676	0	0	0.612542	2	7	4.18745	0	0	0.758645		0.0477473
GOLGB1	2804	golgin B1	GCP|GCP372|GOLIM1	0	0	0.719849	0	0	0.452673	0	0	0.23695	0	0	0.612542	2	7	4.18745	0	0	0.758645		0.850932
DOCK2	1794	dedicator of cytokinesis 2	0	3	9	5.90582	0	0	0.452673	0	0	0.23695	0	0	0.612542	2	7	4.18745	0	0	0.758645		0.103718
HMGCS1	3157	3-hydroxy-3-methylglutaryl-CoA synthase 1 (soluble)	HMGCS	0	0	0.719849	0	0	0.452673	7	11	2.32259	0	0	0.612542	3	7	4.18745	13	28	17.7825		0.850932
TOMM34	10953	translocase of outer mitochondrial membrane 34	HTOM34P|TOM34|URCC3	0	0	0.719849	2	6	2.62607	7	12	2.51224	0	0	0.612542	4	7	4.18745	0	0	0.758645		0.850932
S100A11	6282	S100 calcium binding protein A11	HEL-S-43|MLN70|S100C	0	0	0.719849	2	5	2.26378	3	7	1.56408	0	0	0.612542	3	7	4.18745	3	5	3.79438		0.850932
COL5A1	1289	collagen, type V, alpha 1	0	0	0	0.719849	0	0	0.452673	6	6	1.37447	0	0	0.612542	5	7	4.18745	0	0	0.758645		0.850932
CREBZF	58487	CREB/ATF bZIP transcription factor	SMILE|ZF	0	0	0.719849	2	2	1.17704	0	0	0.23695	0	0	0.612542	2	7	4.18745	0	0	0.758645		0.850932
EGFR	1956	epidermal growth factor receptor	ERBB|ERBB1|HER1|PIG61|mENA	0	0	0.719849	0	0	0.452673	2	2	0.616093	0	0	0.612542	5	7	4.18745	8	12	8.0475		0.850932
INHBE	83729	inhibin, beta E	0	0	0	0.719849	0	0	0.452673	0	0	0.23695	0	0	0.612542	5	7	4.18745	0	0	0.758645		0.850932
CDH2	1000	cadherin 2, type 1, N-cadherin (neuronal)	CD325|CDHN|CDw325|NCAD	0	0	0.719849	0	0	0.452673	3	5	1.18486	0	0	0.612542	3	7	4.18745	0	0	0.758645		0.850932
CDK17	5128	cyclin-dependent kinase 17	PCTAIRE2|PCTK2	2	6	4.17657	0	0	0.452673	2	7	1.56408	0	0	0.612542	2	7	4.18745	0	0	0.758645		0.146662
CDK13	8621	cyclin-dependent kinase 13	CDC2L|CDC2L5|CHED|hCDK13	2	6	4.17657	0	0	0.452673	8	13	2.7019	0	0	0.612542	2	7	4.18745	3	5	3.79438		0.146662
FAM49B	51571	family with sequence similarity 49, member B	L1	3	8	5.32934	0	0	0.452673	10	21	4.21939	0	0	0.612542	4	7	4.18745	0	0	0.758645		0.114938
PGLS	25796	6-phosphogluconolactonase	6PGL	0	0	0.719849	6	30	11.3291	5	8	1.7537	0	0	0.612542	4	7	4.18745	2	2	1.97272		0.850932
ABCC1	4363	ATP-binding cassette, sub-family C (CFTR/MRP), member 1	ABC29|ABCC|GS-X|MRP|MRP1	6	14	8.78925	0	0	0.452673	3	4	0.995265	0	0	0.612542	3	7	4.18745	7	10	6.83195		0.0696923
CDK14	5218	cyclin-dependent kinase 14	PFTAIRE1|PFTK1	0	0	0.719849	0	0	0.452673	2	7	1.56408	0	0	0.612542	2	7	4.18745	2	4	3.18708		0.850932
B4GALT1	2683	UDP-Gal:betaGlcNAc beta 1,4- galactosyltransferase, polypeptide 1	B4GAL-T1|CDG2D|GGTB2|GT1|GTB|beta4Gal-T1	0	0	0.719849	0	0	0.452673	9	25	4.97831	0	0	0.612542	3	7	4.18745	0	0	0.758645		0.850932
ADSS	159	adenylosuccinate synthase	ADEH|ADSS 2	0	0	0.719849	4	11	4.43796	11	15	3.08123	0	0	0.612542	4	7	4.18745	5	6	4.40174		0.850932
SNX2	6643	sorting nexin 2	TRG-9	0	0	0.719849	2	4	1.9015	17	36	7.06593	0	0	0.612542	3	7	4.18745	0	0	0.758645		0.850932
CORO1B	57175	coronin, actin binding protein, 1B	CORONIN-2	2	2	1.87182	0	0	0.452673	5	10	2.13295	0	0	0.612542	3	7	4.18745	4	6	4.40174		0.327244
ACSL3	2181	acyl-CoA synthetase long-chain family member 3	ACS3|FACL3|PRO2194	3	5	3.60028	2	4	1.9015	2	7	1.56408	0	0	0.612542	3	7	4.18745	3	4	3.18708		0.170137
CAMTA1	23261	calmodulin binding transcription activator 1	CANPMR	0	0	0.719849	0	0	0.452673	0	0	0.23695	0	0	0.612542	2	7	4.18745	0	0	0.758645		0.850932
KIF2A	3796	kinesin heavy chain member 2A	CDCBM3|HK2|KIF2	0	0	0.719849	2	8	3.35075	2	2	0.616093	0	0	0.612542	4	6	3.67969	8	18	11.6959		0.850932
DBNL	28988	drebrin-like	ABP1|HIP-55|HIP55|SH3P7	0	0	0.719849	4	5	2.26378	4	9	1.94332	0	0	0.612542	2	6	3.67969	6	9	6.22429		0.850932
QSOX2	169714	quiescin Q6 sulfhydryl oxidase 2	QSCN6L1|SOXN	0	0	0.719849	0	0	0.452673	5	8	1.7537	0	0	0.612542	3	6	3.67969	0	0	0.758645		0.850932
TPBGL	100507050	trophoblast glycoprotein-like	0	2	6	4.17657	0	0	0.452673	0	0	0.23695	0	0	0.612542	2	6	3.67969	0	0	0.758645		0.146662
QSOX1	5768	quiescin Q6 sulfhydryl oxidase 1	Q6|QSCN6	0	0	0.719849	0	0	0.452673	19	54	10.4839	0	0	0.612542	4	6	3.67969	0	0	0.758645		0.850932
IGFBP2	3485	insulin-like growth factor binding protein 2, 36kDa	IBP2|IGF-BP53	0	0	0.719849	0	0	0.452673	0	0	0.23695	0	0	0.612542	4	6	3.67969	0	0	0.758645		0.850932
WDR81	124997	WD repeat domain 81	CAMRQ2|PPP1R166	0	0	0.719849	2	3	1.53926	2	2	0.616093	0	0	0.612542	3	6	3.67969	0	0	0.758645		0.850932
ANXA11	311	annexin A11	ANX11|CAP50	0	0	0.719849	0	0	0.452673	19	28	5.54757	0	0	0.612542	5	6	3.67969	15	24	15.347		0.850932
ATP1B1	481	ATPase, Na+/K+ transporting, beta 1 polypeptide	ATP1B	2	4	3.02406	0	0	0.452673	4	7	1.56408	0	0	0.612542	2	6	3.67969	7	20	12.9126		0.202556
CAPN2	824	calpain 2, (m/II) large subunit	CANP2|CANPL2|CANPml|mCANP	0	0	0.719849	0	0	0.452673	11	16	3.2709	0	0	0.612542	3	6	3.67969	4	4	3.18708		0.850932
B2M	567	beta-2-microglobulin	0	0	0	0.719849	0	0	0.452673	0	0	0.23695	0	0	0.612542	4	6	3.67969	2	2	1.97272		0.850932
PTPRD	5789	protein tyrosine phosphatase, receptor type, D	HPTP|HPTPD|HPTPDELTA|PTPD|RPTPDELTA	0	0	0.719849	0	0	0.452673	8	9	1.94332	0	0	0.612542	2	6	3.67969	0	0	0.758645		0.850932
VPS4A	27183	vacuolar protein sorting 4 homolog A (S. cerevisiae)	SKD1|SKD1A|SKD2|VPS4|VPS4-1	6	18	11.0972	2	3	1.53926	6	7	1.56408	0	0	0.612542	2	6	3.67969	3	4	3.18708		0.055198
CTNNA2	1496	catenin (cadherin-associated protein), alpha 2	CAP-R|CAPR|CT114|CTNR	5	6	4.17657	0	0	0.452673	6	8	1.7537	0	0	0.612542	3	6	3.67969	5	6	4.40174		0.146662
CDCA8	55143	cell division cycle associated 8	BOR|BOREALIN|DasraB|MESRGP	0	0	0.719849	0	0	0.452673	6	8	1.7537	0	0	0.612542	3	6	3.67969	0	0	0.758645		0.850932
PTPRS	5802	protein tyrosine phosphatase, receptor type, S	PTPSIGMA	0	0	0.719849	0	0	0.452673	10	12	2.51224	0	0	0.612542	2	6	3.67969	0	0	0.758645		0.850932
GNG2	54331	guanine nucleotide binding protein (G protein), gamma 2	0	2	6	4.17657	2	4	1.9015	0	0	0.23695	0	0	0.612542	2	6	3.67969	0	0	0.758645		0.146662
CD276	80381	CD276 molecule	4Ig-B7-H3|B7-H3|B7H3|B7RP-2	5	8	5.32934	0	0	0.452673	5	9	1.94332	0	0	0.612542	3	6	3.67969	3	3	2.57986		0.114938
B4GALT5	9334	UDP-Gal:betaGlcNAc beta 1,4- galactosyltransferase, polypeptide 5	B4Gal-T5|BETA4-GALT-IV|beta4Gal-T5|beta4GalT-V|gt-V	0	0	0.719849	0	0	0.452673	0	0	0.23695	0	0	0.612542	2	5	3.17199	0	0	0.758645		0.850932
LOC102725214	102725214	bolA-like protein 2-like	0	0	0	0.719849	0	0	0.452673	0	0	0.23695	0	0	0.612542	2	5	3.17199	0	0	0.758645		0.850932
MAST1	22983	microtubule associated serine/threonine kinase 1	SAST|SAST170	0	0	0.719849	0	0	0.452673	2	2	0.616093	0	0	0.612542	2	5	3.17199	0	0	0.758645		0.850932
DYNC1LI2	1783	dynein, cytoplasmic 1, light intermediate chain 2	DNCLI2|LIC2	0	0	0.719849	2	4	1.9015	7	10	2.13295	0	0	0.612542	2	5	3.17199	3	4	3.18708		0.850932
DUT	1854	deoxyuridine triphosphatase	dUTPase	0	0	0.719849	2	5	2.26378	4	6	1.37447	0	0	0.612542	3	5	3.17199	0	0	0.758645		0.850932
NRP1	8829	neuropilin 1	BDCA4|CD304|NP1|NRP|VEGF165R	3	10	6.48238	0	0	0.452673	6	6	1.37447	0	0	0.612542	3	5	3.17199	0	0	0.758645		0.0944935
PTPRF	5792	protein tyrosine phosphatase, receptor type, F	BNAH2|LAR	2	2	1.87182	0	0	0.452673	26	32	6.3067	0	0	0.612542	2	5	3.17199	0	0	0.758645		0.327244
PSMG1	8624	proteasome (prosome, macropain) assembly chaperone 1	C21LRP|DSCR2|LRPC21|PAC-1|PAC1	0	0	0.719849	4	7	2.9884	6	10	2.13295	0	0	0.612542	2	5	3.17199	0	0	0.758645		0.850932
CDH4	1002	cadherin 4, type 1, R-cadherin (retinal)	CAD4|R-CAD|RCAD	0	0	0.719849	0	0	0.452673	0	0	0.23695	0	0	0.612542	3	5	3.17199	0	0	0.758645		0.850932
CHORDC1	26973	cysteine and histidine-rich domain (CHORD) containing 1	CHP1	0	0	0.719849	3	5	2.26378	10	15	3.08123	0	0	0.612542	3	5	3.17199	0	0	0.758645		0.850932
PLS1	5357	plastin 1	0	0	0	0.719849	3	7	2.9884	12	22	4.40911	0	0	0.612542	3	5	3.17199	19	41	25.7062		0.850932
ATP6V1E1	529	ATPase, H+ transporting, lysosomal 31kDa, V1 subunit E1	ATP6E|ATP6E2|ATP6V1E|P31|Vma4	2	2	1.87182	6	13	5.1629	3	4	0.995265	0	0	0.612542	3	5	3.17199	0	0	0.758645		0.327244
SRP9	6726	signal recognition particle 9kDa	ALURBP	0	0	0.719849	0	0	0.452673	2	3	0.805676	0	0	0.612542	2	5	3.17199	0	0	0.758645		0.850932
FAM129B	64855	family with sequence similarity 129, member B	C9orf88|MEG-3|MINERVA|OC58|bA356B19.6	0	0	0.719849	2	4	1.9015	8	16	3.2709	0	0	0.612542	3	5	3.17199	8	32	20.2192		0.850932
SLC38A2	54407	solute carrier family 38, member 2	ATA2|PRO1068|SAT2|SNAT2	0	0	0.719849	0	0	0.452673	4	10	2.13295	0	0	0.612542	2	5	3.17199	0	0	0.758645		0.850932
POU4F2	5458	POU class 4 homeobox 2	BRN3.2|BRN3B|Brn-3b	0	0	0.719849	0	0	0.452673	0	0	0.23695	0	0	0.612542	3	5	3.17199	0	0	0.758645		0.850932
SBDS	51119	Shwachman-Bodian-Diamond syndrome	SDS|SWDS	2	2	1.87182	0	0	0.452673	7	11	2.32259	0	0	0.612542	4	5	3.17199	0	0	0.758645		0.327244
THOP1	7064	thimet oligopeptidase 1	EP24.15|MEPD_HUMAN|MP78|TOP	0	0	0.719849	3	7	2.9884	8	11	2.32259	0	0	0.612542	4	5	3.17199	0	0	0.758645		0.850932
S100A6	6277	S100 calcium binding protein A6	2A9|5B10|CABP|CACY|PRA	0	0	0.719849	4	8	3.35075	0	0	0.23695	0	0	0.612542	3	5	3.17199	2	3	2.57986		0.850932
CSNK1A1	1452	casein kinase 1, alpha 1	CK1|CK1a|CKIa|HEL-S-77p|HLCDGP1|PRO2975	0	0	0.719849	0	0	0.452673	3	4	0.995265	0	0	0.612542	3	5	3.17199	0	0	0.758645		0.850932
MYL6B	140465	myosin, light chain 6B, alkali, smooth muscle and non-muscle	MLC1SA	2	3	2.44791	0	0	0.452673	4	8	1.7537	0	0	0.612542	2	5	3.17199	2	6	4.40174		0.250231
BOLA2	552900	bolA family member 2	BOLA2A|My016	0	0	0.719849	0	0	0.452673	0	0	0.23695	0	0	0.612542	2	5	3.17199	0	0	0.758645		0.850932
RABEP2	79874	rabaptin, RAB GTPase binding effector protein 2	FRA	0	0	0.719849	0	0	0.452673	2	2	0.616093	0	0	0.612542	0	0	0.634236	0	0	0.758645	1.17518	1.16841
SALL1	6299	spalt-like transcription factor 1	HEL-S-89|HSAL1|Sal-1|TBS|ZNF794	0	0	0.719849	0	0	0.452673	0	0	0.23695	0	0	0.612542	2	5	3.17199	0	0	0.758645		0.850932
MVB12A	93343	multivesicular body subunit 12A	CFBP|FAM125A	0	0	0.719849	0	0	0.452673	5	9	1.94332	0	0	0.612542	2	5	3.17199	0	0	0.758645		0.850932
RPRD2	23248	regulation of nuclear pre-mRNA domain containing 2	KIAA0460	0	0	0.719849	4	4	1.9015	5	5	1.18486	0	0	0.612542	2	5	3.17199	0	0	0.758645		0.850932
COX6C	1345	cytochrome c oxidase subunit VIc	0	0	0	0.719849	4	7	2.9884	3	3	0.805676	0	0	0.612542	2	5	3.17199	0	0	0.758645		0.850932
SDC2	6383	syndecan 2	CD362|HSPG|HSPG1|SYND2	0	0	0.719849	0	0	0.452673	0	0	0.23695	0	0	0.612542	2	5	3.17199	0	0	0.758645		0.850932
POLD1	5424	polymerase (DNA directed), delta 1, catalytic subunit	CDC2|CRCS10|MDPL|POLD	0	0	0.719849	5	8	3.35075	11	14	2.89156	0	0	0.612542	2	5	3.17199	2	3	2.57986		0.850932
CST3	1471	cystatin C	ARMD11	0	0	0.719849	0	0	0.452673	4	7	1.56408	0	0	0.612542	2	5	3.17199	0	0	0.758645		0.850932
UCHL3	7347	ubiquitin carboxyl-terminal esterase L3 (ubiquitin thiolesterase)	UCH-L3	2	2	1.87182	3	6	2.62607	5	6	1.37447	0	0	0.612542	3	5	3.17199	0	0	0.758645		0.327244
BOLA2B	654483	bolA family member 2B	BOLA2	0	0	0.719849	0	0	0.452673	0	0	0.23695	0	0	0.612542	2	5	3.17199	0	0	0.758645		0.850932
C1QL4	338761	complement component 1, q subcomponent-like 4	C1QTNF11|CTRP11	0	0	0.719849	0	0	0.452673	2	2	0.616093	0	0	0.612542	3	5	3.17199	0	0	0.758645		0.850932
CASK	8573	calcium/calmodulin-dependent serine protein kinase (MAGUK family)	CAGH39|CAMGUK|CMG|FGS4|LIN2|MICPCH|MRXSNA|TNRC8	12	20	12.2515	0	0	0.452673	8	11	2.32259	0	0	0.612542	3	5	3.17199	11	16	10.4795		0.0499972
MBLAC2	153364	metallo-beta-lactamase domain containing 2	0	2	3	2.44791	0	0	0.452673	5	7	1.56408	0	0	0.612542	4	5	3.17199	0	0	0.758645		0.250231
MAPK3	5595	mitogen-activated protein kinase 3	ERK-1|ERK1|ERT2|HS44KDAP|HUMKER1A|P44ERK1|P44MAPK|PRKM3|p44-ERK1|p44-MAPK	2	2	1.87182	2	2	1.17704	11	15	3.08123	0	0	0.612542	4	4	2.66433	0	0	0.758645		0.327244
GPR176	11245	G protein-coupled receptor 176	HB-954	2	3	2.44791	0	0	0.452673	0	0	0.23695	0	0	0.612542	2	4	2.66433	3	3	2.57986		0.250231
CSDE1	7812	cold shock domain containing E1, RNA-binding	D1S155E|UNR	2	3	2.44791	6	11	4.43796	14	19	3.83997	0	0	0.612542	4	4	2.66433	0	0	0.758645		0.250231
LASP1	3927	LIM and SH3 protein 1	Lasp-1|MLN50	0	0	0.719849	2	5	2.26378	2	2	0.616093	0	0	0.612542	2	4	2.66433	3	7	5.00918		0.850932
SNRPD2	6633	small nuclear ribonucleoprotein D2 polypeptide 16.5kDa	SMD2|SNRPD1|Sm-D2	0	0	0.719849	2	2	1.17704	6	12	2.51224	0	0	0.612542	2	4	2.66433	3	3	2.57986		0.850932
FMNL2	114793	formin-like 2	FHOD2	0	0	0.719849	0	0	0.452673	2	3	0.805676	0	0	0.612542	2	4	2.66433	0	0	0.758645		0.850932
FAM49A	81553	family with sequence similarity 49, member A	0	2	5	3.60028	0	0	0.452673	2	5	1.18486	0	0	0.612542	2	4	2.66433	0	0	0.758645		0.170137
SRPRB	58477	signal recognition particle receptor, B subunit	APMCF1	0	0	0.719849	3	4	1.9015	6	7	1.56408	0	0	0.612542	2	4	2.66433	0	0	0.758645		0.850932
CHMP4B	128866	charged multivesicular body protein 4B	C20orf178|CHMP4A|CTPP3|CTRCT31|SNF7|SNF7-2|Shax1|VPS32B|Vps32-2|dJ553F4.4	3	13	8.21243	0	0	0.452673	0	0	0.23695	0	0	0.612542	3	4	2.66433	0	0	0.758645		0.0745872
EIF4H	7458	eukaryotic translation initiation factor 4H	WBSCR1|WSCR1|eIF-4H	2	3	2.44791	9	27	10.2404	5	10	2.13295	0	0	0.612542	2	4	2.66433	0	0	0.758645		0.250231
LRRC16A	55604	leucine rich repeat containing 16A	CARMIL|CARMIL1|CARMIL1a|LRRC16|dJ501N12.1|dJ501N12.5	0	0	0.719849	0	0	0.452673	0	0	0.23695	0	0	0.612542	3	4	2.66433	0	0	0.758645		0.850932
QDPR	5860	quinoid dihydropteridine reductase	DHPR|PKU2|SDR33C1	0	0	0.719849	6	14	5.52541	5	6	1.37447	0	0	0.612542	3	4	2.66433	0	0	0.758645		0.850932
ANGPTL2	23452	angiopoietin-like 2	ARP2|HARP	0	0	0.719849	0	0	0.452673	0	0	0.23695	0	0	0.612542	2	4	2.66433	0	0	0.758645		0.850932
USP7	7874	ubiquitin specific peptidase 7 (herpes virus-associated)	HAUSP|TEF1	0	0	0.719849	0	0	0.452673	19	26	5.16806	0	0	0.612542	3	4	2.66433	0	0	0.758645		0.850932
IGJ	3512	immunoglobulin J polypeptide, linker protein for immunoglobulin alpha and mu polypeptides	IGCJ|JCH	0	0	0.719849	0	0	0.452673	0	0	0.23695	0	0	0.612542	2	4	2.66433	0	0	0.758645		0.850932
OAF	220323	OAF homolog (Drosophila)	NS5ATP13TP2	0	0	0.719849	0	0	0.452673	11	23	4.59883	0	0	0.612542	2	4	2.66433	0	0	0.758645		0.850932
ATP6V1G2	534	ATPase, H+ transporting, lysosomal 13kDa, V1 subunit G2	ATP6G|ATP6G2|NG38|VMA10	0	0	0.719849	0	0	0.452673	3	3	0.805676	0	0	0.612542	2	4	2.66433	0	0	0.758645		0.850932
EIF3M	10480	eukaryotic translation initiation factor 3, subunit M	B5|PCID1|TANGO7|hfl-B5	4	5	3.60028	6	9	3.71313	17	32	6.3067	0	0	0.612542	3	4	2.66433	0	0	0.758645		0.170137
ERP29	10961	endoplasmic reticulum protein 29	C12orf8|ERp28|ERp31|HEL-S-107|PDI-DB|PDIA9	0	0	0.719849	8	25	9.51475	6	7	1.56408	0	0	0.612542	4	4	2.66433	0	0	0.758645		0.850932
SEC24D	9871	SEC24 family member D	0	0	0	0.719849	2	3	1.53926	17	18	3.65028	0	0	0.612542	2	4	2.66433	0	0	0.758645		0.850932
SCG2	7857	secretogranin II	CHGC|EM66|SN|SgII	0	0	0.719849	0	0	0.452673	0	0	0.23695	0	0	0.612542	3	4	2.66433	0	0	0.758645		0.850932
PRPF4	9128	pre-mRNA processing factor 4	HPRP4|HPRP4P|PRP4|Prp4p|RP70|SNRNP60	0	0	0.719849	0	0	0.452673	3	3	0.805676	0	0	0.612542	2	4	2.66433	0	0	0.758645		0.850932
NAA10	8260	N(alpha)-acetyltransferase 10, NatA catalytic subunit	ARD1|ARD1A|ARD1P|DXS707|MCOPS1|NATD|TE2	0	0	0.719849	0	0	0.452673	5	5	1.18486	0	0	0.612542	2	4	2.66433	2	2	1.97272		0.850932
LYZ	4069	lysozyme	LZM	0	0	0.719849	0	0	0.452673	0	0	0.23695	0	0	0.612542	3	4	2.66433	0	0	0.758645		0.850932
CCDC129	223075	coiled-coil domain containing 129	0	0	0	0.719849	0	0	0.452673	0	0	0.23695	0	0	0.612542	2	4	2.66433	0	0	0.758645		0.850932
CAP1	10487	CAP, adenylate cyclase-associated protein 1 (yeast)	CAP|CAP1-PEN	2	2	1.87182	7	16	6.25051	19	36	7.06593	0	0	0.612542	3	4	2.66433	11	14	9.26334		0.327244
HTT	3064	huntingtin	HD|IT15	0	0	0.719849	3	3	1.53926	38	69	13.334	0	0	0.612542	4	4	2.66433	0	0	0.758645		0.850932
CPNE5	57699	copine V	COPN5|CPN5	0	0	0.719849	0	0	0.452673	4	7	1.56408	0	0	0.612542	2	4	2.66433	0	0	0.758645		0.850932
COASY	80347	CoA synthase	DPCK|NBIA6|NBP|PPAT|UKR1|pOV-2	0	0	0.719849	2	3	1.53926	4	4	0.995265	0	0	0.612542	2	4	2.66433	0	0	0.758645		0.850932
TUBG1	7283	tubulin, gamma 1	CDCBM4|GCP-1|TUBG|TUBGCP1	0	0	0.719849	2	3	1.53926	11	18	3.65028	0	0	0.612542	2	4	2.66433	2	2	1.97272		0.850932
LGALS1	3956	lectin, galactoside-binding, soluble, 1	GAL1|GBP	3	9	5.90582	0	0	0.452673	3	4	0.995265	0	0	0.612542	2	4	2.66433	0	0	0.758645		0.103718
HSPA13	6782	heat shock protein 70kDa family, member 13	STCH	0	0	0.719849	0	0	0.452673	14	17	3.46058	0	0	0.612542	3	4	2.66433	0	0	0.758645		0.850932
COX5B	1329	cytochrome c oxidase subunit Vb	COXVB	0	0	0.719849	0	0	0.452673	4	4	0.995265	0	0	0.612542	2	4	2.66433	0	0	0.758645		0.850932
ATP6V1G1	9550	ATPase, H+ transporting, lysosomal 13kDa, V1 subunit G1	ATP6G|ATP6G1|ATP6GL|ATP6J|Vma10	0	0	0.719849	0	0	0.452673	3	3	0.805676	0	0	0.612542	2	4	2.66433	2	3	2.57986		0.850932
PKN1	5585	protein kinase N1	DBK|PAK-1|PAK1|PKN|PKN-ALPHA|PRK1|PRKCL1	0	0	0.719849	2	3	1.53926	5	5	1.18486	0	0	0.612542	2	4	2.66433	4	4	3.18708		0.850932
ACE	1636	angiotensin I converting enzyme	ACE1|CD143|DCP|DCP1|ICH|MVCD3	0	0	0.719849	2	2	1.17704	0	0	0.23695	0	0	0.612542	3	4	2.66433	4	4	3.18708		0.850932
CPNE9	151835	copine family member IX	0	0	0	0.719849	0	0	0.452673	2	5	1.18486	0	0	0.612542	2	4	2.66433	0	0	0.758645		0.850932
CYC1	1537	cytochrome c-1	MC3DN6|UQCR4	0	0	0.719849	2	11	4.43796	0	0	0.23695	0	0	0.612542	2	4	2.66433	0	0	0.758645		0.850932
SEC23A	10484	Sec23 homolog A (S. cerevisiae)	CLSD	0	0	0.719849	2	6	2.62607	23	31	6.1169	0	0	0.612542	2	4	2.66433	3	3	2.57986		0.850932
HLA-B	3106	major histocompatibility complex, class I, B	AS|HLAB|SPDA1	5	12	7.63568	0	0	0.452673	10	14	2.89156	0	0	0.612542	2	4	2.66433	4	6	4.40174		0.0802211
CDC37	11140	cell division cycle 37	P50CDC37	0	0	0.719849	6	9	3.71313	11	24	4.78857	0	0	0.612542	2	4	2.66433	4	5	3.79438		0.850932
BAG2	9532	BCL2-associated athanogene 2	BAG-2|dJ417I1.2	0	0	0.719849	0	0	0.452673	5	8	1.7537	0	0	0.612542	2	4	2.66433	0	0	0.758645		0.850932
RPS10-NUDT3	100529239	RPS10-NUDT3 readthrough	0	0	0	0.719849	0	0	0.452673	2	7	1.56408	0	0	0.612542	2	4	2.66433	0	0	0.758645		0.850932
BMP1	649	bone morphogenetic protein 1	OI13|PCOLC|PCP|PCP2|TLD	0	0	0.719849	0	0	0.452673	7	8	1.7537	0	0	0.612542	2	4	2.66433	0	0	0.758645		0.850932
PHLDB1	23187	pleckstrin homology-like domain, family B, member 1	LL5A	0	0	0.719849	0	0	0.452673	0	0	0.23695	0	0	0.612542	3	4	2.66433	3	3	2.57986		0.850932
GIPC1	10755	GIPC PDZ domain containing family, member 1	C19orf3|GIPC|GLUT1CBP|Hs.6454|IIP-1|NIP|RGS19IP1|SEMCAP|SYNECTIIN|SYNECTIN|TIP-2	0	0	0.719849	3	5	2.26378	14	19	3.83997	0	0	0.612542	4	4	2.66433	0	0	0.758645		0.850932
IMPDH1	3614	IMP (inosine 5'-monophosphate) dehydrogenase 1	IMPD|IMPD1|LCA11|RP10|sWSS2608	0	0	0.719849	4	7	2.9884	8	8	1.7537	0	0	0.612542	3	4	2.66433	2	2	1.97272		0.850932
VTN	7448	vitronectin	V75|VN|VNT	0	0	0.719849	0	0	0.452673	0	0	0.23695	0	0	0.612542	2	4	2.66433	0	0	0.758645		0.850932
RPA3	6119	replication protein A3, 14kDa	REPA3	0	0	0.719849	0	0	0.452673	7	21	4.21939	0	0	0.612542	2	4	2.66433	0	0	0.758645		0.850932
PYGL	5836	phosphorylase, glycogen, liver	GSD6	0	0	0.719849	2	6	2.62607	23	34	6.6863	0	0	0.612542	3	4	2.66433	13	14	9.26334		0.850932
VAMP3	9341	vesicle-associated membrane protein 3	CEB	9	21	12.8288	0	0	0.452673	7	17	3.46058	0	0	0.612542	2	4	2.66433	3	7	5.00918		0.0477473
MVD	4597	mevalonate (diphospho) decarboxylase	FP17780|MPD	0	0	0.719849	2	2	1.17704	3	4	0.995265	0	0	0.612542	3	4	2.66433	0	0	0.758645		0.850932
GOLGA4	2803	golgin A4	CRPF46|GCP2|GOLG|MU-RMS-40.18|p230	0	0	0.719849	0	0	0.452673	0	0	0.23695	0	0	0.612542	3	3	2.15673	0	0	0.758645		0.850932
PCK2	5106	phosphoenolpyruvate carboxykinase 2 (mitochondrial)	PEPCK|PEPCK-M|PEPCK2	0	0	0.719849	4	6	2.62607	4	4	0.995265	0	0	0.612542	2	3	2.15673	3	3	2.57986		0.850932
UCK2	7371	uridine-cytidine kinase 2	TSA903|UK|UMPK	2	2	1.87182	0	0	0.452673	4	5	1.18486	0	0	0.612542	2	3	2.15673	0	0	0.758645		0.327244
DHX8	1659	DEAH (Asp-Glu-Ala-His) box polypeptide 8	DDX8|HRH1|PRP22|PRPF22	0	0	0.719849	3	6	2.62607	8	13	2.7019	0	0	0.612542	2	3	2.15673	0	0	0.758645		0.850932
PCDHB15	56121	protocadherin beta 15	PCDH-BETA15	0	0	0.719849	0	0	0.452673	0	0	0.23695	0	0	0.612542	2	3	2.15673	0	0	0.758645		0.850932
PCDHB10	56126	protocadherin beta 10	PCDH-BETA10|PCHB10	0	0	0.719849	0	0	0.452673	0	0	0.23695	0	0	0.612542	2	3	2.15673	0	0	0.758645		0.850932
IL13RA2	3598	interleukin 13 receptor, alpha 2	CD213A2|CT19|IL-13R|IL13BP	0	0	0.719849	0	0	0.452673	0	0	0.23695	0	0	0.612542	2	3	2.15673	0	0	0.758645		0.850932
ARHGEF39	84904	Rho guanine nucleotide exchange factor (GEF) 39	C9orf100	0	0	0.719849	0	0	0.452673	0	0	0.23695	0	0	0.612542	2	3	2.15673	0	0	0.758645		0.850932
PCDHGB1	56104	protocadherin gamma subfamily B, 1	PCDH-GAMMA-B1	0	0	0.719849	0	0	0.452673	0	0	0.23695	0	0	0.612542	2	3	2.15673	0	0	0.758645		0.850932
NTMT1	28989	N-terminal Xaa-Pro-Lys N-methyltransferase 1	AD-003|C9orf32|HOMT1A|METTL11A|NRMT|NTM1A	0	0	0.719849	3	5	2.26378	4	10	2.13295	0	0	0.612542	2	3	2.15673	0	0	0.758645		0.850932
OPA1	4976	optic atrophy 1 (autosomal dominant)	MGM1|NPG|NTG|largeG	0	0	0.719849	0	0	0.452673	0	0	0.23695	0	0	0.612542	3	3	2.15673	0	0	0.758645		0.850932
RCC1	1104	regulator of chromosome condensation 1	CHC1|RCC1-I|SNHG3-RCC1	0	0	0.719849	2	5	2.26378	10	19	3.83997	0	0	0.612542	3	3	2.15673	0	0	0.758645		0.850932
KRT3	3850	keratin 3	CK3|K3	4	8	5.32934	8	55	20.4109	5	11	2.32259	0	0	0.612542	3	3	2.15673	8	22	14.1297		0.114938
ROCK1	6093	Rho-associated, coiled-coil containing protein kinase 1	P160ROCK|ROCK-I	0	0	0.719849	0	0	0.452673	13	16	3.2709	0	0	0.612542	2	3	2.15673	0	0	0.758645		0.850932
ZIK1	284307	zinc finger protein interacting with K protein 1	ZNF762	0	0	0.719849	0	0	0.452673	0	0	0.23695	0	0	0.612542	2	3	2.15673	0	0	0.758645		0.850932
MPZL1	9019	myelin protein zero-like 1	MPZL1b|PZR|PZR1b|PZRa|PZRb	0	0	0.719849	0	0	0.452673	2	2	0.616093	0	0	0.612542	3	3	2.15673	0	0	0.758645		0.850932
CD55	1604	CD55 molecule, decay accelerating factor for complement (Cromer blood group)	CR|CROM|DAF|TC	0	0	0.719849	0	0	0.452673	5	6	1.37447	0	0	0.612542	2	3	2.15673	5	13	8.65538		0.850932
EFTUD1	79631	elongation factor Tu GTP binding domain containing 1	FAM42A|HsT19294|RIA1	0	0	0.719849	2	2	1.17704	4	5	1.18486	0	0	0.612542	2	3	2.15673	0	0	0.758645		0.850932
TMEM100	55273	transmembrane protein 100	0	0	0	0.719849	0	0	0.452673	0	0	0.23695	0	0	0.612542	2	3	2.15673	0	0	0.758645		0.850932
ANKRD17	26057	ankyrin repeat domain 17	GTAR|NY-BR-16	0	0	0.719849	2	5	2.26378	9	10	2.13295	0	0	0.612542	3	3	2.15673	7	9	6.22429		0.850932
SOX1	6656	SRY (sex determining region Y)-box 1	0	3	3	2.44791	0	0	0.452673	8	12	2.51224	0	0	0.612542	3	3	2.15673	0	0	0.758645		0.250231
ETFB	2109	electron-transfer-flavoprotein, beta polypeptide	MADD	0	0	0.719849	6	21	8.06371	3	4	0.995265	0	0	0.612542	3	3	2.15673	0	0	0.758645		0.850932
ATG3	64422	autophagy related 3	APG3|APG3-LIKE|APG3L|PC3-96	0	0	0.719849	2	6	2.62607	4	9	1.94332	0	0	0.612542	2	3	2.15673	0	0	0.758645		0.850932
MYH7	4625	myosin, heavy chain 7, cardiac muscle, beta	CMD1S|CMH1|MPD1|MYHCB|SPMD|SPMM	0	0	0.719849	0	0	0.452673	0	0	0.23695	0	0	0.612542	3	3	2.15673	0	0	0.758645		0.850932
FABP5	2171	fatty acid binding protein 5 (psoriasis-associated)	E-FABP|EFABP|KFABP|PA-FABP|PAFABP	0	0	0.719849	0	0	0.452673	0	0	0.23695	0	0	0.612542	2	3	2.15673	3	4	3.18708		0.850932
OSBPL8	114882	oxysterol binding protein-like 8	MST120|MSTP120|ORP8|OSBP10	0	0	0.719849	3	8	3.35075	0	0	0.23695	0	0	0.612542	2	3	2.15673	0	0	0.758645		0.850932
VAMP5	10791	vesicle-associated membrane protein 5	0	0	0	0.719849	0	0	0.452673	0	0	0.23695	0	0	0.612542	2	3	2.15673	0	0	0.758645		0.850932
PLXND1	23129	plexin D1	PLEXD1	0	0	0.719849	0	0	0.452673	3	4	0.995265	0	0	0.612542	2	3	2.15673	0	0	0.758645		0.850932
FRAS1	80144	Fraser extracellular matrix complex subunit 1	0	0	0	0.719849	0	0	0.452673	21	41	8.01514	0	0	0.612542	2	3	2.15673	0	0	0.758645		0.850932
PITPNB	23760	phosphatidylinositol transfer protein, beta	PI-TP-beta|PtdInsTP|VIB1B	0	0	0.719849	3	4	1.9015	11	23	4.59883	0	0	0.612542	3	3	2.15673	0	0	0.758645		0.850932
TPM2	7169	tropomyosin 2 (beta)	AMCD1|DA1|DA2B|HEL-S-273|NEM4|TMSB	0	0	0.719849	4	8	3.35075	2	2	0.616093	0	0	0.612542	2	3	2.15673	0	0	0.758645		0.850932
UCK1	83549	uridine-cytidine kinase 1	URK1	0	0	0.719849	0	0	0.452673	0	0	0.23695	0	0	0.612542	2	3	2.15673	0	0	0.758645		0.850932
PCDHB14	56122	protocadherin beta 14	PCDH-BETA14	0	0	0.719849	0	0	0.452673	0	0	0.23695	0	0	0.612542	2	3	2.15673	0	0	0.758645		0.850932
PCDHB8	56128	protocadherin beta 8	PCDH-BETA8|PCDH3I	0	0	0.719849	0	0	0.452673	0	0	0.23695	0	0	0.612542	2	3	2.15673	0	0	0.758645		0.850932
TWF2	11344	twinfilin actin-binding protein 2	A6RP|A6r|PTK9L	0	0	0.719849	0	0	0.452673	5	10	2.13295	0	0	0.612542	3	3	2.15673	0	0	0.758645		0.850932
HPRT1	3251	hypoxanthine phosphoribosyltransferase 1	HGPRT|HPRT	0	0	0.719849	0	0	0.452673	10	25	4.97831	0	0	0.612542	2	3	2.15673	0	0	0.758645		0.850932
COL4A6	1288	collagen, type IV, alpha 6	CXDELq22.3|DELXq22.3|DFNX6	0	0	0.719849	2	3	1.53926	5	5	1.18486	0	0	0.612542	2	3	2.15673	2	2	1.97272		0.850932
GAPVD1	26130	GTPase activating protein and VPS9 domains 1	GAPEX5|GAPex-5|RAP6	0	0	0.719849	10	17	6.6131	21	47	9.15443	0	0	0.612542	3	3	2.15673	0	0	0.758645		0.850932
FBXL18	80028	F-box and leucine-rich repeat protein 18	Fbl18	0	0	0.719849	0	0	0.452673	4	4	0.995265	0	0	0.612542	2	3	2.15673	0	0	0.758645		0.850932
IFT88	8100	intraflagellar transport 88	D13S1056E|DAF19|TG737|TTC10|hTg737	0	0	0.719849	0	0	0.452673	2	3	0.805676	0	0	0.612542	2	3	2.15673	0	0	0.758645		0.850932
PCDHB16	57717	protocadherin beta 16	ME1|PCDH-BETA16|PCDH3X|PCDHB8a	0	0	0.719849	0	0	0.452673	0	0	0.23695	0	0	0.612542	2	3	2.15673	2	2	1.97272		0.850932
POLR2A	5430	polymerase (RNA) II (DNA directed) polypeptide A, 220kDa	POLR2|POLRA|RPB1|RPBh1|RPO2|RPOL2|RpIILS|hRPB220|hsRPB1	0	0	0.719849	7	18	6.97571	14	20	4.02968	0	0	0.612542	2	3	2.15673	0	0	0.758645		0.850932
ABL2	27	ABL proto-oncogene 2, non-receptor tyrosine kinase	ABLL|ARG	0	0	0.719849	0	0	0.452673	0	0	0.23695	0	0	0.612542	3	3	2.15673	0	0	0.758645		0.850932
LAP3	51056	leucine aminopeptidase 3	HEL-S-106|LAP|LAPEP|PEPS	2	2	1.87182	4	5	2.26378	12	16	3.2709	0	0	0.612542	2	3	2.15673	9	12	8.0475		0.327244
APOB	338	apolipoprotein B	FLDB|LDLCQ4	0	0	0.719849	3	9	3.71313	0	0	0.23695	0	0	0.612542	2	3	2.15673	9	17	11.0877		0.850932
RASEF	158158	RAS and EF-hand domain containing	RAB45	0	0	0.719849	0	0	0.452673	0	0	0.23695	0	0	0.612542	2	3	2.15673	0	0	0.758645		0.850932
KIAA1279	26128	KIAA1279	KBP|TTC20	0	0	0.719849	0	0	0.452673	9	11	2.32259	0	0	0.612542	2	3	2.15673	0	0	0.758645		0.850932
IL18BP	10068	interleukin 18 binding protein	IL18BPa	0	0	0.719849	0	0	0.452673	0	0	0.23695	0	0	0.612542	3	3	2.15673	0	0	0.758645		0.850932
MED12L	116931	mediator complex subunit 12-like	NOPAR|TNRC11L|TRALP|TRALPUSH	0	0	0.719849	0	0	0.452673	0	0	0.23695	0	0	0.612542	3	3	2.15673	0	0	0.758645		0.850932
COL9A2	1298	collagen, type IX, alpha 2	DJ39G22.4|EDM2|MED|STL5	0	0	0.719849	0	0	0.452673	0	0	0.23695	0	0	0.612542	3	3	2.15673	0	0	0.758645		0.850932
MCF2L	23263	MCF.2 cell line derived transforming sequence-like	ARHGEF14|DBS|OST	0	0	0.719849	0	0	0.452673	0	0	0.23695	0	0	0.612542	2	3	2.15673	2	2	1.97272		0.850932
ZNRF2	223082	zinc and ring finger 2	RNF202	0	0	0.719849	0	0	0.452673	0	0	0.23695	0	0	0.612542	3	3	2.15673	0	0	0.758645		0.850932
C2orf43	60526	chromosome 2 open reading frame 43	0	0	0	0.719849	0	0	0.452673	0	0	0.23695	0	0	0.612542	2	3	2.15673	0	0	0.758645		0.850932
B4GALT3	8703	UDP-Gal:betaGlcNAc beta 1,4- galactosyltransferase, polypeptide 3	beta4Gal-T3	0	0	0.719849	0	0	0.452673	10	14	2.89156	0	0	0.612542	3	3	2.15673	0	0	0.758645		0.850932
PYCRL	65263	pyrroline-5-carboxylate reductase-like	0	0	0	0.719849	2	4	1.9015	5	9	1.94332	0	0	0.612542	2	3	2.15673	0	0	0.758645		0.850932
SFXN3	81855	sideroflexin 3	BA108L7.2|SFX3	0	0	0.719849	0	0	0.452673	2	2	0.616093	0	0	0.612542	2	3	2.15673	0	0	0.758645		0.850932
VPS37B	79720	vacuolar protein sorting 37 homolog B (S. cerevisiae)	0	2	3	2.44791	0	0	0.452673	5	7	1.56408	0	0	0.612542	2	3	2.15673	0	0	0.758645		0.250231
CAB39	51719	calcium binding protein 39	MO25	0	0	0.719849	0	0	0.452673	8	13	2.7019	0	0	0.612542	3	3	2.15673	0	0	0.758645		0.850932
SMARCC1	6599	SWI/SNF related, matrix associated, actin dependent regulator of chromatin, subfamily c, member 1	BAF155|CRACC1|Rsc8|SRG3|SWI3	0	0	0.719849	0	0	0.452673	10	17	3.46058	0	0	0.612542	2	3	2.15673	0	0	0.758645		0.850932
SZRD1	26099	SUZ RNA binding domain containing 1	C1orf144	0	0	0.719849	0	0	0.452673	0	0	0.23695	0	0	0.612542	2	3	2.15673	0	0	0.758645		0.850932
TTBK1	84630	tau tubulin kinase 1	BDTK	0	0	0.719849	0	0	0.452673	3	3	0.805676	0	0	0.612542	2	3	2.15673	0	0	0.758645		0.850932
PLXNA3	55558	plexin A3	6.3|HSSEXGENE|PLXN3|PLXN4|XAP-6	4	7	4.75292	0	0	0.452673	0	0	0.23695	0	0	0.612542	2	3	2.15673	0	0	0.758645		0.128877
PCDHB4	56131	protocadherin beta 4	PCDH-BETA4	0	0	0.719849	0	0	0.452673	0	0	0.23695	0	0	0.612542	2	3	2.15673	0	0	0.758645		0.850932
KMT2D	8085	lysine (K)-specific methyltransferase 2D	AAD10|ALR|CAGL114|KABUK1|KMS|MLL2|MLL4|TNRC21	3	4	3.02406	4	4	1.9015	2	2	0.616093	0	0	0.612542	3	3	2.15673	0	0	0.758645		0.202556
COL4A5	1287	collagen, type IV, alpha 5	ASLN|ATS|CA54	0	0	0.719849	3	3	1.53926	3	3	0.805676	0	0	0.612542	3	3	2.15673	0	0	0.758645		0.850932
DISP2	85455	dispatched homolog 2 (Drosophila)	DISPB|HsT16908	0	0	0.719849	0	0	0.452673	0	0	0.23695	0	0	0.612542	2	3	2.15673	0	0	0.758645		0.850932
SMC1B	27127	structural maintenance of chromosomes 1B	SMC1BETA|SMC1L2	0	0	0.719849	0	0	0.452673	0	0	0.23695	0	0	0.612542	2	3	2.15673	0	0	0.758645		0.850932
PCDHB3	56132	protocadherin beta 3	PCDH-BETA3	0	0	0.719849	0	0	0.452673	0	0	0.23695	0	0	0.612542	2	3	2.15673	0	0	0.758645		0.850932
CPS1	1373	carbamoyl-phosphate synthase 1, mitochondrial	CPSASE1|PHN	0	0	0.719849	2	3	1.53926	2	2	0.616093	0	0	0.612542	2	3	2.15673	0	0	0.758645		0.850932
ITPR3	3710	inositol 1,4,5-trisphosphate receptor, type 3	IP3R|IP3R3	2	3	2.44791	0	0	0.452673	0	0	0.23695	0	0	0.612542	2	3	2.15673	0	0	0.758645		0.250231
BCAT1	586	branched chain amino-acid transaminase 1, cytosolic	BCATC|BCT1|ECA39|MECA39|PNAS121|PP18	2	2	1.87182	3	6	2.62607	2	3	0.805676	0	0	0.612542	3	3	2.15673	0	0	0.758645		0.327244
TTYH3	80727	tweety family member 3	0	2	10	6.48238	0	0	0.452673	0	0	0.23695	0	0	0.612542	2	3	2.15673	0	0	0.758645		0.0944935
PCDHB2	56133	protocadherin beta 2	PCDH-BETA2	0	0	0.719849	0	0	0.452673	0	0	0.23695	0	0	0.612542	2	3	2.15673	0	0	0.758645		0.850932
ZNF528	84436	zinc finger protein 528	0	0	0	0.719849	0	0	0.452673	0	0	0.23695	0	0	0.612542	3	3	2.15673	0	0	0.758645		0.850932
NPM3	10360	nucleophosmin/nucleoplasmin 3	PORMIN|TMEM123	0	0	0.719849	2	4	1.9015	2	4	0.995265	0	0	0.612542	2	3	2.15673	0	0	0.758645		0.850932
LRCH4	4034	leucine-rich repeats and calponin homology (CH) domain containing 4	LRN|LRRN1|LRRN4|PP14183	0	0	0.719849	0	0	0.452673	0	0	0.23695	0	0	0.612542	3	3	2.15673	0	0	0.758645		0.850932
IGF2BP1	10642	insulin-like growth factor 2 mRNA binding protein 1	CRD-BP|CRDBP|IMP-1|IMP1|VICKZ1|ZBP1	0	0	0.719849	4	10	4.07553	14	31	6.1169	0	0	0.612542	2	3	2.15673	0	0	0.758645		0.850932
TRIM66	9866	tripartite motif containing 66	C11orf29|TIF1D|TIF1DELTA	0	0	0.719849	0	0	0.452673	3	3	0.805676	0	0	0.612542	2	3	2.15673	0	0	0.758645		0.850932
CUL4A	8451	cullin 4A	0	0	0	0.719849	0	0	0.452673	12	21	4.21939	0	0	0.612542	2	3	2.15673	2	2	1.97272		0.850932
SLC1A4	6509	solute carrier family 1 (glutamate/neutral amino acid transporter), member 4	ASCT1|SATT	5	34	20.3396	0	0	0.452673	6	9	1.94332	0	0	0.612542	2	3	2.15673	4	13	8.65538		0.0301158
RPS6KA3	6197	ribosomal protein S6 kinase, 90kDa, polypeptide 3	CLS|HU-3|ISPK-1|MAPKAPK1B|MRX19|RSK|RSK2|S6K-alpha3|p90-RSK2|pp90RSK2	0	0	0.719849	0	0	0.452673	12	13	2.7019	0	0	0.612542	2	3	2.15673	4	5	3.79438		0.850932
DLG1	1739	discs, large homolog 1 (Drosophila)	DLGH1|SAP-97|SAP97|dJ1061C18.1.1|hdlg	5	9	5.90582	0	0	0.452673	5	6	1.37447	0	0	0.612542	3	3	2.15673	2	2	1.97272		0.103718
EXOSC3	51010	exosome component 3	PCH1B|RRP40|Rrp40p|bA3J10.7|hRrp-40|p10	0	0	0.719849	2	8	3.35075	4	4	0.995265	0	0	0.612542	2	3	2.15673	0	0	0.758645		0.850932
AURKC	6795	aurora kinase C	AIE2|AIK3|ARK3|AurC|SPGF5|STK13|aurora-C	0	0	0.719849	0	0	0.452673	0	0	0.23695	0	0	0.612542	2	3	2.15673	0	0	0.758645		0.850932
PCDHB9	56127	protocadherin beta 9	PCDH-BETA9|PCDH3H	0	0	0.719849	0	0	0.452673	0	0	0.23695	0	0	0.612542	2	3	2.15673	0	0	0.758645		0.850932
RBX1	9978	ring-box 1, E3 ubiquitin protein ligase	BA554C12.1|RNF75|ROC1	0	0	0.719849	0	0	0.452673	0	0	0.23695	0	0	0.612542	2	3	2.15673	2	5	3.79438		0.850932
VPS18	57617	vacuolar protein sorting 18 homolog (S. cerevisiae)	PEP3	0	0	0.719849	0	0	0.452673	4	5	1.18486	0	0	0.612542	2	3	2.15673	0	0	0.758645		0.850932
DTYMK	1841	deoxythymidylate kinase (thymidylate kinase)	CDC8|PP3731|TMPK|TYMK	0	0	0.719849	0	0	0.452673	8	8	1.7537	0	0	0.612542	2	3	2.15673	0	0	0.758645		0.850932
FAM65A	79567	family with sequence similarity 65, member A	0	0	0	0.719849	0	0	0.452673	0	0	0.23695	0	0	0.612542	2	3	2.15673	0	0	0.758645		0.850932
TPM1	7168	tropomyosin 1 (alpha)	C15orf13|CMD1Y|CMH3|HTM-alpha|LVNC9|TMSA	0	0	0.719849	7	10	4.07553	4	6	1.37447	0	0	0.612542	2	3	2.15673	0	0	0.758645		0.850932
PSMD9	5715	proteasome (prosome, macropain) 26S subunit, non-ATPase, 9	Rpn4|p27	0	0	0.719849	3	4	1.9015	0	0	0.23695	0	0	0.612542	2	3	2.15673	0	0	0.758645		0.850932
KATNAL2	83473	katanin p60 subunit A-like 2	0	2	4	3.02406	0	0	0.452673	2	3	0.805676	0	0	0.612542	2	3	2.15673	0	0	0.758645		0.202556
ABCF3	55324	ATP-binding cassette, sub-family F (GCN20), member 3	EST201864	0	0	0.719849	2	4	1.9015	0	0	0.23695	0	0	0.612542	2	3	2.15673	0	0	0.758645		0.850932
TENM2	57451	teneurin transmembrane protein 2	ODZ2|TEN-M2|TNM2	0	0	0.719849	0	0	0.452673	0	0	0.23695	0	0	0.612542	2	3	2.15673	0	0	0.758645		0.850932
PCDHB11	56125	protocadherin beta 11	ME2|PCDH-BETA11	0	0	0.719849	0	0	0.452673	0	0	0.23695	0	0	0.612542	2	3	2.15673	0	0	0.758645		0.850932
TMX1	81542	thioredoxin-related transmembrane protein 1	PDIA11|TMX|TXNDC|TXNDC1	0	0	0.719849	0	0	0.452673	2	3	0.805676	0	0	0.612542	2	3	2.15673	0	0	0.758645		0.850932
TSKU	25987	tsukushi, small leucine rich proteoglycan	E2IG4|LRRC54|TSK	0	0	0.719849	0	0	0.452673	0	0	0.23695	0	0	0.612542	2	3	2.15673	0	0	0.758645		0.850932
EXOSC6	118460	exosome component 6	EAP4|MTR3|Mtr3p|hMtr3p|p11	0	0	0.719849	3	4	1.9015	3	5	1.18486	0	0	0.612542	2	3	2.15673	0	0	0.758645		0.850932
NTNG2	84628	netrin G2	LHLL9381|Lmnt2|NTNG1|bA479K20.1	0	0	0.719849	0	0	0.452673	0	0	0.23695	0	0	0.612542	2	3	2.15673	0	0	0.758645		0.850932
CDC42SE2	56990	CDC42 small effector 2	SPEC2	0	0	0.719849	0	0	0.452673	0	0	0.23695	0	0	0.612542	2	3	2.15673	0	0	0.758645		0.850932
PRKG1	5592	protein kinase, cGMP-dependent, type I	1|AAT8|PKG|PRKG1B|PRKGR1B|cGK|cGK 1|cGK1|cGKI|cGKI-BETA|cGKI-alpha	0	0	0.719849	0	0	0.452673	3	4	0.995265	0	0	0.612542	2	3	2.15673	0	0	0.758645		0.850932
CTNNA3	29119	catenin (cadherin-associated protein), alpha 3	ARVD13|VR22	0	0	0.719849	0	0	0.452673	2	2	0.616093	0	0	0.612542	3	3	2.15673	0	0	0.758645		0.850932
CUL2	8453	cullin 2	0	0	0	0.719849	0	0	0.452673	9	9	1.94332	0	0	0.612542	2	3	2.15673	0	0	0.758645		0.850932
PCDHB7	56129	protocadherin beta 7	PCDH-BETA7	0	0	0.719849	0	0	0.452673	0	0	0.23695	0	0	0.612542	2	3	2.15673	0	0	0.758645		0.850932
PRMT3	10196	protein arginine methyltransferase 3	HRMT1L3	0	0	0.719849	0	0	0.452673	6	7	1.56408	0	0	0.612542	2	3	2.15673	0	0	0.758645		0.850932
TPST1	8460	tyrosylprotein sulfotransferase 1	TANGO13A	0	0	0.719849	0	0	0.452673	3	6	1.37447	0	0	0.612542	2	3	2.15673	0	0	0.758645		0.850932
ABI2	10152	abl-interactor 2	ABI-2|ABI2B|AIP-1|AblBP3|SSH3BP2|argBP1|argBPIA|argBPIB	0	0	0.719849	0	0	0.452673	6	9	1.94332	0	0	0.612542	2	2	1.64918	0	0	0.758645		0.850932
IL18R1	8809	interleukin 18 receptor 1	CD218a|CDw218a|IL-1Rrp|IL18RA|IL1RRP	0	0	0.719849	2	2	1.17704	0	0	0.23695	0	0	0.612542	2	2	1.64918	0	0	0.758645		0.850932
SATB1	6304	SATB homeobox 1	0	0	0	0.719849	0	0	0.452673	0	0	0.23695	0	0	0.612542	2	2	1.64918	0	0	0.758645		0.850932
NQO1	1728	NAD(P)H dehydrogenase, quinone 1	DHQU|DIA4|DTD|NMOR1|NMORI|QR1	0	0	0.719849	0	0	0.452673	0	0	0.23695	0	0	0.612542	2	2	1.64918	0	0	0.758645		0.850932
LRIG3	121227	leucine-rich repeats and immunoglobulin-like domains 3	LIG3	0	0	0.719849	0	0	0.452673	0	0	0.23695	0	0	0.612542	2	2	1.64918	0	0	0.758645		0.850932
VPS13C	54832	vacuolar protein sorting 13 homolog C (S. cerevisiae)	0	0	0	0.719849	2	2	1.17704	3	3	0.805676	0	0	0.612542	2	2	1.64918	2	2	1.97272		0.850932
GNE	10020	glucosamine (UDP-N-acetyl)-2-epimerase/N-acetylmannosamine kinase	DMRV|GLCNE|IBM2|NM|Uae1	0	0	0.719849	0	0	0.452673	7	11	2.32259	0	0	0.612542	2	2	1.64918	4	4	3.18708		0.850932
ANKRD30B	374860	ankyrin repeat domain 30B	NY-BR-1.1	0	0	0.719849	0	0	0.452673	0	0	0.23695	0	0	0.612542	2	2	1.64918	0	0	0.758645		0.850932
MYH7B	57644	myosin, heavy chain 7B, cardiac muscle, beta	MHC14|MYH14	0	0	0.719849	0	0	0.452673	2	4	0.995265	0	0	0.612542	2	2	1.64918	3	5	3.79438		0.850932
CHST13	166012	carbohydrate (chondroitin 4) sulfotransferase 13	C4ST3	0	0	0.719849	0	0	0.452673	0	0	0.23695	0	0	0.612542	2	2	1.64918	0	0	0.758645		0.850932
PAM	5066	peptidylglycine alpha-amidating monooxygenase	PAL|PHM	0	0	0.719849	0	0	0.452673	2	2	0.616093	0	0	0.612542	2	2	1.64918	0	0	0.758645		0.850932
LIMS1	3987	LIM and senescent cell antigen-like domains 1	PINCH|PINCH-1|PINCH1	3	4	3.02406	0	0	0.452673	0	0	0.23695	0	0	0.612542	2	2	1.64918	0	0	0.758645		0.202556
ASPH	444	aspartate beta-hydroxylase	AAH|BAH|CASQ2BP1|FDLAB|HAAH|JCTN|junctin	0	0	0.719849	0	0	0.452673	0	0	0.23695	0	0	0.612542	2	2	1.64918	0	0	0.758645		0.850932
MARVELD3	91862	MARVEL domain containing 3	MARVD3|MRVLDC3	0	0	0.719849	0	0	0.452673	0	0	0.23695	0	0	0.612542	2	2	1.64918	0	0	0.758645		0.850932
OSBPL3	26031	oxysterol binding protein-like 3	ORP-3|ORP3|OSBP3	0	0	0.719849	6	9	3.71313	0	0	0.23695	0	0	0.612542	2	2	1.64918	0	0	0.758645		0.850932
NOD2	64127	nucleotide-binding oligomerization domain containing 2	ACUG|BLAU|CARD15|CD|CLR16.3|IBD1|NLRC2|NOD2B|PSORAS1	0	0	0.719849	0	0	0.452673	0	0	0.23695	0	0	0.612542	2	2	1.64918	0	0	0.758645		0.850932
CERK	64781	ceramide kinase	LK4|dA59H18.2|dA59H18.3|hCERK	0	0	0.719849	0	0	0.452673	0	0	0.23695	0	0	0.612542	2	2	1.64918	0	0	0.758645		0.850932
SYNJ2	8871	synaptojanin 2	INPP5H	2	2	1.87182	0	0	0.452673	0	0	0.23695	0	0	0.612542	2	2	1.64918	0	0	0.758645		0.327244
ECHDC1	55862	enoyl CoA hydratase domain containing 1	HEL-S-76|MMCD|dJ351K20.2	0	0	0.719849	0	0	0.452673	11	27	5.35781	0	0	0.612542	2	2	1.64918	0	0	0.758645		0.850932
AARSD1	80755	alanyl-tRNA synthetase domain containing 1	0	0	0	0.719849	0	0	0.452673	5	5	1.18486	0	0	0.612542	2	2	1.64918	0	0	0.758645		0.850932
HMMR	3161	hyaluronan-mediated motility receptor (RHAMM)	CD168|IHABP|RHAMM	0	0	0.719849	0	0	0.452673	0	0	0.23695	0	0	0.612542	2	2	1.64918	0	0	0.758645		0.850932
SMEK1	55671	SMEK homolog 1, suppressor of mek1 (Dictyostelium)	FLFL1|KIAA2010|PP4R3A|smk-1|smk1	0	0	0.719849	2	2	1.17704	8	11	2.32259	0	0	0.612542	2	2	1.64918	0	0	0.758645		0.850932
FUT8	2530	fucosyltransferase 8 (alpha (1,6) fucosyltransferase)	0	0	0	0.719849	0	0	0.452673	0	0	0.23695	0	0	0.612542	2	2	1.64918	0	0	0.758645		0.850932
PLXNB2	23654	plexin B2	MM1|Nbla00445|PLEXB2|dJ402G11.3	18	28	16.8717	0	0	0.452673	20	29	5.73734	0	0	0.612542	2	2	1.64918	18	29	18.3916		0.036306
ZC3H18	124245	zinc finger CCCH-type containing 18	NHN1	0	0	0.719849	0	0	0.452673	0	0	0.23695	0	0	0.612542	2	2	1.64918	0	0	0.758645		0.850932
GYLTL1B	120071	glycosyltransferase-like 1B	LARGE2	0	0	0.719849	0	0	0.452673	0	0	0.23695	0	0	0.612542	2	2	1.64918	0	0	0.758645		0.850932
ARHGEF1	9138	Rho guanine nucleotide exchange factor (GEF) 1	GEF1|LBCL2|LSC|P115-RHOGEF|SUB1.5	0	0	0.719849	0	0	0.452673	9	11	2.32259	0	0	0.612542	2	2	1.64918	0	0	0.758645		0.850932
PIKFYVE	200576	phosphoinositide kinase, FYVE finger containing	CFD|FAB1|HEL37|PIP5K|PIP5K3|ZFYVE29	0	0	0.719849	0	0	0.452673	0	0	0.23695	0	0	0.612542	2	2	1.64918	0	0	0.758645		0.850932
IGFN1	91156	immunoglobulin-like and fibronectin type III domain containing 1	EEF1A2BP1	0	0	0.719849	0	0	0.452673	0	0	0.23695	0	0	0.612542	2	2	1.64918	3	3	2.57986		0.850932
MOV10	4343	Mov10 RISC complex RNA helicase	fSAP113|gb110	3	3	2.44791	0	0	0.452673	11	11	2.32259	0	0	0.612542	2	2	1.64918	0	0	0.758645		0.250231
NADK2	133686	NAD kinase 2, mitochondrial	C5orf33|MNADK|NADKD1	0	0	0.719849	0	0	0.452673	0	0	0.23695	0	0	0.612542	2	2	1.64918	0	0	0.758645		0.850932
BDP1	55814	B double prime 1, subunit of RNA polymerase III transcription initiation factor IIIB	HSA238520|TAF3B1|TFC5|TFIIIB''|TFIIIB150|TFIIIB90|TFNR	0	0	0.719849	0	0	0.452673	2	2	0.616093	0	0	0.612542	2	2	1.64918	0	0	0.758645		0.850932
COL4A1	1282	collagen, type IV, alpha 1	HANAC|ICH|POREN1|arresten	0	0	0.719849	2	2	1.17704	4	5	1.18486	0	0	0.612542	2	2	1.64918	0	0	0.758645		0.850932
COL2A1	1280	collagen, type II, alpha 1	ANFH|AOM|COL11A3|SEDC|STL1	0	0	0.719849	0	0	0.452673	7	8	1.7537	0	0	0.612542	2	2	1.64918	0	0	0.758645		0.850932
CHEK1	1111	checkpoint kinase 1	CHK1	0	0	0.719849	0	0	0.452673	3	3	0.805676	0	0	0.612542	2	2	1.64918	0	0	0.758645		0.850932
SPOCK2	9806	sparc/osteonectin, cwcv and kazal-like domains proteoglycan (testican) 2	testican-2	0	0	0.719849	0	0	0.452673	0	0	0.23695	0	0	0.612542	2	2	1.64918	0	0	0.758645		0.850932
BAHD1	22893	bromo adjacent homology domain containing 1	0	0	0	0.719849	0	0	0.452673	0	0	0.23695	0	0	0.612542	2	2	1.64918	0	0	0.758645		0.850932
MBTPS1	8720	membrane-bound transcription factor peptidase, site 1	PCSK8|S1P|SKI-1	0	0	0.719849	0	0	0.452673	6	9	1.94332	0	0	0.612542	2	2	1.64918	0	0	0.758645		0.850932
TDRD7	23424	tudor domain containing 7	CATC4|CTRCT36|PCTAIRE2BP|TRAP	0	0	0.719849	0	0	0.452673	0	0	0.23695	0	0	0.612542	2	2	1.64918	0	0	0.758645		0.850932
HCN3	57657	hyperpolarization activated cyclic nucleotide-gated potassium channel 3	0	0	0	0.719849	0	0	0.452673	0	0	0.23695	0	0	0.612542	2	2	1.64918	0	0	0.758645		0.850932
CYP2B6	1555	cytochrome P450, family 2, subfamily B, polypeptide 6	CPB6|CYP2B|CYP2B7|CYP2B7P|CYPIIB6|EFVM|IIB1|P450	0	0	0.719849	0	0	0.452673	0	0	0.23695	0	0	0.612542	2	2	1.64918	2	2	1.97272		0.850932
HNRNPA1L2	144983	heterogeneous nuclear ribonucleoprotein A1-like 2	0	0	0	0.719849	4	8	3.35075	12	35	6.87611	0	0	0.612542	2	2	1.64918	0	0	0.758645		0.850932
PPOX	5498	protoporphyrinogen oxidase	PPO|V290M|VP	0	0	0.719849	0	0	0.452673	0	0	0.23695	0	0	0.612542	2	2	1.64918	0	0	0.758645		0.850932
NPR2	4882	natriuretic peptide receptor 2	AMDM|ANPRB|ANPb|ECDM|GUC2B|GUCY2B|NPRB|NPRBi	0	0	0.719849	0	0	0.452673	0	0	0.23695	0	0	0.612542	2	2	1.64918	0	0	0.758645		0.850932
GLS	2744	glutaminase	AAD20|GAC|GAM|GLS1|KGA	0	0	0.719849	0	0	0.452673	0	0	0.23695	0	0	0.612542	2	2	1.64918	0	0	0.758645		0.850932
PTGES3L-AARSD1	100885850	PTGES3L-AARSD1 readthrough	0	0	0	0.719849	0	0	0.452673	5	5	1.18486	0	0	0.612542	2	2	1.64918	0	0	0.758645		0.850932
NRAP	4892	nebulin-related anchoring protein	N-RAP	0	0	0.719849	0	0	0.452673	3	3	0.805676	0	0	0.612542	2	2	1.64918	0	0	0.758645		0.850932
TOR1B	27348	torsin family 1, member B (torsin B)	DQ1	0	0	0.719849	0	0	0.452673	7	9	1.94332	0	0	0.612542	2	2	1.64918	0	0	0.758645		0.850932
OXCT1	5019	3-oxoacid CoA transferase 1	OXCT|SCOT	0	0	0.719849	3	8	3.35075	0	0	0.23695	0	0	0.612542	2	2	1.64918	0	0	0.758645		0.850932
PTPN11	5781	protein tyrosine phosphatase, non-receptor type 11	BPTP3|CFC|NS1|PTP-1D|PTP2C|SH-PTP2|SH-PTP3|SHP2	0	0	0.719849	0	0	0.452673	16	23	4.59883	0	0	0.612542	2	2	1.64918	3	3	2.57986		0.850932
RYR3	6263	ryanodine receptor 3	RYR-3	0	0	0.719849	0	0	0.452673	0	0	0.23695	0	0	0.612542	2	2	1.64918	3	3	2.57986		0.850932
C6orf25	80739	chromosome 6 open reading frame 25	G6b|NG31	0	0	0.719849	0	0	0.452673	0	0	0.23695	0	0	0.612542	2	2	1.64918	0	0	0.758645		0.850932
COX5A	9377	cytochrome c oxidase subunit Va	COX|COX-VA|VA	0	0	0.719849	0	0	0.452673	4	5	1.18486	0	0	0.612542	2	2	1.64918	0	0	0.758645		0.850932
JADE2	23338	jade family PHD finger 2	JADE-2|PHF15	0	0	0.719849	0	0	0.452673	0	0	0.23695	0	0	0.612542	2	2	1.64918	0	0	0.758645		0.850932
MYO9B	4650	myosin IXB	CELIAC4|MYR5	0	0	0.719849	0	0	0.452673	0	0	0.23695	0	0	0.612542	2	2	1.64918	0	0	0.758645		0.850932
NDRG3	57446	NDRG family member 3	0	0	0	0.719849	0	0	0.452673	8	14	2.89156	0	0	0.612542	2	2	1.64918	0	0	0.758645		0.850932
PPP2R5A	5525	protein phosphatase 2, regulatory subunit B', alpha	B56A|PR61A	0	0	0.719849	0	0	0.452673	2	2	0.616093	0	0	0.612542	2	2	1.64918	4	5	3.79438		0.850932
FAM136A	84908	family with sequence similarity 136, member A	0	0	0	0.719849	0	0	0.452673	0	0	0.23695	0	0	0.612542	2	2	1.64918	0	0	0.758645		0.850932
CHRD	8646	chordin	0	0	0	0.719849	0	0	0.452673	0	0	0.23695	0	0	0.612542	2	2	1.64918	0	0	0.758645		0.850932
FAM134A	79137	family with sequence similarity 134, member A	C2orf17	0	0	0.719849	0	0	0.452673	0	0	0.23695	0	0	0.612542	2	2	1.64918	0	0	0.758645		0.850932
CARD8	22900	caspase recruitment domain family, member 8	CARDINAL|DACAR|DAKAR|NDPP|NDPP1|TUCAN	0	0	0.719849	0	0	0.452673	0	0	0.23695	0	0	0.612542	2	2	1.64918	0	0	0.758645		0.850932
LOC102724708	102724708	spidroin-1-like	0	0	0	0.719849	0	0	0.452673	0	0	0.23695	0	0	0.612542	2	2	1.64918	0	0	0.758645		0.850932
NLRP3	114548	NLR family, pyrin domain containing 3	AGTAVPRL|AII|AVP|C1orf7|CIAS1|CLR1.1|FCAS|FCU|MWS|NALP3|PYPAF1	0	0	0.719849	0	0	0.452673	0	0	0.23695	0	0	0.612542	2	2	1.64918	2	2	1.97272		0.850932
ADORA1	134	adenosine A1 receptor	RDC7	0	0	0.719849	0	0	0.452673	0	0	0.23695	0	0	0.612542	2	2	1.64918	0	0	0.758645		0.850932
RABGEF1	27342	RAB guanine nucleotide exchange factor (GEF) 1	RABEX5|RAP1|rabex-5	0	0	0.719849	0	0	0.452673	2	2	0.616093	0	0	0.612542	0	0	0.634236	0	0	0.758645	1.17518	1.16841
LAMP5	24141	lysosomal-associated membrane protein family, member 5	BAD-LAMP|BADLAMP|C20orf103|LAMP-5|UNC-43	0	0	0.719849	0	0	0.452673	2	2	0.616093	0	0	0.612542	2	2	1.64918	0	0	0.758645		0.850932
SASH1	23328	SAM and SH3 domain containing 1	SH3D6A|dJ323M4|dJ323M4.1	0	0	0.719849	3	14	5.52541	0	0	0.23695	0	0	0.612542	2	2	1.64918	0	0	0.758645		0.850932
SPATA5L1	79029	spermatogenesis associated 5-like 1	0	0	0	0.719849	0	0	0.452673	0	0	0.23695	0	0	0.612542	2	2	1.64918	0	0	0.758645		0.850932
USP6NL	9712	USP6 N-terminal like	RNTRE|TRE2NL|USP6NL-IT1	0	0	0.719849	0	0	0.452673	0	0	0.23695	0	0	0.612542	2	2	1.64918	0	0	0.758645		0.850932
TFAP2B	7021	transcription factor AP-2 beta (activating enhancer binding protein 2 beta)	AP-2B|AP2-B	0	0	0.719849	0	0	0.452673	0	0	0.23695	0	0	0.612542	2	2	1.64918	0	0	0.758645		0.850932
JAG2	3714	jagged 2	HJ2|SER2	0	0	0.719849	0	0	0.452673	0	0	0.23695	0	0	0.612542	2	2	1.64918	2	2	1.97272		0.850932
FHAD1	114827	forkhead-associated (FHA) phosphopeptide binding domain 1	0	0	0	0.719849	0	0	0.452673	0	0	0.23695	0	0	0.612542	2	2	1.64918	0	0	0.758645		0.850932
SPTB	6710	spectrin, beta, erythrocytic	EL3|HS2|HSPTB1|SPH2	2	2	1.87182	0	0	0.452673	6	8	1.7537	0	0	0.612542	2	2	1.64918	8	11	7.43969		0.327244
SMAD2	4087	SMAD family member 2	JV18|JV18-1|MADH2|MADR2|hMAD-2|hSMAD2	0	0	0.719849	0	0	0.452673	0	0	0.23695	0	0	0.612542	2	2	1.64918	2	2	1.97272		0.850932
FAM122A	116224	family with sequence similarity 122A	C9orf42	0	0	0.719849	0	0	0.452673	0	0	0.23695	0	0	0.612542	2	2	1.64918	0	0	0.758645		0.850932
PPP2R4	5524	protein phosphatase 2A activator, regulatory subunit 4	PP2A|PR53|PTPA	0	0	0.719849	2	8	3.35075	7	9	1.94332	0	0	0.612542	2	2	1.64918	0	0	0.758645		0.850932
LMNTD2	256329	lamin tail domain containing 2	C11orf35	0	0	0.719849	0	0	0.452673	0	0	0.23695	0	0	0.612542	2	2	1.64918	2	2	1.97272		0.850932
OAS3	4940	2'-5'-oligoadenylate synthetase 3, 100kDa	p100	0	0	0.719849	0	0	0.452673	0	0	0.23695	0	0	0.612542	2	2	1.64918	0	0	0.758645		0.850932
PRKAA2	5563	protein kinase, AMP-activated, alpha 2 catalytic subunit	AMPK|AMPK2|AMPKa2|PRKAA	3	3	2.44791	0	0	0.452673	5	6	1.37447	0	0	0.612542	2	2	1.64918	0	0	0.758645		0.250231
RBM42	79171	RNA binding motif protein 42	0	0	0	0.719849	0	0	0.452673	2	2	0.616093	0	0	0.612542	2	2	1.64918	2	2	1.97272		0.850932
INTS3	65123	integrator complex subunit 3	C1orf193|C1orf60|INT3|SOSS-A|SOSSA	2	2	1.87182	2	2	1.17704	8	9	1.94332	0	0	0.612542	2	2	1.64918	6	7	5.00918		0.327244
SHCBP1L	81626	SHC SH2-domain binding protein 1-like	C1orf14|GE36	0	0	0.719849	0	0	0.452673	0	0	0.23695	0	0	0.612542	2	2	1.64918	0	0	0.758645		0.850932
TTC29	83894	tetratricopeptide repeat domain 29	NYD-SP14|TBPP2A	0	0	0.719849	0	0	0.452673	0	0	0.23695	0	0	0.612542	2	2	1.64918	0	0	0.758645		0.850932
SH3GLB1	51100	SH3-domain GRB2-like endophilin B1	Bif-1|PPP1R70|dJ612B15.2	0	0	0.719849	0	0	0.452673	7	9	1.94332	0	0	0.612542	2	2	1.64918	0	0	0.758645		0.850932
EFCC1	79825	EF-hand and coiled-coil domain containing 1	C3orf73|CCDC48	0	0	0.719849	0	0	0.452673	0	0	0.23695	0	0	0.612542	2	2	1.64918	0	0	0.758645		0.850932
CFHR3	10878	complement factor H-related 3	CFHL3|DOWN16|FHR-3|FHR3|HLF4	0	0	0.719849	0	0	0.452673	0	0	0.23695	0	0	0.612542	2	2	1.64918	0	0	0.758645		0.850932
ANKHD1	54882	ankyrin repeat and KH domain containing 1	MASK|VBARP	0	0	0.719849	2	2	1.17704	4	5	1.18486	0	0	0.612542	2	2	1.64918	4	5	3.79438		0.850932
PCOLCE2	26577	procollagen C-endopeptidase enhancer 2	PCPE2	0	0	0.719849	0	0	0.452673	14	22	4.40911	0	0	0.612542	2	2	1.64918	0	0	0.758645		0.850932
FEM1A	55527	fem-1 homolog a (C. elegans)	EPRAP	0	0	0.719849	0	0	0.452673	0	0	0.23695	0	0	0.612542	2	2	1.64918	2	3	2.57986		0.850932
BIN3	55909	bridging integrator 3	0	0	0	0.719849	0	0	0.452673	0	0	0.23695	0	0	0.612542	2	2	1.64918	0	0	0.758645		0.850932
HTRA1	5654	HtrA serine peptidase 1	ARMD7|CARASIL|HtrA|L56|ORF480|PRSS11	0	0	0.719849	0	0	0.452673	9	15	3.08123	0	0	0.612542	2	2	1.64918	0	0	0.758645		0.850932
PGS1	9489	phosphatidylglycerophosphate synthase 1	0	0	0	0.719849	0	0	0.452673	0	0	0.23695	0	0	0.612542	2	2	1.64918	0	0	0.758645		0.850932
ABR	29	active BCR-related	MDB	0	0	0.719849	0	0	0.452673	4	4	0.995265	0	0	0.612542	2	2	1.64918	4	4	3.18708		0.850932
HELZ2	85441	helicase with zinc finger 2, transcriptional coactivator	PDIP-1|PRIC285	0	0	0.719849	0	0	0.452673	0	0	0.23695	0	0	0.612542	2	2	1.64918	0	0	0.758645		0.850932
PRRC2B	84726	proline-rich coiled-coil 2B	BAT2L|BAT2L1|KIAA0515|LQFBS-1	0	0	0.719849	0	0	0.452673	3	3	0.805676	0	0	0.612542	2	2	1.64918	0	0	0.758645		0.850932
LTBP4	8425	latent transforming growth factor beta binding protein 4	ARCL1C|LTBP-4|LTBP4L|LTBP4S	0	0	0.719849	0	0	0.452673	9	13	2.7019	0	0	0.612542	2	2	1.64918	0	0	0.758645		0.850932
C16orf62	57020	chromosome 16 open reading frame 62	0	0	0	0.719849	0	0	0.452673	7	9	1.94332	0	0	0.612542	2	2	1.64918	0	0	0.758645		0.850932
GABRR1	2569	gamma-aminobutyric acid (GABA) A receptor, rho 1	0	0	0	0.719849	0	0	0.452673	0	0	0.23695	0	0	0.612542	2	2	1.64918	0	0	0.758645		0.850932
MUC13	56667	mucin 13, cell surface associated	DRCC1|MUC-13	0	0	0.719849	0	0	0.452673	0	0	0.23695	0	0	0.612542	2	2	1.64918	10	54	33.6424		0.850932
ZNF462	58499	zinc finger protein 462	Zfp462	0	0	0.719849	0	0	0.452673	2	2	0.616093	0	0	0.612542	2	2	1.64918	2	2	1.97272		0.850932
SLC29A1	2030	solute carrier family 29 (equilibrative nucleoside transporter), member 1	ENT1	0	0	0.719849	0	0	0.452673	4	6	1.37447	0	0	0.612542	2	2	1.64918	6	10	6.83195		0.850932
IFNGR1	3459	interferon gamma receptor 1	CD119|IFNGR|IMD27A|IMD27B	0	0	0.719849	0	0	0.452673	0	0	0.23695	0	0	0.612542	2	2	1.64918	0	0	0.758645		0.850932
PLEKHA8	84725	pleckstrin homology domain containing, family A (phosphoinositide binding specific) member 8	FAPP2	0	0	0.719849	0	0	0.452673	0	0	0.23695	0	0	0.612542	2	2	1.64918	0	0	0.758645		0.850932
SF3B6	51639	splicing factor 3b, subunit 6, 14kDa	HSPC175|Ht006|P14|SAP14|SAP14a|SF3B14|SF3B14a	0	0	0.719849	0	0	0.452673	4	7	1.56408	0	0	0.612542	2	2	1.64918	0	0	0.758645		0.850932
NFS1	9054	NFS1 cysteine desulfurase	IscS|NIFS	0	0	0.719849	0	0	0.452673	0	0	0.23695	0	0	0.612542	2	2	1.64918	0	0	0.758645		0.850932
COPE	11316	coatomer protein complex, subunit epsilon	epsilon-COP	0	0	0.719849	0	0	0.452673	13	34	6.6863	0	0	0.612542	2	2	1.64918	0	0	0.758645		0.850932
ASB6	140459	ankyrin repeat and SOCS box containing 6	0	0	0	0.719849	0	0	0.452673	0	0	0.23695	0	0	0.612542	2	2	1.64918	0	0	0.758645		0.850932
RHBDF2	79651	rhomboid 5 homolog 2 (Drosophila)	RHBDL5|RHBDL6|TOC|TOCG	0	0	0.719849	0	0	0.452673	0	0	0.23695	0	0	0.612542	2	2	1.64918	2	2	1.97272		0.850932
ABCA8	10351	ATP-binding cassette, sub-family A (ABC1), member 8	0	0	0	0.719849	0	0	0.452673	0	0	0.23695	0	0	0.612542	2	2	1.64918	0	0	0.758645		0.850932
MAP7D2	256714	MAP7 domain containing 2	0	0	0	0.719849	0	0	0.452673	0	0	0.23695	0	0	0.612542	2	2	1.64918	0	0	0.758645		0.850932
KPNA6	23633	karyopherin alpha 6 (importin alpha 7)	IPOA7|KPNA7	0	0	0.719849	0	0	0.452673	15	25	4.97831	0	0	0.612542	2	2	1.64918	5	7	5.00918		0.850932
MVK	4598	mevalonate kinase	LRBP|MK|MVLK|POROK3	0	0	0.719849	0	0	0.452673	2	3	0.805676	0	0	0.612542	2	2	1.64918	0	0	0.758645		0.850932
SLC9A3R2	9351	solute carrier family 9, subfamily A (NHE3, cation proton antiporter 3), member 3 regulator 2	E3KARP|NHE3RF2|NHERF-2|NHERF2|OCTS2|SIP-1|SIP1|TKA-1	0	0	0.719849	0	0	0.452673	0	0	0.23695	0	0	0.612542	2	2	1.64918	0	0	0.758645		0.850932
TTC16	158248	tetratricopeptide repeat domain 16	0	0	0	0.719849	0	0	0.452673	0	0	0.23695	0	0	0.612542	2	2	1.64918	0	0	0.758645		0.850932
ANKHD1-EIF4EBP3	404734	ANKHD1-EIF4EBP3 readthrough	MASK-BP3|MASK-BP3ARF	0	0	0.719849	2	2	1.17704	5	6	1.37447	0	0	0.612542	2	2	1.64918	4	5	3.79438		0.850932
PHF3	23469	PHD finger protein 3	0	0	0	0.719849	0	0	0.452673	4	4	0.995265	0	0	0.612542	2	2	1.64918	0	0	0.758645		0.850932
NPY	4852	neuropeptide Y	PYY4	0	0	0.719849	0	0	0.452673	0	0	0.23695	0	0	0.612542	2	2	1.64918	0	0	0.758645		0.850932
CUL4B	8450	cullin 4B	CUL-4B|MRXHF2|MRXS15|MRXSC|SFM2	0	0	0.719849	2	2	1.17704	31	53	10.294	0	0	0.612542	2	2	1.64918	0	0	0.758645		0.850932
NUP93	9688	nucleoporin 93kDa	NIC96	0	0	0.719849	8	16	6.25051	26	37	7.25576	0	0	0.612542	2	2	1.64918	0	0	0.758645		0.850932
LOC101060689	101060689	protein FAM115C-like	0	0	0	0.719849	0	0	0.452673	0	0	0.23695	0	0	0.612542	2	2	1.64918	0	0	0.758645		0.850932
GNG12	55970	guanine nucleotide binding protein (G protein), gamma 12	0	0	0	0.719849	2	3	1.53926	5	14	2.89156	0	0	0.612542	2	2	1.64918	0	0	0.758645		0.850932
SF1	7536	splicing factor 1	BBP|D11S636|MBBP|ZCCHC25|ZFM1|ZNF162	0	0	0.719849	0	0	0.452673	2	3	0.805676	0	0	0.612542	2	2	1.64918	0	0	0.758645		0.850932
COL12A1	1303	collagen, type XII, alpha 1	BA209D8.1|COL12A1L|DJ234P15.1	0	0	0.719849	0	0	0.452673	0	0	0.23695	0	0	0.612542	2	2	1.64918	0	0	0.758645		0.850932
AKAP17A	8227	A kinase (PRKA) anchor protein 17A	721P|AKAP-17A|CCDC133|CXYorf3|DXYS155E|PRKA17A|SFRS17A|XE7|XE7Y	0	0	0.719849	0	0	0.452673	0	0	0.23695	0	0	0.612542	2	2	1.64918	0	0	0.758645		0.850932
METTL13	51603	methyltransferase like 13	5630401D24Rik|KIAA0859|feat	0	0	0.719849	2	3	1.53926	3	3	0.805676	0	0	0.612542	2	2	1.64918	0	0	0.758645		0.850932
DNAH2	146754	dynein, axonemal, heavy chain 2	DNAHC2|DNHD3	2	2	1.87182	0	0	0.452673	0	0	0.23695	0	0	0.612542	2	2	1.64918	2	5	3.79438		0.327244
PCNXL2	80003	pecanex-like 2 (Drosophila)	0	0	0	0.719849	0	0	0.452673	0	0	0.23695	0	0	0.612542	2	2	1.64918	0	0	0.758645		0.850932
ABL1	25	ABL proto-oncogene 1, non-receptor tyrosine kinase	ABL|JTK7|bcr/abl|c-ABL|c-ABL1|p150|v-abl	0	0	0.719849	0	0	0.452673	0	0	0.23695	0	0	0.612542	2	2	1.64918	0	0	0.758645		0.850932
DHPS	1725	deoxyhypusine synthase	DHS|DS|MIG13	0	0	0.719849	0	0	0.452673	4	4	0.995265	0	0	0.612542	2	2	1.64918	0	0	0.758645		0.850932
SPDYE3	441272	speedy/RINGO cell cycle regulator family member E3	0	0	0	0.719849	0	0	0.452673	0	0	0.23695	0	0	0.612542	2	2	1.64918	0	0	0.758645		0.850932
JPH3	57338	junctophilin 3	CAGL237|HDL2|JP-3|JP3|TNRC22	2	6	4.17657	0	0	0.452673	0	0	0.23695	0	0	0.612542	2	2	1.64918	2	2	1.97272		0.146662
SLC6A13	6540	solute carrier family 6 (neurotransmitter transporter), member 13	GAT-2|GAT2|GAT3	0	0	0.719849	0	0	0.452673	0	0	0.23695	0	0	0.612542	2	2	1.64918	0	0	0.758645		0.850932
FAM115C	285966	family with sequence similarity 115, member C	FAM139A	0	0	0.719849	0	0	0.452673	0	0	0.23695	0	0	0.612542	2	2	1.64918	0	0	0.758645		0.850932
LAMA2	3908	laminin, alpha 2	LAMM	0	0	0.719849	0	0	0.452673	6	6	1.37447	0	0	0.612542	2	2	1.64918	0	0	0.758645		0.850932
COL9A1	1297	collagen, type IX, alpha 1	DJ149L1.1.2|EDM6|MED|STL4	0	0	0.719849	0	0	0.452673	0	0	0.23695	0	0	0.612542	2	2	1.64918	0	0	0.758645		0.850932
CC2D2A	57545	coiled-coil and C2 domain containing 2A	JBTS9|MKS6	0	0	0.719849	0	0	0.452673	0	0	0.23695	0	0	0.612542	2	2	1.64918	0	0	0.758645		0.850932
KNTC1	9735	kinetochore associated 1	ROD	0	0	0.719849	2	2	1.17704	12	12	2.51224	0	0	0.612542	2	2	1.64918	0	0	0.758645		0.850932
IPO8	10526	importin 8	RANBP8	2	3	2.44791	2	3	1.53926	11	12	2.51224	0	0	0.612542	2	2	1.64918	0	0	0.758645		0.250231
SHPK	23729	sedoheptulokinase	CARKL|SHK	0	0	0.719849	0	0	0.452673	0	0	0.23695	0	0	0.612542	2	2	1.64918	0	0	0.758645		0.850932
WNK2	65268	WNK lysine deficient protein kinase 2	NY-CO-43|P/OKcl.13|PRKWNK2|SDCCAG43	0	0	0.719849	0	0	0.452673	4	4	0.995265	0	0	0.612542	2	2	1.64918	0	0	0.758645		0.850932
NLN	57486	neurolysin (metallopeptidase M3 family)	AGTBP|EP24.16|MEP|MOP	0	0	0.719849	2	4	1.9015	2	2	0.616093	0	0	0.612542	0	0	0.634236	0	0	0.758645		0.850932
CLDN3	1365	claudin 3	C7orf1|CPE-R2|CPETR2|HRVP1|RVP1	0	0	0.719849	0	0	0.452673	0	0	0.23695	0	0	0.612542	0	0	0.634236	3	7	5.00918		0.850932
PSIP1	11168	PC4 and SFRS1 interacting protein 1	DFS70|LEDGF|PAIP|PSIP2|p52|p75	0	0	0.719849	2	8	3.35075	2	2	0.616093	2	4	2.57318	0	0	0.634236	2	2	1.97272	3.57461	0.881068
POU3F1	5453	POU class 3 homeobox 1	OCT6|OTF6|SCIP	0	0	0.719849	0	0	0.452673	0	0	0.23695	0	0	0.612542	0	0	0.634236	4	4	3.18708		0.850932
HEXA	3073	hexosaminidase A (alpha polypeptide)	TSD	0	0	0.719849	0	0	0.452673	2	2	0.616093	0	0	0.612542	0	0	0.634236	0	0	0.758645		0.850932
CTNNBL1	56259	catenin, beta like 1	C20orf33|NAP|P14L|PP8304|dJ633O20.1	0	0	0.719849	0	0	0.452673	7	10	2.13295	2	4	2.57318	0	0	0.634236	0	0	0.758645	3.57461	0.881068
SIGIRR	59307	single immunoglobulin and toll-interleukin 1 receptor (TIR) domain	TIR8	0	0	0.719849	0	0	0.452673	0	0	0.23695	0	0	0.612542	0	0	0.634236	2	5	3.79438		0.850932
WARS	7453	tryptophanyl-tRNA synthetase	GAMMA-2|IFI53|IFP53	0	0	0.719849	5	11	4.43796	9	20	4.02968	0	0	0.612542	0	0	0.634236	3	5	3.79438		0.850932
PPP1R7	5510	protein phosphatase 1, regulatory subunit 7	SDS22	0	0	0.719849	4	7	2.9884	12	22	4.40911	0	0	0.612542	0	0	0.634236	4	4	3.18708		0.850932
NELFB	25920	negative elongation factor complex member B	COBRA1|NELF-B	0	0	0.719849	0	0	0.452673	5	6	1.37447	0	0	0.612542	0	0	0.634236	0	0	0.758645		0.850932
SERPINI1	5274	serpin peptidase inhibitor, clade I (neuroserpin), member 1	PI12|neuroserpin	0	0	0.719849	0	0	0.452673	2	2	0.616093	0	0	0.612542	0	0	0.634236	0	0	0.758645		0.850932
CDK9	1025	cyclin-dependent kinase 9	C-2k|CDC2L4|CTK1|PITALRE|TAK	0	0	0.719849	2	6	2.62607	3	8	1.7537	0	0	0.612542	0	0	0.634236	0	0	0.758645		0.850932
C4A	720	complement component 4A (Rodgers blood group)	C4|C4A2|C4A3|C4A4|C4A6|C4AD|C4S|CO4|CPAMD2|RG	0	0	0.719849	3	5	2.26378	0	0	0.23695	0	0	0.612542	0	0	0.634236	8	13	8.65538		0.850932
PSMB5	5693	proteasome (prosome, macropain) subunit, beta type, 5	LMPX|MB1|X	0	0	0.719849	0	0	0.452673	9	13	2.7019	0	0	0.612542	0	0	0.634236	6	6	4.40174		0.850932
RANBP9	10048	RAN binding protein 9	BPM-L|BPM90|RANBPM|RanBP7	0	0	0.719849	0	0	0.452673	8	9	1.94332	0	0	0.612542	0	0	0.634236	0	0	0.758645		0.850932
ARMCX5-GPRASP2	100528062	ARMCX5-GPRASP2 readthrough	0	0	0	0.719849	0	0	0.452673	2	3	0.805676	0	0	0.612542	0	0	0.634236	0	0	0.758645		0.850932
ERCC6L2	375748	excision repair cross-complementation group 6-like 2	BMFS2|C9orf102|RAD26L|SR278	0	0	0.719849	0	0	0.452673	0	0	0.23695	0	0	0.612542	0	0	0.634236	2	2	1.97272		0.850932
PCBD1	5092	pterin-4 alpha-carbinolamine dehydratase/dimerization cofactor of hepatocyte nuclear factor 1 alpha	DCOH|PCBD|PCD|PHS	0	0	0.719849	0	0	0.452673	2	2	0.616093	0	0	0.612542	0	0	0.634236	0	0	0.758645		0.850932
EXTL2	2135	exostosin-like glycosyltransferase 2	EXTR2	0	0	0.719849	0	0	0.452673	5	5	1.18486	0	0	0.612542	0	0	0.634236	0	0	0.758645		0.850932
VPS52	6293	vacuolar protein sorting 52 homolog (S. cerevisiae)	ARE1|SAC2|SACM2L|dJ1033B10.5	0	0	0.719849	0	0	0.452673	6	6	1.37447	0	0	0.612542	0	0	0.634236	0	0	0.758645		0.850932
DOCK5	80005	dedicator of cytokinesis 5	0	0	0	0.719849	0	0	0.452673	2	3	0.805676	0	0	0.612542	0	0	0.634236	4	4	3.18708		0.850932
UXT	8409	ubiquitously-expressed, prefoldin-like chaperone	ART-27|STAP1	0	0	0.719849	0	0	0.452673	2	3	0.805676	0	0	0.612542	0	0	0.634236	0	0	0.758645		0.850932
ZC3HC1	51530	zinc finger, C3HC-type containing 1	NIPA	0	0	0.719849	0	0	0.452673	2	2	0.616093	0	0	0.612542	0	0	0.634236	0	0	0.758645		0.850932
ECD	11319	ecdysoneless homolog (Drosophila)	GCR2|HSGT1	0	0	0.719849	0	0	0.452673	2	7	1.56408	0	0	0.612542	0	0	0.634236	0	0	0.758645		0.850932
CPM	1368	carboxypeptidase M	0	0	0	0.719849	0	0	0.452673	2	2	0.616093	0	0	0.612542	0	0	0.634236	0	0	0.758645		0.850932
AP3D1	8943	adaptor-related protein complex 3, delta 1 subunit	ADTD|hBLVR	0	0	0.719849	0	0	0.452673	21	55	10.6739	3	4	2.57318	0	0	0.634236	0	0	0.758645	3.57461	0.881068
CPT1A	1374	carnitine palmitoyltransferase 1A (liver)	CPT1|CPT1-L|L-CPT1	0	0	0.719849	2	2	1.17704	0	0	0.23695	0	0	0.612542	0	0	0.634236	0	0	0.758645		0.850932
POLR2G	5436	polymerase (RNA) II (DNA directed) polypeptide G	RPB19|RPB7|hRPB19|hsRPB7	0	0	0.719849	0	0	0.452673	3	4	0.995265	0	0	0.612542	0	0	0.634236	0	0	0.758645		0.850932
COA3	28958	cytochrome c oxidase assembly factor 3	CCDC56|MITRAC12	0	0	0.719849	0	0	0.452673	0	0	0.23695	0	0	0.612542	0	0	0.634236	2	2	1.97272		0.850932
ELAC2	60528	elaC ribonuclease Z 2	COXPD17|ELC2|HPC2	0	0	0.719849	2	3	1.53926	14	22	4.40911	0	0	0.612542	0	0	0.634236	0	0	0.758645		0.850932
PLA2G3	50487	phospholipase A2, group III	GIII-SPLA2|SPLA2III|sPLA2-III	0	0	0.719849	0	0	0.452673	2	2	0.616093	0	0	0.612542	0	0	0.634236	0	0	0.758645		0.850932
SNRPD3	6634	small nuclear ribonucleoprotein D3 polypeptide 18kDa	SMD3|Sm-D3	2	2	1.87182	0	0	0.452673	4	7	1.56408	0	0	0.612542	0	0	0.634236	0	0	0.758645		0.327244
METAP2	10988	methionyl aminopeptidase 2	MAP2|MNPEP|p67|p67eIF2	0	0	0.719849	0	0	0.452673	4	6	1.37447	0	0	0.612542	0	0	0.634236	0	0	0.758645		0.850932
TRMT1	55621	tRNA methyltransferase 1 homolog (S. cerevisiae)	TRM1	0	0	0.719849	0	0	0.452673	4	5	1.18486	0	0	0.612542	0	0	0.634236	0	0	0.758645		0.850932
ALDH1B1	219	aldehyde dehydrogenase 1 family, member B1	ALDH5|ALDHX	0	0	0.719849	2	2	1.17704	0	0	0.23695	0	0	0.612542	0	0	0.634236	5	7	5.00918		0.850932
SLC25A48	153328	solute carrier family 25, member 48	0	0	0	0.719849	0	0	0.452673	0	0	0.23695	0	0	0.612542	0	0	0.634236	2	2	1.97272		0.850932
SNRPA1	6627	small nuclear ribonucleoprotein polypeptide A'	Lea1	0	0	0.719849	5	8	3.35075	10	12	2.51224	2	4	2.57318	0	0	0.634236	0	0	0.758645	3.57461	0.881068
RPRD1B	58490	regulation of nuclear pre-mRNA domain containing 1B	C20orf77|CREPT|NET60|dJ1057B20.2	0	0	0.719849	4	4	1.9015	7	7	1.56408	0	0	0.612542	0	0	0.634236	2	2	1.97272		0.850932
TEP1	7011	telomerase-associated protein 1	TLP1|TP1|TROVE1|VAULT2|p240	0	0	0.719849	2	2	1.17704	0	0	0.23695	0	0	0.612542	0	0	0.634236	0	0	0.758645		0.850932
BICC1	80114	BicC family RNA binding protein 1	BICC|CYSRD	2	2	1.87182	0	0	0.452673	0	0	0.23695	0	0	0.612542	0	0	0.634236	0	0	0.758645		0.327244
MED30	90390	mediator complex subunit 30	MED30S|THRAP6|TRAP25	0	0	0.719849	0	0	0.452673	4	4	0.995265	0	0	0.612542	0	0	0.634236	2	2	1.97272		0.850932
PPP6R1	22870	protein phosphatase 6, regulatory subunit 1	KIAA1115|PP6R1|SAP190|SAPS1	0	0	0.719849	0	0	0.452673	6	8	1.7537	0	0	0.612542	0	0	0.634236	0	0	0.758645		0.850932
LINGO4	339398	leucine rich repeat and Ig domain containing 4	DAAT9248|LRRN6D|PRO34002	0	0	0.719849	0	0	0.452673	0	0	0.23695	0	0	0.612542	0	0	0.634236	2	2	1.97272		0.850932
ARL8B	55207	ADP-ribosylation factor-like 8B	ARL10C|Gie1	8	13	8.21243	0	0	0.452673	4	9	1.94332	3	6	3.55379	0	0	0.634236	0	0	0.758645		0.432733
CXADR	1525	coxsackie virus and adenovirus receptor	CAR|CAR4/6|HCAR	0	0	0.719849	0	0	0.452673	7	14	2.89156	0	0	0.612542	0	0	0.634236	4	4	3.18708		0.850932
NUTF2	10204	nuclear transport factor 2	NTF2|PP15	0	0	0.719849	0	0	0.452673	2	4	0.995265	0	0	0.612542	0	0	0.634236	0	0	0.758645		0.850932
PRUNE	58497	prune exopolyphosphatase	DRES-17|DRES17|HTCD37	0	0	0.719849	0	0	0.452673	2	2	0.616093	0	0	0.612542	0	0	0.634236	0	0	0.758645		0.850932
WTH3DI	150786	RAB6C-like	0	0	0	0.719849	0	0	0.452673	2	5	1.18486	0	0	0.612542	0	0	0.634236	0	0	0.758645		0.850932
PRKAR2B	5577	protein kinase, cAMP-dependent, regulatory, type II, beta	PRKAR2|RII-BETA	2	3	2.44791	0	0	0.452673	3	3	0.805676	0	0	0.612542	0	0	0.634236	0	0	0.758645		0.250231
PXN	5829	paxillin	0	0	0	0.719849	0	0	0.452673	0	0	0.23695	0	0	0.612542	0	0	0.634236	2	3	2.57986		0.850932
OSBP2	23762	oxysterol binding protein 2	HLM|ORP-4|ORP4|OSBPL1|OSBPL4	0	0	0.719849	0	0	0.452673	3	4	0.995265	0	0	0.612542	0	0	0.634236	4	4	3.18708		0.850932
LAMTOR1	55004	late endosomal/lysosomal adaptor, MAPK and MTOR activator 1	C11orf59|PDRO|Ragulator1|p18|p27RF-Rho	3	5	3.60028	0	0	0.452673	6	9	1.94332	0	0	0.612542	0	0	0.634236	0	0	0.758645		0.170137
PHAX	51808	phosphorylated adaptor for RNA export	RNUXA	0	0	0.719849	0	0	0.452673	2	2	0.616093	0	0	0.612542	0	0	0.634236	0	0	0.758645		0.850932
MZT2B	80097	mitotic spindle organizing protein 2B	FAM128B|MOZART2B	0	0	0.719849	0	0	0.452673	4	4	0.995265	0	0	0.612542	0	0	0.634236	0	0	0.758645		0.850932
HEBP1	50865	heme binding protein 1	HBP|HEBP	0	0	0.719849	0	0	0.452673	0	0	0.23695	0	0	0.612542	0	0	0.634236	2	2	1.97272		0.850932
BAIAP2	10458	BAI1-associated protein 2	BAP2|FLAF3|IRSP53	0	0	0.719849	0	0	0.452673	0	0	0.23695	0	0	0.612542	0	0	0.634236	11	20	12.9126		0.850932
CAPN5	726	calpain 5	ADNIV|HTRA3|VRNI|nCL-3	7	20	12.2515	0	0	0.452673	0	0	0.23695	0	0	0.612542	0	0	0.634236	0	0	0.758645		0.0499972
DPF2	5977	D4, zinc and double PHD fingers family 2	REQ|UBID4|ubi-d4	0	0	0.719849	2	5	2.26378	0	0	0.23695	0	0	0.612542	0	0	0.634236	0	0	0.758645		0.850932
LTN1	26046	listerin E3 ubiquitin protein ligase 1	C21orf10|C21orf98|RNF160|ZNF294	0	0	0.719849	0	0	0.452673	2	2	0.616093	0	0	0.612542	0	0	0.634236	0	0	0.758645		0.850932
ARHGAP20	57569	Rho GTPase activating protein 20	RARHOGAP	0	0	0.719849	2	3	1.53926	0	0	0.23695	0	0	0.612542	0	0	0.634236	0	0	0.758645		0.850932
PSME1	5720	proteasome (prosome, macropain) activator subunit 1 (PA28 alpha)	IFI5111|PA28A|PA28alpha|REGalpha	0	0	0.719849	4	10	4.07553	13	22	4.40911	3	4	2.57318	0	0	0.634236	0	0	0.758645	3.57461	0.881068
SLC25A11	8402	solute carrier family 25 (mitochondrial carrier; oxoglutarate carrier), member 11	OGC|SLC20A4	0	0	0.719849	2	6	2.62607	10	12	2.51224	2	4	2.57318	0	0	0.634236	0	0	0.758645	3.57461	0.881068
TBC1D13	54662	TBC1 domain family, member 13	0	0	0	0.719849	0	0	0.452673	5	5	1.18486	0	0	0.612542	0	0	0.634236	0	0	0.758645		0.850932
CHD5	26038	chromodomain helicase DNA binding protein 5	CHD-5	0	0	0.719849	8	21	8.06371	5	12	2.51224	0	0	0.612542	0	0	0.634236	0	0	0.758645		0.850932
OPA3	80207	optic atrophy 3 (autosomal recessive, with chorea and spastic paraplegia)	MGA3	2	2	1.87182	0	0	0.452673	0	0	0.23695	0	0	0.612542	0	0	0.634236	0	0	0.758645		0.327244
FBXO21	23014	F-box protein 21	FBX21	0	0	0.719849	0	0	0.452673	3	4	0.995265	0	0	0.612542	0	0	0.634236	0	0	0.758645		0.850932
ZNF397	84307	zinc finger protein 397	ZNF47|ZSCAN15	0	0	0.719849	0	0	0.452673	2	2	0.616093	0	0	0.612542	0	0	0.634236	0	0	0.758645		0.850932
RAB9B	51209	RAB9B, member RAS oncogene family	RAB9L|Rab-9L	0	0	0.719849	0	0	0.452673	2	2	0.616093	0	0	0.612542	0	0	0.634236	0	0	0.758645	1.17518	1.16841	1.13499
PEX5	5830	peroxisomal biogenesis factor 5	PBD2A|PBD2B|PTS1-BP|PTS1R|PXR1	0	0	0.719849	0	0	0.452673	2	3	0.805676	0	0	0.612542	0	0	0.634236	0	0	0.758645		0.850932
PRSS16	10279	protease, serine, 16 (thymus)	TSSP	0	0	0.719849	0	0	0.452673	2	2	0.616093	0	0	0.612542	0	0	0.634236	0	0	0.758645		0.850932
ARL2BP	23568	ADP-ribosylation factor-like 2 binding protein	BART|BART1|RP66	0	0	0.719849	0	0	0.452673	4	4	0.995265	0	0	0.612542	0	0	0.634236	0	0	0.758645		0.850932
UBQLN1	29979	ubiquilin 1	DA41|DSK2|PLIC-1|UBQN|XDRP1	0	0	0.719849	2	4	1.9015	7	7	1.56408	0	0	0.612542	0	0	0.634236	0	0	0.758645		0.850932
ATAD3B	83858	ATPase family, AAA domain containing 3B	AAA-TOB3|TOB3	0	0	0.719849	0	0	0.452673	4	4	0.995265	0	0	0.612542	0	0	0.634236	0	0	0.758645		0.850932
STRN4	29888	striatin, calmodulin binding protein 4	ZIN|zinedin	0	0	0.719849	3	4	1.9015	7	7	1.56408	0	0	0.612542	0	0	0.634236	0	0	0.758645		0.850932
CUL7	9820	cullin 7	3M1|KIAA0076|dJ20C7.5	0	0	0.719849	0	0	0.452673	5	5	1.18486	0	0	0.612542	0	0	0.634236	0	0	0.758645		0.850932
SRSF9	8683	serine/arginine-rich splicing factor 9	SFRS9|SRp30c	0	0	0.719849	4	6	2.62607	2	2	0.616093	3	4	2.57318	0	0	0.634236	0	0	0.758645	3.57461	0.881068
SH3RF2	153769	SH3 domain containing ring finger 2	HEPP1|POSHER|PPP1R39|RNF158	0	0	0.719849	0	0	0.452673	2	2	0.616093	0	0	0.612542	0	0	0.634236	0	0	0.758645		0.850932
SF3A1	10291	splicing factor 3a, subunit 1, 120kDa	PRP21|PRPF21|SAP114|SF3A120	0	0	0.719849	2	6	2.62607	19	31	6.1169	0	0	0.612542	0	0	0.634236	0	0	0.758645		0.850932
ACAP2	23527	ArfGAP with coiled-coil, ankyrin repeat and PH domains 2	CENTB2|CNT-B2	0	0	0.719849	0	0	0.452673	6	8	1.7537	0	0	0.612542	0	0	0.634236	0	0	0.758645		0.850932
DDX19A	55308	DEAD (Asp-Glu-Ala-Asp) box polypeptide 19A	DDX19-DDX19L|DDX19L	0	0	0.719849	3	5	2.26378	18	29	5.73734	2	4	2.57318	0	0	0.634236	3	3	2.57986	3.57461	0.881068
TARSL2	123283	threonyl-tRNA synthetase-like 2	0	0	0	0.719849	0	0	0.452673	3	3	0.805676	0	0	0.612542	0	0	0.634236	0	0	0.758645		0.850932
ZNF236	7776	zinc finger protein 236	ZNF236A|ZNF236B	0	0	0.719849	0	0	0.452673	0	0	0.23695	0	0	0.612542	0	0	0.634236	2	2	1.97272		0.850932
BIRC5	332	baculoviral IAP repeat containing 5	API4|EPR-1	0	0	0.719849	0	0	0.452673	2	4	0.995265	0	0	0.612542	0	0	0.634236	2	3	2.57986		0.850932
CLPTM1	1209	cleft lip and palate associated transmembrane protein 1	0	0	0	0.719849	0	0	0.452673	0	0	0.23695	0	0	0.612542	0	0	0.634236	2	2	1.97272		0.850932
KIF12	113220	kinesin family member 12	0	0	0	0.719849	0	0	0.452673	2	2	0.616093	0	0	0.612542	0	0	0.634236	0	0	0.758645		0.850932
NDUFS3	4722	NADH dehydrogenase (ubiquinone) Fe-S protein 3, 30kDa (NADH-coenzyme Q reductase)	CI-30	0	0	0.719849	2	8	3.35075	5	7	1.56408	2	4	2.57318	0	0	0.634236	0	0	0.758645	3.57461	0.881068
MYO16	23026	myosin XVI	MYAP3|MYR8|Myo16b|NYAP3|PPP1R107	4	5	3.60028	0	0	0.452673	0	0	0.23695	2	3	2.08295	0	0	0.634236	0	0	0.758645		0.578552
PPP1R18	170954	protein phosphatase 1, regulatory subunit 18	HKMT1098|KIAA1949	0	0	0.719849	0	0	0.452673	2	2	0.616093	0	0	0.612542	0	0	0.634236	0	0	0.758645		0.850932
SLC2A1	6513	solute carrier family 2 (facilitated glucose transporter), member 1	DYT17|DYT18|DYT9|EIG12|GLUT|GLUT1|GLUT1DS|HTLVR|PED	5	35	20.9178	0	0	0.452673	3	6	1.37447	3	10	5.51558	0	0	0.634236	8	24	15.347		0.263679
NLE1	54475	notchless homolog 1 (Drosophila)	Nle	0	0	0.719849	2	3	1.53926	0	0	0.23695	0	0	0.612542	0	0	0.634236	0	0	0.758645		0.850932
FAM83H	286077	family with sequence similarity 83, member H	AI3	0	0	0.719849	0	0	0.452673	2	3	0.805676	0	0	0.612542	0	0	0.634236	0	0	0.758645		0.850932
SNCB	6620	synuclein, beta	0	2	2	1.87182	0	0	0.452673	0	0	0.23695	0	0	0.612542	0	0	0.634236	0	0	0.758645		0.327244
WDR82	80335	WD repeat domain 82	MST107|MSTP107|PRO2730|PRO34047|SWD2|TMEM113|WDR82A	0	0	0.719849	0	0	0.452673	4	5	1.18486	0	0	0.612542	0	0	0.634236	0	0	0.758645		0.850932
DISP1	84976	dispatched homolog 1 (Drosophila)	DISPA	0	0	0.719849	2	6	2.62607	3	3	0.805676	0	0	0.612542	0	0	0.634236	0	0	0.758645		0.850932
EIF4EBP1	1978	eukaryotic translation initiation factor 4E binding protein 1	4E-BP1|4EBP1|BP-1|PHAS-I	0	0	0.719849	0	0	0.452673	3	4	0.995265	0	0	0.612542	0	0	0.634236	0	0	0.758645		0.850932
LOC102724728	102724728	putative POM121-like protein 1-like	0	0	0	0.719849	0	0	0.452673	0	0	0.23695	0	0	0.612542	0	0	0.634236	2	2	1.97272		0.850932
QTRTD1	79691	queuine tRNA-ribosyltransferase domain containing 1	0	0	0	0.719849	0	0	0.452673	7	12	2.51224	0	0	0.612542	0	0	0.634236	0	0	0.758645		0.850932
PPM1E	22843	protein phosphatase, Mg2+/Mn2+ dependent, 1E	CaMKP-N|POPX1|PP2CH|caMKN	0	0	0.719849	0	0	0.452673	2	2	0.616093	0	0	0.612542	0	0	0.634236	0	0	0.758645		0.850932
SCARB2	950	scavenger receptor class B, member 2	AMRF|CD36L2|EPM4|HLGP85|LGP85|LIMP-2|LIMPII|SR-BII	3	8	5.32934	0	0	0.452673	4	7	1.56408	0	0	0.612542	0	0	0.634236	3	4	3.18708		0.114938
ALAD	210	aminolevulinate dehydratase	ALADH|PBGS	0	0	0.719849	3	3	1.53926	0	0	0.23695	0	0	0.612542	0	0	0.634236	0	0	0.758645		0.850932
ARAP1	116985	ArfGAP with RhoGAP domain, ankyrin repeat and PH domain 1	CENTD2	0	0	0.719849	4	4	1.9015	4	5	1.18486	0	0	0.612542	0	0	0.634236	0	0	0.758645		0.850932
TNKS1BP1	85456	tankyrase 1 binding protein 1, 182kDa	TAB182	0	0	0.719849	4	4	1.9015	4	4	0.995265	0	0	0.612542	0	0	0.634236	3	3	2.57986		0.850932
CMPK1	51727	cytidine monophosphate (UMP-CMP) kinase 1, cytosolic	CK|CMK|CMPK|UMK|UMP-CMPK|UMPK	0	0	0.719849	0	0	0.452673	4	4	0.995265	3	4	2.57318	0	0	0.634236	2	2	1.97272	3.57461	0.881068
RFC4	5984	replication factor C (activator 1) 4, 37kDa	A1|RFC37	0	0	0.719849	2	6	2.62607	4	4	0.995265	3	4	2.57318	0	0	0.634236	0	0	0.758645	3.57461	0.881068
TYMS	7298	thymidylate synthetase	HST422|TMS|TS	0	0	0.719849	2	2	1.17704	6	14	2.89156	0	0	0.612542	0	0	0.634236	0	0	0.758645		0.850932
LETM1	3954	leucine zipper-EF-hand containing transmembrane protein 1	0	0	0	0.719849	5	11	4.43796	6	7	1.56408	0	0	0.612542	0	0	0.634236	0	0	0.758645		0.850932
QTRT1	81890	queuine tRNA-ribosyltransferase 1	FP3235|TGT|TGUT	0	0	0.719849	4	7	2.9884	3	3	0.805676	0	0	0.612542	0	0	0.634236	0	0	0.758645		0.850932
TUBGCP4	27229	tubulin, gamma complex associated protein 4	76P|GCP-4|GCP4|Grip76	0	0	0.719849	0	0	0.452673	3	4	0.995265	0	0	0.612542	0	0	0.634236	0	0	0.758645		0.850932
DACT3	147906	dishevelled-binding antagonist of beta-catenin 3	DAPPER3|RRR1	0	0	0.719849	0	0	0.452673	2	2	0.616093	0	0	0.612542	0	0	0.634236	0	0	0.758645		0.850932
CACNG7	59284	calcium channel, voltage-dependent, gamma subunit 7	0	0	0	0.719849	0	0	0.452673	2	2	0.616093	0	0	0.612542	0	0	0.634236	0	0	0.758645		0.850932
NDUFS1	4719	NADH dehydrogenase (ubiquinone) Fe-S protein 1, 75kDa (NADH-coenzyme Q reductase)	CI-75Kd|CI-75k|PRO1304	0	0	0.719849	8	10	4.07553	3	3	0.805676	0	0	0.612542	0	0	0.634236	0	0	0.758645		0.850932
CDV3	55573	CDV3 homolog (mouse)	H41	0	0	0.719849	2	4	1.9015	0	0	0.23695	0	0	0.612542	0	0	0.634236	0	0	0.758645		0.850932
SNX12	29934	sorting nexin 12	0	0	0	0.719849	0	0	0.452673	5	11	2.32259	0	0	0.612542	0	0	0.634236	0	0	0.758645		0.850932
MED8	112950	mediator complex subunit 8	ARC32	0	0	0.719849	0	0	0.452673	2	2	0.616093	0	0	0.612542	0	0	0.634236	0	0	0.758645		0.850932
CLEC16A	23274	C-type lectin domain family 16, member A	Gop-1|KIAA0350	0	0	0.719849	0	0	0.452673	2	2	0.616093	0	0	0.612542	0	0	0.634236	0	0	0.758645		0.850932
FKBP15	23307	FK506 binding protein 15, 133kDa	FKBP133|KIAA0674|PPP1R76	0	0	0.719849	0	0	0.452673	3	3	0.805676	0	0	0.612542	0	0	0.634236	0	0	0.758645		0.850932
HTR3D	200909	5-hydroxytryptamine (serotonin) receptor 3D, ionotropic	5HT3D	0	0	0.719849	0	0	0.452673	0	0	0.23695	0	0	0.612542	0	0	0.634236	2	2	1.97272		0.850932
AP4E1	23431	adaptor-related protein complex 4, epsilon 1 subunit	CPSQ4|SPG51	0	0	0.719849	2	2	1.17704	0	0	0.23695	0	0	0.612542	0	0	0.634236	0	0	0.758645		0.850932
FGR	2268	FGR proto-oncogene, Src family tyrosine kinase	SRC2|c-fgr|c-src2|p55-Fgr|p55c-fgr|p58-Fgr|p58c-fgr	2	10	6.48238	0	0	0.452673	0	0	0.23695	2	8	4.53459	0	0	0.634236	0	0	0.758645		0.699526
MED27	9442	mediator complex subunit 27	CRAP34|CRSP34|CRSP8|TRAP37	0	0	0.719849	0	0	0.452673	2	2	0.616093	0	0	0.612542	0	0	0.634236	0	0	0.758645		0.850932
LMCD1	29995	LIM and cysteine-rich domains 1	0	0	0	0.719849	0	0	0.452673	2	2	0.616093	0	0	0.612542	0	0	0.634236	0	0	0.758645		0.850932
CIB1	10519	calcium and integrin binding 1 (calmyrin)	CIB|CIBP|KIP1|PRKDCIP|SIP2-28	2	4	3.02406	0	0	0.452673	0	0	0.23695	0	0	0.612542	0	0	0.634236	0	0	0.758645		0.202556
CACNA1I	8911	calcium channel, voltage-dependent, T type, alpha 1I subunit	Cav3.3|ca(v)3.3	0	0	0.719849	0	0	0.452673	2	2	0.616093	0	0	0.612542	0	0	0.634236	0	0	0.758645		0.850932
DAK	26007	dihydroxyacetone kinase 2 homolog (S. cerevisiae)	NET45	0	0	0.719849	0	0	0.452673	9	9	1.94332	4	4	2.57318	0	0	0.634236	5	7	5.00918	3.57461	0.881068
PURB	5814	purine-rich element binding protein B	PURBETA	0	0	0.719849	0	0	0.452673	2	2	0.616093	0	0	0.612542	0	0	0.634236	0	0	0.758645		0.850932
FAM26E	254228	family with sequence similarity 26, member E	C6orf188|dJ493F7.3	0	0	0.719849	0	0	0.452673	2	2	0.616093	0	0	0.612542	0	0	0.634236	0	0	0.758645		0.850932
PRKCI	5584	protein kinase C, iota	DXS1179E|PKCI|nPKC-iota	0	0	0.719849	0	0	0.452673	7	12	2.51224	0	0	0.612542	0	0	0.634236	0	0	0.758645		0.850932
EIF2S2	8894	eukaryotic translation initiation factor 2, subunit 2 beta, 38kDa	EIF2|EIF2B|EIF2beta|PPP1R67|eIF-2-beta	0	0	0.719849	0	0	0.452673	6	10	2.13295	3	4	2.57318	0	0	0.634236	0	0	0.758645	3.57461	0.881068
ERLIN1	10613	ER lipid raft associated 1	C10orf69|Erlin-1|KE04|KEO4|SPFH1|SPG62	0	0	0.719849	2	2	1.17704	0	0	0.23695	3	4	2.57318	0	0	0.634236	0	0	0.758645	3.57461	0.881068
POLR2C	5432	polymerase (RNA) II (DNA directed) polypeptide C, 33kDa	RPB3|RPB31|hRPB33|hsRPB3	0	0	0.719849	0	0	0.452673	6	8	1.7537	0	0	0.612542	0	0	0.634236	0	0	0.758645		0.850932
SH3BP1	23616	SH3-domain binding protein 1	ARHGAP43	0	0	0.719849	0	0	0.452673	3	5	1.18486	0	0	0.612542	0	0	0.634236	0	0	0.758645		0.850932
PRKCD	5580	protein kinase C, delta	CVID9|MAY1|PKCD|nPKC-delta	0	0	0.719849	0	0	0.452673	5	9	1.94332	0	0	0.612542	0	0	0.634236	0	0	0.758645		0.850932
FAM20B	9917	family with sequence similarity 20, member B	gxk1	0	0	0.719849	0	0	0.452673	2	2	0.616093	0	0	0.612542	0	0	0.634236	0	0	0.758645		0.850932
DENND6A	201627	DENN/MADD domain containing 6A	AFI1A|FAM116A	2	2	1.87182	0	0	0.452673	3	3	0.805676	0	0	0.612542	0	0	0.634236	0	0	0.758645		0.327244
SMAD1	4086	SMAD family member 1	BSP-1|BSP1|JV4-1|JV41|MADH1|MADR1	0	0	0.719849	0	0	0.452673	2	4	0.995265	0	0	0.612542	0	0	0.634236	0	0	0.758645		0.850932
RGPD4	285190	RANBP2-like and GRIP domain containing 4	RGP4	0	0	0.719849	3	6	2.62607	2	2	0.616093	0	0	0.612542	0	0	0.634236	0	0	0.758645		0.850932
PC	5091	pyruvate carboxylase	PCB	0	0	0.719849	0	0	0.452673	2	2	0.616093	0	0	0.612542	0	0	0.634236	0	0	0.758645		0.850932
BBS2	583	Bardet-Biedl syndrome 2	BBS	0	0	0.719849	0	0	0.452673	0	0	0.23695	0	0	0.612542	0	0	0.634236	2	2	1.97272		0.850932
GINS2	51659	GINS complex subunit 2 (Psf2 homolog)	HSPC037|PSF2|Pfs2	0	0	0.719849	0	0	0.452673	2	2	0.616093	0	0	0.612542	0	0	0.634236	0	0	0.758645		0.850932
ZNF566	84924	zinc finger protein 566	0	0	0	0.719849	0	0	0.452673	2	2	0.616093	0	0	0.612542	0	0	0.634236	0	0	0.758645		0.850932
KIAA0195	9772	KIAA0195	TMEM94	0	0	0.719849	0	0	0.452673	0	0	0.23695	0	0	0.612542	0	0	0.634236	2	2	1.97272		0.850932
PTBP2	58155	polypyrimidine tract binding protein 2	PTBLP|brPTB|nPTB	0	0	0.719849	4	8	3.35075	10	15	3.08123	2	4	2.57318	0	0	0.634236	0	0	0.758645	3.57461	0.881068
C6orf211	79624	chromosome 6 open reading frame 211	0	0	0	0.719849	0	0	0.452673	5	7	1.56408	0	0	0.612542	0	0	0.634236	2	2	1.97272		0.850932
COL4A3	1285	collagen, type IV, alpha 3 (Goodpasture antigen)	0	0	0	0.719849	0	0	0.452673	7	7	1.56408	0	0	0.612542	0	0	0.634236	0	0	0.758645		0.850932
TTC4	7268	tetratricopeptide repeat domain 4	0	0	0	0.719849	0	0	0.452673	3	7	1.56408	0	0	0.612542	0	0	0.634236	0	0	0.758645		0.850932
CYB5R3	1727	cytochrome b5 reductase 3	B5R|DIA1	2	2	1.87182	0	0	0.452673	5	10	2.13295	0	0	0.612542	0	0	0.634236	0	0	0.758645		0.327244
GEMIN6	79833	gem (nuclear organelle) associated protein 6	0	0	0	0.719849	0	0	0.452673	5	5	1.18486	0	0	0.612542	0	0	0.634236	0	0	0.758645		0.850932
ARMC9	80210	armadillo repeat containing 9	ARM|KU-MEL-1|NS21	0	0	0.719849	0	0	0.452673	2	2	0.616093	0	0	0.612542	0	0	0.634236	0	0	0.758645		0.850932
NCAPH	23397	non-SMC condensin I complex, subunit H	BRRN1|CAP-H	0	0	0.719849	0	0	0.452673	7	10	2.13295	0	0	0.612542	0	0	0.634236	0	0	0.758645		0.850932
RGL3	57139	ral guanine nucleotide dissociation stimulator-like 3	0	0	0	0.719849	0	0	0.452673	2	2	0.616093	0	0	0.612542	0	0	0.634236	0	0	0.758645		0.850932
TBC1D4	9882	TBC1 domain family, member 4	AS160	0	0	0.719849	3	4	1.9015	10	15	3.08123	0	0	0.612542	0	0	0.634236	3	3	2.57986		0.850932
GJC1	10052	gap junction protein, gamma 1, 45kDa	CX45|GJA7	2	3	2.44791	0	0	0.452673	2	2	0.616093	0	0	0.612542	0	0	0.634236	0	0	0.758645		0.250231
TDRD5	163589	tudor domain containing 5	TUDOR3	0	0	0.719849	0	0	0.452673	0	0	0.23695	0	0	0.612542	0	0	0.634236	2	2	1.97272		0.850932
CELSR2	1952	cadherin, EGF LAG seven-pass G-type receptor 2	CDHF10|EGFL2|Flamingo1|MEGF3	0	0	0.719849	0	0	0.452673	2	3	0.805676	0	0	0.612542	0	0	0.634236	0	0	0.758645		0.850932
PRDM8	56978	PR domain containing 8	PFM5	0	0	0.719849	2	2	1.17704	0	0	0.23695	0	0	0.612542	0	0	0.634236	0	0	0.758645		0.850932
PPP1R35	221908	protein phosphatase 1, regulatory subunit 35	C7orf47	0	0	0.719849	0	0	0.452673	2	2	0.616093	0	0	0.612542	0	0	0.634236	0	0	0.758645		0.850932
PAF1	54623	Paf1, RNA polymerase II associated factor, homolog (S. cerevisiae)	F23149_1|PD2	0	0	0.719849	0	0	0.452673	10	12	2.51224	0	0	0.612542	0	0	0.634236	0	0	0.758645		0.850932
HGS	9146	hepatocyte growth factor-regulated tyrosine kinase substrate	HRS	0	0	0.719849	0	0	0.452673	5	6	1.37447	0	0	0.612542	0	0	0.634236	0	0	0.758645		0.850932
PPP1R12C	54776	protein phosphatase 1, regulatory subunit 12C	LENG3|MBS85|p84|p85	0	0	0.719849	0	0	0.452673	0	0	0.23695	0	0	0.612542	0	0	0.634236	8	8	5.6167		0.850932
ORC2	4999	origin recognition complex, subunit 2	ORC2L	0	0	0.719849	0	0	0.452673	3	3	0.805676	0	0	0.612542	0	0	0.634236	0	0	0.758645		0.850932
ERLIN2	11160	ER lipid raft associated 2	C8orf2|Erlin-2|NET32|SPFH2|SPG18	0	0	0.719849	0	0	0.452673	7	7	1.56408	3	4	2.57318	0	0	0.634236	0	0	0.758645	3.57461	0.881068
MED22	6837	mediator complex subunit 22	MED24|SURF5|surf-5	0	0	0.719849	0	0	0.452673	2	2	0.616093	0	0	0.612542	0	0	0.634236	0	0	0.758645		0.850932
THBS1	7057	thrombospondin 1	THBS|THBS-1|TSP|TSP-1|TSP1	0	0	0.719849	3	10	4.07553	0	0	0.23695	0	0	0.612542	0	0	0.634236	14	26	16.5646		0.850932
NFATC1	4772	nuclear factor of activated T-cells, cytoplasmic, calcineurin-dependent 1	NF-ATC|NFAT2|NFATc	2	2	1.87182	0	0	0.452673	0	0	0.23695	0	0	0.612542	0	0	0.634236	0	0	0.758645		0.327244
ARHGAP6	395	Rho GTPase activating protein 6	RHOGAP6|RHOGAPX-1	0	0	0.719849	0	0	0.452673	0	0	0.23695	2	4	2.57318	0	0	0.634236	0	0	0.758645	3.57461	0.881068
UBE2D4	51619	ubiquitin-conjugating enzyme E2D 4 (putative)	HBUCE1	0	0	0.719849	0	0	0.452673	0	0	0.23695	0	0	0.612542	0	0	0.634236	2	3	2.57986		0.850932
TRIM23	373	tripartite motif containing 23	ARD1|ARFD1|RNF46	0	0	0.719849	0	0	0.452673	2	6	1.37447	3	4	2.57318	0	0	0.634236	0	0	0.758645	3.57461	0.881068
C1R	715	complement component 1, r subcomponent	0	0	0	0.719849	0	0	0.452673	4	10	2.13295	0	0	0.612542	0	0	0.634236	0	0	0.758645		0.850932
MYH4	4622	myosin, heavy chain 4, skeletal muscle	MYH2B|MyHC-2B|MyHC-IIb	0	0	0.719849	0	0	0.452673	7	9	1.94332	0	0	0.612542	0	0	0.634236	0	0	0.758645		0.850932
LOC102724985	102724985	pyridoxal-dependent decarboxylase domain-containing protein 1-like	0	0	0	0.719849	0	0	0.452673	5	5	1.18486	0	0	0.612542	0	0	0.634236	0	0	0.758645		0.850932
MIA3	375056	melanoma inhibitory activity family, member 3	ARNT|D320|TANGO|TANGO1|UNQ6077	0	0	0.719849	0	0	0.452673	6	6	1.37447	0	0	0.612542	0	0	0.634236	0	0	0.758645		0.850932
BMP8B	656	bone morphogenetic protein 8b	BMP8|OP2	0	0	0.719849	0	0	0.452673	4	7	1.56408	0	0	0.612542	0	0	0.634236	0	0	0.758645		0.850932
SNX14	57231	sorting nexin 14	RGS-PX2	0	0	0.719849	0	0	0.452673	0	0	0.23695	0	0	0.612542	0	0	0.634236	2	2	1.97272		0.850932
SYDE2	84144	synapse defective 1, Rho GTPase, homolog 2 (C. elegans)	0	0	0	0.719849	0	0	0.452673	2	3	0.805676	0	0	0.612542	0	0	0.634236	4	4	3.18708		0.850932
LUC7L2	51631	LUC7-like 2 (S. cerevisiae)	CGI-74|LUC7B2	0	0	0.719849	0	0	0.452673	4	8	1.7537	2	4	2.57318	0	0	0.634236	0	0	0.758645	3.57461	0.881068
SPOCD1	90853	SPOC domain containing 1	PPP1R146	0	0	0.719849	0	0	0.452673	2	2	0.616093	0	0	0.612542	0	0	0.634236	0	0	0.758645		0.850932
NUDT16	131870	nudix (nucleoside diphosphate linked moiety X)-type motif 16	0	0	0	0.719849	0	0	0.452673	4	8	1.7537	0	0	0.612542	0	0	0.634236	0	0	0.758645		0.850932
C9	735	complement component 9	ARMD15|C9D	0	0	0.719849	0	0	0.452673	0	0	0.23695	0	0	0.612542	0	0	0.634236	5	7	5.00918		0.850932
YTHDF3	253943	YTH domain family, member 3	0	0	0	0.719849	2	3	1.53926	2	2	0.616093	0	0	0.612542	0	0	0.634236	0	0	0.758645		0.850932
TBC1D15	64786	TBC1 domain family, member 15	RAB7-GAP	2	2	1.87182	2	3	1.53926	7	7	1.56408	0	0	0.612542	0	0	0.634236	0	0	0.758645		0.327244
GOLGA3	2802	golgin A3	GCP170|MEA-2	0	0	0.719849	0	0	0.452673	2	2	0.616093	0	0	0.612542	0	0	0.634236	0	0	0.758645		0.850932
TUBGCP6	85378	tubulin, gamma complex associated protein 6	GCP-6|GCP6|MCCRP|MCPHCR	0	0	0.719849	0	0	0.452673	0	0	0.23695	0	0	0.612542	0	0	0.634236	2	2	1.97272		0.850932
COMMD9	29099	COMM domain containing 9	0	0	0	0.719849	0	0	0.452673	4	6	1.37447	0	0	0.612542	0	0	0.634236	0	0	0.758645		0.850932
AACS	65985	acetoacetyl-CoA synthetase	ACSF1|SUR-5	0	0	0.719849	0	0	0.452673	4	4	0.995265	0	0	0.612542	0	0	0.634236	3	4	3.18708		0.850932
AP1M2	10053	adaptor-related protein complex 1, mu 2 subunit	AP1-mu2|HSMU1B|MU-1B|MU1B|mu2	0	0	0.719849	2	4	1.9015	3	4	0.995265	2	4	2.57318	0	0	0.634236	5	5	3.79438	3.57461	0.881068
UNC79	57578	unc-79 homolog (C. elegans)	KIAA1409	0	0	0.719849	0	0	0.452673	3	3	0.805676	3	4	2.57318	0	0	0.634236	0	0	0.758645	3.57461	0.881068
ZFC3H1	196441	zinc finger, C3H1-type containing	CCDC131|PSRC2	0	0	0.719849	0	0	0.452673	2	2	0.616093	0	0	0.612542	0	0	0.634236	0	0	0.758645		0.850932
CAB39L	81617	calcium binding protein 39-like	MO25-BETA|MO2L|bA103J18.3	0	0	0.719849	0	0	0.452673	2	2	0.616093	0	0	0.612542	0	0	0.634236	0	0	0.758645		0.850932
RAB24	53917	RAB24, member RAS oncogene family	0	0	0	0.719849	0	0	0.452673	2	2	0.616093	0	0	0.612542	0	0	0.634236	0	0	0.758645	1.17518	1.16841	1.13499
RRAS2	22800	related RAS viral (r-ras) oncogene homolog 2	TC21	0	0	0.719849	0	0	0.452673	6	12	2.51224	3	4	2.57318	0	0	0.634236	3	4	3.18708	3.57461	0.881068
FBXO34	55030	F-box protein 34	Fbx34	0	0	0.719849	0	0	0.452673	2	2	0.616093	0	0	0.612542	0	0	0.634236	0	0	0.758645		0.850932
RIF1	55183	replication timing regulatory factor 1	0	0	0	0.719849	0	0	0.452673	5	7	1.56408	0	0	0.612542	0	0	0.634236	0	0	0.758645		0.850932
MBD5	55777	methyl-CpG binding domain protein 5	MRD1	0	0	0.719849	0	0	0.452673	0	0	0.23695	0	0	0.612542	0	0	0.634236	2	2	1.97272		0.850932
CAPNS1	826	calpain, small subunit 1	30K|CALPAIN4|CANP|CANPS|CAPN4|CDPS|CSS1	0	0	0.719849	3	7	2.9884	27	35	6.87611	0	0	0.612542	0	0	0.634236	0	0	0.758645		0.850932
HSD17B12	51144	hydroxysteroid (17-beta) dehydrogenase 12	KAR|SDR12C1	0	0	0.719849	0	0	0.452673	3	4	0.995265	0	0	0.612542	0	0	0.634236	0	0	0.758645		0.850932
TRAPPC3	27095	trafficking protein particle complex 3	BET3	2	2	1.87182	0	0	0.452673	3	5	1.18486	2	4	2.57318	0	0	0.634236	0	0	0.758645		1.37469
PSEN1	5663	presenilin 1	AD3|FAD|PS-1|PS1|S182	0	0	0.719849	0	0	0.452673	3	10	2.13295	0	0	0.612542	0	0	0.634236	2	3	2.57986		0.850932
ADAMTS1	9510	ADAM metallopeptidase with thrombospondin type 1 motif, 1	C3-C5|METH1	0	0	0.719849	0	0	0.452673	8	9	1.94332	0	0	0.612542	0	0	0.634236	0	0	0.758645		0.850932
MAPK9	5601	mitogen-activated protein kinase 9	JNK-55|JNK2|JNK2A|JNK2ALPHA|JNK2B|JNK2BETA|PRKM9|SAPK|SAPK1a|p54a|p54aSAPK	0	0	0.719849	2	4	1.9015	2	2	0.616093	0	0	0.612542	0	0	0.634236	0	0	0.758645		0.850932
SPR	6697	sepiapterin reductase (7,8-dihydrobiopterin:NADP+ oxidoreductase)	SDR38C1	0	0	0.719849	0	0	0.452673	5	10	2.13295	0	0	0.612542	0	0	0.634236	0	0	0.758645		0.850932
SOCS6	9306	suppressor of cytokine signaling 6	CIS-4|CIS4|HSPC060|SOCS-4|SOCS-6|SOCS4|SSI4|STAI4|STATI4	0	0	0.719849	2	3	1.53926	2	2	0.616093	0	0	0.612542	0	0	0.634236	0	0	0.758645		0.850932
SH2B1	25970	SH2B adaptor protein 1	PSM|SH2B	3	11	7.05899	0	0	0.452673	0	0	0.23695	0	0	0.612542	0	0	0.634236	0	0	0.758645		0.0867748
ANPEP	290	alanyl (membrane) aminopeptidase	APN|CD13|GP150|LAP1|P150|PEPN	4	4	3.02406	0	0	0.452673	0	0	0.23695	0	0	0.612542	0	0	0.634236	0	0	0.758645		0.202556
MICALCL	84953	MICAL C-terminal like	Ebitein1	0	0	0.719849	0	0	0.452673	2	2	0.616093	0	0	0.612542	0	0	0.634236	0	0	0.758645		0.850932
FKBP8	23770	FK506 binding protein 8, 38kDa	FKBP38|FKBPr38	0	0	0.719849	2	2	1.17704	4	5	1.18486	0	0	0.612542	0	0	0.634236	0	0	0.758645		0.850932
NDUFB9	4715	NADH dehydrogenase (ubiquinone) 1 beta subcomplex, 9, 22kDa	B22|CI-B22|LYRM3|UQOR22	0	0	0.719849	0	0	0.452673	3	3	0.805676	0	0	0.612542	0	0	0.634236	0	0	0.758645		0.850932
NUDT19	390916	nudix (nucleoside diphosphate linked moiety X)-type motif 19	RP2	0	0	0.719849	2	3	1.53926	0	0	0.23695	0	0	0.612542	0	0	0.634236	0	0	0.758645		0.850932
DDX41	51428	DEAD (Asp-Glu-Ala-Asp) box polypeptide 41	ABS	0	0	0.719849	0	0	0.452673	2	2	0.616093	0	0	0.612542	0	0	0.634236	0	0	0.758645		0.850932
PRRC1	133619	proline-rich coiled-coil 1	0	0	0	0.719849	0	0	0.452673	3	5	1.18486	0	0	0.612542	0	0	0.634236	0	0	0.758645		0.850932
ECT2	1894	epithelial cell transforming 2	ARHGEF31	0	0	0.719849	0	0	0.452673	2	2	0.616093	0	0	0.612542	0	0	0.634236	3	3	2.57986		0.850932
EPB41L3	23136	erythrocyte membrane protein band 4.1-like 3	4.1B|DAL-1|DAL1	0	0	0.719849	0	0	0.452673	8	11	2.32259	0	0	0.612542	0	0	0.634236	0	0	0.758645		0.850932
LEPROTL1	23484	leptin receptor overlapping transcript-like 1	HSPC112|Vps55|my047	2	2	1.87182	0	0	0.452673	0	0	0.23695	0	0	0.612542	0	0	0.634236	0	0	0.758645		0.327244
DDX46	9879	DEAD (Asp-Glu-Ala-Asp) box polypeptide 46	PRPF5|Prp5	0	0	0.719849	3	4	1.9015	6	13	2.7019	2	4	2.57318	0	0	0.634236	0	0	0.758645	3.57461	0.881068
MPP1	4354	membrane protein, palmitoylated 1, 55kDa	AAG12|DXS552E|EMP55|MRG1|PEMP	0	0	0.719849	0	0	0.452673	5	10	2.13295	0	0	0.612542	0	0	0.634236	0	0	0.758645		0.850932
SYTL5	94122	synaptotagmin-like 5	slp5	2	2	1.87182	0	0	0.452673	0	0	0.23695	0	0	0.612542	0	0	0.634236	0	0	0.758645		0.327244
TRIM33	51592	tripartite motif containing 33	ECTO|PTC7|RFG7|TF1G|TIF1G|TIF1GAMMA|TIFGAMMA	0	0	0.719849	0	0	0.452673	5	5	1.18486	0	0	0.612542	0	0	0.634236	0	0	0.758645		0.850932
TYK2	7297	tyrosine kinase 2	JTK1	0	0	0.719849	0	0	0.452673	3	3	0.805676	0	0	0.612542	0	0	0.634236	0	0	0.758645		0.850932
GRAMD1A	57655	GRAM domain containing 1A	KIAA1533	0	0	0.719849	2	2	1.17704	0	0	0.23695	0	0	0.612542	0	0	0.634236	0	0	0.758645		0.850932
AKAP10	11216	A kinase (PRKA) anchor protein 10	AKAP-10|D-AKAP-2|D-AKAP2|PRKA10	0	0	0.719849	2	2	1.17704	0	0	0.23695	0	0	0.612542	0	0	0.634236	0	0	0.758645		0.850932
POR	5447	P450 (cytochrome) oxidoreductase	CPR|CYPOR|P450R	0	0	0.719849	3	3	1.53926	5	7	1.56408	2	4	2.57318	0	0	0.634236	2	4	3.18708	3.57461	0.881068
IFITM3	10410	interferon induced transmembrane protein 3	1-8U|DSPA2b|IP15	0	0	0.719849	0	0	0.452673	0	0	0.23695	0	0	0.612542	0	0	0.634236	2	5	3.79438		0.850932
SLC39A14	23516	solute carrier family 39 (zinc transporter), member 14	LZT-Hs4|NET34|ZIP14|cig19	0	0	0.719849	0	0	0.452673	2	5	1.18486	0	0	0.612542	0	0	0.634236	0	0	0.758645		0.850932
MRPS22	56945	mitochondrial ribosomal protein S22	C3orf5|COXPD5|GIBT|MRP-S22|RPMS22	0	0	0.719849	3	3	1.53926	0	0	0.23695	0	0	0.612542	0	0	0.634236	0	0	0.758645		0.850932
TFEC	22797	transcription factor EC	TCFEC|TFE-C|TFEC-L|TFECL|bHLHe34|hTFEC-L	0	0	0.719849	0	0	0.452673	0	0	0.23695	0	0	0.612542	0	0	0.634236	2	2	1.97272		0.850932
DOPEY1	23033	dopey family member 1	KIAA1117|dJ202D23.2	0	0	0.719849	0	0	0.452673	0	0	0.23695	0	0	0.612542	0	0	0.634236	2	2	1.97272		0.850932
HMGCS2	3158	3-hydroxy-3-methylglutaryl-CoA synthase 2 (mitochondrial)	0	0	0	0.719849	0	0	0.452673	2	4	0.995265	0	0	0.612542	0	0	0.634236	2	4	3.18708		0.850932
NDUFA13	51079	NADH dehydrogenase (ubiquinone) 1 alpha subcomplex, 13	B16.6|CDA016|GRIM-19|GRIM19	0	0	0.719849	0	0	0.452673	2	2	0.616093	0	0	0.612542	0	0	0.634236	0	0	0.758645		0.850932
AHCYL1	10768	adenosylhomocysteinase-like 1	DCAL|IRBIT|PPP1R78|PRO0233|XPVKONA	3	6	4.17657	0	0	0.452673	8	9	1.94332	0	0	0.612542	0	0	0.634236	0	0	0.758645		0.146662
JAG1	182	jagged 1	AGS|AHD|AWS|CD339|HJ1|JAGL1	0	0	0.719849	0	0	0.452673	0	0	0.23695	0	0	0.612542	0	0	0.634236	2	2	1.97272		0.850932
SORBS1	10580	sorbin and SH3 domain containing 1	CAP|FLAF2|R85FL|SH3D5|SH3P12|SORB1	2	4	3.02406	0	0	0.452673	0	0	0.23695	0	0	0.612542	0	0	0.634236	3	3	2.57986		0.202556
RHOB	388	ras homolog family member B	ARH6|ARHB|MST081|MSTP081|RHOH6	2	8	5.32934	0	0	0.452673	4	14	2.89156	0	0	0.612542	0	0	0.634236	0	0	0.758645		0.114938
SOX11	6664	SRY (sex determining region Y)-box 11	MRD27	0	0	0.719849	0	0	0.452673	0	0	0.23695	0	0	0.612542	0	0	0.634236	2	2	1.97272		0.850932
SHC1	6464	SHC (Src homology 2 domain containing) transforming protein 1	SHC|SHCA	0	0	0.719849	0	0	0.452673	3	3	0.805676	0	0	0.612542	0	0	0.634236	0	0	0.758645		0.850932
UBXN1	51035	UBX domain protein 1	2B28|SAKS1|UBXD10	0	0	0.719849	0	0	0.452673	3	7	1.56408	2	4	2.57318	0	0	0.634236	0	0	0.758645	3.57461	0.881068
SUPT6H	6830	suppressor of Ty 6 homolog (S. cerevisiae)	SPT6|SPT6H|emb-5	0	0	0.719849	4	10	4.07553	19	24	4.78857	0	0	0.612542	0	0	0.634236	0	0	0.758645		0.850932
ITCH	83737	itchy E3 ubiquitin protein ligase	AIF4|AIP4|NAPP1|dJ468O1.1	2	2	1.87182	0	0	0.452673	9	13	2.7019	0	0	0.612542	0	0	0.634236	4	4	3.18708		0.327244
VAPB	9217	VAMP (vesicle-associated membrane protein)-associated protein B and C	ALS8|VAMP-B|VAP-B	0	0	0.719849	4	8	3.35075	2	5	1.18486	0	0	0.612542	0	0	0.634236	0	0	0.758645		0.850932
SART1	9092	squamous cell carcinoma antigen recognized by T cells	Ara1|HOMS1|SART1259|SNRNP110|Snu66	0	0	0.719849	5	7	2.9884	0	0	0.23695	0	0	0.612542	0	0	0.634236	0	0	0.758645		0.850932
LAGE3	8270	L antigen family, member 3	CVG5|DXS9879E|DXS9951E|ESO3|ITBA2	0	0	0.719849	0	0	0.452673	3	4	0.995265	0	0	0.612542	0	0	0.634236	2	2	1.97272		0.850932
RSU1	6251	Ras suppressor protein 1	RSP-1	0	0	0.719849	0	0	0.452673	5	6	1.37447	0	0	0.612542	0	0	0.634236	0	0	0.758645		0.850932
HEATR1	55127	HEAT repeat containing 1	BAP28|UTP10	0	0	0.719849	6	12	4.80042	10	12	2.51224	0	0	0.612542	0	0	0.634236	0	0	0.758645		0.850932
GFM1	85476	G elongation factor, mitochondrial 1	COXPD1|EFG|EFG1|EFGM|EGF1|GFM|hEFG1	0	0	0.719849	4	6	2.62607	0	0	0.23695	3	4	2.57318	0	0	0.634236	0	0	0.758645	3.57461	0.881068
AKR1B10	57016	aldo-keto reductase family 1, member B10 (aldose reductase)	AKR1B11|AKR1B12|ALDRLn|ARL-1|ARL1|HIS|HSI	3	3	2.44791	0	0	0.452673	3	6	1.37447	0	0	0.612542	0	0	0.634236	2	5	3.79438		0.250231
SYPL1	6856	synaptophysin-like 1	H-SP1|SYPL	0	0	0.719849	0	0	0.452673	3	7	1.56408	0	0	0.612542	0	0	0.634236	3	5	3.79438		0.850932
DNHD1	144132	dynein heavy chain domain 1	C11orf47|CCDC35|DHCD1|DNHD1L	0	0	0.719849	0	0	0.452673	0	0	0.23695	0	0	0.612542	0	0	0.634236	2	2	1.97272		0.850932
LOC102723925	102723925	golgin subfamily A member 6-like protein 2-like	0	0	0	0.719849	0	0	0.452673	0	0	0.23695	0	0	0.612542	0	0	0.634236	2	2	1.97272		0.850932
PRPSAP2	5636	phosphoribosyl pyrophosphate synthetase-associated protein 2	PAP41	3	5	3.60028	2	3	1.53926	8	14	2.89156	5	5	3.06346	0	0	0.634236	0	0	0.758645		0.850895
HMGA1	3159	high mobility group AT-hook 1	HMG-R|HMGA1A|HMGIY	0	0	0.719849	2	2	1.17704	0	0	0.23695	0	0	0.612542	0	0	0.634236	0	0	0.758645		0.850932
AHCYL2	23382	adenosylhomocysteinase-like 2	ADOHCYASE3	4	7	4.75292	0	0	0.452673	8	9	1.94332	0	0	0.612542	0	0	0.634236	2	2	1.97272		0.128877
DCUN1D5	84259	DCN1, defective in cullin neddylation 1, domain containing 5	0	0	0	0.719849	0	0	0.452673	2	2	0.616093	0	0	0.612542	0	0	0.634236	0	0	0.758645		0.850932
FAM92B	339145	family with sequence similarity 92, member B	0	0	0	0.719849	2	2	1.17704	0	0	0.23695	0	0	0.612542	0	0	0.634236	2	2	1.97272		0.850932
UBE2E3	10477	ubiquitin-conjugating enzyme E2E 3	UBCH9|UbcM2	0	0	0.719849	0	0	0.452673	4	6	1.37447	0	0	0.612542	0	0	0.634236	0	0	0.758645		0.850932
HLA-DQA1	3117	major histocompatibility complex, class II, DQ alpha 1	CD|CELIAC1|DQ-A1|GSE|HLA-DQA	0	0	0.719849	0	0	0.452673	0	0	0.23695	0	0	0.612542	0	0	0.634236	2	2	1.97272		0.850932
VPS11	55823	vacuolar protein sorting 11 homolog (S. cerevisiae)	END1|PEP5|RNF108|hVPS11	3	3	2.44791	0	0	0.452673	0	0	0.23695	0	0	0.612542	0	0	0.634236	0	0	0.758645		0.250231
EIF3G	8666	eukaryotic translation initiation factor 3, subunit G	EIF3-P42|EIF3S4|eIF3-delta|eIF3-p44	0	0	0.719849	2	2	1.17704	8	14	2.89156	0	0	0.612542	0	0	0.634236	0	0	0.758645		0.850932
FN3KRP	79672	fructosamine 3 kinase related protein	FN3KL	0	0	0.719849	0	0	0.452673	3	4	0.995265	0	0	0.612542	0	0	0.634236	0	0	0.758645		0.850932
MANF	7873	mesencephalic astrocyte-derived neurotrophic factor	ARMET|ARP	0	0	0.719849	2	2	1.17704	2	3	0.805676	0	0	0.612542	0	0	0.634236	0	0	0.758645		0.850932
UBE2G2	7327	ubiquitin-conjugating enzyme E2G 2	UBC7	0	0	0.719849	2	3	1.53926	0	0	0.23695	0	0	0.612542	0	0	0.634236	0	0	0.758645		0.850932
RNF40	9810	ring finger protein 40, E3 ubiquitin protein ligase	BRE1B|RBP95|STARING	0	0	0.719849	0	0	0.452673	2	2	0.616093	0	0	0.612542	0	0	0.634236	0	0	0.758645		0.850932
LAMA3	3909	laminin, alpha 3	BM600|E170|LAMNA|LOCS|lama3a	0	0	0.719849	0	0	0.452673	9	11	2.32259	0	0	0.612542	0	0	0.634236	0	0	0.758645		0.850932
ADAMTS2	9509	ADAM metallopeptidase with thrombospondin type 1 motif, 2	ADAM-TS2|ADAMTS-2|ADAMTS-3|NPI|PC I-NP|PCI-NP|PCINP|PCPNI|PNPI	2	2	1.87182	0	0	0.452673	0	0	0.23695	0	0	0.612542	0	0	0.634236	0	0	0.758645		0.327244
ASB15	142685	ankyrin repeat and SOCS box containing 15	0	2	2	1.87182	0	0	0.452673	0	0	0.23695	0	0	0.612542	0	0	0.634236	0	0	0.758645		0.327244
S100A10	6281	S100 calcium binding protein A10	42C|ANX2L|ANX2LG|CAL1L|CLP11|Ca[1]|GP11|P11|p10	0	0	0.719849	0	0	0.452673	2	5	1.18486	0	0	0.612542	0	0	0.634236	3	7	5.00918		0.850932
LOC391722	391722	myosin regulatory light chain 12B-like	0	0	0	0.719849	0	0	0.452673	3	5	1.18486	0	0	0.612542	0	0	0.634236	2	6	4.40174		0.850932
VPS13A	23230	vacuolar protein sorting 13 homolog A (S. cerevisiae)	CHAC|CHOREIN	0	0	0.719849	0	0	0.452673	0	0	0.23695	0	0	0.612542	0	0	0.634236	2	2	1.97272		0.850932
DCPS	28960	decapping enzyme, scavenger	DCS1|HINT-5|HINT5|HSL1	0	0	0.719849	0	0	0.452673	2	5	1.18486	0	0	0.612542	0	0	0.634236	0	0	0.758645		0.850932
POLR3B	55703	polymerase (RNA) III (DNA directed) polypeptide B	C128|HLD8|INMAP|RPC2	0	0	0.719849	0	0	0.452673	9	10	2.13295	0	0	0.612542	0	0	0.634236	0	0	0.758645		0.850932
ATAD3C	219293	ATPase family, AAA domain containing 3C	0	0	0	0.719849	0	0	0.452673	4	4	0.995265	0	0	0.612542	0	0	0.634236	0	0	0.758645		0.850932
SETSIP	646817	SET-like protein	SETP18	0	0	0.719849	2	5	2.26378	2	5	1.18486	0	0	0.612542	0	0	0.634236	0	0	0.758645		0.850932
JMJD1C	221037	jumonji domain containing 1C	TRIP8	2	2	1.87182	0	0	0.452673	0	0	0.23695	0	0	0.612542	0	0	0.634236	0	0	0.758645		0.327244
FRY	10129	furry homolog (Drosophila)	13CDNA73|214K23.2|C13orf14|CG003|bA207N4.2|bA37E23.1	0	0	0.719849	0	0	0.452673	3	3	0.805676	0	0	0.612542	0	0	0.634236	0	0	0.758645		0.850932
KHDRBS1	10657	KH domain containing, RNA binding, signal transduction associated 1	Sam68|p62|p68	0	0	0.719849	6	10	4.07553	13	32	6.3067	0	0	0.612542	0	0	0.634236	0	0	0.758645		0.850932
UBXN7	26043	UBX domain protein 7	UBXD7	0	0	0.719849	0	0	0.452673	2	4	0.995265	0	0	0.612542	0	0	0.634236	0	0	0.758645		0.850932
HBG2	3048	hemoglobin, gamma G	HBG-T1|TNCY	0	0	0.719849	0	0	0.452673	0	0	0.23695	2	4	2.57318	0	0	0.634236	2	18	11.6959	3.57461	0.881068
CES1	1066	carboxylesterase 1	ACAT|CE-1|CEH|CES2|HMSE|HMSE1|PCE-1|REH|SES1|TGH|hCE-1	0	0	0.719849	2	2	1.17704	0	0	0.23695	0	0	0.612542	0	0	0.634236	0	0	0.758645		0.850932
PTP4A2	8073	protein tyrosine phosphatase type IVA, member 2	HH13|HH7-2|HU-PP-1|OV-1|PRL-2|PRL2|PTP4A|PTPCAAX2|ptp-IV1a|ptp-IV1b	2	3	2.44791	0	0	0.452673	4	7	1.56408	0	0	0.612542	0	0	0.634236	0	0	0.758645		0.250231
ABCF1	23	ATP-binding cassette, sub-family F (GCN20), member 1	ABC27|ABC50	0	0	0.719849	3	7	2.9884	6	14	2.89156	2	4	2.57318	0	0	0.634236	0	0	0.758645	3.57461	0.881068
PAPOLA	10914	poly(A) polymerase alpha	PAP	0	0	0.719849	0	0	0.452673	10	15	3.08123	0	0	0.612542	0	0	0.634236	0	0	0.758645		0.850932
SULT1A3	6818	sulfotransferase family, cytosolic, 1A, phenol-preferring, member 3	HAST|HAST3|M-PST|ST1A3|ST1A3/ST1A4|ST1A5|STM|TL-PST	0	0	0.719849	0	0	0.452673	2	4	0.995265	0	0	0.612542	0	0	0.634236	0	0	0.758645		0.850932
PTMS	5763	parathymosin	ParaT	0	0	0.719849	3	10	4.07553	0	0	0.23695	0	0	0.612542	0	0	0.634236	0	0	0.758645		0.850932
DACT1	51339	dishevelled-binding antagonist of beta-catenin 1	DAPPER|DAPPER1|DPR1|FRODO|HDPR1|THYEX3	2	2	1.87182	0	0	0.452673	2	2	0.616093	0	0	0.612542	0	0	0.634236	0	0	0.758645		0.327244
SEPT10	151011	septin 10	0	0	0	0.719849	0	0	0.452673	6	6	1.37447	0	0	0.612542	0	0	0.634236	2	3	2.57986		0.850932
CLSTN3	9746	calsyntenin 3	CDHR14|CSTN3|alcbeta	0	0	0.719849	0	0	0.452673	4	4	0.995265	0	0	0.612542	0	0	0.634236	0	0	0.758645		0.850932
LPGAT1	9926	lysophosphatidylglycerol acyltransferase 1	FAM34A|FAM34A1|NET8	3	5	3.60028	0	0	0.452673	0	0	0.23695	0	0	0.612542	0	0	0.634236	0	0	0.758645		0.170137
PPP6R3	55291	protein phosphatase 6, regulatory subunit 3	C11orf23|PP6R3|SAP190|SAPL|SAPLa|SAPS3	0	0	0.719849	0	0	0.452673	11	18	3.65028	0	0	0.612542	0	0	0.634236	0	0	0.758645		0.850932
VANGL1	81839	VANGL planar cell polarity protein 1	KITENIN|LPP2|STB2|STBM2	0	0	0.719849	0	0	0.452673	2	2	0.616093	0	0	0.612542	0	0	0.634236	0	0	0.758645		0.850932
ACAA2	10449	acetyl-CoA acyltransferase 2	DSAEC	0	0	0.719849	2	5	2.26378	2	2	0.616093	2	4	2.57318	0	0	0.634236	2	2	1.97272	3.57461	0.881068
PRRT3	285368	proline-rich transmembrane protein 3	0	3	7	4.75292	3	5	2.26378	0	0	0.23695	0	0	0.612542	0	0	0.634236	0	0	0.758645		0.128877
ARFIP1	27236	ADP-ribosylation factor interacting protein 1	HSU52521	2	2	1.87182	0	0	0.452673	5	5	1.18486	0	0	0.612542	0	0	0.634236	0	0	0.758645		0.327244
CSTF2T	23283	cleavage stimulation factor, 3' pre-RNA, subunit 2, 64kDa, tau variant	CstF-64T	0	0	0.719849	0	0	0.452673	2	2	0.616093	0	0	0.612542	0	0	0.634236	0	0	0.758645		0.850932
LOC100509457	100509457	HLA class II histocompatibility antigen, DQ alpha 1 chain-like	0	0	0	0.719849	0	0	0.452673	0	0	0.23695	0	0	0.612542	0	0	0.634236	2	2	1.97272		0.850932
SNX6	58533	sorting nexin 6	MSTP010|TFAF2	0	0	0.719849	0	0	0.452673	8	14	2.89156	0	0	0.612542	0	0	0.634236	3	3	2.57986		0.850932
DNAJB4	11080	DnaJ (Hsp40) homolog, subfamily B, member 4	DNAJW|DjB4|HLJ1	0	0	0.719849	0	0	0.452673	4	6	1.37447	0	0	0.612542	0	0	0.634236	0	0	0.758645		0.850932
PTK2	5747	protein tyrosine kinase 2	FADK|FAK|FAK1|FRNK|PPP1R71|p125FAK|pp125FAK	0	0	0.719849	3	4	1.9015	0	0	0.23695	0	0	0.612542	0	0	0.634236	0	0	0.758645		0.850932
SMARCD3	6604	SWI/SNF related, matrix associated, actin dependent regulator of chromatin, subfamily d, member 3	BAF60C|CRACD3|Rsc6p	0	0	0.719849	0	0	0.452673	5	5	1.18486	0	0	0.612542	0	0	0.634236	0	0	0.758645		0.850932
GLRX3	10539	glutaredoxin 3	GLRX4|GRX3|GRX4|PICOT|TXNL2|TXNL3	2	3	2.44791	4	5	2.26378	11	21	4.21939	3	3	2.08295	0	0	0.634236	0	0	0.758645		0.85091
SDCBP2	27111	syndecan binding protein (syntenin) 2	SITAC|SITAC18|ST-2	0	0	0.719849	0	0	0.452673	2	3	0.805676	0	0	0.612542	0	0	0.634236	0	0	0.758645		0.850932
LMAN1	3998	lectin, mannose-binding, 1	ERGIC-53|ERGIC53|F5F8D|FMFD1|MCFD1|MR60|gp58	0	0	0.719849	2	2	1.17704	4	5	1.18486	0	0	0.612542	0	0	0.634236	4	4	3.18708		0.850932
RPL31	6160	ribosomal protein L31	L31	2	2	1.87182	0	0	0.452673	5	7	1.56408	2	6	3.55379	0	0	0.634236	0	0	0.758645		1.89857
BPIFB1	92747	BPI fold containing family B, member 1	C20orf114|LPLUNC1	0	0	0.719849	0	0	0.452673	0	0	0.23695	0	0	0.612542	0	0	0.634236	2	3	2.57986		0.850932
PTRHD1	391356	peptidyl-tRNA hydrolase domain containing 1	C2orf79	0	0	0.719849	0	0	0.452673	2	3	0.805676	0	0	0.612542	0	0	0.634236	0	0	0.758645		0.850932
DIS3	22894	DIS3 exosome endoribonuclease and 3'-5' exoribonuclease	2810028N01Rik|EXOSC11|KIAA1008|RRP44|dis3p	0	0	0.719849	3	6	2.62607	25	33	6.49649	0	0	0.612542	0	0	0.634236	0	0	0.758645		0.850932
SULT1A2	6799	sulfotransferase family, cytosolic, 1A, phenol-preferring, member 2	HAST4|P-PST|ST1A2|STP2|TSPST2	0	0	0.719849	0	0	0.452673	3	3	0.805676	0	0	0.612542	0	0	0.634236	0	0	0.758645		0.850932
RANBP2	5903	RAN binding protein 2	ADANE|ANE1|IIAE3|NUP358|TRP1|TRP2	0	0	0.719849	9	21	8.06371	3	3	0.805676	0	0	0.612542	0	0	0.634236	0	0	0.758645		0.850932
IGSF1	3547	immunoglobulin superfamily, member 1	CHTE|IGCD1|IGDC1|INHBP|PGSF2|p120	0	0	0.719849	0	0	0.452673	2	2	0.616093	0	0	0.612542	0	0	0.634236	0	0	0.758645		0.850932
COL13A1	1305	collagen, type XIII, alpha 1	COLXIIIA1	0	0	0.719849	0	0	0.452673	2	2	0.616093	0	0	0.612542	0	0	0.634236	2	2	1.97272		0.850932
ARHGEF2	9181	Rho/Rac guanine nucleotide exchange factor (GEF) 2	GEF|GEF-H1|GEFH1|LFP40|P40	0	0	0.719849	2	3	1.53926	3	4	0.995265	0	0	0.612542	0	0	0.634236	0	0	0.758645		0.850932
WDR11	55717	WD repeat domain 11	BRWD2|DR11|HH14|WDR15	0	0	0.719849	0	0	0.452673	5	5	1.18486	0	0	0.612542	0	0	0.634236	0	0	0.758645		0.850932
SPATA31D1	389763	SPATA31 subfamily D, member 1	FAM75D1	0	0	0.719849	0	0	0.452673	0	0	0.23695	0	0	0.612542	0	0	0.634236	3	3	2.57986		0.850932
PGAM5	192111	phosphoglycerate mutase family member 5	BXLBV68	0	0	0.719849	2	4	1.9015	3	4	0.995265	0	0	0.612542	0	0	0.634236	0	0	0.758645		0.850932
ARHGAP26	23092	Rho GTPase activating protein 26	GRAF|GRAF1|OPHN1L|OPHN1L1	0	0	0.719849	0	0	0.452673	2	2	0.616093	0	0	0.612542	0	0	0.634236	2	2	1.97272		0.850932
GAD2	2572	glutamate decarboxylase 2 (pancreatic islets and brain, 65kDa)	GAD65	0	0	0.719849	0	0	0.452673	2	2	0.616093	0	0	0.612542	0	0	0.634236	0	0	0.758645		0.850932
CFAP45	25790	cilia and flagella associated protein 45	CCDC19|NESG1	0	0	0.719849	0	0	0.452673	0	0	0.23695	0	0	0.612542	0	0	0.634236	2	2	1.97272		0.850932
NDUFS2	4720	NADH dehydrogenase (ubiquinone) Fe-S protein 2, 49kDa (NADH-coenzyme Q reductase)	CI-49	0	0	0.719849	0	0	0.452673	2	2	0.616093	0	0	0.612542	0	0	0.634236	0	0	0.758645		0.850932
PSMC1	5700	proteasome (prosome, macropain) 26S subunit, ATPase, 1	P26S4|S4|p56	5	8	5.32934	9	16	6.25051	15	33	6.49649	6	11	6.00615	0	0	0.634236	3	3	2.57986		1.127
VAC14	55697	Vac14 homolog (S. cerevisiae)	ArPIKfyve|TAX1BP2|TRX	0	0	0.719849	0	0	0.452673	6	7	1.56408	0	0	0.612542	0	0	0.634236	0	0	0.758645		0.850932
ARPC1B	10095	actin related protein 2/3 complex, subunit 1B, 41kDa	ARC41|p40-ARC|p41-ARC	0	0	0.719849	0	0	0.452673	2	4	0.995265	2	4	2.57318	0	0	0.634236	0	0	0.758645	3.57461	0.881068
SNX18	112574	sorting nexin 18	SH3PX2|SH3PXD3B|SNAG1	3	4	3.02406	0	0	0.452673	0	0	0.23695	0	0	0.612542	0	0	0.634236	0	0	0.758645		0.202556
DARS2	55157	aspartyl-tRNA synthetase 2, mitochondrial	ASPRS|LBSL|MT-ASPRS	0	0	0.719849	0	0	0.452673	4	5	1.18486	3	4	2.57318	0	0	0.634236	0	0	0.758645	3.57461	0.881068
NKX1-1	54729	NK1 homeobox 1	HSPX153|NKX-1.1|SAX2	0	0	0.719849	0	0	0.452673	4	4	0.995265	0	0	0.612542	0	0	0.634236	0	0	0.758645		0.850932
GIGYF2	26058	GRB10 interacting GYF protein 2	GYF2|PARK11|PERQ2|PERQ3|TNRC15	0	0	0.719849	6	13	5.1629	4	4	0.995265	0	0	0.612542	0	0	0.634236	0	0	0.758645		0.850932
RBMX	27316	RNA binding motif protein, X-linked	HNRNPG|HNRPG|RBMXP1|RBMXRT|RNMX|hnRNP-G	0	0	0.719849	13	32	12.0551	5	10	2.13295	0	0	0.612542	0	0	0.634236	0	0	0.758645		0.850932
SRSF5	6430	serine/arginine-rich splicing factor 5	HRS|SFRS5|SRP40	0	0	0.719849	2	6	2.62607	6	18	3.65028	0	0	0.612542	0	0	0.634236	0	0	0.758645		0.850932
LAMA4	3910	laminin, alpha 4	CMD1JJ|LAMA3|LAMA4*-1	0	0	0.719849	0	0	0.452673	42	57	11.0538	0	0	0.612542	0	0	0.634236	0	0	0.758645		0.850932
NCOR2	9612	nuclear receptor corepressor 2	CTG26|N-CoR2|SMAP270|SMRT|SMRTE|SMRTE-tau|TNRC14|TRAC|TRAC-1|TRAC1	0	0	0.719849	2	2	1.17704	0	0	0.23695	0	0	0.612542	0	0	0.634236	0	0	0.758645		0.850932
RPS15A	6210	ribosomal protein S15a	S15a	4	6	4.17657	0	0	0.452673	8	25	4.97831	6	9	5.02506	0	0	0.634236	0	0	0.758645		1.20316
TOX2	84969	TOX high mobility group box family member 2	C20orf100|GCX-1|GCX1|dJ1108D11.2|dJ495O3.1	0	0	0.719849	0	0	0.452673	2	2	0.616093	0	0	0.612542	0	0	0.634236	0	0	0.758645		0.850932
NECAP2	55707	NECAP endocytosis associated 2	0	0	0	0.719849	0	0	0.452673	6	10	2.13295	0	0	0.612542	0	0	0.634236	0	0	0.758645		0.850932
SPIN2B	474343	spindlin family, member 2B	SPIN-2|SPIN-2B|SPIN2_duplicate|dJ323P24.2	0	0	0.719849	0	0	0.452673	2	2	0.616093	0	0	0.612542	0	0	0.634236	0	0	0.758645		0.850932
PRSS48	345062	protease, serine, 48	ESSPL	2	2	1.87182	0	0	0.452673	0	0	0.23695	0	0	0.612542	0	0	0.634236	0	0	0.758645		0.327244
ANK2	287	ankyrin 2, neuronal	ANK-2|LQT4|brank-2	0	0	0.719849	3	4	1.9015	2	2	0.616093	0	0	0.612542	0	0	0.634236	2	2	1.97272		0.850932
UPF3A	65110	UPF3 regulator of nonsense transcripts homolog A (yeast)	HUPF3A|RENT3A|UPF3	0	0	0.719849	2	2	1.17704	0	0	0.23695	0	0	0.612542	0	0	0.634236	0	0	0.758645		0.850932
NUDT16L1	84309	nudix (nucleoside diphosphate linked moiety X)-type motif 16-like 1	SDOS	0	0	0.719849	0	0	0.452673	3	3	0.805676	0	0	0.612542	0	0	0.634236	0	0	0.758645		0.850932
ZC3HAV1	56829	zinc finger CCCH-type, antiviral 1	ARTD13|FLB6421|PARP13|ZAP|ZC3H2|ZC3HDC2	0	0	0.719849	5	8	3.35075	6	6	1.37447	0	0	0.612542	0	0	0.634236	0	0	0.758645		0.850932
EMILIN2	84034	elastin microfibril interfacer 2	EMILIN-2|FOAP-10	0	0	0.719849	0	0	0.452673	14	21	4.21939	0	0	0.612542	0	0	0.634236	0	0	0.758645		0.850932
RBP1	5947	retinol binding protein 1, cellular	CRABP-I|CRBP|CRBP1|CRBPI|RBPC	3	4	3.02406	0	0	0.452673	3	3	0.805676	4	7	4.04417	0	0	0.634236	0	0	0.758645		1.33733
LAMP1	3916	lysosomal-associated membrane protein 1	CD107a|LAMPA|LGP120	2	5	3.60028	0	0	0.452673	0	0	0.23695	0	0	0.612542	0	0	0.634236	3	3	2.57986		0.170137
GTF2IRD2	84163	GTF2I repeat domain containing 2	FP630|GTF2IRD2 alpha|GTF2IRD2A	0	0	0.719849	0	0	0.452673	0	0	0.23695	0	0	0.612542	0	0	0.634236	2	2	1.97272		0.850932
RELA	5970	v-rel avian reticuloendotheliosis viral oncogene homolog A	NFKB3|p65	0	0	0.719849	0	0	0.452673	2	3	0.805676	0	0	0.612542	0	0	0.634236	0	0	0.758645		0.850932
BCL2L15	440603	BCL2-like 15	Bfk|C1orf178	0	0	0.719849	0	0	0.452673	2	2	0.616093	0	0	0.612542	0	0	0.634236	0	0	0.758645		0.850932
S1PR5	53637	sphingosine-1-phosphate receptor 5	EDG8|Edg-8|S1P5|SPPR-1|SPPR-2	0	0	0.719849	0	0	0.452673	2	2	0.616093	0	0	0.612542	0	0	0.634236	2	2	1.97272		0.850932
PHF20	51230	PHD finger protein 20	C20orf104|GLEA2|HCA58|NZF|TDRD20A|TZP	0	0	0.719849	0	0	0.452673	0	0	0.23695	0	0	0.612542	0	0	0.634236	2	2	1.97272		0.850932
HP1BP3	50809	heterochromatin protein 1, binding protein 3	HP1-BP74	0	0	0.719849	2	4	1.9015	6	13	2.7019	2	4	2.57318	0	0	0.634236	0	0	0.758645	3.57461	0.881068
ARV1	64801	ARV1 homolog (S. cerevisiae)	0	0	0	0.719849	0	0	0.452673	0	0	0.23695	0	0	0.612542	0	0	0.634236	2	2	1.97272		0.850932
TRADD	8717	TNFRSF1A-associated via death domain	Hs.89862	0	0	0.719849	0	0	0.452673	2	2	0.616093	0	0	0.612542	0	0	0.634236	0	0	0.758645		0.850932
BRCA2	675	breast cancer 2, early onset	BRCC2|BROVCA2|FACD|FAD|FAD1|FANCD|FANCD1|GLM3|PNCA2	3	3	2.44791	0	0	0.452673	0	0	0.23695	0	0	0.612542	0	0	0.634236	0	0	0.758645		0.250231
PLOD2	5352	procollagen-lysine, 2-oxoglutarate 5-dioxygenase 2	LH2|TLH	0	0	0.719849	0	0	0.452673	4	4	0.995265	0	0	0.612542	0	0	0.634236	0	0	0.758645		0.850932
PSMA8	143471	proteasome (prosome, macropain) subunit, alpha type, 8	PSMA7L	2	3	2.44791	2	6	2.62607	3	4	0.995265	2	4	2.57318	0	0	0.634236	0	0	0.758645		1.05118
MYLK	4638	myosin light chain kinase	AAT7|KRP|MLCK|MLCK1|MLCK108|MLCK210|MSTP083|MYLK1|smMLCK	0	0	0.719849	3	4	1.9015	0	0	0.23695	0	0	0.612542	0	0	0.634236	0	0	0.758645		0.850932
LSM3	27258	LSM3 homolog, U6 small nuclear RNA associated (S. cerevisiae)	SMX4|USS2|YLR438C	0	0	0.719849	0	0	0.452673	2	2	0.616093	0	0	0.612542	0	0	0.634236	0	0	0.758645		0.850932
CDC73	79577	cell division cycle 73	C1orf28|FIHP|HPTJT|HRPT1|HRPT2|HYX	0	0	0.719849	2	2	1.17704	3	4	0.995265	0	0	0.612542	0	0	0.634236	0	0	0.758645		0.850932
KIF1C	10749	kinesin family member 1C	LTXS1|SATX2|SAX2|SPAX2|SPG58	0	0	0.719849	0	0	0.452673	2	3	0.805676	0	0	0.612542	0	0	0.634236	0	0	0.758645		0.850932
ARRDC1	92714	arrestin domain containing 1	0	0	0	0.719849	0	0	0.452673	2	2	0.616093	0	0	0.612542	0	0	0.634236	0	0	0.758645		0.850932
LSM5	23658	LSM5 homolog, U6 small nuclear RNA associated (S. cerevisiae)	YER146W	0	0	0.719849	0	0	0.452673	2	2	0.616093	0	0	0.612542	0	0	0.634236	0	0	0.758645		0.850932
PYCR2	29920	pyrroline-5-carboxylate reductase family, member 2	P5CR2	0	0	0.719849	2	3	1.53926	4	6	1.37447	0	0	0.612542	0	0	0.634236	0	0	0.758645		0.850932
SKP1	6500	S-phase kinase-associated protein 1	EMC19|OCP-II|OCP2|SKP1A|TCEB1L|p19A	0	0	0.719849	0	0	0.452673	8	13	2.7019	2	4	2.57318	0	0	0.634236	2	3	2.57986	3.57461	0.881068
DEK	7913	DEK proto-oncogene	D6S231E	0	0	0.719849	3	3	1.53926	7	13	2.7019	0	0	0.612542	0	0	0.634236	0	0	0.758645		0.850932
VASP	7408	vasodilator-stimulated phosphoprotein	0	0	0	0.719849	0	0	0.452673	0	0	0.23695	0	0	0.612542	0	0	0.634236	4	4	3.18708		0.850932
PFN2	5217	profilin 2	D3S1319E|PFL	3	3	2.44791	0	0	0.452673	7	11	2.32259	0	0	0.612542	0	0	0.634236	0	0	0.758645		0.250231
LOC102723805	102723805	uncharacterized LOC102723805	0	0	0	0.719849	0	0	0.452673	2	2	0.616093	0	0	0.612542	0	0	0.634236	0	0	0.758645		0.850932
GEMIN5	25929	gem (nuclear organelle) associated protein 5	GEMIN-5	0	0	0.719849	6	7	2.9884	4	8	1.7537	0	0	0.612542	0	0	0.634236	0	0	0.758645		0.850932
EIF6	3692	eukaryotic translation initiation factor 6	CAB|EIF3A|ITGB4BP|b(2)gcn|eIF-6|p27(BBP)|p27BBP	0	0	0.719849	4	8	3.35075	7	12	2.51224	2	4	2.57318	0	0	0.634236	0	0	0.758645	3.57461	0.881068
TRAPPC5	126003	trafficking protein particle complex 5	TRS31	0	0	0.719849	0	0	0.452673	3	3	0.805676	0	0	0.612542	0	0	0.634236	0	0	0.758645		0.850932
ANXA3	306	annexin A3	ANX3	0	0	0.719849	0	0	0.452673	3	3	0.805676	0	0	0.612542	0	0	0.634236	0	0	0.758645		0.850932
RPS12	6206	ribosomal protein S12	S12	2	4	3.02406	0	0	0.452673	7	26	5.16806	0	0	0.612542	0	0	0.634236	5	11	7.43969		0.202556
NUP205	23165	nucleoporin 205kDa	C7orf14	0	0	0.719849	7	15	5.88795	23	32	6.3067	4	4	2.57318	0	0	0.634236	0	0	0.758645	3.57461	0.881068
EPHA7	2045	EPH receptor A7	EHK-3|EHK3|EK11|HEK11	0	0	0.719849	0	0	0.452673	0	0	0.23695	0	0	0.612542	0	0	0.634236	4	7	5.00918		0.850932
OTUD7B	56957	OTU deubiquitinase 7B	CEZANNE|ZA20D1	0	0	0.719849	0	0	0.452673	4	5	1.18486	0	0	0.612542	0	0	0.634236	3	3	2.57986		0.850932
PCDHA11	56138	protocadherin alpha 11	CNR7|CNRN7|CNRS7|CRNR7|PCDH-ALPHA11	0	0	0.719849	0	0	0.452673	0	0	0.23695	0	0	0.612542	0	0	0.634236	2	2	1.97272		0.850932
CHTF8	54921	CTF8, chromosome transmission fidelity factor 8 homolog (S. cerevisiae)	CTF8|DERPC	0	0	0.719849	0	0	0.452673	2	2	0.616093	0	0	0.612542	0	0	0.634236	0	0	0.758645		0.850932
SRP54	6729	signal recognition particle 54kDa	0	0	0	0.719849	2	2	1.17704	10	13	2.7019	3	4	2.57318	0	0	0.634236	0	0	0.758645	3.57461	0.881068
RSF1	51773	remodeling and spacing factor 1	HBXAP|RSF-1|XAP8|p325	0	0	0.719849	0	0	0.452673	5	6	1.37447	0	0	0.612542	0	0	0.634236	0	0	0.758645		0.850932
TOPAZ1	375337	testis and ovary specific PAZ domain containing 1	C3orf77	0	0	0.719849	0	0	0.452673	2	2	0.616093	0	0	0.612542	0	0	0.634236	0	0	0.758645		0.850932
GOLPH3	64083	golgi phosphoprotein 3 (coat-protein)	GOPP1|GPP34|MIDAS	0	0	0.719849	0	0	0.452673	3	3	0.805676	0	0	0.612542	0	0	0.634236	0	0	0.758645		0.850932
VPS41	27072	vacuolar protein sorting 41 homolog (S. cerevisiae)	HVPS41|HVSP41|hVps41p	0	0	0.719849	2	3	1.53926	0	0	0.23695	0	0	0.612542	0	0	0.634236	0	0	0.758645		0.850932
CMAS	55907	cytidine monophosphate N-acetylneuraminic acid synthetase	CSS	0	0	0.719849	0	0	0.452673	5	5	1.18486	0	0	0.612542	0	0	0.634236	0	0	0.758645		0.850932
ATP13A1	57130	ATPase type 13A1	ATP13A	0	0	0.719849	4	7	2.9884	0	0	0.23695	0	0	0.612542	0	0	0.634236	0	0	0.758645		0.850932
ANKK1	255239	ankyrin repeat and kinase domain containing 1	PKK2	0	0	0.719849	0	0	0.452673	2	2	0.616093	0	0	0.612542	0	0	0.634236	0	0	0.758645		0.850932
ANKRD23	200539	ankyrin repeat domain 23	DARP|MARP3	2	3	2.44791	0	0	0.452673	0	0	0.23695	0	0	0.612542	0	0	0.634236	0	0	0.758645		0.250231
CORO1A	11151	coronin, actin binding protein, 1A	CLABP|CLIPINA|HCORO1|IMD8|TACO|p57	0	0	0.719849	0	0	0.452673	3	3	0.805676	0	0	0.612542	0	0	0.634236	3	3	2.57986		0.850932
SET	6418	SET nuclear proto-oncogene	2PP2A|I2PP2A|IGAAD|IPP2A2|PHAPII|TAF-I|TAF-IBETA	0	0	0.719849	4	8	3.35075	3	6	1.37447	0	0	0.612542	0	0	0.634236	0	0	0.758645		0.850932
FSD1	79187	fibronectin type III and SPRY domain containing 1	GLFND|MIR1	0	0	0.719849	0	0	0.452673	5	6	1.37447	0	0	0.612542	0	0	0.634236	0	0	0.758645		0.850932
FAM193B	54540	family with sequence similarity 193, member B	IRIZIO	3	3	2.44791	4	5	2.26378	0	0	0.23695	2	2	1.59277	0	0	0.634236	2	2	1.97272		0.650664
PCNT	5116	pericentrin	KEN|MOPD2|PCN|PCNT2|PCNTB|PCTN2|SCKL4	0	0	0.719849	0	0	0.452673	2	2	0.616093	0	0	0.612542	0	0	0.634236	3	3	2.57986		0.850932
UFL1	23376	UFM1-specific ligase 1	KIAA0776|Maxer|NLBP|RCAD	0	0	0.719849	2	3	1.53926	15	18	3.65028	0	0	0.612542	0	0	0.634236	0	0	0.758645		0.850932
DAG1	1605	dystroglycan 1 (dystrophin-associated glycoprotein 1)	156DAG|A3a|AGRNR|DAG|MDDGC7|MDDGC9	0	0	0.719849	0	0	0.452673	7	19	3.83997	0	0	0.612542	0	0	0.634236	0	0	0.758645		0.850932
SLC25A10	1468	solute carrier family 25 (mitochondrial carrier; dicarboxylate transporter), member 10	DIC	0	0	0.719849	0	0	0.452673	3	3	0.805676	0	0	0.612542	0	0	0.634236	0	0	0.758645		0.850932
VPS33A	65082	vacuolar protein sorting 33 homolog A (S. cerevisiae)	0	0	0	0.719849	0	0	0.452673	4	7	1.56408	0	0	0.612542	0	0	0.634236	0	0	0.758645		0.850932
EPHA3	2042	EPH receptor A3	EK4|ETK|ETK1|HEK|HEK4|TYRO4	0	0	0.719849	0	0	0.452673	0	0	0.23695	0	0	0.612542	0	0	0.634236	2	3	2.57986		0.850932
TMOD3	29766	tropomodulin 3 (ubiquitous)	UTMOD	0	0	0.719849	0	0	0.452673	3	5	1.18486	0	0	0.612542	0	0	0.634236	0	0	0.758645		0.850932
NME6	10201	NME/NM23 nucleoside diphosphate kinase 6	IPIA-ALPHA|NDK 6|NM23-H6	0	0	0.719849	0	0	0.452673	0	0	0.23695	0	0	0.612542	0	0	0.634236	2	2	1.97272		0.850932
EIF4E	1977	eukaryotic translation initiation factor 4E	AUTS19|CBP|EIF4E1|EIF4EL1|EIF4F	2	3	2.44791	0	0	0.452673	3	6	1.37447	0	0	0.612542	0	0	0.634236	0	0	0.758645		0.250231
MOB2	81532	MOB kinase activator 2	HCCA2	0	0	0.719849	0	0	0.452673	2	2	0.616093	0	0	0.612542	0	0	0.634236	0	0	0.758645		0.850932
NPTXR	23467	neuronal pentraxin receptor	NPR	0	0	0.719849	0	0	0.452673	0	0	0.23695	0	0	0.612542	0	0	0.634236	2	2	1.97272		0.850932
INSC	387755	inscuteable homolog (Drosophila)	0	0	0	0.719849	0	0	0.452673	2	2	0.616093	0	0	0.612542	0	0	0.634236	0	0	0.758645		0.850932
PDCD10	11235	programmed cell death 10	CCM3|TFAR15	0	0	0.719849	0	0	0.452673	9	16	3.2709	0	0	0.612542	0	0	0.634236	0	0	0.758645		0.850932
NCOA3	8202	nuclear receptor coactivator 3	ACTR|AIB-1|AIB1|CAGH16|CTG26|KAT13B|RAC3|SRC-3|SRC3|TNRC14|TNRC16|TRAM-1|bHLHe42|pCIP	0	0	0.719849	0	0	0.452673	2	2	0.616093	0	0	0.612542	0	0	0.634236	0	0	0.758645		0.850932
HIP1	3092	huntingtin interacting protein 1	HIP-I|ILWEQ	0	0	0.719849	0	0	0.452673	5	7	1.56408	0	0	0.612542	0	0	0.634236	0	0	0.758645		0.850932
PRPF39	55015	pre-mRNA processing factor 39	0	0	0	0.719849	2	25	9.51475	2	2	0.616093	0	0	0.612542	0	0	0.634236	0	0	0.758645		0.850932
TMED5	50999	transmembrane emp24 protein transport domain containing 5	CGI-100|p28	0	0	0.719849	0	0	0.452673	2	2	0.616093	0	0	0.612542	0	0	0.634236	0	0	0.758645		0.850932
EMC8	10328	ER membrane protein complex subunit 8	C16orf2|C16orf4|COX4NB|FAM158B|NOC4	0	0	0.719849	0	0	0.452673	0	0	0.23695	2	4	2.57318	0	0	0.634236	0	0	0.758645	3.57461	0.881068
ACSS2	55902	acyl-CoA synthetase short-chain family member 2	ACAS2|ACECS|ACS|ACSA|dJ1161H23.1	0	0	0.719849	0	0	0.452673	2	2	0.616093	0	0	0.612542	0	0	0.634236	0	0	0.758645		0.850932
CEP104	9731	centrosomal protein 104kDa	GlyBP|KIAA0562	0	0	0.719849	0	0	0.452673	2	2	0.616093	0	0	0.612542	0	0	0.634236	0	0	0.758645		0.850932
CYR61	3491	cysteine-rich, angiogenic inducer, 61	CCN1|GIG1|IGFBP10	0	0	0.719849	0	0	0.452673	2	2	0.616093	0	0	0.612542	0	0	0.634236	2	2	1.97272		0.850932
SOD2	6648	superoxide dismutase 2, mitochondrial	IPOB|MNSOD|MVCD6	0	0	0.719849	0	0	0.452673	2	2	0.616093	0	0	0.612542	0	0	0.634236	0	0	0.758645		0.850932
FAM181B	220382	family with sequence similarity 181, member B	0	0	0	0.719849	0	0	0.452673	2	2	0.616093	0	0	0.612542	0	0	0.634236	0	0	0.758645		0.850932
NADSYN1	55191	NAD synthetase 1	0	0	0	0.719849	0	0	0.452673	0	0	0.23695	0	0	0.612542	0	0	0.634236	4	6	4.40174		0.850932
RBM22	55696	RNA binding motif protein 22	Cwc2|ZC3H16|fSAP47	0	0	0.719849	0	0	0.452673	4	4	0.995265	0	0	0.612542	0	0	0.634236	0	0	0.758645		0.850932
ATP8A2	51761	ATPase, aminophospholipid transporter, class I, type 8A, member 2	ATP|ATPIB|CAMRQ4|IB|ML-1	2	2	1.87182	2	2	1.17704	0	0	0.23695	0	0	0.612542	0	0	0.634236	0	0	0.758645		0.327244
SRCIN1	80725	SRC kinase signaling inhibitor 1	P140|SNIP	0	0	0.719849	2	2	1.17704	0	0	0.23695	0	0	0.612542	0	0	0.634236	0	0	0.758645		0.850932
BCL2L13	23786	BCL2-like 13 (apoptosis facilitator)	BCL-RAMBO|Bcl2-L-13|MIL1	0	0	0.719849	0	0	0.452673	3	4	0.995265	0	0	0.612542	0	0	0.634236	0	0	0.758645		0.850932
TSPEAR	54084	thrombospondin-type laminin G domain and EAR repeats	C21orf29|DFNB98|TSP-EAR	0	0	0.719849	0	0	0.452673	0	0	0.23695	0	0	0.612542	0	0	0.634236	2	2	1.97272		0.850932
STX7	8417	syntaxin 7	0	4	7	4.75292	0	0	0.452673	4	5	1.18486	0	0	0.612542	0	0	0.634236	0	0	0.758645		0.128877
FAM160A2	84067	family with sequence similarity 160, member A2	C11orf56	0	0	0.719849	0	0	0.452673	2	2	0.616093	0	0	0.612542	0	0	0.634236	0	0	0.758645		0.850932
H2AFY	9555	H2A histone family, member Y	H2A.y|H2A/y|H2AF12M|H2AFJ|MACROH2A1.1|mH2A1|macroH2A1.2	12	38	22.6528	9	25	9.51475	17	25	4.97831	4	9	5.02506	0	0	0.634236	0	0	0.758645		0.221829
FAM45A	404636	family with sequence similarity 45, member A	0	0	0	0.719849	0	0	0.452673	4	7	1.56408	0	0	0.612542	0	0	0.634236	0	0	0.758645		0.850932
HOOK1	51361	hook microtubule-tethering protein 1	HK1	0	0	0.719849	0	0	0.452673	0	0	0.23695	0	0	0.612542	0	0	0.634236	2	2	1.97272		0.850932
NCOR1	9611	nuclear receptor corepressor 1	N-CoR|N-CoR1|PPP1R109|TRAC1|hN-CoR	0	0	0.719849	2	4	1.9015	3	3	0.805676	0	0	0.612542	0	0	0.634236	0	0	0.758645		0.850932
L3HYPDH	112849	L-3-hydroxyproline dehydratase (trans-)	C14orf149	0	0	0.719849	2	3	1.53926	0	0	0.23695	0	0	0.612542	0	0	0.634236	2	2	1.97272		0.850932
RRBP1	6238	ribosome binding protein 1	ES/130|ES130|RRp|hES	0	0	0.719849	2	4	1.9015	0	0	0.23695	0	0	0.612542	0	0	0.634236	0	0	0.758645		0.850932
NEDD8-MDP1	100528064	NEDD8-MDP1 readthrough	0	0	0	0.719849	2	4	1.9015	0	0	0.23695	0	0	0.612542	0	0	0.634236	0	0	0.758645		0.850932
RASA3	22821	RAS p21 protein activator 3	GAP1IP4BP|GAPIII	11	20	12.2515	0	0	0.452673	0	0	0.23695	2	2	1.59277	0	0	0.634236	0	0	0.758645		0.130005
TGFBR2	7048	transforming growth factor, beta receptor II (70/80kDa)	AAT3|FAA3|LDS1B|LDS2|LDS2B|MFS2|RIIC|TAAD2|TGFR-2|TGFbeta-RII	2	2	1.87182	0	0	0.452673	0	0	0.23695	0	0	0.612542	0	0	0.634236	0	0	0.758645		0.327244
CAMK1	8536	calcium/calmodulin-dependent protein kinase I	CAMKI	0	0	0.719849	0	0	0.452673	3	4	0.995265	0	0	0.612542	0	0	0.634236	0	0	0.758645		0.850932
PZP	5858	pregnancy-zone protein	CPAMD6	0	0	0.719849	4	38	14.2335	3	7	1.56408	0	0	0.612542	0	0	0.634236	7	12	8.0475		0.850932
SWAP70	23075	SWAP switching B-cell complex 70kDa subunit	SWAP-70	0	0	0.719849	0	0	0.452673	3	3	0.805676	0	0	0.612542	0	0	0.634236	0	0	0.758645		0.850932
PPP2R1B	5519	protein phosphatase 2, regulatory subunit A, beta	PP2A-Abeta|PR65B	6	9	5.90582	2	3	1.53926	11	19	3.83997	2	2	1.59277	0	0	0.634236	4	6	4.40174		0.269694
GNL1	2794	guanine nucleotide binding protein-like 1	HSR1	0	0	0.719849	0	0	0.452673	10	21	4.21939	2	4	2.57318	0	0	0.634236	0	0	0.758645	3.57461	0.881068
NT5C1B-RDH14	100526794	NT5C1B-RDH14 readthrough	0	0	0	0.719849	0	0	0.452673	2	2	0.616093	0	0	0.612542	0	0	0.634236	0	0	0.758645		0.850932
BAZ2B	29994	bromodomain adjacent to zinc finger domain, 2B	WALp4	0	0	0.719849	0	0	0.452673	0	0	0.23695	0	0	0.612542	0	0	0.634236	3	3	2.57986		0.850932
APOBEC3B	9582	apolipoprotein B mRNA editing enzyme, catalytic polypeptide-like 3B	A3B|APOBEC1L|ARCD3|ARP4|DJ742C19.2|PHRBNL|bK150C2.2	0	0	0.719849	0	0	0.452673	4	4	0.995265	0	0	0.612542	0	0	0.634236	0	0	0.758645		0.850932
ABCA10	10349	ATP-binding cassette, sub-family A (ABC1), member 10	EST698739	0	0	0.719849	2	3	1.53926	0	0	0.23695	0	0	0.612542	0	0	0.634236	0	0	0.758645		0.850932
AAK1	22848	AP2 associated kinase 1	0	0	0	0.719849	0	0	0.452673	2	2	0.616093	0	0	0.612542	0	0	0.634236	0	0	0.758645		0.850932
MRPS23	51649	mitochondrial ribosomal protein S23	HSPC329|MRP-S23	0	0	0.719849	4	9	3.71313	0	0	0.23695	0	0	0.612542	0	0	0.634236	0	0	0.758645		0.850932
SSSCA1	10534	Sjogren syndrome/scleroderma autoantigen 1	p27	0	0	0.719849	0	0	0.452673	3	4	0.995265	0	0	0.612542	0	0	0.634236	0	0	0.758645		0.850932
SNX8	29886	sorting nexin 8	Mvp1	0	0	0.719849	3	6	2.62607	2	2	0.616093	0	0	0.612542	0	0	0.634236	0	0	0.758645		0.850932
NEDD4L	23327	neural precursor cell expressed, developmentally down-regulated 4-like, E3 ubiquitin protein ligase	NEDD4-2|NEDD4.2|RSP5|hNEDD4-2	0	0	0.719849	0	0	0.452673	0	0	0.23695	0	0	0.612542	0	0	0.634236	4	5	3.79438		0.850932
SNRPA	6626	small nuclear ribonucleoprotein polypeptide A	Mud1|U1-A|U1A	0	0	0.719849	4	15	5.88795	6	12	2.51224	0	0	0.612542	0	0	0.634236	0	0	0.758645		0.850932
GPC3	2719	glypican 3	DGSX|GTR2-2|MXR7|OCI-5|SDYS|SGB|SGBS|SGBS1	0	0	0.719849	0	0	0.452673	7	22	4.40911	0	0	0.612542	0	0	0.634236	0	0	0.758645		0.850932
DIS3L2	129563	DIS3 like 3'-5' exoribonuclease 2	FAM6A|PRLMNS|hDIS3L2	2	2	1.87182	0	0	0.452673	0	0	0.23695	0	0	0.612542	0	0	0.634236	0	0	0.758645		0.327244
GATAD1	57798	GATA zinc finger domain containing 1	CMD2B|ODAG|RG083M05.2	0	0	0.719849	0	0	0.452673	0	0	0.23695	0	0	0.612542	0	0	0.634236	2	2	1.97272		0.850932
LOC100132731	100132731	uncharacterized LOC100132731	0	0	0	0.719849	0	0	0.452673	0	0	0.23695	2	4	2.57318	0	0	0.634236	0	0	0.758645	3.57461	0.881068
EPHA5	2044	EPH receptor A5	CEK7|EHK-1|EHK1|EK7|HEK7|TYRO4	0	0	0.719849	0	0	0.452673	0	0	0.23695	0	0	0.612542	0	0	0.634236	3	4	3.18708		0.850932
EHMT2	10919	euchromatic histone-lysine N-methyltransferase 2	BAT8|C6orf30|G9A|GAT8|KMT1C|NG36	2	2	1.87182	0	0	0.452673	0	0	0.23695	0	0	0.612542	0	0	0.634236	0	0	0.758645		0.327244
SHISA7	729956	shisa family member 7	0	0	0	0.719849	2	2	1.17704	0	0	0.23695	0	0	0.612542	0	0	0.634236	0	0	0.758645		0.850932
TSNARE1	203062	t-SNARE domain containing 1	0	0	0	0.719849	0	0	0.452673	3	3	0.805676	0	0	0.612542	0	0	0.634236	0	0	0.758645		0.850932
NSFL1C	55968	NSFL1 (p97) cofactor (p47)	P47|UBX1|UBXD10|UBXN2C|dJ776F14.1	0	0	0.719849	3	7	2.9884	2	2	0.616093	0	0	0.612542	0	0	0.634236	0	0	0.758645		0.850932
HNRNPA0	10949	heterogeneous nuclear ribonucleoprotein A0	HNRPA0	0	0	0.719849	3	4	1.9015	5	10	2.13295	2	4	2.57318	0	0	0.634236	0	0	0.758645	3.57461	0.881068
CLEC3B	7123	C-type lectin domain family 3, member B	TN|TNA	0	0	0.719849	0	0	0.452673	0	0	0.23695	0	0	0.612542	0	0	0.634236	2	2	1.97272		0.850932
SAP30	8819	Sin3A-associated protein, 30kDa	0	2	2	1.87182	0	0	0.452673	0	0	0.23695	0	0	0.612542	0	0	0.634236	3	3	2.57986		0.327244
LAMTOR2	28956	late endosomal/lysosomal adaptor, MAPK and MTOR activator 2	ENDAP|HSPC003|MAPBPIP|MAPKSP1AP|ROBLD3|Ragulator2|p14	0	0	0.719849	0	0	0.452673	5	7	1.56408	0	0	0.612542	0	0	0.634236	0	0	0.758645		0.850932
ZSCAN20	7579	zinc finger and SCAN domain containing 20	KOX29|ZFP-31|ZNF31|ZNF360	0	0	0.719849	0	0	0.452673	3	3	0.805676	0	0	0.612542	0	0	0.634236	0	0	0.758645		0.850932
TIMM44	10469	translocase of inner mitochondrial membrane 44 homolog (yeast)	TIM44	0	0	0.719849	0	0	0.452673	3	4	0.995265	0	0	0.612542	0	0	0.634236	0	0	0.758645		0.850932
RHOXF1	158800	Rhox homeobox family, member 1	OTEX|PEPP1	0	0	0.719849	3	12	4.80042	0	0	0.23695	0	0	0.612542	0	0	0.634236	2	2	1.97272		0.850932
GTF3C1	2975	general transcription factor IIIC, polypeptide 1, alpha 220kDa	TFIIIC|TFIIIC220|TFIIICalpha	0	0	0.719849	4	5	2.26378	2	3	0.805676	0	0	0.612542	0	0	0.634236	0	0	0.758645		0.850932
GUK1	2987	guanylate kinase 1	GMK	0	0	0.719849	0	0	0.452673	2	2	0.616093	0	0	0.612542	0	0	0.634236	0	0	0.758645		0.850932
HEATR5B	54497	HEAT repeat containing 5B	0	0	0	0.719849	0	0	0.452673	6	6	1.37447	0	0	0.612542	0	0	0.634236	0	0	0.758645		0.850932
SLC25A1	6576	solute carrier family 25 (mitochondrial carrier; citrate transporter), member 1	CTP|D2L2AD|SEA|SLC20A3	0	0	0.719849	0	0	0.452673	0	0	0.23695	2	4	2.57318	0	0	0.634236	0	0	0.758645	3.57461	0.881068
CCNYL1	151195	cyclin Y-like 1	0	2	3	2.44791	0	0	0.452673	2	4	0.995265	0	0	0.612542	0	0	0.634236	0	0	0.758645		0.250231
MAD2L1	4085	MAD2 mitotic arrest deficient-like 1 (yeast)	HSMAD2|MAD2	0	0	0.719849	0	0	0.452673	4	5	1.18486	0	0	0.612542	0	0	0.634236	0	0	0.758645		0.850932
LZTFL1	54585	leucine zipper transcription factor-like 1	BBS17	0	0	0.719849	0	0	0.452673	4	5	1.18486	0	0	0.612542	0	0	0.634236	0	0	0.758645		0.850932
DICER1	23405	dicer 1, ribonuclease type III	DCR1|Dicer|Dicer1e|HERNA|MNG1|RMSE2	0	0	0.719849	0	0	0.452673	7	11	2.32259	0	0	0.612542	0	0	0.634236	0	0	0.758645		0.850932
MAPK8	5599	mitogen-activated protein kinase 8	JNK|JNK-46|JNK1|JNK1A2|JNK21B1/2|PRKM8|SAPK1|SAPK1c	0	0	0.719849	0	0	0.452673	0	0	0.23695	2	4	2.57318	0	0	0.634236	0	0	0.758645	3.57461	0.881068
KCNC3	3748	potassium voltage-gated channel, Shaw-related subfamily, member 3	KSHIIID|KV3.3|SCA13	0	0	0.719849	0	0	0.452673	2	2	0.616093	0	0	0.612542	0	0	0.634236	0	0	0.758645		0.850932
FAU	2197	Finkel-Biskis-Reilly murine sarcoma virus (FBR-MuSV) ubiquitously expressed	FAU1|Fub1|Fubi|MNSFbeta|RPS30|S30|asr1	0	0	0.719849	3	7	2.9884	2	4	0.995265	0	0	0.612542	0	0	0.634236	0	0	0.758645		0.850932
RGPD2	729857	RANBP2-like and GRIP domain containing 2	NUP358|RANBP2L2|RGP2	0	0	0.719849	3	6	2.62607	3	3	0.805676	0	0	0.612542	0	0	0.634236	0	0	0.758645		0.850932
RBM23	55147	RNA binding motif protein 23	CAPERbeta|RNPC4	0	0	0.719849	0	0	0.452673	0	0	0.23695	0	0	0.612542	0	0	0.634236	4	5	3.79438		0.850932
USP15	9958	ubiquitin specific peptidase 15	UNPH-2|UNPH4	0	0	0.719849	2	2	1.17704	3	4	0.995265	0	0	0.612542	0	0	0.634236	0	0	0.758645		0.850932
C3orf58	205428	chromosome 3 open reading frame 58	DIA1|GoPro49|HASF	0	0	0.719849	0	0	0.452673	3	3	0.805676	0	0	0.612542	0	0	0.634236	0	0	0.758645		0.850932
MSI2	124540	musashi RNA-binding protein 2	MSI2H	0	0	0.719849	0	0	0.452673	2	2	0.616093	0	0	0.612542	0	0	0.634236	0	0	0.758645		0.850932
LOC101928728	101928728	collagen alpha-1(III) chain-like	0	0	0	0.719849	0	0	0.452673	2	2	0.616093	0	0	0.612542	0	0	0.634236	0	0	0.758645		0.850932
LOC100507507	100507507	uncharacterized LOC100507507	0	0	0	0.719849	0	0	0.452673	2	2	0.616093	0	0	0.612542	0	0	0.634236	0	0	0.758645		0.850932
FLG2	388698	filaggrin family member 2	IFPS	0	0	0.719849	0	0	0.452673	2	2	0.616093	0	0	0.612542	0	0	0.634236	3	3	2.57986		0.850932
MTMR10	54893	myotubularin related protein 10	0	0	0	0.719849	0	0	0.452673	2	2	0.616093	0	0	0.612542	0	0	0.634236	0	0	0.758645		0.850932
ARL8A	127829	ADP-ribosylation factor-like 8A	ARL10B|GIE2	5	9	5.90582	0	0	0.452673	4	6	1.37447	5	7	4.04417	0	0	0.634236	0	0	0.758645		0.684776
NUP210	23225	nucleoporin 210kDa	GP210|POM210	0	0	0.719849	9	18	6.97571	2	3	0.805676	2	4	2.57318	0	0	0.634236	0	0	0.758645	3.57461	0.881068
ZMYM2	7750	zinc finger, MYM-type 2	FIM|MYM|RAMP|SCLL|ZNF198	0	0	0.719849	2	4	1.9015	0	0	0.23695	0	0	0.612542	0	0	0.634236	0	0	0.758645		0.850932
NASP	4678	nuclear autoantigenic sperm protein (histone-binding)	FLB7527|PRO1999	0	0	0.719849	5	9	3.71313	7	7	1.56408	0	0	0.612542	0	0	0.634236	0	0	0.758645		0.850932
PALM3	342979	paralemmin 3	0	0	0	0.719849	0	0	0.452673	2	2	0.616093	0	0	0.612542	0	0	0.634236	0	0	0.758645		0.850932
RPS4Y2	140032	ribosomal protein S4, Y-linked 2	RPS4Y2P	3	6	4.17657	2	7	2.9884	6	15	3.08123	9	29	14.8446	6	11	6.21898	0	0	0.758645	3.55426	1.48902
TXNRD1	7296	thioredoxin reductase 1	GRIM-12|TR|TR1|TRXR1|TXNR	0	0	0.719849	0	0	0.452673	5	6	1.37447	0	0	0.612542	0	0	0.634236	2	4	3.18708		0.850932
CSNK1G3	1456	casein kinase 1, gamma 3	CKI-gamma 3|CSNK1G3L	0	0	0.719849	0	0	0.452673	2	6	1.37447	0	0	0.612542	0	0	0.634236	0	0	0.758645		0.850932
TCEAL4	79921	transcription elongation factor A (SII)-like 4	NPD017|WEX7	0	0	0.719849	0	0	0.452673	0	0	0.23695	0	0	0.612542	0	0	0.634236	2	2	1.97272		0.850932
CKB	1152	creatine kinase, brain	B-CK|BCK|CKBB|HEL-211|HEL-S-29	3	7	4.75292	11	35	13.1442	22	150	28.7527	9	33	16.8108	17	34	17.9164	4	9	6.22429	3.53695	3.76955
BAG5	9529	BCL2-associated athanogene 5	BAG-5	0	0	0.719849	0	0	0.452673	5	7	1.56408	0	0	0.612542	0	0	0.634236	0	0	0.758645		0.850932
ATP5B	506	ATP synthase, H+ transporting, mitochondrial F1 complex, beta polypeptide	ATPMB|ATPSB|HEL-S-271	7	14	8.78925	21	74	27.3241	24	47	9.15443	18	61	30.5961	7	13	7.23506	14	30	19.0007	3.48108	0.823172
TSNAX	7257	translin-associated factor X	TRAX	0	0	0.719849	0	0	0.452673	6	15	3.08123	0	0	0.612542	0	0	0.634236	0	0	0.758645		0.850932
RBM27	54439	RNA binding motif protein 27	ARRS1|Psc1|ZC3H18	0	0	0.719849	2	3	1.53926	0	0	0.23695	0	0	0.612542	0	0	0.634236	0	0	0.758645		0.850932
LKAAEAR1	198437	LKAAEAR motif containing 1	C20orf201	0	0	0.719849	0	0	0.452673	0	0	0.23695	0	0	0.612542	0	0	0.634236	2	2	1.97272		0.850932
TLK2	11011	tousled-like kinase 2	HsHPK|PKU-ALPHA	0	0	0.719849	3	3	1.53926	0	0	0.23695	0	0	0.612542	0	0	0.634236	0	0	0.758645		0.850932
TMEM256	254863	transmembrane protein 256	C17orf61	0	0	0.719849	0	0	0.452673	2	2	0.616093	0	0	0.612542	0	0	0.634236	0	0	0.758645		0.850932
CDH1	999	cadherin 1, type 1, E-cadherin (epithelial)	Arc-1|CD324|CDHE|ECAD|LCAM|UVO	0	0	0.719849	0	0	0.452673	0	0	0.23695	0	0	0.612542	0	0	0.634236	4	5	3.79438		0.850932
RPL34	6164	ribosomal protein L34	L34	2	3	2.44791	0	0	0.452673	0	0	0.23695	6	16	8.45972	2	3	2.15673	0	0	0.758645	3.45589	0.88105
U2SURP	23350	U2 snRNP-associated SURP domain containing	SR140|fSAPa	0	0	0.719849	0	0	0.452673	6	9	1.94332	0	0	0.612542	0	0	0.634236	0	0	0.758645		0.850932
CBWD6	644019	COBW domain containing 6	0	0	0	0.719849	0	0	0.452673	2	2	0.616093	0	0	0.612542	0	0	0.634236	0	0	0.758645		0.850932
MLH1	4292	mutL homolog 1	COCA2|FCC2|HNPCC|HNPCC2|hMLH1	0	0	0.719849	0	0	0.452673	0	0	0.23695	0	0	0.612542	0	0	0.634236	3	3	2.57986		0.850932
SDCCAG3	10807	serologically defined colon cancer antigen 3	NY-CO-3	0	0	0.719849	0	0	0.452673	0	0	0.23695	0	0	0.612542	0	0	0.634236	10	15	9.87137		0.850932
MTA2	9219	metastasis associated 1 family, member 2	MTA1L1|PID	0	0	0.719849	0	0	0.452673	11	17	3.46058	0	0	0.612542	0	0	0.634236	0	0	0.758645		0.850932
PCDH19	57526	protocadherin 19	EFMR|EIEE9	0	0	0.719849	0	0	0.452673	2	2	0.616093	0	0	0.612542	0	0	0.634236	0	0	0.758645		0.850932
NHP2	55651	NHP2 ribonucleoprotein	DKCB2|NHP2P|NOLA2	0	0	0.719849	0	0	0.452673	2	5	1.18486	0	0	0.612542	0	0	0.634236	0	0	0.758645		0.850932
POLA1	5422	polymerase (DNA directed), alpha 1, catalytic subunit	NSX|POLA|p180	0	0	0.719849	0	0	0.452673	9	14	2.89156	0	0	0.612542	0	0	0.634236	0	0	0.758645		0.850932
CILP2	148113	cartilage intermediate layer protein 2	CLIP-2	0	0	0.719849	0	0	0.452673	3	3	0.805676	0	0	0.612542	0	0	0.634236	0	0	0.758645		0.850932
POLR2E	5434	polymerase (RNA) II (DNA directed) polypeptide E, 25kDa	RPABC1|RPB5|XAP4|hRPB25|hsRPB5	0	0	0.719849	0	0	0.452673	4	6	1.37447	0	0	0.612542	0	0	0.634236	0	0	0.758645		0.850932
NOP10	55505	NOP10 ribonucleoprotein	DKCB1|NOLA3|NOP10P	0	0	0.719849	0	0	0.452673	2	3	0.805676	0	0	0.612542	0	0	0.634236	0	0	0.758645		0.850932
SCNN1A	6337	sodium channel, non-voltage-gated 1 alpha subunit	BESC2|ENaCa|ENaCalpha|SCNEA|SCNN1	0	0	0.719849	0	0	0.452673	0	0	0.23695	0	0	0.612542	0	0	0.634236	3	3	2.57986		0.850932
ABCA4	24	ATP-binding cassette, sub-family A (ABC1), member 4	ABC10|ABCR|ARMD2|CORD3|FFM|RMP|RP19|STGD|STGD1	0	0	0.719849	0	0	0.452673	2	2	0.616093	0	0	0.612542	0	0	0.634236	0	0	0.758645		0.850932
CFAP69	79846	cilia and flagella associated protein 69	C7orf63|FAP69	0	0	0.719849	0	0	0.452673	2	2	0.616093	0	0	0.612542	0	0	0.634236	0	0	0.758645		0.850932
KLC3	147700	kinesin light chain 3	KLC2|KLC2L|KLCt|KNS2B	0	0	0.719849	0	0	0.452673	2	2	0.616093	0	0	0.612542	0	0	0.634236	0	0	0.758645		0.850932
SCAMP4	113178	secretory carrier membrane protein 4	SCAMP-4	0	0	0.719849	0	0	0.452673	2	3	0.805676	0	0	0.612542	0	0	0.634236	2	3	2.57986		0.850932
GPD1L	23171	glycerol-3-phosphate dehydrogenase 1-like	GPD1-L	0	0	0.719849	0	0	0.452673	4	5	1.18486	0	0	0.612542	0	0	0.634236	0	0	0.758645		0.850932
KIF13B	23303	kinesin family member 13B	GAKIN	0	0	0.719849	4	6	2.62607	2	3	0.805676	0	0	0.612542	0	0	0.634236	0	0	0.758645		0.850932
ENO2	2026	enolase 2 (gamma, neuronal)	HEL-S-279|NSE	2	15	9.36613	6	18	6.97571	7	40	7.82528	2	4	2.57318	0	0	0.634236	3	8	5.6167		0.274733
CCDC112	153733	coiled-coil domain containing 112	MBC1	0	0	0.719849	2	2	1.17704	0	0	0.23695	0	0	0.612542	0	0	0.634236	0	0	0.758645		0.850932
HS3ST3B1	9953	heparan sulfate (glucosamine) 3-O-sulfotransferase 3B1	30ST3B1|3OST3B1	0	0	0.719849	0	0	0.452673	4	5	1.18486	0	0	0.612542	0	0	0.634236	0	0	0.758645		0.850932
FMN1	342184	formin 1	FMN|LD	0	0	0.719849	0	0	0.452673	0	0	0.23695	0	0	0.612542	0	0	0.634236	2	3	2.57986		0.850932
ELP2	55250	elongator acetyltransferase complex subunit 2	SHINC-2|STATIP1|StIP	0	0	0.719849	0	0	0.452673	4	4	0.995265	0	0	0.612542	0	0	0.634236	0	0	0.758645		0.850932
MUC16	94025	mucin 16, cell surface associated	CA125	0	0	0.719849	0	0	0.452673	3	3	0.805676	0	0	0.612542	0	0	0.634236	10	10	6.83195		0.850932
RAB31	11031	RAB31, member RAS oncogene family	Rab22B	0	0	0.719849	0	0	0.452673	3	3	0.805676	0	0	0.612542	0	0	0.634236	0	0	0.758645	1.17518	-1.11923	1.13499
PRIM2	5558	primase, DNA, polypeptide 2 (58kDa)	PRIM2A|p58	0	0	0.719849	0	0	0.452673	7	8	1.7537	0	0	0.612542	0	0	0.634236	0	0	0.758645		0.850932
ELMO2	63916	engulfment and cell motility 2	CED-12|CED12|ELMO-2	0	0	0.719849	0	0	0.452673	9	10	2.13295	0	0	0.612542	0	0	0.634236	0	0	0.758645		0.850932
DES	1674	desmin	CSM1|CSM2|LGMD2R	0	0	0.719849	4	13	5.1629	2	11	2.32259	0	0	0.612542	0	0	0.634236	0	0	0.758645		0.850932
LIG3	3980	ligase III, DNA, ATP-dependent	LIG2	0	0	0.719849	3	3	1.53926	0	0	0.23695	0	0	0.612542	0	0	0.634236	0	0	0.758645		0.850932
SULT1A1	6817	sulfotransferase family, cytosolic, 1A, phenol-preferring, member 1	HAST1/HAST2|P-PST|PST|ST1A1|ST1A3|STP|STP1|TSPST1	0	0	0.719849	0	0	0.452673	5	7	1.56408	0	0	0.612542	0	0	0.634236	0	0	0.758645		0.850932
TUFM	7284	Tu translation elongation factor, mitochondrial	COXPD4|EF-TuMT|EFTU|P43	3	3	2.44791	6	17	6.6131	8	11	2.32259	5	16	8.45972	2	2	1.64918	3	4	3.18708	3.45589	0.67371
FHOD3	80206	formin homology 2 domain containing 3	FHOS2|Formactin2	0	0	0.719849	0	0	0.452673	0	0	0.23695	0	0	0.612542	0	0	0.634236	2	2	1.97272		0.850932
ARIH2	10425	ariadne RBR E3 ubiquitin protein ligase 2	ARI2|TRIAD1	0	0	0.719849	3	9	3.71313	4	10	2.13295	0	0	0.612542	0	0	0.634236	0	0	0.758645		0.850932
PSMA7	5688	proteasome (prosome, macropain) subunit, alpha type, 7	C6|HSPC|RC6-1|XAPC7	2	3	2.44791	6	10	4.07553	6	9	1.94332	2	4	2.57318	0	0	0.634236	0	0	0.758645		1.05118
FAM53C	51307	family with sequence similarity 53, member C	C5orf6	0	0	0.719849	0	0	0.452673	2	2	0.616093	0	0	0.612542	0	0	0.634236	0	0	0.758645		0.850932
CSTF3	1479	cleavage stimulation factor, 3' pre-RNA, subunit 3, 77kDa	CSTF-77	2	2	1.87182	0	0	0.452673	12	17	3.46058	0	0	0.612542	0	0	0.634236	0	0	0.758645		0.327244
PARP1	142	poly (ADP-ribose) polymerase 1	ADPRT|ADPRT 1|ADPRT1|ARTD1|PARP|PARP-1|PPOL|pADPRT-1	3	6	4.17657	29	74	27.3241	49	178	34.0937	11	28	14.3532	6	17	9.26784	2	3	2.57986	3.4366	2.21901
HMGB3	3149	high mobility group box 3	HMG-2a|HMG-4|HMG2A|HMG4	0	0	0.719849	3	7	2.9884	0	0	0.23695	0	0	0.612542	0	0	0.634236	0	0	0.758645		0.850932
ITIH2	3698	inter-alpha-trypsin inhibitor heavy chain 2	H2P|SHAP	0	0	0.719849	4	21	8.06371	3	10	2.13295	0	0	0.612542	0	0	0.634236	3	15	9.87137		0.850932
LINGO1	84894	leucine rich repeat and Ig domain containing 1	LERN1|LRRN6A|UNQ201	4	19	11.6743	0	0	0.452673	0	0	0.23695	0	0	0.612542	0	0	0.634236	0	0	0.758645		0.0524692
DDX24	57062	DEAD (Asp-Glu-Ala-Asp) box helicase 24	0	0	0	0.719849	2	3	1.53926	0	0	0.23695	0	0	0.612542	0	0	0.634236	0	0	0.758645		0.850932
LOC728715	728715	ovostatin homolog 2-like	0	0	0	0.719849	0	0	0.452673	2	2	0.616093	0	0	0.612542	0	0	0.634236	0	0	0.758645		0.850932
ALOX12B	242	arachidonate 12-lipoxygenase, 12R type	12R-LOX|ARCI2	0	0	0.719849	0	0	0.452673	2	2	0.616093	0	0	0.612542	0	0	0.634236	0	0	0.758645		0.850932
GRB2	2885	growth factor receptor-bound protein 2	ASH|EGFRBP-GRB2|Grb3-3|MST084|MSTP084|NCKAP2	0	0	0.719849	2	5	2.26378	5	6	1.37447	0	0	0.612542	0	0	0.634236	0	0	0.758645		0.850932
LOC102725315	102725315	putative POM121-like protein 1-like	0	0	0	0.719849	0	0	0.452673	0	0	0.23695	0	0	0.612542	0	0	0.634236	2	2	1.97272		0.850932
LBR	3930	lamin B receptor	DHCR14B|LMN2R|PHA|TDRD18	0	0	0.719849	0	0	0.452673	2	5	1.18486	0	0	0.612542	0	0	0.634236	0	0	0.758645		0.850932
HNF4A	3172	hepatocyte nuclear factor 4, alpha	HNF4|HNF4a7|HNF4a8|HNF4a9|HNF4alpha|MODY|MODY1|NR2A1|NR2A21|TCF|TCF14	0	0	0.719849	0	0	0.452673	3	4	0.995265	0	0	0.612542	0	0	0.634236	0	0	0.758645		0.850932
HNRNPF	3185	heterogeneous nuclear ribonucleoprotein F	HNRPF|OK/SW-cl.23|mcs94-1	4	9	5.90582	8	37	13.8704	12	33	6.49649	8	40	20.2536	3	7	4.18745	6	9	6.22429	3.42943	0.709037
PPP1R9B	84687	protein phosphatase 1, regulatory subunit 9B	PPP1R6|PPP1R9|SPINO|Spn	0	0	0.719849	0	0	0.452673	2	2	0.616093	0	0	0.612542	0	0	0.634236	0	0	0.758645		0.850932
TUBGCP3	10426	tubulin, gamma complex associated protein 3	104p|GCP3|Grip104|SPBC98|Spc98|Spc98p	0	0	0.719849	0	0	0.452673	4	13	2.7019	0	0	0.612542	0	0	0.634236	0	0	0.758645		0.850932
LOC102724904	102724904	monofunctional C1-tetrahydrofolate synthase, mitochondrial-like	0	0	0	0.719849	2	3	1.53926	0	0	0.23695	0	0	0.612542	0	0	0.634236	0	0	0.758645		0.850932
HEATR3	55027	HEAT repeat containing 3	SYO1	0	0	0.719849	0	0	0.452673	6	8	1.7537	0	0	0.612542	0	0	0.634236	0	0	0.758645		0.850932
PRKACA	5566	protein kinase, cAMP-dependent, catalytic, alpha	PKACA	4	6	4.17657	0	0	0.452673	6	9	1.94332	4	6	3.55379	0	0	0.634236	0	0	0.758645		0.850888
RRP1	8568	ribosomal RNA processing 1	D21S2056E|NNP-1|NOP52|RRP1A	0	0	0.719849	2	2	1.17704	0	0	0.23695	0	0	0.612542	0	0	0.634236	0	0	0.758645		0.850932
SCAMP1	9522	secretory carrier membrane protein 1	SCAMP|SCAMP37	0	0	0.719849	3	4	1.9015	5	5	1.18486	0	0	0.612542	0	0	0.634236	0	0	0.758645		0.850932
RPS6	6194	ribosomal protein S6	S6	5	12	7.63568	3	7	2.9884	13	51	9.91409	11	52	26.161	14	45	23.5204	0	0	0.758645	3.42615	3.08033
ACOX1	51	acyl-CoA oxidase 1, palmitoyl	ACOX|PALMCOX|SCOX	0	0	0.719849	0	0	0.452673	2	2	0.616093	0	0	0.612542	0	0	0.634236	0	0	0.758645		0.850932
COPA	1314	coatomer protein complex, subunit alpha	HEP-COP	10	18	11.0972	12	32	12.0551	34	92	17.7073	17	75	37.5029	12	36	18.9348	6	9	6.22429	3.3795	1.70627
FKBP3	2287	FK506 binding protein 3, 25kDa	FKBP-25|FKBP-3|FKBP25|PPIase	0	0	0.719849	2	2	1.17704	2	3	0.805676	0	0	0.612542	0	0	0.634236	0	0	0.758645		0.850932
LOC102723822	102723822	nucleolar GTP-binding protein 1-like	0	0	0	0.719849	3	3	1.53926	0	0	0.23695	0	0	0.612542	0	0	0.634236	0	0	0.758645		0.850932
HSPA4L	22824	heat shock 70kDa protein 4-like	APG-1|HSPH3|Osp94	4	8	5.32934	7	15	5.88795	25	56	10.8638	2	3	2.08295	0	0	0.634236	3	3	2.57986		0.390846
ALDH3B1	221	aldehyde dehydrogenase 3 family, member B1	ALDH4|ALDH7	0	0	0.719849	2	2	1.17704	0	0	0.23695	0	0	0.612542	0	0	0.634236	0	0	0.758645		0.850932
UBQLN2	29978	ubiquilin 2	ALS15|CHAP1|DSK2|N4BP4|PLIC2	0	0	0.719849	0	0	0.452673	4	4	0.995265	0	0	0.612542	0	0	0.634236	0	0	0.758645		0.850932
MMS19	64210	MMS19 nucleotide excision repair homolog (S. cerevisiae)	MET18|MMS19L|hMMS19	0	0	0.719849	0	0	0.452673	12	18	3.65028	0	0	0.612542	0	0	0.634236	0	0	0.758645		0.850932
PLEKHH2	130271	pleckstrin homology domain containing, family H (with MyTH4 domain) member 2	PLEKHH1L	0	0	0.719849	0	0	0.452673	2	2	0.616093	0	0	0.612542	0	0	0.634236	2	2	1.97272		0.850932
PMM2	5373	phosphomannomutase 2	CDG1|CDG1a|CDGS|PMI|PMI1|PMM 2	2	2	1.87182	0	0	0.452673	3	3	0.805676	0	0	0.612542	0	0	0.634236	0	0	0.758645		0.327244
ECE2	9718	endothelin converting enzyme 2	0	0	0	0.719849	0	0	0.452673	2	2	0.616093	0	0	0.612542	0	0	0.634236	0	0	0.758645		0.850932
POFUT2	23275	protein O-fucosyltransferase 2	C21orf80|FUT13	0	0	0.719849	0	0	0.452673	0	0	0.23695	0	0	0.612542	0	0	0.634236	2	2	1.97272		0.850932
CAPN14	440854	calpain 14	0	0	0	0.719849	0	0	0.452673	2	2	0.616093	0	0	0.612542	0	0	0.634236	0	0	0.758645		0.850932
RPS16	6217	ribosomal protein S16	S16	6	15	9.36613	0	0	0.452673	10	27	5.35781	14	63	31.5822	6	20	10.793	2	2	1.97272	3.37196	1.15234
DLG3	1741	discs, large homolog 3 (Drosophila)	MRX|MRX90|NEDLG|PPP1R82|SAP102|XLMR	0	0	0.719849	0	0	0.452673	9	10	2.13295	0	0	0.612542	0	0	0.634236	0	0	0.758645		0.850932
DNAJC8	22826	DnaJ (Hsp40) homolog, subfamily C, member 8	HSPC331|SPF31	0	0	0.719849	0	0	0.452673	2	2	0.616093	0	0	0.612542	0	0	0.634236	0	0	0.758645		0.850932
DDX39A	10212	DEAD (Asp-Glu-Ala-Asp) box polypeptide 39A	BAT1|BAT1L|DDX39|DDXL|URH49	5	7	4.75292	6	23	8.78918	13	23	4.59883	5	31	15.8276	4	10	5.71102	0	0	0.758645	3.33009	1.20158
STAP2	55620	signal transducing adaptor family member 2	BKS	0	0	0.719849	0	0	0.452673	3	3	0.805676	0	0	0.612542	0	0	0.634236	0	0	0.758645		0.850932
SLC25A6	293	solute carrier family 25 (mitochondrial carrier; adenine nucleotide translocator), member 6	2|3|AAC3|ANT|ANT 2|ANT 3|ANT3|ANT3Y	6	7	4.75292	3	5	2.26378	6	9	1.94332	11	31	15.8276	3	3	2.15673	0	0	0.758645	3.33009	0.45377
NOXA1	10811	NADPH oxidase activator 1	NY-CO-31|SDCCAG31|p51NOX	0	0	0.719849	0	0	0.452673	0	0	0.23695	0	0	0.612542	0	0	0.634236	2	2	1.97272		0.850932
MMACHC	25974	methylmalonic aciduria (cobalamin deficiency) cblC type, with homocystinuria	cblC	0	0	0.719849	0	0	0.452673	3	4	0.995265	0	0	0.612542	0	0	0.634236	0	0	0.758645		0.850932
VAMP7	6845	vesicle-associated membrane protein 7	SYBL1|TI-VAMP|TIVAMP|VAMP-7	0	0	0.719849	0	0	0.452673	6	19	3.83997	0	0	0.612542	0	0	0.634236	0	0	0.758645		0.850932
F2	2147	coagulation factor II (thrombin)	PT|RPRGL2|THPH1	0	0	0.719849	0	0	0.452673	0	0	0.23695	0	0	0.612542	0	0	0.634236	4	26	16.5646		0.850932
ATIC	471	5-aminoimidazole-4-carboxamide ribonucleotide formyltransferase/IMP cyclohydrolase	AICAR|AICARFT|HEL-S-70p|IMPCHASE|PURH	3	6	4.17657	19	41	15.3231	33	91	17.5171	11	27	13.8618	17	41	21.4819	23	38	23.8765	3.31894	5.14343
EPB41	2035	erythrocyte membrane protein band 4.1	4.1R|EL1|HE	2	2	1.87182	0	0	0.452673	7	10	2.13295	0	0	0.612542	0	0	0.634236	0	0	0.758645		0.327244
GMPR2	51292	guanosine monophosphate reductase 2	0	0	0	0.719849	0	0	0.452673	2	2	0.616093	0	0	0.612542	0	0	0.634236	0	0	0.758645		0.850932
ABHD12	26090	abhydrolase domain containing 12	ABHD12A|BEM46L2|C20orf22|PHARC|dJ965G21.2	0	0	0.719849	0	0	0.452673	0	0	0.23695	0	0	0.612542	0	0	0.634236	3	3	2.57986		0.850932
XPO6	23214	exportin 6	EXP6|RANBP20	0	0	0.719849	0	0	0.452673	6	7	1.56408	0	0	0.612542	0	0	0.634236	0	0	0.758645		0.850932
PCDH1	5097	protocadherin 1	PC42|PCDH42	6	13	8.21243	0	0	0.452673	0	0	0.23695	0	0	0.612542	0	0	0.634236	0	0	0.758645		0.0745872
GNPAT	8443	glyceronephosphate O-acyltransferase	DAP-AT|DAPAT|DHAPAT	0	0	0.719849	0	0	0.452673	2	2	0.616093	0	0	0.612542	0	0	0.634236	0	0	0.758645		0.850932
PRKACG	5568	protein kinase, cAMP-dependent, catalytic, gamma	KAPG|PKACg	0	0	0.719849	0	0	0.452673	2	2	0.616093	0	0	0.612542	0	0	0.634236	0	0	0.758645		0.850932
FKBP10	60681	FK506 binding protein 10, 65 kDa	FKBP65|OI11|OI6|PPIASE|hFKBP65	0	0	0.719849	4	13	5.1629	2	2	0.616093	0	0	0.612542	0	0	0.634236	0	0	0.758645		0.850932
SHOC2	8036	soc-2 suppressor of clear homolog (C. elegans)	SIAA0862|SOC2|SUR8	0	0	0.719849	0	0	0.452673	7	8	1.7537	0	0	0.612542	0	0	0.634236	2	2	1.97272		0.850932
DBH	1621	dopamine beta-hydroxylase (dopamine beta-monooxygenase)	DBM	3	4	3.02406	3	10	4.07553	0	0	0.23695	7	19	9.93243	0	0	0.634236	0	0	0.758645	3.28447	0.20973
MLLT6	4302	myeloid/lymphoid or mixed-lineage leukemia (trithorax homolog, Drosophila); translocated to, 6	AF17	0	0	0.719849	0	0	0.452673	2	2	0.616093	0	0	0.612542	0	0	0.634236	0	0	0.758645		0.850932
LIPA	3988	lipase A, lysosomal acid, cholesterol esterase	CESD|LAL	0	0	0.719849	0	0	0.452673	3	7	1.56408	0	0	0.612542	0	0	0.634236	0	0	0.758645		0.850932
ARHGAP17	55114	Rho GTPase activating protein 17	MST066|MST110|MSTP038|MSTP066|MSTP110|NADRIN|PP367|PP4534|RICH-1|RICH1|WBP15	0	0	0.719849	0	0	0.452673	13	28	5.54757	0	0	0.612542	0	0	0.634236	0	0	0.758645		0.850932
UBTD1	80019	ubiquitin domain containing 1	0	0	0	0.719849	0	0	0.452673	2	2	0.616093	0	0	0.612542	0	0	0.634236	0	0	0.758645		0.850932
TOMM22	56993	translocase of outer mitochondrial membrane 22 homolog (yeast)	1C9-2|MST065|MSTP065|TOM22	0	0	0.719849	2	3	1.53926	4	6	1.37447	0	0	0.612542	0	0	0.634236	2	3	2.57986		0.850932
CCDC78	124093	coiled-coil domain containing 78	C16orf25|CNM4|JFP10|hsCCDC78	0	0	0.719849	2	3	1.53926	0	0	0.23695	0	0	0.612542	0	0	0.634236	0	0	0.758645		0.850932
HSPD1	3329	heat shock 60kDa protein 1 (chaperonin)	CPN60|GROEL|HLD4|HSP-60|HSP60|HSP65|HuCHA60|SPG13	8	10	6.48238	71	247	90.7123	34	66	12.7639	15	42	21.2377	9	21	11.3014	30	52	32.4206	3.27622	1.74341
NACAD	23148	NAC alpha domain containing	0	0	0	0.719849	0	0	0.452673	0	0	0.23695	0	0	0.612542	0	0	0.634236	2	2	1.97272		0.850932
GTF2F1	2962	general transcription factor IIF, polypeptide 1, 74kDa	BTF4|RAP74|TF2F1|TFIIF	0	0	0.719849	2	4	1.9015	2	3	0.805676	0	0	0.612542	0	0	0.634236	0	0	0.758645		0.850932
KPNA5	3841	karyopherin alpha 5 (importin alpha 6)	IPOA6|SRP6	0	0	0.719849	0	0	0.452673	6	10	2.13295	0	0	0.612542	0	0	0.634236	2	2	1.97272		0.850932
SPATA7	55812	spermatogenesis associated 7	HEL-S-296|HSD-3.1|HSD3|LCA3	0	0	0.719849	0	0	0.452673	2	5	1.18486	0	0	0.612542	0	0	0.634236	2	5	3.79438		0.850932
SNX13	23161	sorting nexin 13	RGS-PX1	0	0	0.719849	3	4	1.9015	0	0	0.23695	0	0	0.612542	0	0	0.634236	0	0	0.758645		0.850932
CRABP2	1382	cellular retinoic acid binding protein 2	CRABP-II|RBP6	0	0	0.719849	0	0	0.452673	5	8	1.7537	0	0	0.612542	0	0	0.634236	0	0	0.758645		0.850932
DDX5	1655	DEAD (Asp-Glu-Ala-Asp) box helicase 5	G17P1|HLR1|HUMP68|p68	5	12	7.63568	15	62	22.9568	22	101	19.4197	11	47	23.6987	5	11	6.21898	7	13	8.65538	3.10368	0.814464
QRICH2	84074	glutamine rich 2	0	0	0	0.719849	0	0	0.452673	0	0	0.23695	0	0	0.612542	0	0	0.634236	2	2	1.97272		0.850932
POGZ	23126	pogo transposable element with ZNF domain	ZNF280E|ZNF635|ZNF635m	0	0	0.719849	2	3	1.53926	0	0	0.23695	0	0	0.612542	0	0	0.634236	0	0	0.758645		0.850932
LDLRAP1	26119	low density lipoprotein receptor adaptor protein 1	ARH|ARH1|ARH2|FHCB1|FHCB2	0	0	0.719849	0	0	0.452673	2	2	0.616093	0	0	0.612542	0	0	0.634236	0	0	0.758645		0.850932
KAT5	10524	K(lysine) acetyltransferase 5	ESA1|HTATIP|HTATIP1|PLIP|TIP|TIP60|ZC2HC5|cPLA2	0	0	0.719849	2	2	1.17704	0	0	0.23695	0	0	0.612542	0	0	0.634236	0	0	0.758645		0.850932
LOC650157	650157	peptidyl-prolyl cis-trans isomerase A-like	0	0	0	0.719849	0	0	0.452673	0	0	0.23695	0	0	0.612542	0	0	0.634236	2	2	1.97272		0.850932
TPD52L2	7165	tumor protein D52-like 2	D54	0	0	0.719849	7	23	8.78918	2	2	0.616093	0	0	0.612542	0	0	0.634236	0	0	0.758645		0.850932
ROBO3	64221	roundabout, axon guidance receptor, homolog 3 (Drosophila)	HGPPS|HGPS|RBIG1|RIG1	0	0	0.719849	0	0	0.452673	0	0	0.23695	0	0	0.612542	0	0	0.634236	2	2	1.97272		0.850932
RTCA	8634	RNA 3'-terminal phosphate cyclase	RPC|RTC1|RTCD1	0	0	0.719849	2	4	1.9015	5	7	1.56408	0	0	0.612542	0	0	0.634236	0	0	0.758645		0.850932
POLR1C	9533	polymerase (RNA) I polypeptide C, 30kDa	RPA39|RPA40|RPA5|RPAC1|TCS3	0	0	0.719849	5	9	3.71313	7	16	3.2709	0	0	0.612542	0	0	0.634236	0	0	0.758645		0.850932
GDF15	9518	growth differentiation factor 15	GDF-15|MIC-1|MIC1|NAG-1|PDF|PLAB|PTGFB	0	0	0.719849	0	0	0.452673	3	3	0.805676	0	0	0.612542	0	0	0.634236	0	0	0.758645		0.850932
VAMP1	6843	vesicle-associated membrane protein 1 (synaptobrevin 1)	SPAX1|SYB1|VAMP-1	2	2	1.87182	0	0	0.452673	2	2	0.616093	0	0	0.612542	0	0	0.634236	0	0	0.758645		0.327244
ATRN	8455	attractin	DPPT-L|MGCA	0	0	0.719849	0	0	0.452673	0	0	0.23695	0	0	0.612542	0	0	0.634236	2	2	1.97272		0.850932
RPL7	6129	ribosomal protein L7	L7|humL7-1	10	25	15.1386	12	32	12.0551	14	35	6.87611	17	94	46.8917	21	60	31.1725	0	0	0.758645	3.09749	2.05913
STK31	56164	serine/threonine kinase 31	SGK396|TDRD8	0	0	0.719849	2	2	1.17704	0	0	0.23695	0	0	0.612542	0	0	0.634236	0	0	0.758645		0.850932
DNAJC13	23317	DnaJ (Hsp40) homolog, subfamily C, member 13	RME8	2	3	2.44791	5	8	3.35075	26	30	5.92712	7	14	7.47815	6	11	6.21898	3	3	2.57986	3.05491	2.54053
NEDD8	4738	neural precursor cell expressed, developmentally down-regulated 8	NEDD-8	0	0	0.719849	2	4	1.9015	0	0	0.23695	0	0	0.612542	0	0	0.634236	0	0	0.758645		0.850932
GSTM3	2947	glutathione S-transferase mu 3 (brain)	GST5|GSTB|GSTM3-3|GTM3	0	0	0.719849	0	0	0.452673	11	19	3.83997	0	0	0.612542	0	0	0.634236	5	6	4.40174		0.850932
SLC12A9	56996	solute carrier family 12, member 9	CCC6|CIP1|WO3.3|hCCC6	0	0	0.719849	0	0	0.452673	0	0	0.23695	0	0	0.612542	0	0	0.634236	4	5	3.79438		0.850932
H1F0	3005	H1 histone family, member 0	H10|H1FV	8	41	24.3885	6	18	6.97571	3	24	4.78857	2	3	2.08295	0	0	0.634236	4	19	12.3042		0.0854071
KRT72	140807	keratin 72	K6IRS2|K6irs|KRT6|KRT6IRS2	0	0	0.719849	8	70	25.8679	0	0	0.23695	0	0	0.612542	0	0	0.634236	3	10	6.83195		0.850932
SH3BP5L	80851	SH3-binding domain protein 5-like	0	0	0	0.719849	0	0	0.452673	0	0	0.23695	0	0	0.612542	0	0	0.634236	2	2	1.97272		0.850932
TAOK1	57551	TAO kinase 1	KFC-B|MAP3K16|MARKK|PSK-2|PSK2|TAO1|hKFC-B|hTAOK1	2	5	3.60028	0	0	0.452673	0	0	0.23695	0	0	0.612542	0	0	0.634236	0	0	0.758645		0.170137
EFTUD2	9343	elongation factor Tu GTP binding domain containing 2	MFDGA|MFDM|SNRNP116|Snrp116|Snu114|U5-116KD	6	9	5.90582	12	35	13.1442	31	62	12.0038	14	35	17.7942	3	13	7.23506	7	9	6.22429	3.013	1.22507
CREBBP	1387	CREB binding protein	CBP|KAT3A|RSTS	0	0	0.719849	0	0	0.452673	4	7	1.56408	0	0	0.612542	0	0	0.634236	0	0	0.758645		0.850932
PALM2	114299	paralemmin 2	AKAP2	0	0	0.719849	0	0	0.452673	0	0	0.23695	0	0	0.612542	0	0	0.634236	2	2	1.97272		0.850932
SNTB1	6641	syntrophin, beta 1 (dystrophin-associated protein A1, 59kDa, basic component 1)	59-DAP|A1B|BSYN2|DAPA1B|SNT2|SNT2B1|TIP-43	0	0	0.719849	0	0	0.452673	2	2	0.616093	0	0	0.612542	0	0	0.634236	6	6	4.40174		0.850932
CDC27	996	cell division cycle 27	ANAPC3|APC3|CDC27Hs|D0S1430E|D17S978E|H-NUC|HNUC|NUC2	0	0	0.719849	0	0	0.452673	4	6	1.37447	0	0	0.612542	0	0	0.634236	0	0	0.758645		0.850932
OTUD5	55593	OTU deubiquitinase 5	DUBA	0	0	0.719849	0	0	0.452673	4	4	0.995265	0	0	0.612542	0	0	0.634236	0	0	0.758645		0.850932
ERP44	23071	endoplasmic reticulum protein 44	PDIA10|TXNDC4	0	0	0.719849	4	7	2.9884	3	4	0.995265	0	0	0.612542	0	0	0.634236	0	0	0.758645		0.850932
SSBP1	6742	single-stranded DNA binding protein 1, mitochondrial	Mt-SSB|SOSS-B1|SSBP|mtSSB	2	2	1.87182	0	0	0.452673	5	11	2.32259	2	4	2.57318	0	0	0.634236	0	0	0.758645		1.37469
IDH2	3418	isocitrate dehydrogenase 2 (NADP+), mitochondrial	D2HGA2|ICD-M|IDH|IDHM|IDP|IDPM|mNADP-IDH	4	6	4.17657	3	5	2.26378	0	0	0.23695	8	24	12.3879	0	0	0.634236	4	4	3.18708	2.96605	0.151856
MYH1	4619	myosin, heavy chain 1, skeletal muscle, adult	HEL71|MYHSA1|MYHa|MyHC-2X/D|MyHC-2x	0	0	0.719849	0	0	0.452673	3	5	1.18486	0	0	0.612542	0	0	0.634236	0	0	0.758645		0.850932
STX1B	112755	syntaxin 1B	STX1B1|STX1B2	4	5	3.60028	0	0	0.452673	0	0	0.23695	0	0	0.612542	0	0	0.634236	0	0	0.758645		0.170137
KIAA0020	9933	KIAA0020	HA-8|HLA-HA8|PEN|PUF6|XTP5|hPUF-A	0	0	0.719849	0	0	0.452673	8	8	1.7537	0	0	0.612542	0	0	0.634236	0	0	0.758645		0.850932
EMG1	10436	EMG1 N1-specific pseudouridine methyltransferase	C2F|Grcc2f|NEP1	0	0	0.719849	2	7	2.9884	4	5	1.18486	0	0	0.612542	0	0	0.634236	0	0	0.758645		0.850932
ZNF446	55663	zinc finger protein 446	ZKSCAN20|ZSCAN30|ZSCAN52	0	0	0.719849	0	0	0.452673	0	0	0.23695	0	0	0.612542	0	0	0.634236	2	2	1.97272		0.850932
VSTM2B	342865	V-set and transmembrane domain containing 2B	0	0	0	0.719849	0	0	0.452673	0	0	0.23695	0	0	0.612542	0	0	0.634236	2	3	2.57986		0.850932
CHD6	84181	chromodomain helicase DNA binding protein 6	CHD-6|CHD5|RIGB	2	2	1.87182	0	0	0.452673	3	3	0.805676	0	0	0.612542	0	0	0.634236	2	2	1.97272		0.327244
PDCD2L	84306	programmed cell death 2-like	0	0	0	0.719849	0	0	0.452673	3	4	0.995265	0	0	0.612542	0	0	0.634236	0	0	0.758645		0.850932
TTC1	7265	tetratricopeptide repeat domain 1	TPR1	0	0	0.719849	0	0	0.452673	2	2	0.616093	0	0	0.612542	0	0	0.634236	0	0	0.758645		0.850932
SMNDC1	10285	survival motor neuron domain containing 1	SMNR|SPF30|TDRD16C	0	0	0.719849	2	5	2.26378	0	0	0.23695	0	0	0.612542	0	0	0.634236	0	0	0.758645		0.850932
TRIP12	9320	thyroid hormone receptor interactor 12	TRIP-12|ULF	3	3	2.44791	5	8	3.35075	6	10	2.13295	0	0	0.612542	0	0	0.634236	0	0	0.758645		0.250231
C5orf24	134553	chromosome 5 open reading frame 24	0	0	0	0.719849	0	0	0.452673	0	0	0.23695	0	0	0.612542	0	0	0.634236	2	2	1.97272		0.850932
GTF2IRD2B	389524	GTF2I repeat domain containing 2B	0	0	0	0.719849	0	0	0.452673	0	0	0.23695	0	0	0.612542	0	0	0.634236	2	2	1.97272		0.850932
KDM6B	23135	lysine (K)-specific demethylase 6B	JMJD3	2	3	2.44791	2	2	1.17704	0	0	0.23695	0	0	0.612542	0	0	0.634236	0	0	0.758645		0.250231
PLEKHA1	59338	pleckstrin homology domain containing, family A (phosphoinositide binding specific) member 1	TAPP1	0	0	0.719849	0	0	0.452673	0	0	0.23695	0	0	0.612542	0	0	0.634236	2	2	1.97272		0.850932
LOC102723565	102723565	golgin subfamily A member 2-like	0	0	0	0.719849	0	0	0.452673	2	2	0.616093	0	0	0.612542	0	0	0.634236	0	0	0.758645		0.850932
EPHA6	285220	EPH receptor A6	EHK-2|EHK2|EK12|EPA6|HEK12|PRO57066	0	0	0.719849	0	0	0.452673	0	0	0.23695	0	0	0.612542	0	0	0.634236	4	7	5.00918		0.850932
MAT1A	4143	methionine adenosyltransferase I, alpha	MAT|MATA1|SAMS|SAMS1	0	0	0.719849	0	0	0.452673	2	2	0.616093	0	0	0.612542	0	0	0.634236	0	0	0.758645		0.850932
RDH14	57665	retinol dehydrogenase 14 (all-trans/9-cis/11-cis)	PAN2|SDR7C4	0	0	0.719849	0	0	0.452673	2	2	0.616093	0	0	0.612542	0	0	0.634236	0	0	0.758645		0.850932
DNAJC3	5611	DnaJ (Hsp40) homolog, subfamily C, member 3	ERdj6|HP58|P58|P58IPK|PRKRI	0	0	0.719849	0	0	0.452673	4	5	1.18486	0	0	0.612542	0	0	0.634236	0	0	0.758645		0.850932
ZFYVE9	9372	zinc finger, FYVE domain containing 9	MADHIP|NSP|PPP1R173|SARA|SMADIP	0	0	0.719849	0	0	0.452673	2	2	0.616093	0	0	0.612542	0	0	0.634236	0	0	0.758645		0.850932
DMAP1	55929	DNA methyltransferase 1 associated protein 1	DNMAP1|DNMTAP1|EAF2|MEAF2|SWC4	0	0	0.719849	0	0	0.452673	2	2	0.616093	0	0	0.612542	0	0	0.634236	0	0	0.758645		0.850932
TJP1	7082	tight junction protein 1	ZO-1	0	0	0.719849	0	0	0.452673	0	0	0.23695	0	0	0.612542	0	0	0.634236	3	4	3.18708		0.850932
ZNF114	163071	zinc finger protein 114	0	0	0	0.719849	0	0	0.452673	2	2	0.616093	0	0	0.612542	0	0	0.634236	0	0	0.758645		0.850932
CCDC114	93233	coiled-coil domain containing 114	CILD20	0	0	0.719849	0	0	0.452673	2	2	0.616093	0	0	0.612542	0	0	0.634236	0	0	0.758645		0.850932
C9orf64	84267	chromosome 9 open reading frame 64	0	0	0	0.719849	0	0	0.452673	7	8	1.7537	0	0	0.612542	0	0	0.634236	0	0	0.758645		0.850932
RAB29	8934	RAB29, member RAS oncogene family	RAB7L|RAB7L1	0	0	0.719849	0	0	0.452673	2	3	0.805676	0	0	0.612542	0	0	0.634236	0	0	0.758645	1.17518	-1.11923	1.13499
SULT1A4	445329	sulfotransferase family, cytosolic, 1A, phenol-preferring, member 4	HAST3|M-PST|ST1A3/ST1A4|ST1A4|TL-PST	0	0	0.719849	0	0	0.452673	2	4	0.995265	0	0	0.612542	0	0	0.634236	0	0	0.758645		0.850932
RABL3	285282	RAB, member of RAS oncogene family-like 3	0	0	0	0.719849	0	0	0.452673	2	4	0.995265	0	0	0.612542	0	0	0.634236	0	0	0.758645	1.17518	-1.3826	1.13499
ANK3	288	ankyrin 3, node of Ranvier (ankyrin G)	ANKYRIN-G|MRT37	0	0	0.719849	0	0	0.452673	7	7	1.56408	0	0	0.612542	0	0	0.634236	3	3	2.57986		0.850932
MAP3K9	4293	mitogen-activated protein kinase kinase kinase 9	MEKK9|MLK1|PRKE1	0	0	0.719849	0	0	0.452673	2	2	0.616093	0	0	0.612542	0	0	0.634236	0	0	0.758645		0.850932
HEATR5A	25938	HEAT repeat containing 5A	C14orf125	0	0	0.719849	0	0	0.452673	2	2	0.616093	0	0	0.612542	0	0	0.634236	0	0	0.758645		0.850932
HSPG2	3339	heparan sulfate proteoglycan 2	HSPG|PLC|PRCAN|SJA|SJS|SJS1	2	2	1.87182	0	0	0.452673	97	250	47.8537	7	10	5.51558	12	22	11.81	8	9	6.22429	2.94664	6.30934
RBBP7	5931	retinoblastoma binding protein 7	RbAp46	2	2	1.87182	0	0	0.452673	8	12	2.51224	4	5	3.06346	0	0	0.634236	0	0	0.758645		1.63662
SAP18	10284	Sin3A-associated protein, 18kDa	2HOR0202|SAP18P	0	0	0.719849	0	0	0.452673	3	3	0.805676	0	0	0.612542	0	0	0.634236	0	0	0.758645		0.850932
PLG	5340	plasminogen	0	0	0	0.719849	0	0	0.452673	0	0	0.23695	0	0	0.612542	0	0	0.634236	2	2	1.97272		0.850932
PIP4K2A	5305	phosphatidylinositol-5-phosphate 4-kinase, type II, alpha	PI5P4KA|PIP5K2A|PIP5KII-alpha|PIP5KIIA|PIPK	2	4	3.02406	0	0	0.452673	2	2	0.616093	0	0	0.612542	0	0	0.634236	4	4	3.18708		0.202556
SNRPB2	6629	small nuclear ribonucleoprotein polypeptide B	Msl1	0	0	0.719849	3	4	1.9015	4	7	1.56408	0	0	0.612542	0	0	0.634236	0	0	0.758645		0.850932
GALNT2	2590	polypeptide N-acetylgalactosaminyltransferase 2	GalNAc-T2	0	0	0.719849	0	0	0.452673	8	9	1.94332	0	0	0.612542	0	0	0.634236	0	0	0.758645		0.850932
TBK1	29110	TANK-binding kinase 1	NAK|T2K	0	0	0.719849	0	0	0.452673	7	7	1.56408	0	0	0.612542	0	0	0.634236	3	3	2.57986		0.850932
SRPK1	6732	SRSF protein kinase 1	SFRSK1	0	0	0.719849	2	6	2.62607	3	4	0.995265	0	0	0.612542	0	0	0.634236	0	0	0.758645		0.850932
VWCE	220001	von Willebrand factor C and EGF domains	URG11|VWC1	0	0	0.719849	0	0	0.452673	2	2	0.616093	0	0	0.612542	0	0	0.634236	2	2	1.97272		0.850932
EYA3	2140	EYA transcriptional coactivator and phosphatase 3	0	0	0	0.719849	2	2	1.17704	6	6	1.37447	0	0	0.612542	0	0	0.634236	0	0	0.758645		0.850932
MRPS27	23107	mitochondrial ribosomal protein S27	MRP-S27|S27mt	0	0	0.719849	2	3	1.53926	2	2	0.616093	0	0	0.612542	0	0	0.634236	0	0	0.758645		0.850932
TRIM36	55521	tripartite motif containing 36	HAPRIN|RBCC728|RNF98	0	0	0.719849	0	0	0.452673	2	2	0.616093	0	0	0.612542	0	0	0.634236	0	0	0.758645		0.850932
FRG2	448831	FSHD region gene 2	FRG2A	0	0	0.719849	0	0	0.452673	0	0	0.23695	0	0	0.612542	0	0	0.634236	2	2	1.97272		0.850932
TAOK2	9344	TAO kinase 2	MAP3K17|PSK|PSK1|PSK1-BETA|TAO1|TAO2	2	2	1.87182	0	0	0.452673	0	0	0.23695	0	0	0.612542	0	0	0.634236	0	0	0.758645		0.327244
KARS	3735	lysyl-tRNA synthetase	CMTRIB|DFNB89|KARS1|KARS2|KRS	2	2	1.87182	9	15	5.88795	15	25	4.97831	7	10	5.51558	3	5	3.17199	4	4	3.18708	2.94664	1.6946
RPS4X	6191	ribosomal protein S4, X-linked	CCG2|DXS306|RPS4|S4|SCAR|SCR10	10	21	12.8288	4	16	6.25051	16	65	12.5738	15	75	37.5029	17	49	25.5598	0	0	0.758645	2.92333	1.99237
KIAA1586	57691	KIAA1586	0	0	0	0.719849	0	0	0.452673	2	2	0.616093	0	0	0.612542	0	0	0.634236	0	0	0.758645		0.850932
RPL4	6124	ribosomal protein L4	L4	13	30	18.0274	22	51	18.9567	24	49	9.53425	20	105	52.3354	23	95	49.0727	5	5	3.79438	2.90311	2.72212
MAP2K2	5605	mitogen-activated protein kinase kinase 2	CFC4|MAPKK2|MEK2|MKK2|PRKMK2	0	0	0.719849	0	0	0.452673	10	11	2.32259	0	0	0.612542	0	0	0.634236	0	0	0.758645		0.850932
TSGA10	80705	testis specific, 10	CEP4L|CT79	0	0	0.719849	0	0	0.452673	2	2	0.616093	0	0	0.612542	0	0	0.634236	0	0	0.758645		0.850932
RPTOR	57521	regulatory associated protein of MTOR, complex 1	KOG1|Mip1	0	0	0.719849	0	0	0.452673	2	2	0.616093	0	0	0.612542	0	0	0.634236	2	2	1.97272		0.850932
HGH1	51236	HGH1 homolog (S. cerevisiae)	BRP16|BRP16L|C8orf30A|C8orf30B|FAM203A|FAM203B	0	0	0.719849	0	0	0.452673	3	4	0.995265	0	0	0.612542	0	0	0.634236	0	0	0.758645		0.850932
TMED2	10959	transmembrane emp24 domain trafficking protein 2	P24A|RNP24|p24	0	0	0.719849	0	0	0.452673	2	2	0.616093	0	0	0.612542	0	0	0.634236	0	0	0.758645		0.850932
MAML3	55534	mastermind-like 3 (Drosophila)	CAGH3|ERDA3|GDN|MAM-2|MAM2|TNRC3	0	0	0.719849	0	0	0.452673	2	2	0.616093	0	0	0.612542	0	0	0.634236	0	0	0.758645		0.850932
DDC	1644	dopa decarboxylase (aromatic L-amino acid decarboxylase)	AADC	0	0	0.719849	7	10	4.07553	0	0	0.23695	0	0	0.612542	0	0	0.634236	0	0	0.758645		0.850932
KIF14	9928	kinesin family member 14	0	0	0	0.719849	0	0	0.452673	26	42	8.205	3	3	2.08295	59	342	177.237	61	113	69.819	2.89359	246.214
EIF4G1	1981	eukaryotic translation initiation factor 4 gamma, 1	EIF-4G1|EIF4F|EIF4G|EIF4GI|P220|PARK18	0	0	0.719849	22	58	21.5019	37	101	19.4197	3	3	2.08295	2	7	4.18745	3	3	2.57986	2.89359	5.81712
DUSP7	1849	dual specificity phosphatase 7	MKPX|PYST2	0	0	0.719849	0	0	0.452673	0	0	0.23695	0	0	0.612542	0	0	0.634236	3	3	2.57986		0.850932
COPS7B	64708	COP9 signalosome subunit 7B	CSN7B|SGN7b	0	0	0.719849	0	0	0.452673	6	14	2.89156	0	0	0.612542	0	0	0.634236	0	0	0.758645		0.850932
AHSG	197	alpha-2-HS-glycoprotein	A2HS|AHS|FETUA|HSGA	2	15	9.36613	5	30	11.3291	3	7	1.56408	0	0	0.612542	0	0	0.634236	3	11	7.43969		0.0653997
PDHA1	5160	pyruvate dehydrogenase (lipoamide) alpha 1	PDHA|PDHCE1A|PHE1A	0	0	0.719849	0	0	0.452673	6	6	1.37447	0	0	0.612542	0	0	0.634236	0	0	0.758645		0.850932
HMG20A	10363	high mobility group 20A	HMGX1|HMGXB1	0	0	0.719849	0	0	0.452673	2	2	0.616093	0	0	0.612542	0	0	0.634236	0	0	0.758645		0.850932
ZSWIM4	65249	zinc finger, SWIM-type containing 4	0	0	0	0.719849	0	0	0.452673	2	2	0.616093	0	0	0.612542	0	0	0.634236	0	0	0.758645		0.850932
HTRA2	27429	HtrA serine peptidase 2	OMI|PARK13|PRSS25	0	0	0.719849	2	2	1.17704	0	0	0.23695	0	0	0.612542	0	0	0.634236	0	0	0.758645		0.850932
MRPL19	9801	mitochondrial ribosomal protein L19	L19mt|MRP-L15|MRP-L19|MRPL15|RLX1|RPML15	0	0	0.719849	2	2	1.17704	0	0	0.23695	0	0	0.612542	0	0	0.634236	0	0	0.758645		0.850932
TNRC6B	23112	trinucleotide repeat containing 6B	0	0	0	0.719849	0	0	0.452673	2	3	0.805676	0	0	0.612542	0	0	0.634236	0	0	0.758645		0.850932
[truncated: 3,291 more rows]

## Sheet: Whole
				SH-SY5Y Exosomes		SH-SY5Y WCL		SH-SY5Y Ectosomes
Gene symbol	Entrez ID	Gene description	Alternate names	No. of peptides	No. of spectral counts	No. of peptides	No. of spectral counts	No. of peptides	No. of spectral counts
SNRNP200	23020	small nuclear ribonucleoprotein 200kDa (U5)	ASCC3L1|BRR2|HELIC2|RP33|U5-200KD	0	0	19	44	24	57
RPS9	6203	ribosomal protein S9	S9	0	0	0	0	15	54
PXDN	7837	peroxidasin homolog (Drosophila)	COPOA|D2S448|D2S448E|MG50|PRG2|PXN|VPO	0	0	0	0	20	46
RPL21	6144	ribosomal protein L21	HYPT12|L21	0	0	0	0	4	45
RPL18	6141	ribosomal protein L18	L18	0	0	0	0	9	43
SUPT16H	11198	suppressor of Ty 16 homolog (S. cerevisiae)	CDC68|FACTP140|SPT16/CDC68	0	0	11	53	7	38
DDX21	9188	DEAD (Asp-Glu-Ala-Asp) box helicase 21	GUA|GURDB|RH-II/GU|RH-II/GuA	0	0	20	43	10	32
DHX15	1665	DEAH (Asp-Glu-Ala-His) box helicase 15	DBP1|DDX15|HRH2|PRP43|PRPF43|PrPp43p	0	0	13	29	15	30
RPS23	6228	ribosomal protein S23	S23	0	0	0	0	5	26
RPL26	6154	ribosomal protein L26	DBA11|L26	0	0	0	0	9	26
RPL10	6134	ribosomal protein L10	AUTSX5|DXS648|DXS648E|L10|NOV|QM	0	0	0	0	8	25
SMC3	9126	structural maintenance of chromosomes 3	BAM|BMH|CDLS3|CSPG6|HCAP|SMC3L1	0	0	8	22	19	24
NONO	4841	non-POU domain containing, octamer-binding	NMT55|NRB54|P54|P54NRB|PPP1R114	0	0	9	30	6	23
RPL26L1	51121	ribosomal protein L26-like 1	RPL26P1	0	0	0	0	7	23
UBR4	23352	ubiquitin protein ligase E3 component n-recognin 4	RBAF600|ZUBR1|p600	0	0	5	7	12	22
XRCC6	2547	X-ray repair complementing defective repair in Chinese hamster cells 6	CTC75|CTCBF|G22P1|KU70|ML8|TLAA	0	0	30	64	11	21
MCM2	4171	minichromosome maintenance complex component 2	BM28|CCNL1|CDCL1|D3S3194|MITOTIN|cdc19	0	0	14	33	9	21
RPL27A	6157	ribosomal protein L27a	L27A	0	0	0	0	5	21
NUMA1	4926	nuclear mitotic apparatus protein 1	NUMA	0	0	29	76	14	20
SRSF3	6428	serine/arginine-rich splicing factor 3	SFRS3|SRp20	0	0	3	9	5	20
UCHL1	7345	ubiquitin carboxyl-terminal esterase L1 (ubiquitin thiolesterase)	HEL-117|NDGOA|PARK5|PGP 9.5|PGP9.5|PGP95|Uch-L1	0	0	8	36	9	20
RPL17	6139	ribosomal protein L17	L17|PD-1|RPL23	0	0	0	0	6	20
RPL17-C18orf32	100526842	RPL17-C18orf32 readthrough	0	0	0	0	0	6	20
VIM	7431	vimentin	CTRCT30|HEL113	0	0	51	216	10	19
MCM5	4174	minichromosome maintenance complex component 5	CDC46|P1-CDC46	0	0	12	31	9	19
SRSF7	6432	serine/arginine-rich splicing factor 7	9G8|AAG3|SFRS7	0	0	3	11	6	19
INS-IGF2	723961	INS-IGF2 readthrough	INSIGF	0	0	0	0	4	19
INS	3630	insulin	IDDM1|IDDM2|ILPR|IRDN|MODY10	0	0	0	0	4	19
GSTP1	2950	glutathione S-transferase pi 1	DFN7|FAEES3|GST3|GSTP|HEL-S-22|PI	0	0	4	12	6	18
SLC25A3	5250	solute carrier family 25 (mitochondrial carrier; phosphate carrier), member 3	PHC|PTP	0	0	2	22	3	18
CIT	11113	citron rho-interacting serine/threonine kinase	CRIK|STK21	2	2	2	2	16	48
PRKDC	5591	protein kinase, DNA-activated, catalytic polypeptide	DNA-PKcs|DNAPK|DNPK1|HYRC|HYRC1|XRCC7|p350	4	6	78	221	41	108
SLC25A13	10165	solute carrier family 25 (aspartate/glutamate carrier), member 13	ARALAR2|CITRIN|CTLN2	0	0	13	30	12	17
CCDC25	55246	coiled-coil domain containing 25	0	0	0	0	0	2	17
XRCC5	7520	X-ray repair complementing defective repair in Chinese hamster cells 5 (double-strand-break rejoining)	KARP-1|KARP1|KU80|KUB2|Ku86|NFIV	0	0	23	69	7	16
NCL	4691	nucleolin	C23	0	0	40	128	7	16
SF3B3	23450	splicing factor 3b, subunit 3, 130kDa	RSE1|SAP130|SF3b130|STAF130	2	2	7	34	9	41
KHSRP	8570	KH-type splicing regulatory protein	FBP2|FUBP2|KSRP	0	0	15	55	11	15
PGK2	5232	phosphoglycerate kinase 2	HEL-S-272|PGKB|PGKPS|dJ417L20.2	0	0	3	10	4	15
SERBP1	26135	SERPINE1 mRNA binding protein 1	CHD3IP|HABP4L|PAI-RBP1|PAIRBP1	0	0	7	20	3	15
HNRNPA1	3178	heterogeneous nuclear ribonucleoprotein A1	ALS19|ALS20|HNRPA1|HNRPA1L3|IBMPFD3|hnRNP A1|hnRNP-A1	0	0	14	66	6	14
GANAB	23193	glucosidase, alpha; neutral AB	G2AN|GLUII	0	0	15	38	9	14
TKT	7086	transketolase	HEL107|TK|TKT1	0	0	24	84	8	14
PGM1	5236	phosphoglucomutase 1	CDG1T|GSD14	0	0	0	0	10	14
RAB2A	5862	RAB2A, member RAS oncogene family	LHX|RAB2	0	0	0	0	7	14
RPL11	6135	ribosomal protein L11	DBA7|GIG34|L11	0	0	2	6	5	14
TRIM28	10155	tripartite motif containing 28	KAP1|PPP1R157|RNF96|TF1B|TIF1B	2	2	15	35	15	37
ILF3	3609	interleukin enhancer binding factor 3, 90kDa	CBTF|DRBF|DRBP76|MMP4|MPHOSPH4|MPP4|NF-AT-90|NF110|NF110b|NF90|NF90a|NF90b|NFAR|NFAR-1|NFAR2|TCP110|TCP80	0	0	11	37	7	13
ATP6V1B2	526	ATPase, H+ transporting, lysosomal 56/58kDa, V1 subunit B2	ATP6B1B2|ATP6B2|HO57|VATB|VPP3|Vma2	0	0	3	8	4	13
SMC4	10051	structural maintenance of chromosomes 4	CAP-C|CAPC|SMC-4|SMC4L1|hCAP-C	0	0	9	11	8	13
RBM39	9584	RNA binding motif protein 39	CAPER|CAPERalpha|FSAP59|HCC1|RNPC2	0	0	4	5	3	13
HNRNPH3	3189	heterogeneous nuclear ribonucleoprotein H3 (2H9)	2H9|HNRPH3	0	0	3	8	6	13
AGRN	375790	agrin	CMSPPD	0	0	0	0	8	12
TF	7018	transferrin	PRO1557|PRO2086|TFQTL1	0	0	2	2	5	12
MCM3	4172	minichromosome maintenance complex component 3	HCC5|P1-MCM3|P1.h|RLFB	0	0	13	34	5	12
SMC1A	8243	structural maintenance of chromosomes 1A	CDLS2|DXS423E|SB1.8|SMC1|SMC1L1|SMC1alpha|SMCB	0	0	10	24	9	12
RAB35	11021	RAB35, member RAS oncogene family	H-ray|RAB1C|RAY	0	0	0	0	4	12
HSD17B10	3028	hydroxysteroid (17-beta) dehydrogenase 10	17b-HSD10|ABAD|CAMR|DUPXp11.22|ERAB|HADH2|HCD2|MHBD|MRPP2|MRX17|MRX31|MRXS10|SCHAD|SDR5C1	0	0	4	16	5	12
RAB8B	51762	RAB8B, member RAS oncogene family	0	0	0	0	0	4	12
HNRNPA3	220988	heterogeneous nuclear ribonucleoprotein A3	2610510D13Rik|D10S102|FBRNP|HNRPA3	0	0	8	18	4	12
RPL18A	6142	ribosomal protein L18a	L18A	0	0	0	0	5	12
HDAC2	3066	histone deacetylase 2	HD2|RPD3|YAF1	0	0	2	4	5	12
RPL22	6146	ribosomal protein L22	EAP|HBP15|HBP15/L22|L22	0	0	0	0	6	12
MUC19	283463	mucin 19, oligomeric	MUC-19	0	0	6	8	5	12
DHX9	1660	DEAH (Asp-Glu-Ala-His) box helicase 9	DDX9|LKP|NDH2|NDHII|RHA	6	7	32	110	25	84
RPS5	6193	ribosomal protein S5	S5	2	2	0	0	8	32
HNRNPM	4670	heterogeneous nuclear ribonucleoprotein M	CEAR|HNRNPM4|HNRPM|HNRPM4|HTGR1|NAGR1|hnRNP M	2	3	31	123	17	42
PRPF8	10594	pre-mRNA processing factor 8	HPRP8|PRP8|PRPC8|RP13|SNRNP220	2	3	15	37	22	42
TOP2B	7155	topoisomerase (DNA) II beta 180kDa	TOPIIB|top2beta	2	3	8	16	18	42
HUWE1	10075	HECT, UBA and WWE domain containing 1, E3 ubiquitin protein ligase	ARF-BP1|HECTH9|HSPC272|Ib772|LASU1|MULE|URE-B1|UREB1	0	0	11	26	5	11
ACACA	31	acetyl-CoA carboxylase alpha	ACAC|ACACAD|ACC|ACC1|ACCA	0	0	13	22	6	11
NPM1	4869	nucleophosmin (nucleolar phosphoprotein B23, numatrin)	B23|NPM	0	0	17	90	6	11
BUB3	9184	BUB3 mitotic checkpoint protein	BUB3L|hBUB3	0	0	3	6	7	11
SMARCA5	8467	SWI/SNF related, matrix associated, actin dependent regulator of chromatin, subfamily a, member 5	ISWI|SNF2H|WCRF135|hISWI|hSNF2H	0	0	7	11	6	11
ISOC1	51015	isochorismatase domain containing 1	0	0	0	5	15	7	11
RPL10L	140801	ribosomal protein L10-like	RPL10_5_1358	0	0	0	0	4	11
ELAVL4	1996	ELAV like neuron-specific RNA binding protein 4	HUD|PNEM	0	0	6	13	6	11
LRPPRC	10128	leucine-rich pentatricopeptide repeat containing	CLONE-23970|GP130|LRP130|LSFC	5	5	39	104	26	59
EMILIN1	11117	elastin microfibril interfacer 1	EMI|EMILIN|gp115	3	3	0	0	16	39
RTL1	388015	retrotransposon-like 1	MART1|Mar1|PEG11	3	5	8	13	15	56
RPL13A	23521	ribosomal protein L13a	L13A|TSTA1	3	4	6	11	15	46
PSME3	10197	proteasome (prosome, macropain) activator subunit 3 (PA28 gamma; Ki)	HEL-S-283|Ki|PA28-gamma|PA28G|PA28gamma|REG-GAMMA	0	0	3	11	4	10
AP1G1	164	adaptor-related protein complex 1, gamma 1 subunit	ADTG|CLAPG1	0	0	2	4	4	10
RPL5	6125	ribosomal protein L5	DBA6|L5|PPP1R135	0	0	3	3	3	10
SRP72	6731	signal recognition particle 72kDa	BMFF|BMFS1|HEL103	0	0	0	0	6	10
RAD50	10111	RAD50 homolog (S. cerevisiae)	NBSLD|RAD502|hRad50	0	0	0	0	8	10
P4HB	5034	prolyl 4-hydroxylase, beta polypeptide	DSI|ERBA2L|GIT|P4Hbeta|PDI|PDIA1|PHDB|PO4DB|PO4HB|PROHB	0	0	4	8	6	10
SRSF6	6431	serine/arginine-rich splicing factor 6	B52|HEL-S-91|SFRS6|SRP55	0	0	4	8	5	10
ARL3	403	ADP-ribosylation factor-like 3	ARFL3	0	0	0	0	6	10
RPS7	6201	ribosomal protein S7	DBA8|S7	0	0	0	0	6	10
KRT18	3875	keratin 18	CYK18|K18	0	0	0	0	3	10
RPL32	6161	ribosomal protein L32	L32	0	0	2	2	5	10
RAB15	376267	RAB15, member RAS oncogene family	0	0	0	0	0	2	10
MAP1A	4130	microtubule-associated protein 1A	MAP1L|MTAP1A	0	0	8	19	4	10
PRPH	5630	peripherin	NEF4|PRPH1	0	0	15	30	4	10
ALDH18A1	5832	aldehyde dehydrogenase 18 family, member A1	ARCL3A|GSAS|P5CS|PYCS	0	0	10	29	6	10
DPYSL5	56896	dihydropyrimidinase-like 5	CRAM|CRMP-5|CRMP5|Ulip6	0	0	0	0	6	10
SMURF1	57154	SMAD specific E3 ubiquitin protein ligase 1	0	0	0	0	0	2	10
ELAVL3	1995	ELAV like neuron-specific RNA binding protein 3	HUC|HUCL|PLE21	0	0	3	9	5	10
RACGAP1	29127	Rac GTPase activating protein 1	CYK4|HsCYK-4|ID-GAP|MgcRacGAP	0	0	0	0	6	9
SF3B1	23451	splicing factor 3b, subunit 1, 155kDa	Hsh155|MDS|PRP10|PRPF10|SAP155|SF3b155	0	0	10	16	5	9
DNM1L	10059	dynamin 1-like	DLP1|DRP1|DVLP|DYMPLE|EMPF|HDYNIV	0	0	12	15	5	9
MCM4	4173	minichromosome maintenance complex component 4	CDC21|CDC54|NKCD|NKGCD|P1-CDC21|hCdc21	0	0	13	24	6	9
ATXN10	25814	ataxin 10	E46L|HUMEEP|SCA10	0	0	2	3	6	9
TPM3	7170	tropomyosin 3	CAPM1|CFTD|HEL-189|HEL-S-82p|NEM1|OK/SW-cl.5|TM-5|TM3|TM30|TM30nm|TM5|TPMsk3|TRK|hscp30	0	0	15	57	5	9
PPP2R5D	5528	protein phosphatase 2, regulatory subunit B', delta	B56D	0	0	3	4	3	9
CCAR2	57805	cell cycle and apoptosis regulator 2	DBC-1|DBC1|KIAA1967|NET35|p30 DBC|p30DBC	0	0	14	35	3	9
ARPC3	10094	actin related protein 2/3 complex, subunit 3, 21kDa	ARC21|p21-Arc	0	0	0	0	5	9
RPL23A	6147	ribosomal protein L23a	L23A|MDA20	0	0	4	11	4	9
HADHA	3030	hydroxyacyl-CoA dehydrogenase/3-ketoacyl-CoA thiolase/enoyl-CoA hydratase (trifunctional protein), alpha subunit	ECHA|GBP|HADH|LCEH|LCHAD|MTPA|TP-ALPHA	0	0	19	65	5	9
RPL9	6133	ribosomal protein L9	L9|NPC-A-16	0	0	2	3	3	9
ATP6V1B1	525	ATPase, H+ transporting, lysosomal 56/58kDa, V1 subunit B1	ATP6B1|RTA1B|VATB|VMA2|VPP3	0	0	0	0	3	9
NUDT21	11051	nudix (nucleoside diphosphate linked moiety X)-type motif 21	CFIM25|CPSF5	0	0	2	3	5	9
RAB39B	116442	RAB39B, member RAS oncogene family	MRX72	0	0	0	0	4	9
LYPLA2	11313	lysophospholipase II	APT-2|DJ886K2.4	0	0	3	5	3	9
FGFR1	2260	fibroblast growth factor receptor 1	BFGFR|CD331|CEK|FGFBR|FGFR-1|FLG|FLT-2|FLT2|HBGFR|HH2|HRTFDS|KAL2|N-SAM|OGD|bFGF-R-1	0	0	0	0	2	9
ATP5O	539	ATP synthase, H+ transporting, mitochondrial F1 complex, O subunit	ATPO|OSCP	0	0	4	10	5	9
PCSK6	5046	proprotein convertase subtilisin/kexin type 6	PACE4|SPC4	0	0	0	0	3	9
RALY	22913	RALY heterogeneous nuclear ribonucleoprotein	HNRPCL2|P542	0	0	4	14	6	9
DDX50	79009	DEAD (Asp-Glu-Ala-Asp) box polypeptide 50	GU2|GUB|RH-II/GuB|mcdrh	0	0	4	13	3	9
IWS1	55677	IWS1 homolog (S. cerevisiae)	0	0	0	0	0	3	9
HNRNPU	3192	heterogeneous nuclear ribonucleoprotein U (scaffold attachment factor A)	HNRPU|SAF-A|U21.1|hnRNP U	5	16	32	175	17	138
SFPQ	6421	splicing factor proline/glutamine-rich	POMP100|PPP1R140|PSF	2	2	17	51	10	25
IARS	3376	isoleucyl-tRNA synthetase	IARS1|ILERS|ILRS|IRS|PRO0785	4	5	15	36	22	46
SYNCRIP	10492	synaptotagmin binding, cytoplasmic RNA interacting protein	GRY-RBP|GRYRBP|HNRNPQ|HNRPQ1|NSAP1|PP68|hnRNP-Q	4	6	10	23	8	53
XPO5	57510	exportin 5	exp5	0	0	5	10	4	8
RPA1	6117	replication protein A1, 70kDa	HSSB|MST075|REPA1|RF-A|RP-A|RPA70	0	0	3	6	4	8
SCFD1	23256	sec1 family domain containing 1	C14orf163|RA410|SLY1|SLY1P|STXBP1L2	0	0	4	11	4	8
HCFC1	3054	host cell factor C1	CFF|HCF-1|HCF1|HFC1|MRX3|PPP1R89|VCAF	0	0	6	27	2	8
PRPF19	27339	pre-mRNA processing factor 19	NMP200|PRP19|PSO4|SNEV|UBOX4|hPSO4	0	0	3	3	5	8
PRDX4	10549	peroxiredoxin 4	AOE37-2|AOE372|HEL-S-97n|PRX-4	0	0	2	8	3	8
XPO7	23039	exportin 7	EXP7|RANBP16	0	0	2	4	7	8
RPS17	6218	ribosomal protein S17	DBA4|RPS17L|RPS17L1|RPS17L2|S17	0	0	0	0	4	8
RAB18	22931	RAB18, member RAS oncogene family	RAB18LI1|WARBM3	0	0	0	0	5	8
MSH6	2956	mutS homolog 6	GTBP|GTMBP|HNPCC5|HSAP|p160	0	0	7	11	4	8
MAK	4117	male germ cell-associated kinase	RP62|dJ417M14.2	0	0	0	0	2	8
NOP56	10528	NOP56 ribonucleoprotein	NOL5A|SCA36	0	0	7	17	4	8
PLOD3	8985	procollagen-lysine, 2-oxoglutarate 5-dioxygenase 3	LH3	0	0	2	7	4	8
DKC1	1736	dyskeratosis congenita 1, dyskerin	CBF5|DKC|DKCX|NAP57|NOLA4|XAP101	0	0	0	0	2	8
LOC100996747	100996747	40S ribosomal protein S26-like	0	0	0	0	0	2	8
DDX18	8886	DEAD (Asp-Glu-Ala-Asp) box polypeptide 18	MrDb	0	0	3	4	4	8
SLC25A12	8604	solute carrier family 25 (aspartate/glutamate carrier), member 12	AGC1|ARALAR	0	0	5	9	4	8
ICK	22858	intestinal cell (MAK-like) kinase	ECO|LCK2|MRK	0	0	0	0	2	8
CDK20	23552	cyclin-dependent kinase 20	CCRK|CDCH|P42|PNQALRE	0	0	0	0	2	8
PRDX1	5052	peroxiredoxin 1	MSP23|NKEF-A|NKEFA|PAG|PAGA|PAGB|PRX1|PRXI|TDPX2	2	3	10	34	12	30
ACOT7	11332	acyl-CoA thioesterase 7	ACH1|ACT|BACH|CTE-II|LACH|LACH1|hBACH	2	3	9	22	7	30
HNRNPL	3191	heterogeneous nuclear ribonucleoprotein L	HNRPL|hnRNP-L	2	3	7	20	12	29
LAMA5	3911	laminin, alpha 5	0	2	2	0	0	11	21
RPS14	6208	ribosomal protein S14	EMTB|S14	2	2	5	20	9	21
MAP1B	4131	microtubule-associated protein 1B	FUTSCH|MAP5|PPP1R102	2	3	30	109	8	27
LARS	51520	leucyl-tRNA synthetase	HSPC192|LARS1|LEURS|LEUS|LFIS|LRS|PIG44|RNTLS|hr025Cl	2	3	15	37	11	27
LAMC1	3915	laminin, gamma 1 (formerly LAMB2)	LAMB2	0	0	7	14	5	7
ATP6AP2	10159	ATPase, H+ transporting, lysosomal accessory protein 2	APT6M8-9|ATP6IP2|ATP6M8-9|ELDF10|M8-9|MRXE|MRXSH|MSTP009|PRR|RENR|XMRE|XPDS	0	0	0	0	4	7
PLTP	5360	phospholipid transfer protein	BPIFE|HDLCQ9	0	0	0	0	5	7
CPE	1363	carboxypeptidase E	0	0	0	0	0	4	7
EIF3H	8667	eukaryotic translation initiation factor 3, subunit H	EIF3S3|eIF3-gamma|eIF3-p40	0	0	2	9	2	7
MYL12A	10627	myosin, light chain 12A, regulatory, non-sarcomeric	HEL-S-24|MLCB|MRCL3|MRLC3|MYL2B	0	0	2	6	3	7
MYL12B	103910	myosin, light chain 12B, regulatory	MLC-B|MRLC2	0	0	2	6	3	7
MYBBP1A	10514	MYB binding protein (P160) 1a	P160|PAP2	0	0	13	23	5	7
EIF3K	27335	eukaryotic translation initiation factor 3, subunit K	EIF3-p28|EIF3S12|HSPC029|M9|MSTP001|PLAC-24|PLAC24|PRO1474|PTD001	0	0	0	0	4	7
AHSA1	10598	AHA1, activator of heat shock 90kDa protein ATPase homolog 1 (yeast)	AHA1|C14orf3|p38	0	0	3	6	3	7
PDIA3	2923	protein disulfide isomerase family A, member 3	ER60|ERp57|ERp60|ERp61|GRP57|GRP58|HEL-S-269|HEL-S-93n|HsT17083|P58|PI-PLC	0	0	20	54	5	7
HNRNPAB	3182	heterogeneous nuclear ribonucleoprotein A/B	ABBP1|HNRPAB	0	0	6	9	2	7
RBBP4	5928	retinoblastoma binding protein 4	NURF55|RBAP48|lin-53	0	0	0	0	5	7
MSH2	4436	mutS homolog 2	COCA1|FCC1|HNPCC|HNPCC1|LCFS2	0	0	7	11	7	7
UBE2M	9040	ubiquitin-conjugating enzyme E2M	UBC-RS2|UBC12|hUbc12	0	0	0	0	4	7
PPM1G	5496	protein phosphatase, Mg2+/Mn2+ dependent, 1G	PP2CG|PP2CGAMMA|PPP2CG	0	0	6	11	4	7
PDHB	5162	pyruvate dehydrogenase (lipoamide) beta	PDHBD|PDHE1-B|PHE1B	0	0	2	7	3	7
RPS10	6204	ribosomal protein S10	DBA9|S10	0	0	2	11	3	7
SORD	6652	sorbitol dehydrogenase	HEL-S-95n|SORD1	0	0	4	7	4	7
RAB2B	84932	RAB2B, member RAS oncogene family	0	0	0	0	0	4	7
LONP1	9361	lon peptidase 1, mitochondrial	LON|LONP|LonHS|PIM1|PRSS15|hLON	0	0	10	21	5	7
SAR1B	51128	secretion associated, Ras related GTPase 1B	ANDD|CMRD|GTBPB|SARA2	0	0	0	0	3	7
MTHFD1L	25902	methylenetetrahydrofolate dehydrogenase (NADP+ dependent) 1-like	FTHFSDC1|MTC1THFS|dJ292B18.2	0	0	7	10	5	7
RPL35A	6165	ribosomal protein L35a	DBA5|L35A	0	0	0	0	4	7
RAB39A	54734	RAB39A, member RAS oncogene family	RAB39	0	0	0	0	2	7
HDAC1	3065	histone deacetylase 1	GON-10|HD1|RPD3|RPD3L1	0	0	2	4	3	7
RAB12	201475	RAB12, member RAS oncogene family	0	0	0	0	0	2	7
RRP12	23223	ribosomal RNA processing 12 homolog (S. cerevisiae)	KIAA0690	0	0	3	5	3	7
RPL29	6159	ribosomal protein L29	HIP|HUMRPL29|L29|RPL29P10|RPL29_3_370	0	0	5	18	3	7
RPL19	6143	ribosomal protein L19	L19	2	3	8	21	9	26
HYOU1	10525	hypoxia up-regulated 1	GRP-170|Grp170|HSP12A|ORP-150|ORP150	2	2	14	42	12	19
EIF3A	8661	eukaryotic translation initiation factor 3, subunit A	EIF3|EIF3S10|P167|TIF32|eIF3-p170|eIF3-theta|p180|p185	4	9	27	66	14	62
TOP2A	7153	topoisomerase (DNA) II alpha 170kDa	TOP2|TP2A	3	4	21	46	14	31
RPL28	6158	ribosomal protein L28	L28	4	5	2	5	8	36
MCM7	4176	minichromosome maintenance complex component 7	CDC47|MCM2|P1.1-MCM3|P1CDC47|P85MCM|PNAS146|PPP1R104	2	2	19	44	13	18
VARS	7407	valyl-tRNA synthetase	G7A|VARS1|VARS2	8	9	21	52	22	59
MCM6	4175	minichromosome maintenance complex component 6	MCG40308|Mis5|P105MCM	0	0	15	22	3	6
SSRP1	6749	structure specific recognition protein 1	FACT|FACT80|T160	0	0	8	17	3	6
SRP68	6730	signal recognition particle 68kDa	0	0	0	5	8	5	6
COPZ1	22818	coatomer protein complex, subunit zeta 1	COPZ|HSPC181|zeta-COP|zeta1-COP	0	0	0	0	2	6
DHX30	22907	DEAH (Asp-Glu-Ala-His) box helicase 30	DDX30|RETCOR	0	0	8	17	4	6
TTC37	9652	tetratricopeptide repeat domain 37	KIAA0372|Ski3	0	0	7	9	3	6
DNM3	26052	dynamin 3	Dyna III	0	0	2	3	2	6
SRSF4	6429	serine/arginine-rich splicing factor 4	SFRS4|SRP75	0	0	2	6	2	6
SF3A3	10946	splicing factor 3a, subunit 3, 60kDa	PRP9|PRPF9|SAP61|SF3a60	0	0	3	4	5	6
NSUN2	54888	NOP2/Sun RNA methyltransferase family, member 2	MISU|MRT5|SAKI|TRM4	0	0	4	7	4	6
UCHL5	51377	ubiquitin carboxyl-terminal hydrolase L5	CGI-70|INO80R|UCH-L5|UCH37	0	0	3	5	5	6
PARK7	11315	parkinson protein 7	DJ-1|DJ1|HEL-S-67p	0	0	3	7	3	6
FARSA	2193	phenylalanyl-tRNA synthetase, alpha subunit	CML33|FARSL|FARSLA|FRSA|PheHA	0	0	3	10	4	6
DNAJB1	3337	DnaJ (Hsp40) homolog, subfamily B, member 1	HSPF1|Hdj1|Hsp40|RSPH16B|Sis1	0	0	2	2	4	6
SFXN1	94081	sideroflexin 1	0	0	0	5	14	4	6
C14orf166	51637	chromosome 14 open reading frame 166	CGI99|CLE|CLE7|LCRP369|RLLM1	0	0	0	0	3	6
PPIH	10465	peptidylprolyl isomerase H (cyclophilin H)	CYP-20|CYPH|SnuCyp-20|USA-CYP	0	0	0	0	4	6
AK1	203	adenylate kinase 1	HTL-S-58j	0	0	0	0	3	6
SAR1A	56681	secretion associated, Ras related GTPase 1A	SAR1|SARA1|Sara|masra2	0	0	0	0	3	6
RPS21	6227	ribosomal protein S21	HLDF|S21	0	0	9	33	3	6
THOC2	57187	THO complex 2	CXorf3|THO2|dJ506G2.1|hTREX120	0	0	4	8	4	6
YKT6	10652	YKT6 v-SNARE homolog (S. cerevisiae)	0	0	0	0	0	3	6
OAT	4942	ornithine aminotransferase	GACR|HOGA|OATASE|OKT	0	0	5	7	4	6
PRDX3	10935	peroxiredoxin 3	AOP-1|AOP1|HBC189|MER5|PRO1748|SP-22|prx-III	0	0	2	4	3	6
ACACB	32	acetyl-CoA carboxylase beta	ACC2|ACCB|HACC275	0	0	6	7	4	6
ANP32E	81611	acidic (leucine-rich) nuclear phosphoprotein 32 family, member E	LANP-L|LANPL	0	0	3	6	2	6
ELP3	55140	elongator acetyltransferase complex subunit 3	KAT9	0	0	0	0	4	6
HP	3240	haptoglobin	BP|HP2ALPHA2|HPA1S	0	0	0	0	4	6
DPYSL4	10570	dihydropyrimidinase-like 4	CRMP3|DRP-4|ULIP4	0	0	0	0	4	6
CHGA	1113	chromogranin A (parathyroid secretory protein 1)	CGA	0	0	0	0	6	6
C14orf93	60686	chromosome 14 open reading frame 93	0	0	0	0	0	2	6
ELAVL2	1993	ELAV like neuron-specific RNA binding protein 2	HEL-N1|HELN1|HUB	0	0	4	10	3	6
RPL3	6122	ribosomal protein L3	ASC-1|L3|TARBP-B	7	16	4	23	13	97
PSMD3	5709	proteasome (prosome, macropain) 26S subunit, non-ATPase, 3	P58|RPN3|S3|TSTA2	4	5	5	10	13	34
HPX	3263	hemopexin	HX	3	9	0	0	7	55
USO1	8615	USO1 vesicle transport factor	P115|TAP|VDP	3	3	3	6	13	21
EIF3L	51386	eukaryotic translation initiation factor 3, subunit L	EIF3EIP|EIF3S11|EIF3S6IP|HSPC021|HSPC025|MSTP005	2	3	4	5	12	21
FN1	2335	fibronectin 1	CIG|ED-B|FINC|FN|FNZ|GFND|GFND2|LETS|MSF	5	5	0	0	12	31
RPL15	6138	ribosomal protein L15	DBA12|EC45|L15|RPL10|RPLY10|RPYL10	4	5	4	9	8	31
HNRNPK	3190	heterogeneous nuclear ribonucleoprotein K	CSBP|HNRPK|TUNP	4	11	20	68	13	60
DDX39B	7919	DEAD (Asp-Glu-Ala-Asp) box polypeptide 39B	BAT1|D6S81E|UAP56	4	6	5	21	8	35
RPN1	6184	ribophorin I	OST1|RBPH1	3	3	13	31	12	20
RPS4Y1	6192	ribosomal protein S4, Y-linked 1	RPS4Y|S4	3	3	0	0	8	20
SRSF2	6427	serine/arginine-rich splicing factor 2	PR264|SC-35|SC35|SFRS2|SFRS2A|SRp30b	0	0	5	12	2	5
ARCN1	372	archain 1	COPD	0	0	0	0	4	5
GMPS	8833	guanine monphosphate synthase	0	0	0	4	5	4	5
MATR3	9782	matrin 3	ALS21|MPD2|VCPDM	0	0	16	59	4	5
SPTBN2	6712	spectrin, beta, non-erythrocytic 2	GTRAP41|SCA5|SCAR14	0	0	2	3	3	5
KPNA3	3839	karyopherin alpha 3 (importin alpha 4)	IPOA4|SRP1|SRP1gamma|SRP4|hSRP1	0	0	0	0	2	5
UGGT1	56886	UDP-glucose glycoprotein glucosyltransferase 1	HUGT1|UGCGL1|UGT1	0	0	4	6	3	5
SART3	9733	squamous cell carcinoma antigen recognized by T cells 3	DSAP1|P100|RP11-13G14|TIP110|p110|p110(nrb)	0	0	4	8	4	5
UBE2N	7334	ubiquitin-conjugating enzyme E2N	HEL-S-71|UBC13|UBCHBEN; UBC13|UbcH-ben|UbcH13	0	0	0	0	3	5
SEC23B	10483	Sec23 homolog B (S. cerevisiae)	CDA-II|CDAII|CDAN2|HEMPAS	0	0	0	0	4	5
MTA1	9112	metastasis associated 1	0	0	0	0	0	4	5
PPIB	5479	peptidylprolyl isomerase B (cyclophilin B)	CYP-S1|CYPB|HEL-S-39|OI9|SCYLP	0	0	0	0	3	5
GPX1	2876	glutathione peroxidase 1	GPXD|GSHPX1	0	0	0	0	4	5
EEF1E1	9521	eukaryotic translation elongation factor 1 epsilon 1	AIMP3|P18	0	0	2	5	3	5
FEN1	2237	flap structure-specific endonuclease 1	FEN-1|MF1|RAD2	0	0	3	6	4	5
PGAM4	441531	phosphoglycerate mutase family member 4	PGAM-B|PGAM1|PGAM3|dJ1000K24.1	0	0	4	15	3	5
LOC102724594	102724594	splicing factor U2AF 35 kDa subunit-like	0	0	0	0	0	4	5
U2AF1	7307	U2 small nuclear RNA auxiliary factor 1	FP793|RN|RNU2AF1|U2AF35|U2AFBP	0	0	0	0	4	5
NTPCR	84284	nucleoside-triphosphatase, cancer-related	C1orf57|HCR-NTPase	0	0	0	0	3	5
SMARCA1	6594	SWI/SNF related, matrix associated, actin dependent regulator of chromatin, subfamily a, member 1	ISWI|NURF140|SNF2L|SNF2L1|SNF2LB|SNF2LT|SWI|SWI2	0	0	5	9	3	5
IRGQ	126298	immunity-related GTPase family, Q	IRGQ1	0	0	2	2	4	5
SMS	6611	spermine synthase	MRSR|SPMSY|SRS|SpS	0	0	0	0	5	5
EIF2B1	1967	eukaryotic translation initiation factor 2B, subunit 1 alpha, 26kDa	EIF2B|EIF2BA	0	0	3	5	2	5
TMED10	10972	transmembrane emp24-like trafficking protein 10 (yeast)	P24(DELTA)|S31I125|S31III125|TMP21|Tmp-21-I|p23	0	0	0	0	2	5
PEBP1	5037	phosphatidylethanolamine binding protein 1	HCNP|HCNPpp|HEL-210|HEL-S-34|PBP|PEBP|PEBP-1|RKIP	0	0	2	3	3	5
RRAS	6237	related RAS viral (r-ras) oncogene homolog	0	0	0	0	0	3	5
CBX3	11335	chromobox homolog 3	HECH|HP1-GAMMA|HP1Hs-gamma	0	0	0	0	3	5
NOP58	51602	NOP58 ribonucleoprotein	NOP5|NOP5/NOP58	0	0	5	12	4	5
UBE2NL	389898	ubiquitin-conjugating enzyme E2N-like	Li174	0	0	0	0	3	5
GOT2	2806	glutamic-oxaloacetic transaminase 2, mitochondrial	KAT4|KATIV|mitAAT	0	0	10	29	4	5
DDX23	9416	DEAD (Asp-Glu-Ala-Asp) box polypeptide 23	PRPF28|SNRNP100|U5-100K|U5-100KD|prp28	0	0	4	9	5	5
SSR4	6748	signal sequence receptor, delta	TRAPD	0	0	0	0	3	5
CCBL2	56267	cysteine conjugate-beta lyase 2	KAT3|KATIII	0	0	2	6	3	5
ATP5I	521	ATP synthase, H+ transporting, mitochondrial Fo complex, subunit E	ATP5K	0	0	3	10	2	5
NIPSNAP1	8508	nipsnap homolog 1 (C. elegans)	0	0	0	2	14	3	5
GDNF	2668	glial cell derived neurotrophic factor	ATF1|ATF2|HFB1-GDNF|HSCR3	0	0	0	0	3	5
MAPK10	5602	mitogen-activated protein kinase 10	JNK3|JNK3A|PRKM10|SAPK1b|p493F12|p54bSAPK	0	0	0	0	3	5
HBG1	3047	hemoglobin, gamma A	HBG-T2|HBGA|HBGR|HSGGL1	0	0	0	0	3	5
SALL3	27164	spalt-like transcription factor 3	ZNF796	0	0	0	0	2	5
HPCAL1	3241	hippocalcin-like 1	BDR1|HLP2|VILIP-3	0	0	0	0	2	5
HPCA	3208	hippocalcin	BDR2	0	0	0	0	2	5
MRPL13	28998	mitochondrial ribosomal protein L13	L13|L13A|L13mt|RPL13|RPML13	0	0	0	0	5	5
CNGB3	54714	cyclic nucleotide gated channel beta 3	ACHM1	0	0	2	3	3	5
ADAMTS17	170691	ADAM metallopeptidase with thrombospondin type 1 motif, 17	0	0	0	0	0	2	5
RPL13	6137	ribosomal protein L13	BBC1|D16S444E|D16S44E|L13	3	6	7	32	9	34
RPS18	6222	ribosomal protein S18	D6S218E|HKE3|KE-3|KE3|S18	4	11	0	0	15	58
IPO9	55705	importin 9	Imp9	4	4	5	20	12	24
RPL27	6155	ribosomal protein L27	L27	2	3	0	0	7	19
HSPA9	3313	heat shock 70kDa protein 9 (mortalin)	CSA|GRP-75|GRP75|HEL-S-124m|HSPA9B|MOT|MOT2|MTHSP75|PBP74	12	16	31	115	23	79
PRDX2	7001	peroxiredoxin 2	HEL-S-2a|NKEF-B|NKEFB|PRP|PRX2|PRXII|PTX1|TDPX1|TPX1|TSA	2	3	2	12	9	18
STRAP	11171	serine/threonine kinase receptor associated protein	MAWD|PT-WD|UNRIP	2	3	2	3	7	18
NAP1L1	4673	nucleosome assembly protein 1-like 1	NAP1|NAP1L|NRP	3	5	5	9	10	27
HNRNPA2B1	3181	heterogeneous nuclear ribonucleoprotein A2/B1	HNRNPA2|HNRNPB1|HNRPA2|HNRPA2B1|HNRPB1|IBMPFD2|RNPA2|SNRPB1	2	3	25	161	7	17
HNRNPR	10236	heterogeneous nuclear ribonucleoprotein R	HNRPR|hnRNP-R	6	13	10	30	9	59
HSPB1	3315	heat shock 27kDa protein 1	CMT2F|HEL-S-102|HMN2B|HS.76067|HSP27|HSP28|Hsp25|SRP27	3	5	12	59	8	25
MACF1	23499	microtubule-actin crosslinking factor 1	ABP620|ACF7|MACF|OFC4	0	0	8	9	4	4
AP3D1	8943	adaptor-related protein complex 3, delta 1 subunit	ADTD|hBLVR	0	0	0	0	3	4
LRRC40	55631	leucine rich repeat containing 40	dJ677H15.1	0	0	0	0	4	4
CKAP5	9793	cytoskeleton associated protein 5	CHTOG|MSPS|TOG|TOGp|ch-TOG	0	0	12	31	4	4
KIAA0368	23392	KIAA0368	ECM29	0	0	19	30	3	4
SKIV2L2	23517	superkiller viralicidic activity 2-like 2 (S. cerevisiae)	Dob1|KIAA0052|Mtr4|fSAP118	0	0	6	7	3	4
TBCD	6904	tubulin folding cofactor D	SSD-1|tfcD	0	0	5	8	4	4
NUP205	23165	nucleoporin 205kDa	C7orf14	0	0	7	15	4	4
CBR1	873	carbonyl reductase 1	CBR|SDR21C1|hCBR1	0	0	6	30	3	4
DDX19A	55308	DEAD (Asp-Glu-Ala-Asp) box polypeptide 19A	DDX19-DDX19L|DDX19L	0	0	3	5	2	4
CLU	1191	clusterin	APO-J|APOJ|CLI|CLU1|CLU2|KUB1|NA1/NA2|SGP-2|SGP2|SP-40|TRPM-2|TRPM2	0	0	0	0	3	4
API5	8539	apoptosis inhibitor 5	AAC-11|AAC11	0	0	0	0	3	4
GTPBP1	9567	GTP binding protein 1	GP-1|GP1|HSPC018	0	0	0	0	3	4
SEC24C	9632	SEC24 family member C	0	0	0	5	5	4	4
PSME1	5720	proteasome (prosome, macropain) activator subunit 1 (PA28 alpha)	IFI5111|PA28A|PA28alpha|REGalpha	0	0	4	10	3	4
GNL1	2794	guanine nucleotide binding protein-like 1	HSR1	0	0	0	0	2	4
ALDH7A1	501	aldehyde dehydrogenase 7 family, member A1	ATQ1|EPD|PDE	0	0	4	8	3	4
KPNA4	3840	karyopherin alpha 4 (importin alpha 3)	IPOA3|QIP1|SRP3	0	0	2	4	2	4
KIAA1033	23325	KIAA1033	MRT43|SWIP	0	0	2	2	2	4
COPS6	10980	COP9 signalosome subunit 6	CSN6|MOV34-34KD	0	0	0	0	2	4
KIAA0196	9897	KIAA0196	RTSC|SPG8	0	0	0	0	3	4
PTBP2	58155	polypyrimidine tract binding protein 2	PTBLP|brPTB|nPTB	0	0	4	8	2	4
RECQL	5965	RecQ helicase-like	RECQL1|RecQ1	0	0	3	3	3	4
ABCF1	23	ATP-binding cassette, sub-family F (GCN20), member 1	ABC27|ABC50	0	0	3	7	2	4
SKP1	6500	S-phase kinase-associated protein 1	EMC19|OCP-II|OCP2|SKP1A|TCEB1L|p19A	0	0	0	0	2	4
AIFM1	9131	apoptosis-inducing factor, mitochondrion-associated, 1	AIF|CMT2D|CMTX4|COWCK|COXPD6|NADMR|NAMSD|PDCD8	0	0	0	0	2	4
DDX46	9879	DEAD (Asp-Glu-Ala-Asp) box polypeptide 46	PRPF5|Prp5	0	0	3	4	2	4
HP1BP3	50809	heterochromatin protein 1, binding protein 3	HP1-BP74	0	0	2	4	2	4
SRP54	6729	signal recognition particle 54kDa	0	0	0	2	2	3	4
RRAS2	22800	related RAS viral (r-ras) oncogene homolog 2	TC21	0	0	0	0	3	4
NUP188	23511	nucleoporin 188kDa	KIAA0169|hNup188	0	0	5	9	3	4
ARHGAP1	392	Rho GTPase activating protein 1	CDC42GAP|RHOGAP|RHOGAP1|p50rhoGAP	0	0	0	0	3	4
SNRPA1	6627	small nuclear ribonucleoprotein polypeptide A'	Lea1	0	0	5	8	2	4
SLC25A11	8402	solute carrier family 25 (mitochondrial carrier; oxoglutarate carrier), member 11	OGC|SLC20A4	0	0	2	6	2	4
EIF6	3692	eukaryotic translation initiation factor 6	CAB|EIF3A|ITGB4BP|b(2)gcn|eIF-6|p27(BBP)|p27BBP	0	0	4	8	2	4
ARID1B	57492	AT rich interactive domain 1B (SWI1-like)	6A3-5|BAF250B|BRIGHT|DAN15|ELD/OSA1|MRD12|OSA2|P250R	0	0	4	6	2	4
CTNNBL1	56259	catenin, beta like 1	C20orf33|NAP|P14L|PP8304|dJ633O20.1	0	0	0	0	2	4
EIF2S2	8894	eukaryotic translation initiation factor 2, subunit 2 beta, 38kDa	EIF2|EIF2B|EIF2beta|PPP1R67|eIF-2-beta	0	0	0	0	3	4
HNRNPA0	10949	heterogeneous nuclear ribonucleoprotein A0	HNRPA0	0	0	3	4	2	4
DAK	26007	dihydroxyacetone kinase 2 homolog (S. cerevisiae)	NET45	0	0	0	0	4	4
GET4	51608	golgi to ER traffic protein 4 homolog (S. cerevisiae)	C7orf20|CEE|TRC35	0	0	2	7	3	4
SMCHD1	23347	structural maintenance of chromosomes flexible hinge domain containing 1	0	0	0	4	4	3	4
LUC7L2	51631	LUC7-like 2 (S. cerevisiae)	CGI-74|LUC7B2	0	0	0	0	2	4
HBA1	3039	hemoglobin, alpha 1	HBA-T3|HBH	0	0	0	0	2	4
HBA2	3040	hemoglobin, alpha 2	HBA-T2|HBH	0	0	0	0	2	4
POR	5447	P450 (cytochrome) oxidoreductase	CPR|CYPOR|P450R	0	0	3	3	2	4
RANBP6	26953	RAN binding protein 6	0	0	0	2	5	3	4
PMVK	10654	phosphomevalonate kinase	HUMPMKI|PMK|PMKA|PMKASE	0	0	0	0	3	4
NDUFS3	4722	NADH dehydrogenase (ubiquinone) Fe-S protein 3, 30kDa (NADH-coenzyme Q reductase)	CI-30	0	0	2	8	2	4
ERLIN2	11160	ER lipid raft associated 2	C8orf2|Erlin-2|NET32|SPFH2|SPG18	0	0	0	0	3	4
UBXN1	51035	UBX domain protein 1	2B28|SAKS1|UBXD10	0	0	0	0	2	4
AKR7A2	8574	aldo-keto reductase family 7, member A2 (aflatoxin aldehyde reductase)	AFAR|AFAR1|AFB1-AR1|AKR7	0	0	0	0	2	4
SRP14	6727	signal recognition particle 14kDa (homologous Alu RNA binding protein)	ALURBP	0	0	0	0	3	4
ACTL6A	86	actin-like 6A	ACTL6|ARPN-BETA|Arp4|BAF53A|INO80K	0	0	2	3	3	4
TOMM70A	9868	translocase of outer mitochondrial membrane 70 homolog A (S. cerevisiae)	0	0	0	2	8	2	4
TRIM23	373	tripartite motif containing 23	ARD1|ARFD1|RNF46	0	0	0	0	3	4
UBE3A	7337	ubiquitin protein ligase E3A	ANCR|AS|E6-AP|EPVE6AP|HPVE6A	0	0	0	0	2	4
FAM115A	9747	family with sequence similarity 115, member A	0	0	0	0	0	3	4
RPL38	6169	ribosomal protein L38	L38	0	0	2	13	2	4
TIAL1	7073	TIA1 cytotoxic granule-associated RNA binding protein-like 1	TCBP|TIAR	0	0	3	5	2	4
DARS2	55157	aspartyl-tRNA synthetase 2, mitochondrial	ASPRS|LBSL|MT-ASPRS	0	0	0	0	3	4
AP1M2	10053	adaptor-related protein complex 1, mu 2 subunit	AP1-mu2|HSMU1B|MU-1B|MU1B|mu2	0	0	2	4	2	4
CMPK1	51727	cytidine monophosphate (UMP-CMP) kinase 1, cytosolic	CK|CMK|CMPK|UMK|UMP-CMPK|UMPK	0	0	0	0	3	4
PVRL2	5819	poliovirus receptor-related 2 (herpesvirus entry mediator B)	CD112|HVEB|PRR2|PVRR2	0	0	0	0	3	4
RFC4	5984	replication factor C (activator 1) 4, 37kDa	A1|RFC37	0	0	2	6	3	4
ARPC1B	10095	actin related protein 2/3 complex, subunit 1B, 41kDa	ARC41|p40-ARC|p41-ARC	0	0	0	0	2	4
MYLK3	91807	myosin light chain kinase 3	MLCK|MLCK2|caMLCK	0	0	0	0	2	4
UNC79	57578	unc-79 homolog (C. elegans)	KIAA1409	0	0	0	0	3	4
NUP210	23225	nucleoporin 210kDa	GP210|POM210	0	0	9	18	2	4
PSIP1	11168	PC4 and SFRS1 interacting protein 1	DFS70|LEDGF|PAIP|PSIP2|p52|p75	0	0	2	8	2	4
ACAA2	10449	acetyl-CoA acyltransferase 2	DSAEC	0	0	2	5	2	4
MCM3AP	8888	minichromosome maintenance complex component 3 associated protein	GANP|MAP80|SAC3	0	0	0	0	2	4
SRSF9	8683	serine/arginine-rich splicing factor 9	SFRS9|SRp30c	0	0	4	6	3	4
HBG2	3048	hemoglobin, gamma G	HBG-T1|TNCY	0	0	0	0	2	4
PSMD5	5711	proteasome (prosome, macropain) 26S subunit, non-ATPase, 5	S5B	0	0	5	5	3	4
MYOM2	9172	myomesin 2	TTNAP	0	0	0	0	3	4
PCOLCE	5118	procollagen C-endopeptidase enhancer	PCPE|PCPE-1|PCPE1	0	0	0	0	2	4
ADAMTS4	9507	ADAM metallopeptidase with thrombospondin type 1 motif, 4	ADAMTS-2|ADAMTS-4|ADMP-1	0	0	0	0	4	4
PRRT4	401399	proline-rich transmembrane protein 4	0	0	0	0	0	2	4
COQ6	51004	coenzyme Q6 monooxygenase	CGI10|COQ10D6	0	0	0	0	2	4
CTHRC1	115908	collagen triple helix repeat containing 1	0	0	0	0	0	2	4
ERLIN1	10613	ER lipid raft associated 1	C10orf69|Erlin-1|KE04|KEO4|SPFH1|SPG62	0	0	2	2	3	4
ARHGAP6	395	Rho GTPase activating protein 6	RHOGAP6|RHOGAPX-1	0	0	0	0	2	4
GFM1	85476	G elongation factor, mitochondrial 1	COXPD1|EFG|EFG1|EFGM|EGF1|GFM|hEFG1	0	0	4	6	3	4
EMC8	10328	ER membrane protein complex subunit 8	C16orf2|C16orf4|COX4NB|FAM158B|NOC4	0	0	0	0	2	4
LOC100132731	100132731	uncharacterized LOC100132731	0	0	0	0	0	2	4
SLC25A1	6576	solute carrier family 25 (mitochondrial carrier; citrate transporter), member 1	CTP|D2L2AD|SEA|SLC20A3	0	0	0	0	2	4
MAPK8	5599	mitogen-activated protein kinase 8	JNK|JNK-46|JNK1|JNK1A2|JNK21B1/2|PRKM8|SAPK1|SAPK1c	0	0	0	0	2	4
RPS4Y2	140032	ribosomal protein S4, Y-linked 2	RPS4Y2P	3	6	2	7	9	29
CKB	1152	creatine kinase, brain	B-CK|BCK|CKBB|HEL-211|HEL-S-29	3	7	11	35	9	33
ATP5B	506	ATP synthase, H+ transporting, mitochondrial F1 complex, beta polypeptide	ATPMB|ATPSB|HEL-S-271	7	14	21	74	18	61
TUFM	7284	Tu translation elongation factor, mitochondrial	COXPD4|EF-TuMT|EFTU|P43	3	3	6	17	5	16
RPL34	6164	ribosomal protein L34	L34	2	3	0	0	6	16
PARP1	142	poly (ADP-ribose) polymerase 1	ADPRT|ADPRT 1|ADPRT1|ARTD1|PARP|PARP-1|PPOL|pADPRT-1	3	6	29	74	11	28
HNRNPF	3185	heterogeneous nuclear ribonucleoprotein F	HNRPF|OK/SW-cl.23|mcs94-1	4	9	8	37	8	40
RPS6	6194	ribosomal protein S6	S6	5	12	3	7	11	52
COPA	1314	coatomer protein complex, subunit alpha	HEP-COP	10	18	12	32	17	75
RPS16	6217	ribosomal protein S16	S16	6	15	0	0	14	63
DDX39A	10212	DEAD (Asp-Glu-Ala-Asp) box polypeptide 39A	BAT1|BAT1L|DDX39|DDXL|URH49	5	7	6	23	5	31
SLC25A6	293	solute carrier family 25 (mitochondrial carrier; adenine nucleotide translocator), member 6	2|3|AAC3|ANT|ANT 2|ANT 3|ANT3|ANT3Y	6	7	3	5	11	31
ATIC	471	5-aminoimidazole-4-carboxamide ribonucleotide formyltransferase/IMP cyclohydrolase	AICAR|AICARFT|HEL-S-70p|IMPCHASE|PURH	3	6	19	41	11	27
DBH	1621	dopamine beta-hydroxylase (dopamine beta-monooxygenase)	DBM	3	4	3	10	7	19
HSPD1	3329	heat shock 60kDa protein 1 (chaperonin)	CPN60|GROEL|HLD4|HSP-60|HSP60|HSP65|HuCHA60|SPG13	8	10	71	247	15	42
DDX5	1655	DEAD (Asp-Glu-Ala-Asp) box helicase 5	G17P1|HLR1|HUMP68|p68	5	12	15	62	11	47
RPL7	6129	ribosomal protein L7	L7|humL7-1	10	25	12	32	17	94
DNAJC13	23317	DnaJ (Hsp40) homolog, subfamily C, member 13	RME8	2	3	5	8	7	14
EFTUD2	9343	elongation factor Tu GTP binding domain containing 2	MFDGA|MFDM|SNRNP116|Snrp116|Snu114|U5-116KD	6	9	12	35	14	35
IDH2	3418	isocitrate dehydrogenase 2 (NADP+), mitochondrial	D2HGA2|ICD-M|IDH|IDHM|IDP|IDPM|mNADP-IDH	4	6	3	5	8	24
HSPG2	3339	heparan sulfate proteoglycan 2	HSPG|PLC|PRCAN|SJA|SJS|SJS1	2	2	0	0	7	10
KARS	3735	lysyl-tRNA synthetase	CMTRIB|DFNB89|KARS1|KARS2|KRS	2	2	9	15	7	10
RPS4X	6191	ribosomal protein S4, X-linked	CCG2|DXS306|RPS4|S4|SCAR|SCR10	10	21	4	16	15	75
RPL4	6124	ribosomal protein L4	L4	13	30	22	51	20	105
EIF4G1	1981	eukaryotic translation initiation factor 4 gamma, 1	EIF-4G1|EIF4F|EIF4G|EIF4GI|P220|PARK18	0	0	22	58	3	3
LGALS3BP	3959	lectin, galactoside-binding, soluble, 3 binding protein	90K|BTBD17B|CyCAP|M2BP|MAC-2-BP|TANGO10B|gp90	0	0	0	0	3	3
NAMPT	10135	nicotinamide phosphoribosyltransferase	1110035O14Rik|PBEF|PBEF1|VF|VISFATIN	0	0	2	2	3	3
KIF14	9928	kinesin family member 14	0	0	0	0	0	3	3
UNC45A	55898	unc-45 homolog A (C. elegans)	GC-UNC45|GCUNC-45|GCUNC45|IRO039700|SMAP-1|SMAP1|UNC-45A	0	0	4	9	3	3
HDLBP	3069	high density lipoprotein binding protein	HBP|PRO2900|VGL	0	0	19	37	2	3
USP9Y	8287	ubiquitin specific peptidase 9, Y-linked	DFFRY|SPGFY2	0	0	0	0	3	3
PSME2	5721	proteasome (prosome, macropain) activator subunit 2 (PA28 beta)	PA28B|PA28beta|REGbeta	0	0	0	0	3	3
COPS7A	50813	COP9 signalosome subunit 7A	CSN7A|SGN7a	0	0	0	0	2	3
SERPINH1	871	serpin peptidase inhibitor, clade H (heat shock protein 47), member 1, (collagen binding protein 1)	AsTP3|CBP1|CBP2|HSP47|OI10|PPROM|RA-A47|SERPINH2|gp46	0	0	3	6	2	3
PLCG1	5335	phospholipase C, gamma 1	NCKAP3|PLC-II|PLC1|PLC148|PLCgamma1	0	0	2	2	2	3
MAPRE1	22919	microtubule-associated protein, RP/EB family, member 1	EB1	0	0	7	34	2	3
IGF2BP3	10643	insulin-like growth factor 2 mRNA binding protein 3	CT98|IMP-3|IMP3|KOC|KOC1|VICKZ3	0	0	9	18	2	3
ATP2A2	488	ATPase, Ca++ transporting, cardiac muscle, slow twitch 2	ATP2B|DAR|DD|SERCA2	0	0	5	12	2	3
SYNE1	23345	spectrin repeat containing, nuclear envelope 1	8B|ARCA1|C6orf98|CPG2|EDMD4|MYNE1|Nesp1|SCAR8|dJ45H2.2	0	0	2	2	2	3
NCBP1	4686	nuclear cap binding protein subunit 1, 80kDa	CBP80|NCBP|Sto1	0	0	2	6	2	3
NCAPG	64151	non-SMC condensin I complex, subunit G	CAPG|CHCG|NY-MEL-3|YCG1	0	0	2	4	3	3
SNRPB	6628	small nuclear ribonucleoprotein polypeptides B and B1	COD|SNRPB1|Sm-B/B'|SmB/B'|SmB/SmB'|snRNP-B	0	0	2	2	2	3
LRRC47	57470	leucine rich repeat containing 47	0	0	0	6	15	2	3
GPS1	2873	G protein pathway suppressor 1	COPS1|CSN1	0	0	0	0	2	3
FUBP1	8880	far upstream element (FUSE) binding protein 1	FBP|FUBP	0	0	11	31	3	3
ADSL	158	adenylosuccinate lyase	AMPS|ASASE|ASL	0	0	8	15	2	3
DUSP3	1845	dual specificity phosphatase 3	VHR	0	0	0	0	2	3
GRIA2	2891	glutamate receptor, ionotropic, AMPA 2	GLUR2|GLURB|GluA2|GluR-K2|HBGR2	0	0	0	0	2	3
MED23	9439	mediator complex subunit 23	ARC130|CRSP130|CRSP133|CRSP3|DRIP130|MRT18|SUR-2|SUR2	0	0	0	0	3	3
GRIA4	2893	glutamate receptor, ionotropic, AMPA 4	GLUR4|GLUR4C|GLURD|GluA4	0	0	0	0	2	3
UMPS	7372	uridine monophosphate synthetase	OPRT	0	0	2	2	3	3
HK2	3099	hexokinase 2	HKII|HXK2	0	0	2	2	2	3
GRIA3	2892	glutamate receptor, ionotropic, AMPA 3	GLUR-C|GLUR-K3|GLUR3|GLURC|GluA3|MRX94	0	0	0	0	2	3
PGM3	5238	phosphoglucomutase 3	AGM1|IMD23|PAGM|PGM 3	0	0	2	5	2	3
AIMP2	7965	aminoacyl tRNA synthetase complex-interacting multifunctional protein 2	JTV-1|JTV1|P38	0	0	0	0	2	3
DHX16	8449	DEAH (Asp-Glu-Ala-His) box polypeptide 16	DBP2|DDX16|PRO2014|PRP8|PRPF2|Prp2	0	0	2	2	2	3
CBS	875	cystathionine-beta-synthase	HIP4	0	0	0	0	3	3
LOC102724560	102724560	cystathionine beta-synthase-like	0	0	0	0	0	3	3
EIF2B2	8892	eukaryotic translation initiation factor 2B, subunit 2 beta, 39kDa	EIF-2Bbeta|EIF2B	0	0	0	0	3	3
ATP6V1H	51606	ATPase, H+ transporting, lysosomal 50/57kDa, V1 subunit H	MSTP042|NBP1|SFD|SFDalpha|SFDbeta|VMA13	0	0	0	0	3	3
WDR61	80349	WD repeat domain 61	REC14|SKI8	0	0	0	0	2	3
NUP155	9631	nucleoporin 155kDa	ATFB15|N155	0	0	3	9	2	3
NMT1	4836	N-myristoyltransferase 1	NMT	0	0	3	3	2	3
RTN4	57142	reticulon 4	ASY|NI220/250|NOGO|NOGO-A|NOGOC|NSP|NSP-CL|Nbla00271|Nbla10545|Nogo-B|Nogo-C|RTN-X|RTN4-A|RTN4-B1|RTN4-B2|RTN4-C	0	0	6	7	2	3
LIN7C	55327	lin-7 homolog C (C. elegans)	LIN-7-C|LIN-7C|MALS-3|MALS3|VELI3	0	0	0	0	2	3
FXR2	9513	fragile X mental retardation, autosomal homolog 2	FMR1L2|FXR2P	0	0	2	6	2	3
CKAP4	10970	cytoskeleton-associated protein 4	CLIMP-63|ERGIC-63|p63	0	0	0	0	3	3
LARP1	23367	La ribonucleoprotein domain family, member 1	LARP	0	0	4	7	2	3
TRRAP	8295	transformation/transcription domain-associated protein	PAF350/400|PAF400|STAF40|TR-AP|Tra1	0	0	0	0	2	3
COPS8	10920	COP9 signalosome subunit 8	COP9|CSN8|SGN8	0	0	0	0	2	3
USP39	10713	ubiquitin specific peptidase 39	65K|HSPC332|SAD1|SNRNP65	0	0	0	0	3	3
BYSL	705	bystin-like	BYSTIN	0	0	2	3	2	3
IFT27	11020	intraflagellar transport 27	BBS19|RABL4|RAYL	0	0	0	0	2	3
GALK1	2584	galactokinase 1	GALK|GK1|HEL-S-19	0	0	0	0	2	3
CAMK2D	817	calcium/calmodulin-dependent protein kinase II delta	CAMKD	0	0	0	0	3	3
PSMB3	5691	proteasome (prosome, macropain) subunit, beta type, 3	HC10-II	0	0	0	0	2	3
ARL1	400	ADP-ribosylation factor-like 1	ARFL1	0	0	0	0	2	3
LYPLA1	10434	lysophospholipase I	APT-1|APT1|LPL-I|LPL1|hAPT1	0	0	0	0	3	3
MMP2	4313	matrix metallopeptidase 2 (gelatinase A, 72kDa gelatinase, 72kDa type IV collagenase)	CLG4|CLG4A|MMP-II|MONA|TBE-1	0	0	0	0	2	3
CLNS1A	1207	chloride channel, nucleotide-sensitive, 1A	CLCI|CLNS1B|ICln	0	0	3	4	2	3
UXS1	80146	UDP-glucuronate decarboxylase 1	SDR6E1|UGD	0	0	0	0	2	3
BRE	9577	brain and reproductive organ-expressed (TNFRSF1A modulator)	BRCC4|BRCC45	0	0	0	0	2	3
LOC102724286	102724286	collagen alpha-1(I) chain-like	0	0	0	0	0	2	3
DLST	1743	dihydrolipoamide S-succinyltransferase (E2 component of 2-oxo-glutarate complex)	DLTS	0	0	4	13	2	3
MAT2B	27430	methionine adenosyltransferase II, beta	MAT-II|MATIIbeta|Nbla02999|SDR23E1|TGR	0	0	2	7	3	3
CTTN	2017	cortactin	EMS1	0	0	2	6	3	3
HMCN2	256158	hemicentin 2	0	0	0	0	0	3	3
MTCH2	23788	mitochondrial carrier 2	MIMP|SLC25A50	0	0	2	3	2	3
C18orf8	29919	chromosome 18 open reading frame 8	HsT2591|MIC1|Mic-1	0	0	0	0	3	3
DCAF7	10238	DDB1 and CUL4 associated factor 7	AN11|HAN11|SWAN-1|WDR68	0	0	0	0	2	3
TUBGCP2	10844	tubulin, gamma complex associated protein 2	GCP-2|GCP2|Grip103|SPBC97|Spc97p|h103p|hGCP2|hSpc97	0	0	0	0	2	3
C12orf10	60314	chromosome 12 open reading frame 10	Gamm1|MST024|MSTP024|MYG|MYG1	0	0	2	6	2	3
U2AF1L4	199746	U2 small nuclear RNA auxiliary factor 1-like 4	U2AF1-RS3|U2AF1L3|U2AF1L3V1|U2AF1RS3|U2af26	0	0	0	0	3	3
OXSR1	9943	oxidative stress responsive 1	OSR1	0	0	0	0	3	3
DAD1	1603	defender against cell death 1	OST2	0	0	0	0	2	3
CPNE6	9362	copine VI (neuronal)	0	0	0	0	0	2	3
DIMT1	27292	DIM1 dimethyladenosine transferase 1 homolog (S. cerevisiae)	DIM1|DIMT1L|HSA9761|HUSSY5	0	0	0	0	2	3
AKR1B15	441282	aldo-keto reductase family 1, member B15	AKR1B10L, AK1R1B7	0	0	0	0	2	3
EMC3	55831	ER membrane protein complex subunit 3	POB|TMEM111	0	0	2	2	2	3
EXOSC4	54512	exosome component 4	RRP41|RRP41A|Rrp41p|SKI6|Ski6p|hRrp41p|p12A	0	0	2	3	2	3
AMPD2	271	adenosine monophosphate deaminase 2	PCH9|SPG63	0	0	6	8	3	3
PELO	53918	pelota homolog (Drosophila)	PRO1770	0	0	0	0	2	3
SACM1L	22908	SAC1 suppressor of actin mutations 1-like (yeast)	SAC1	0	0	0	0	2	3
COX2	4513	cytochrome c oxidase subunit II	COII|MTCO2	0	0	0	0	2	3
ANO5	203859	anoctamin 5	GDD1|LGMD2L|TMEM16E	0	0	0	0	2	3
EPB41L5	57669	erythrocyte membrane protein band 4.1 like 5	BE37|YMO1	0	0	0	0	2	3
PYCR1	5831	pyrroline-5-carboxylate reductase 1	ARCL2B|ARCL3B|P5C|P5CR|PIG45|PP222|PRO3|PYCR	0	0	4	6	2	3
SMARCB1	6598	SWI/SNF related, matrix associated, actin dependent regulator of chromatin, subfamily b, member 1	BAF47|INI1|MRD15|PPP1R144|RDT|RTPS1|SNF5|SNF5L1|SWNTS1|Sfh1p|Snr1|hSNFS	0	0	2	2	2	3
MYEF2	50804	myelin expression factor 2	HsT18564|MEF-2|MST156|MSTP156|myEF-2	0	0	0	0	2	3
VPS29	51699	vacuolar protein sorting 29 homolog (S. cerevisiae)	DC15|PEP11	0	0	0	0	2	3
AGXT	189	alanine-glyoxylate aminotransferase	AGT|AGT1|AGXT1|PH1|SPAT|SPT|TLH6	0	0	0	0	2	3
TRAPPC9	83696	trafficking protein particle complex 9	IBP|IKBKBBP|MRT13|NIBP|TRS120	0	0	0	0	2	3
GBAS	2631	glioblastoma amplified sequence	NIPSNAP2	0	0	4	15	2	3
ALDH2	217	aldehyde dehydrogenase 2 family (mitochondrial)	ALDH-E2|ALDHI|ALDM	0	0	3	5	2	3
ACADVL	37	acyl-CoA dehydrogenase, very long chain	ACAD6|LCACD|VLCAD	0	0	2	3	3	3
HK3	3101	hexokinase 3 (white cell)	HKIII|HXK3	0	0	2	2	2	3
TMEM132B	114795	transmembrane protein 132B	0	0	0	0	0	2	3
AMER1	139285	APC membrane recruitment protein 1	FAM123B|OSCS|WTX	0	0	0	0	3	3
LUZP1	7798	leucine zipper protein 1	LUZP	0	0	2	2	2	3
EBP	10682	emopamil binding protein (sterol isomerase)	CDPX2|CHO2|CPX|CPXD	0	0	0	0	2	3
MLLT1	4298	myeloid/lymphoid or mixed-lineage leukemia (trithorax homolog, Drosophila); translocated to, 1	ENL|LTG19|YEATS1	0	0	0	0	2	3
DIRC2	84925	disrupted in renal carcinoma 2	RCC4	0	0	0	0	2	3
DCK	1633	deoxycytidine kinase	0	0	0	0	0	2	3
ADCY1	107	adenylate cyclase 1 (brain)	AC1|DFNB44	0	0	0	0	2	3
TAGLN3	29114	transgelin 3	NP22|NP24|NP25	0	0	5	16	2	3
SRPK2	6733	SRSF protein kinase 2	SFRSK2	0	0	0	0	3	3
CCDC8	83987	coiled-coil domain containing 8	3M3|PPP1R20|p90	0	0	0	0	3	3
IGHMBP2	3508	immunoglobulin mu binding protein 2	CATF1|HCSA|HMN6|SMARD1|SMUBP2|ZFAND7	0	0	0	0	3	3
WDR5	11091	WD repeat domain 5	BIG-3|CFAP89|SWD3	0	0	2	3	2	3
MRPL39	54148	mitochondrial ribosomal protein L39	C21orf92|L39mt|MRP-L5|MRPL5|PRED22|PRED66|RPML5	0	0	0	0	2	3
LARP1B	55132	La ribonucleoprotein domain family, member 1B	LARP2	0	0	2	2	2	3
ANKRD31	256006	ankyrin repeat domain 31	0	0	0	0	0	2	3
CPD	1362	carboxypeptidase D	GP180	0	0	2	7	3	3
FDFT1	2222	farnesyl-diphosphate farnesyltransferase 1	DGPT|ERG9|SQS|SS	0	0	0	0	2	3
IARS2	55699	isoleucyl-tRNA synthetase 2, mitochondrial	ILERS	0	0	5	6	3	3
PKHD1	5314	polycystic kidney and hepatic disease 1 (autosomal recessive)	ARPKD|FCYT|TIGM1	0	0	0	0	2	3
TFB2M	64216	transcription factor B2, mitochondrial	Hkp1|mtTFB2	0	0	0	0	2	3
LACTB	114294	lactamase, beta	G24|MRPL56	0	0	0	0	3	3
AGO2	27161	argonaute RISC catalytic component 2	EIF2C2|Q10	0	0	0	0	3	3
RSPH3	83861	radial spoke 3 homolog (Chlamydomonas)	RSHL2|RSP3|dJ111C20.1	0	0	0	0	2	3
RPL6	6128	ribosomal protein L6	L6|SHUJUN-2|TAXREB107|TXREB1	5	13	15	30	11	47
TRAP1	10131	TNF receptor-associated protein 1	HSP 75|HSP75|HSP90L|TRAP-1	2	24	17	43	13	84
RPS24	6229	ribosomal protein S24	DBA3|S24	4	8	2	9	5	30
MARS	4141	methionyl-tRNA synthetase	METRS|MRS|MTRNS|SPG70	6	6	5	10	12	23
EIF3C	8663	eukaryotic translation initiation factor 3, subunit C	EIF3CL|EIF3S8|eIF3-p110	5	6	11	35	8	23
EIF3CL	728689	eukaryotic translation initiation factor 3, subunit C-like	0	5	6	11	35	8	23
COPB2	9276	coatomer protein complex, subunit beta 2 (beta prime)	beta'-COP	3	4	2	3	5	16
LOC102724737	102724737	40S ribosomal protein S8-like	0	3	4	2	4	3	16
PRDX6	9588	peroxiredoxin 6	1-Cys|AOP2|HEL-S-128m|NSGPx|PRX|aiPLA2|p29	3	5	11	41	8	19
HNRNPD	3184	heterogeneous nuclear ribonucleoprotein D (AU-rich element RNA binding protein 1, 37kDa)	AUF1|AUF1A|HNRPD|P37|hnRNPD0	3	5	6	15	9	19
PHB	5245	prohibitin	HEL-215|HEL-S-54e|PHB1	4	6	18	64	9	22
HMGB1	3146	high mobility group box 1	HMG1|HMG3|SBP-1	2	6	9	36	5	22
RPL24	6152	ribosomal protein L24	HEL-S-310|L24	2	2	3	26	2	9
HK1	3098	hexokinase 1	HK1-ta|HK1-tb|HK1-tc|HKD|HKI|HMSNR|HXK1	2	2	18	35	7	9
SEC22B	9554	SEC22 vesicle trafficking protein homolog B (S. cerevisiae) (gene/pseudogene)	ERS-24|SEC22L1	2	2	0	0	4	9
RPS8	6202	ribosomal protein S8	S8	8	19	6	21	8	62
RPS11	6205	ribosomal protein S11	S11	3	4	3	10	7	15
NRAS	4893	neuroblastoma RAS viral (v-ras) oncogene homolog	ALPS4|CMNS|N-ras|NCMS|NRAS1|NS6	3	4	0	0	6	15
TAGLN2	8407	transgelin 2	HA1756	3	5	7	35	8	18
SLC25A5	292	solute carrier family 25 (mitochondrial carrier; adenine nucleotide translocator), member 5	2F1|AAC2|ANT2|T2|T3	7	8	6	17	11	27
RPS3A	6189	ribosomal protein S3A	FTE1|MFTL|S3A	10	17	18	54	15	54
GCN1L1	10985	GCN1 general control of amino-acid synthesis 1-like 1 (yeast)	GCN1|GCN1L|PRIC295	18	29	41	115	30	89
RPS2	6187	ribosomal protein S2	LLREP3|S2	7	16	9	23	9	50
DDX17	10521	DEAD (Asp-Glu-Ala-Asp) box helicase 17	P72|RH70	5	10	19	65	9	32
USP9X	8239	ubiquitin specific peptidase 9, X-linked	DFFRX|FAF|FAM|MRX99	3	5	0	0	10	17
RAB11B	9230	RAB11B, member RAS oncogene family	H-YPT3	3	5	0	0	7	17
RPL36	25873	ribosomal protein L36	L36	4	5	0	0	5	17
SLC25A4	291	solute carrier family 25 (mitochondrial carrier; adenine nucleotide translocator), member 4	1|AAC1|ANT|ANT 1|ANT1|MTDPS12|PEO2|PEO3|T1	4	5	2	3	8	17
CAD	790	carbamoyl-phosphate synthetase 2, aspartate transcarbamylase, and dihydroorotase	0	13	36	34	94	24	107
RPL14	9045	ribosomal protein L14	CAG-ISL-7|CTG-B33|L14|RL14|hRL14	2	4	6	16	3	14
VDAC3	7419	voltage-dependent anion channel 3	HD-VDAC3|VDAC-3	3	4	7	16	6	14
FASN	2194	fatty acid synthase	FAS|OA-519|SDR27X1	37	120	85	274	61	346
DNAJC7	7266	DnaJ (Hsp40) homolog, subfamily C, member 7	DJ11|DJC7|TPR2|TTC2	3	3	0	0	7	11
FXR1	8087	fragile X mental retardation, autosomal homolog 1	FXR1P	2	2	3	5	5	8
BCAP31	10134	B-cell receptor-associated protein 31	6C6-AG|BAP31|CDM|DDCH|DXS1357E	2	2	6	8	3	8
DOK7	285489	docking protein 7	C4orf25|CMS1B	2	13	0	0	4	39
PRMT1	3276	protein arginine methyltransferase 1	ANM1|HCP1|HRMT1L2|IR1B4	4	7	3	7	7	22
DYNC1H1	1778	dynein, cytoplasmic 1, heavy chain 1	DHC1|DHC1a|DNCH1|DNCL|DNECL|DYHC|Dnchc1|HL-3|SMALED1|p22	67	170	68	223	112	473
PSMD6	9861	proteasome (prosome, macropain) 26S subunit, non-ATPase, 6	Rpn7|S10|SGA-113M|p42A|p44S10	3	6	2	6	11	19
RAB11A	8766	RAB11A, member RAS oncogene family	YL8	3	5	0	0	6	16
DPYSL2	1808	dihydropyrimidinase-like 2	CRMP-2|CRMP2|DHPRP2|DRP-2|DRP2|N2A3|ULIP-2|ULIP2	9	25	19	76	18	71
HNRNPH1	3187	heterogeneous nuclear ribonucleoprotein H1 (H)	HNRPH|HNRPH1|hnRNPH	8	19	11	39	11	54
TPP2	7174	tripeptidyl peptidase II	TPP-2	7	11	9	15	16	32
COPS4	51138	COP9 signalosome subunit 4	CSN4	4	4	2	2	8	13
PSMD7	5713	proteasome (prosome, macropain) 26S subunit, non-ATPase, 7	MOV34|P40|Rpn8|S12	3	4	0	0	5	13
G6PD	2539	glucose-6-phosphate dehydrogenase	G6PD1	5	7	5	9	13	21
DDX3Y	8653	DEAD (Asp-Glu-Ala-Asp) box helicase 3, Y-linked	DBY	6	10	7	28	9	29
RPS3	6188	ribosomal protein S3	S3	10	31	18	42	18	85
SRSF1	6426	serine/arginine-rich splicing factor 1	ASF|SF2|SF2p33|SFRS1|SRp30a	4	6	7	16	6	18
RPS26	6231	ribosomal protein S26	DBA10|S26	2	6	0	0	4	18
LOC101929876	101929876	40S ribosomal protein S26-like	0	2	6	0	0	4	18
CANX	821	calnexin	CNX|IP90|P90	2	3	6	14	6	10
EIF2S1	1965	eukaryotic translation initiation factor 2, subunit 1 alpha, 35kDa	EIF-2|EIF-2A|EIF-2alpha|EIF2|EIF2A	2	3	5	10	3	10
RPS19	6223	ribosomal protein S19	DBA|DBA1|S19	2	3	5	13	5	10
EIF4A2	1974	eukaryotic translation initiation factor 4A2	BM-010|DDX2B|EIF4A|EIF4F|eIF-4A-II|eIF4A-II	9	25	10	41	10	68
DARS	1615	aspartyl-tRNA synthetase	HBSL|aspRS	9	10	3	3	13	28
NCAPD2	9918	non-SMC condensin I complex, subunit D2	CAP-D2|CNAP1|hCAP-D2	0	0	6	12	2	2
USP24	23358	ubiquitin specific peptidase 24	0	0	0	0	0	2	2
IKBKAP	8518	inhibitor of kappa light polypeptide gene enhancer in B-cells, kinase complex-associated protein	DYS|ELP1|FD|IKAP|IKI3|TOT1	0	0	5	6	2	2
DOCK7	85440	dedicator of cytokinesis 7	EIEE23|ZIR2	0	0	2	4	2	2
CLASP2	23122	cytoplasmic linker associated protein 2	0	0	0	0	0	2	2
HAT1	8520	histone acetyltransferase 1	KAT1	0	0	0	0	2	2
EIF5B	9669	eukaryotic translation initiation factor 5B	IF2	0	0	3	9	2	2
PICALM	8301	phosphatidylinositol binding clathrin assembly protein	CALM|CLTH|LAP	0	0	0	0	2	2
GSPT1	2935	G1 to S phase transition 1	551G9.2|ETF3A|GST1|eRF3a	0	0	2	3	2	2
RPN2	6185	ribophorin II	RIBIIR|RPN-II|RPNII|SWP1	0	0	2	3	2	2
NOMO1	23420	NODAL modulator 1	Nomo|PM5	0	0	3	12	2	2
UGDH	7358	UDP-glucose 6-dehydrogenase	GDH|UDP-GlcDH|UDPGDH|UGD	0	0	0	0	2	2
CUL1	8454	cullin 1	0	0	0	0	0	2	2
PFAS	5198	phosphoribosylformylglycinamidine synthase	FGAMS|FGAR-AT|FGARAT|PURL	0	0	13	31	2	2
HSD17B4	3295	hydroxysteroid (17-beta) dehydrogenase 4	DBP|MFE-2|MPF-2|PRLTS1|SDR8C1	0	0	2	3	2	2
NOMO2	283820	NODAL modulator 2	Nomo|PM5	0	0	2	7	2	2
NOMO3	408050	NODAL modulator 3	Nomo	0	0	2	7	2	2
AAR2	25980	AAR2 splicing factor homolog (S. cerevisiae)	C20orf4	0	0	0	0	2	2
BPNT1	10380	3'(2'), 5'-bisphosphate nucleotidase 1	HEL20|PIP	0	0	3	3	2	2
GSK3A	2931	glycogen synthase kinase 3 alpha	0	0	0	0	0	2	2
PPM1F	9647	protein phosphatase, Mg2+/Mn2+ dependent, 1F	CAMKP|CaMKPase|FEM-2|POPX2|hFEM-2	0	0	0	0	2	2
TUBG2	27175	tubulin, gamma 2	0	0	0	2	3	2	2
SEC31A	22872	SEC31 homolog A (S. cerevisiae)	ABP125|ABP130|HSPC334|SEC31L1	0	0	2	4	2	2
BAG6	7917	BCL2-associated athanogene 6	BAG-6|BAT3|D6S52E|G3	0	0	4	6	2	2
POLR2B	5431	polymerase (RNA) II (DNA directed) polypeptide B, 140kDa	POL2RB|RPB2|hRPB140|hsRPB2	0	0	0	0	2	2
MPST	4357	mercaptopyruvate sulfurtransferase	MST|TST2	0	0	0	0	2	2
CHD4	1108	chromodomain helicase DNA binding protein 4	CHD-4|Mi-2b|Mi2-BETA	0	0	20	52	2	2
KIF4A	24137	kinesin family member 4A	KIF4|KIF4G1|MRX100	0	0	3	6	2	2
STAT1	6772	signal transducer and activator of transcription 1, 91kDa	CANDF7|IMD31A|IMD31B|IMD31C|ISGF-3|STAT91	0	0	2	5	2	2
NAA25	80018	N(alpha)-acetyltransferase 25, NatB auxiliary subunit	C12orf30|MDM20|NAP1	0	0	4	6	2	2
AGPS	8540	alkylglycerone phosphate synthase	ADAP-S|ADAS|ADHAPS|ADPS|ALDHPSY	0	0	5	5	2	2
MTAP	4507	methylthioadenosine phosphorylase	BDMF|DMSFH|DMSMFH|HEL-249|LGMBF|MSAP|c86fus	0	0	0	0	2	2
FBN1	2200	fibrillin 1	ACMICD|ECTOL1|FBN|GPHYSD2|MASS|MFS1|OCTD|SGS|SSKS|WMS|WMS2	0	0	0	0	2	2
TPR	7175	translocated promoter region, nuclear basket protein	0	0	0	11	30	2	2
PPP6C	5537	protein phosphatase 6, catalytic subunit	PP6|PP6C	0	0	2	2	2	2
NUP107	57122	nucleoporin 107kDa	NUP84	0	0	3	6	2	2
PFDN5	5204	prefoldin subunit 5	MM-1|MM1|PFD5	0	0	0	0	2	2
BAX	581	BCL2-associated X protein	BCL2L4	0	0	2	6	2	2
SSB	6741	Sjogren syndrome antigen B (autoantigen La)	LARP3|La|La/SSB	0	0	3	11	2	2
SMG1	23049	SMG1 phosphatidylinositol 3-kinase-related kinase	61E3.4|ATX|LIP	0	0	0	0	2	2
RFC2	5982	replication factor C (activator 1) 2, 40kDa	RFC40	0	0	0	0	2	2
POLR1A	25885	polymerase (RNA) I polypeptide A, 194kDa	A190|RPA1|RPA194|RPO1-4|RPO14	0	0	0	0	2	2
IMMT	10989	inner membrane protein, mitochondrial	HMP|MINOS2|P87|P87/89|P89|PIG52	0	0	8	14	2	2
ACAT1	38	acetyl-CoA acetyltransferase 1	ACAT|MAT|T2|THIL	0	0	12	24	2	2
NCDN	23154	neurochondrin	0	0	0	0	0	2	2
OGT	8473	O-linked N-acetylglucosamine (GlcNAc) transferase	HRNT1|O-GLCNAC	0	0	3	4	2	2
MON2	23041	MON2 homolog (S. cerevisiae)	0	0	0	0	0	2	2
CDC23	8697	cell division cycle 23	ANAPC8|APC8|CUT23	0	0	0	0	2	2
PRSS3	5646	protease, serine, 3	MTG|PRSS4|T9|TRY3|TRY4	0	0	0	0	2	2
SCRN1	9805	secernin 1	SES1	0	0	4	10	2	2
HERC2	8924	HECT and RLD domain containing E3 ubiquitin protein ligase 2	D15F37S1|MRT38|SHEP1|jdf2|p528	0	0	0	0	2	2
KDM1A	23028	lysine (K)-specific demethylase 1A	AOF2|BHC110|KDM1|LSD1	0	0	4	8	2	2
ILKAP	80895	integrin-linked kinase-associated serine/threonine phosphatase	ILKAP2|ILKAP3|PP2C-DELTA	0	0	2	2	2	2
MGAT5	4249	mannosyl (alpha-1,6-)-glycoprotein beta-1,6-N-acetyl-glucosaminyltransferase	GNT-V|GNT-VA	0	0	0	0	2	2
UQCRC2	7385	ubiquinol-cytochrome c reductase core protein II	MC3DN5|QCR2|UQCR2	0	0	6	13	2	2
CHST14	113189	carbohydrate (N-acetylgalactosamine 4-0) sulfotransferase 14	ATCS|D4ST1|EDSMC1|HNK1ST	0	0	0	0	2	2
DERA	51071	deoxyribose-phosphate aldolase (putative)	DEOC	0	0	0	0	2	2
TBCB	1155	tubulin folding cofactor B	CG22|CKAP1|CKAPI	0	0	0	0	2	2
RFC5	5985	replication factor C (activator 1) 5, 36.5kDa	RFC36	0	0	0	0	2	2
SNAP91	9892	synaptosomal-associated protein, 91kDa	AP180|CALM	0	0	0	0	2	2
UBE2Q1	55585	ubiquitin-conjugating enzyme E2Q family member 1	GTAP|NICE-5|UBE2Q	0	0	0	0	2	2
AHNAK2	113146	AHNAK nucleoprotein 2	C14orf78	0	0	0	0	2	2
CCAR1	55749	cell division cycle and apoptosis regulator 1	0	0	0	3	8	2	2
DHFR	1719	dihydrofolate reductase	DHFRP1|DYR	0	0	0	0	2	2
CPSF3	51692	cleavage and polyadenylation specific factor 3, 73kDa	CPSF-73|CPSF73	0	0	5	7	2	2
HNRNPLL	92906	heterogeneous nuclear ribonucleoprotein L-like	HNRPLL|SRRF	0	0	0	0	2	2
SPTBN4	57731	spectrin, beta, non-erythrocytic 4	QV|SPNB4|SPTBN3	0	0	0	0	2	2
NUP43	348995	nucleoporin 43kDa	bA350J20.1|p42	0	0	0	0	2	2
TCOF1	6949	Treacher Collins-Franceschetti syndrome 1	MFD1|TCS|TCS1|treacle	0	0	3	4	2	2
MTCL1	23255	microtubule crosslinking factor 1	CCDC165|KIAA0802|SOGA2	0	0	4	7	2	2
PTPN1	5770	protein tyrosine phosphatase, non-receptor type 1	PTP1B	0	0	0	0	2	2
VPS33B	26276	vacuolar protein sorting 33 homolog B (yeast)	0	0	0	0	0	2	2
LANCL1	10314	LanC lantibiotic synthetase component C-like 1 (bacterial)	GPR69A|p40	0	0	0	0	2	2
EIF2B4	8890	eukaryotic translation initiation factor 2B, subunit 4 delta, 67kDa	EIF-2B|EIF2B|EIF2Bdelta	0	0	0	0	2	2
SMTN	6525	smoothelin	0	0	0	0	0	2	2
PRPF6	24148	pre-mRNA processing factor 6	ANT-1|ANT1|C20orf14|Prp6|RP60|SNRNP102|TOM|U5-102K|hPrp6	0	0	3	6	2	2
CHSY1	22856	chondroitin sulfate synthase 1	CHSY|CSS1|ChSy-1|TPBS	0	0	0	0	2	2
ATP5C1	509	ATP synthase, H+ transporting, mitochondrial F1 complex, gamma polypeptide 1	ATP5C|ATP5CL1	0	0	0	0	2	2
GMFB	2764	glia maturation factor, beta	GMF	0	0	0	0	2	2
AP1S1	1174	adaptor-related protein complex 1, sigma 1 subunit	AP19|CLAPS1|EKV3|MEDNIK|SIGMA1A|WUGSC:H_DJ0747G18.2	0	0	0	0	2	2
GPC2	221914	glypican 2	0	0	0	0	0	2	2
MICAL3	57553	microtubule associated monooxygenase, calponin and LIM domain containing 3	MICAL-3	0	0	0	0	2	2
ALDOB	229	aldolase B, fructose-bisphosphate	ALDB|ALDO2	0	0	2	3	2	2
DHX36	170506	DEAH (Asp-Glu-Ala-His) box polypeptide 36	DDX36|G4R1|MLEL1|RHAU	0	0	0	0	2	2
HADHB	3032	hydroxyacyl-CoA dehydrogenase/3-ketoacyl-CoA thiolase/enoyl-CoA hydratase (trifunctional protein), beta subunit	ECHB|MTPB|TP-BETA	0	0	9	13	2	2
SKOR2	652991	SKI family transcriptional corepressor 2	CORL2|FUSSEL18	0	0	0	0	2	2
NAV2	89797	neuron navigator 2	HELAD1|POMFIL2|RAINB1|STEERIN2|UNC53H2	0	0	0	0	2	2
UQCRFS1	7386	ubiquinol-cytochrome c reductase, Rieske iron-sulfur polypeptide 1	RIP1|RIS1|RISP|UQCR5	0	0	2	6	2	2
DOCK6	57572	dedicator of cytokinesis 6	AOS2|ZIR1	0	0	0	0	2	2
RTN1	6252	reticulon 1	NSP	0	0	0	0	2	2
ZFYVE26	23503	zinc finger, FYVE domain containing 26	FYVE-CENT|SPG15	0	0	0	0	2	2
NEDD4	4734	neural precursor cell expressed, developmentally down-regulated 4, E3 ubiquitin protein ligase	NEDD4-1|RPF1	0	0	0	0	2	2
CEP192	55125	centrosomal protein 192kDa	PPP1R62	0	0	0	0	2	2
SLIT1	6585	slit homolog 1 (Drosophila)	MEGF4|SLIL1|SLIT-1|SLIT3	0	0	0	0	2	2
DHTKD1	55526	dehydrogenase E1 and transketolase domain containing 1	AMOXAD|CMT2Q	0	0	0	0	2	2
DFNA5	1687	deafness, autosomal dominant 5	ICERE-1	0	0	0	0	2	2
KIF26B	55083	kinesin family member 26B	0	0	0	0	0	2	2
PROB1	389333	proline-rich basic protein 1	C5orf65	0	0	0	0	2	2
NHS	4810	Nance-Horan syndrome (congenital cataracts and dental anomalies)	CTRCT40|CXN|SCML1	0	0	0	0	2	2
ALPI	248	alkaline phosphatase, intestinal	IAP	0	0	0	0	2	2
DNA2	1763	DNA replication helicase/nuclease 2	DNA2L|hDNA2	0	0	0	0	2	2
ABCA13	154664	ATP-binding cassette, sub-family A (ABC1), member 13	0	0	0	0	0	2	2
ADD3	120	adducin 3 (gamma)	ADDL	0	0	0	0	2	2
DAB1	1600	Dab, reelin signal transducer, homolog 1 (Drosophila)	0	0	0	0	0	2	2
ARVCF	421	armadillo repeat gene deleted in velocardiofacial syndrome	0	0	0	3	3	2	2
PRRC2A	7916	proline-rich coiled-coil 2A	BAT2|D6S51|D6S51E|G2	0	0	5	5	2	2
COL5A3	50509	collagen, type V, alpha 3	0	0	0	2	2	2	2
PLCXD3	345557	phosphatidylinositol-specific phospholipase C, X domain containing 3	0	0	0	0	0	2	2
FGA	2243	fibrinogen alpha chain	Fib2	0	0	0	0	2	2
NEB	4703	nebulin	NEB177D|NEM2	0	0	4	4	2	2
MYH6	4624	myosin, heavy chain 6, cardiac muscle, alpha	ASD3|CMD1EE|CMH14|MYHC|MYHCA|SSS3|alpha-MHC	0	0	0	0	2	2
GLT8D1	55830	glycosyltransferase 8 domain containing 1	MSTP139	0	0	0	0	2	2
CRAMP1L	57585	Crm, cramped-like (Drosophila)	HN1L|TCE4	0	0	0	0	2	2
VPS37D	155382	vacuolar protein sorting 37 homolog D (S. cerevisiae)	WBSCR24	0	0	0	0	2	2
BAI3	577	brain-specific angiogenesis inhibitor 3	0	0	0	0	0	2	2
AEBP1	165	AE binding protein 1	ACLP	0	0	0	0	2	2
CPSF3L	54973	cleavage and polyadenylation specific factor 3-like	CPSF73L|INT11|INTS11|RC-68|RC68	0	0	0	0	2	2
UNC119B	84747	unc-119 homolog B (C. elegans)	POC7B	0	0	0	0	2	2
CTNND2	1501	catenin (cadherin-associated protein), delta 2	GT24|NPRAP	0	0	4	6	2	2
PRR12	57479	proline rich 12	KIAA1205	0	0	0	0	2	2
EN1	2019	engrailed homeobox 1	0	0	0	0	0	2	2
DVL2	1856	dishevelled segment polarity protein 2	0	0	0	0	0	2	2
PPP1R21	129285	protein phosphatase 1, regulatory subunit 21	CCDC128|KLRAQ1	0	0	0	0	2	2
CCDC88A	55704	coiled-coil domain containing 88A	APE|GIRDIN|GIV|GRDN|HkRP1|KIAA1212	0	0	0	0	2	2
VWF	7450	von Willebrand factor	F8VWF|VWD	0	0	0	0	2	2
LOC101929211	101929211	proline-rich protein 2-like	0	0	0	0	0	2	2
MRPL15	29088	mitochondrial ribosomal protein L15	L15mt|MRP-L15|MRP-L7|RPML7	0	0	0	0	2	2
LOC102725060	102725060	RNA polymerase II transcription factor SIII subunit A3-like	0	0	0	0	0	2	2
COLEC12	81035	collectin sub-family member 12	CLP1|NSR2|SCARA4|SRCL	0	0	0	0	2	2
KHDC1	80759	KH homology domain containing 1	C6orf148|NDG1|bA257K9.4	0	0	0	0	2	2
CTTNBP2	83992	cortactin binding protein 2	C7orf8|CORTBP2|Orf4	0	0	0	0	2	2
ZBTB45	84878	zinc finger and BTB domain containing 45	ZNF499	0	0	0	0	2	2
CCDC142	84865	coiled-coil domain containing 142	0	0	0	0	0	2	2
LMTK2	22853	lemur tyrosine kinase 2	AATYK2|BREK|KPI-2|KPI2|LMR2|PPP1R100|cprk	0	0	0	0	2	2
DHFRL1	200895	dihydrofolate reductase-like 1	DHFRP4	0	0	0	0	2	2
TGFBI	7045	transforming growth factor, beta-induced, 68kDa	BIGH3|CDB1|CDG2|CDGG1|CSD|CSD1|CSD2|CSD3|EBMD|LCD1	0	0	0	0	2	2
SNX7	51375	sorting nexin 7	0	0	0	0	0	2	2
ABCC12	94160	ATP-binding cassette, sub-family C (CFTR/MRP), member 12	MRP9	0	0	0	0	2	2
GPR37	2861	G protein-coupled receptor 37 (endothelin receptor type B-like)	EDNRBL|PAELR|hET(B)R-LP	0	0	0	0	2	2
DEF8	54849	differentially expressed in FDCP 8 homolog (mouse)	0	0	0	0	0	2	2
CELF6	60677	CUGBP, Elav-like family member 6	BRUNOL6	0	0	0	0	2	2
MRPL4	51073	mitochondrial ribosomal protein L4	CGI-28|L4mt	0	0	0	0	2	2
SEPT4	5414	septin 4	ARTS|BRADEION|CE5B3|H5|MART|PNUTL2|SEP4|hCDCREL-2	0	0	0	0	2	2
APC2	10297	adenomatosis polyposis coli 2	APCL	0	0	0	0	2	2
RASAL2	9462	RAS protein activator like 2	NGAP	0	0	0	0	2	2
DESI1	27351	desumoylating isopeptidase 1	D15Wsu75e|DESI2|DJ347H13.4|DeSI-1|FAM152B|PPPDE2	0	0	0	0	2	2
CCDC88B	283234	coiled-coil domain containing 88B	BRLZ|CCDC88|HKRP3|gipie	0	0	3	10	2	2
UBAP1	51271	ubiquitin associated protein 1	NAG20|UAP|UBAP|UBAP-1	0	0	0	0	2	2
SFI1	9814	Sfi1 homolog, spindle assembly associated (yeast)	PISD|PPP1R139|hSfi1p	0	0	0	0	2	2
FMN2	56776	formin 2	0	0	0	0	0	2	2
AKAP8L	26993	A kinase (PRKA) anchor protein 8-like	HA95|HAP95|NAKAP|NAKAP95	0	0	0	0	2	2
ANKRD12	23253	ankyrin repeat domain 12	ANCO-2|ANCO1|GAC-1|Nbla00144	0	0	0	0	2	2
PNMA6A	84968	paraneoplastic Ma antigen family member 6A	MA6|PNMA6|PNMA6C	0	0	0	0	2	2
TDRKH	11022	tudor and KH domain containing	TDRD2	0	0	0	0	2	2
USP40	55230	ubiquitin specific peptidase 40	0	0	0	0	0	2	2
WFIKKN2	124857	WAP, follistatin/kazal, immunoglobulin, kunitz and netrin domain containing 2	GASP-1|WFDC20B|WFIKKNRP|hGASP-1	0	0	0	0	2	2
PCDHA1	56147	protocadherin alpha 1	PCDH-ALPHA1	0	0	2	4	2	2
PPIL1	51645	peptidylprolyl isomerase (cyclophilin)-like 1	CYPL1|PPIase|hCyPX	0	0	0	0	2	2
ARID4B	51742	AT rich interactive domain 4B (RBP1-like)	BCAA|BRCAA1|RBBP1L1|RBP1L1|SAP180	0	0	0	0	2	2
TNFAIP3	7128	tumor necrosis factor, alpha-induced protein 3	A20|OTUD7C|TNFA1P2	0	0	0	0	2	2
JARID2	3720	jumonji, AT rich interactive domain 2	JMJ	0	0	0	0	2	2
ARHGEF18	23370	Rho/Rac guanine nucleotide exchange factor (GEF) 18	P114-RhoGEF	0	0	0	0	2	2
CACNA1S	779	calcium channel, voltage-dependent, L type, alpha 1S subunit	CACNL1A3|CCHL1A3|Cav1.1|HOKPP|HOKPP1|MHS5|TTPP1|hypoPP	0	0	0	0	2	2
PENK	5179	proenkephalin	0	0	0	0	0	2	2
DNAH11	8701	dynein, axonemal, heavy chain 11	CILD7|DNAHBL|DNAHC11|DNHBL|DPL11	0	0	0	0	2	2
JAGN1	84522	jagunal homolog 1 (Drosophila)	GL009	0	0	0	0	2	2
PRR16	51334	proline rich 16	DSC54|LARGEN	0	0	0	0	2	2
GPATCH8	23131	G patch domain containing 8	GPATC8|KIAA0553	0	0	3	3	2	2
SH3BP5	9467	SH3-domain binding protein 5 (BTK-associated)	SAB|SH3BP-5	0	0	0	0	2	2
DCAKD	79877	dephospho-CoA kinase domain containing	0	0	0	0	0	2	2
CRB2	286204	crumbs family member 2	0	0	0	0	0	2	2
PKD1L1	168507	polycystic kidney disease 1 like 1	PRO19563	0	0	0	0	2	2
NIPAL2	79815	NIPA-like domain containing 2	NPAL2	0	0	0	0	2	2
ALKBH4	54784	alkB, alkylation repair homolog 4 (E. coli)	ABH4	0	0	0	0	2	2
INVS	27130	inversin	INV|NPH2|NPHP2	0	0	0	0	2	2
ACSL1	2180	acyl-CoA synthetase long-chain family member 1	ACS1|FACL1|FACL2|LACS|LACS1|LACS2	0	0	0	0	2	2
AHCY	191	adenosylhomocysteinase	SAHH|adoHcyase	9	12	9	33	13	33
EIF4A3	9775	eukaryotic translation initiation factor 4A3	DDX48|MUK34|NMP265|NUK34|RCPS|eIF4AIII	6	13	7	22	7	35
PYGB	5834	phosphorylase, glycogen; brain	GPBB	2	2	9	20	4	7
COPS2	9318	COP9 signalosome subunit 2	ALIEN|CSN2|SGN2|TRIP15	2	2	0	0	5	7
HRAS	3265	Harvey rat sarcoma viral oncogene homolog	C-BAS/HAS|C-H-RAS|C-HA-RAS1|CTLO|H-RASIDX|HAMSV|HRAS1|RASH1|p21ras	2	4	0	0	5	12
RPL8	6132	ribosomal protein L8	L8	3	8	7	14	7	22
PHB2	11331	prohibitin 2	BAP|BCAP37|Bap37|PNAS-141|REA|p22	7	10	15	35	17	27
HNRNPH2	3188	heterogeneous nuclear ribonucleoprotein H2 (H')	FTP3|HNRPH'|HNRPH2|hnRNPH'	5	12	7	20	8	32
PSMC6	5706	proteasome (prosome, macropain) 26S subunit, ATPase, 6	CADP44|HEL-S-73|P44|SUG2|p42	7	11	5	10	13	29
FSCN1	6624	fascin actin-bundling protein 1	FAN1|HSN|SNL|p55	12	20	12	55	11	51
GAPDH	2597	glyceraldehyde-3-phosphate dehydrogenase	G3PD|GAPD|HEL-S-162eP	16	66	34	200	22	162
SMC2	10592	structural maintenance of chromosomes 2	CAP-E|CAPE|SMC-2|SMC2L1	7	10	11	23	16	26
HSP90B1	7184	heat shock protein 90kDa beta (Grp94), member 1	ECGP|GP96|GRP94|HEL-S-125m|HEL35|TRA1	14	25	34	83	17	62
FARSB	10056	phenylalanyl-tRNA synthetase, beta subunit	FARSLB|FRSB|PheHB|PheRS	2	3	10	24	6	9
ELAVL1	1994	ELAV like RNA binding protein 1	ELAV1|HUR|Hua|MelG	2	3	3	11	4	9
KRT4	3851	keratin 4	CK-4|CK4|CYK4|K4|WSN1	2	3	6	49	2	9
KRAS	3845	Kirsten rat sarcoma viral oncogene homolog	C-K-RAS|CFC2|K-RAS2A|K-RAS2B|K-RAS4A|K-RAS4B|KI-RAS|KRAS1|KRAS2|NS|NS3|RASK2	2	3	0	0	4	9
IDH3A	3419	isocitrate dehydrogenase 3 (NAD+) alpha	0	2	3	3	21	5	9
BLVRA	644	biliverdin reductase A	BLVR|BVR|BVRA	3	3	4	11	5	9
CRMP1	1400	collapsin response mediator protein 1	CRMP-1|DPYSL1|DRP-1|DRP1|ULIP-3	7	28	10	31	13	69
ALB	213	albumin	ANALBA|FDAH|PRO0883|PRO0903|PRO1341	20	131	23	562	26	314
ARPC4-TTLL3	100526693	ARPC4-TTLL3 readthrough	0	3	6	0	0	5	16
DDX3X	1654	DEAD (Asp-Glu-Ala-Asp) box helicase 3, X-linked	DBX|DDX14|DDX3|HLP2	8	14	14	45	11	35
RPL7A	6130	ribosomal protein L7a	L7A|SURF3|TRUP	12	26	13	41	15	63
LDHA	3939	lactate dehydrogenase A	GSD11|HEL-S-133P|LDH1|LDHM	7	15	10	18	16	37
NME1-NME2	654364	NME1-NME2 readthrough	NM23-LV|NMELV	4	7	3	6	8	18
PTBP1	5725	polypyrimidine tract binding protein 1	HNRNP-I|HNRNPI|HNRPI|PTB|PTB-1|PTB-T|PTB2|PTB3|PTB4|pPTB	2	4	15	59	5	11
HNRNPCL2	440563	heterogeneous nuclear ribonucleoprotein C-like 2	HNRNPCP5	2	4	5	13	5	11
LOC101060301	101060301	heterogeneous nuclear ribonucleoprotein C-like 1-like	0	2	4	6	14	5	11
AP1M1	8907	adaptor-related protein complex 1, mu 1 subunit	AP47|CLAPM2|CLTNM|MU-1A	4	4	4	6	7	11
LOC649330	649330	heterogeneous nuclear ribonucleoprotein C-like	0	2	4	6	14	5	11
HNRNPCL1	343069	heterogeneous nuclear ribonucleoprotein C-like 1	HNRPCL1	2	4	6	14	5	11
AKR1B1	231	aldo-keto reductase family 1, member B1 (aldose reductase)	ADR|ALDR1|ALR2|AR	2	4	3	8	4	11
EIF4A1	1973	eukaryotic translation initiation factor 4A1	DDX2A|EIF-4A|EIF4A|eIF-4A-I|eIF4A-I	18	44	15	50	18	104
CCT8	10694	chaperonin containing TCP1, subunit 8 (theta)	C21orf112|Cctq|D21S246|PRED71	18	38	19	54	24	90
ATP5A1	498	ATP synthase, H+ transporting, mitochondrial F1 complex, alpha subunit 1, cardiac muscle	ATP5A|ATP5AL2|ATPM|HEL-S-123m|MC5DN4|MOM2|OMR|ORM|hATP1	12	20	26	83	20	48
CNOT1	23019	CCR4-NOT transcription complex, subunit 1	CDC39|NOT1|NOT1H	5	11	12	28	6	27
CACYBP	27101	calcyclin binding protein	GIG5|S100A6BP|SIP	5	8	10	27	10	20
DCTN1	1639	dynactin 1	DAP-150|DP-150|P135	5	5	6	14	9	13
UPF1	5976	UPF1 regulator of nonsense transcripts homolog (yeast)	HUPF1|NORF1|RENT1|pNORF1|smg-2	4	5	10	24	10	13
ATP6V1A	523	ATPase, H+ transporting, lysosomal 70kDa, V1 subunit A	ATP6A1|ATP6V1A1|HO68|VA68|VPP2|Vma1	3	5	5	18	8	13
PSMD11	5717	proteasome (prosome, macropain) 26S subunit, non-ATPase, 11	Rpn6|S9|p44.5	9	14	3	5	13	33
RPL10A	4736	ribosomal protein L10a	CSA19|Csa-19|L10A|NEDD6	5	10	9	20	8	24
ARPC4	10093	actin related protein 2/3 complex, subunit 4, 20kDa	ARC20|P20-ARC	3	6	2	4	4	15
QARS	5859	glutaminyl-tRNA synthetase	GLNRS|MSCCA|PRO2195	2	2	5	9	5	6
IPO4	79711	importin 4	Imp4	2	2	9	22	5	6
TBCE	6905	tubulin folding cofactor E	HRD|KCS|KCS1|pac2	2	2	0	0	6	6
RAB13	5872	RAB13, member RAS oncogene family	0	2	2	0	0	2	6
RPL31	6160	ribosomal protein L31	L31	2	2	0	0	2	6
CS	1431	citrate synthase	0	2	2	9	25	2	6
EIF3E	3646	eukaryotic translation initiation factor 3, subunit E	EIF3-P48|EIF3S6|INT6|eIF3-p46	5	7	6	7	10	17
SPTAN1	6709	spectrin, alpha, non-erythrocytic 1	EIEE5|NEAS|SPTA2	6	8	24	59	13	19
RPL23	9349	ribosomal protein L23	L23|rpL17	5	8	0	0	7	19
HSP90AA1	3320	heat shock protein 90kDa alpha (cytosolic), class A member 1	EL52|HSP86|HSP89A|HSP90A|HSP90N|HSPC1|HSPCA|HSPCAL1|HSPCAL4|HSPN|Hsp89|Hsp90|LAP-2|LAP2	38	183	49	214	49	397
RANGAP1	5905	Ran GTPase activating protein 1	Fug1|RANGAP|SD	2	3	6	12	4	8
SEPT8	23176	septin 8	2002-09-01	2	3	3	7	2	8
TARDBP	23435	TAR DNA binding protein	ALS10|TDP-43	3	3	3	12	4	8
USP14	9097	ubiquitin specific peptidase 14 (tRNA-guanine transglycosylase)	TGT	2	3	0	0	6	8
CAND2	23066	cullin-associated and neddylation-dissociated 2 (putative)	TIP120B|Tp120b	2	3	0	0	3	8
UBA1	7317	ubiquitin-like modifier activating enzyme 1	A1S9|A1S9T|A1ST|AMCX1|CFAP124|GXP1|POC20|SMAX2|UBA1A|UBE1|UBE1X	13	43	25	118	22	94
PCNA	5111	proliferating cell nuclear antigen	ATLD2	3	4	11	41	6	10
RPS20	6224	ribosomal protein S20	S20	3	4	0	0	6	10
EIF3I	8668	eukaryotic translation initiation factor 3, subunit I	EIF3S2|PRO2242|TRIP-1|TRIP1|eIF3-beta|eIF3-p36	3	5	2	2	8	12
EPRS	2058	glutamyl-prolyl-tRNA synthetase	EARS|GLUPRORS|PARS|QARS|QPRS	10	24	36	77	20	52
FKBP4	2288	FK506 binding protein 4, 59kDa	FKBP51|FKBP52|FKBP59|HBI|Hsp56|PPIase|p52	5	6	6	8	7	14
CDK5	1020	cyclin-dependent kinase 5	PSSALRE	2	6	3	6	5	14
TUBB6	84617	tubulin, beta 6 class V	HsT1601|TUBB-5	16	113	19	143	17	237
ILF2	3608	interleukin enhancer binding factor 2	NF45|PRO3063	4	8	8	29	8	18
PSMD13	5719	proteasome (prosome, macropain) 26S subunit, non-ATPase, 13	HSPC027|Rpn9|S11|p40.5	6	9	3	5	8	20
ACTR2	10097	ARP2 actin-related protein 2 homolog (yeast)	ARP2	6	12	2	5	6	26
PGK1	5230	phosphoglycerate kinase 1	HEL-S-68p|MIG10|PGKA	18	42	27	94	19	87
KIF5B	3799	kinesin family member 5B	HEL-S-61|KINH|KNS|KNS1|UKHC	10	18	13	29	12	38
LDHB	3945	lactate dehydrogenase B	HEL-S-281|LDH-B|LDH-H|LDHBD|TRG-5	7	12	21	67	13	25
PAICS	10606	phosphoribosylaminoimidazole carboxylase, phosphoribosylaminoimidazole succinocarboxamide synthetase	ADE2|ADE2H1|AIRC|PAIS	7	12	9	27	8	25
NME2	4831	NME/NM23 nucleoside diphosphate kinase 2	NDKB|NDPK-B|NDPKB|NM23-H2|NM23B|PUF	4	7	3	6	6	15
HSP90AB1	3326	heat shock protein 90kDa alpha (cytosolic), class B member 1	D6S182|HSP84|HSP90B|HSPC2|HSPCB	51	331	71	336	61	643
PSMD14	10213	proteasome (prosome, macropain) 26S subunit, non-ATPase, 14	PAD1|POH1|RPN11	2	5	3	6	5	11
SEPT9	10801	septin 9	AF17q25|MSF|MSF1|NAPB|PNUTL4|SINT1|SeptD1	4	5	7	15	4	11
CLTC	1213	clathrin, heavy chain (Hc)	CHC|CHC17|CLH-17|CLTCL2|Hc	46	176	47	168	60	341
PPA1	5464	pyrophosphatase (inorganic) 1	HEL-S-66p|IOPPP|PP|PP1|SID6-8061	2	3	4	7	3	7
LTA4H	4048	leukotriene A4 hydrolase	0	3	3	0	0	6	7
BZW2	28969	basic leucine zipper and W2 domains 2	MST017|MSTP017	2	3	2	5	4	7
PGAM2	5224	phosphoglycerate mutase 2 (muscle)	GSD10|PGAM-M|PGAMM	3	3	4	15	5	7
SLC25A31	83447	solute carrier family 25 (mitochondrial carrier; adenine nucleotide translocator), member 31	AAC4|ANT4|SFEC35kDa	2	3	0	0	3	7
RUVBL2	10856	RuvB-like AAA ATPase 2	ECP51|INO80J|REPTIN|RVB2|TIH2|TIP48|TIP49B	11	16	10	22	20	32
HSPA5	3309	heat shock 70kDa protein 5 (glucose-regulated protein, 78kDa)	BIP|GRP78|HEL-S-89n|MIF2	13	29	35	123	20	57
UBA2	10054	ubiquitin-like modifier activating enzyme 2	ARX|SAE2	2	2	3	10	4	5
NPEPPS	9520	aminopeptidase puromycin sensitive	AAP-S|MP100|PSA	2	2	7	12	2	5
MDN1	23195	MDN1, midasin homolog (yeast)	0	2	2	10	20	3	5
PPME1	51400	protein phosphatase methylesterase 1	PME-1	2	2	0	0	3	5
UBE2V1	7335	ubiquitin-conjugating enzyme E2 variant 1	CIR1|CROC-1|CROC1|UBE2V|UEV-1|UEV1|UEV1A	2	2	0	0	2	5
RBBP7	5931	retinoblastoma binding protein 7	RbAp46	2	2	0	0	4	5
TUBB8	347688	tubulin, beta 8 class VIII	bA631M21.2	14	88	16	165	12	166
TUBB2B	347733	tubulin, beta 2B class IIb	PMGYSA|bA506K6.1	25	249	36	304	26	464
TUBB2A	7280	tubulin, beta 2A class IIa	CDCBM5|TUBB|TUBB2|dJ40E16.7	23	246	35	297	26	458
NME1	4830	NME/NM23 nucleoside diphosphate kinase 1	AWD|GAAD|NB|NBS|NDKA|NDPK-A|NDPKA|NM23|NM23-H1	5	8	3	6	6	16
SPTBN1	6711	spectrin, beta, non-erythrocytic 1	ELF|HEL102|SPTB2|betaSpII	9	15	30	57	15	29
RPSA	3921	ribosomal protein SA	37LRP|67LR|ICAS|LAMBR|LAMR1|LBP|LBP/p40|LRP|LRP/LR|NEM/1CHD4|SA|lamR|p40	6	21	14	52	8	40
PFKL	5211	phosphofructokinase, liver	ATP-PFK|PFK-B|PFK-L	4	7	5	8	7	14
TUBB4B	10383	tubulin, beta 4B class IVb	Beta2|TUBB2|TUBB2C	26	258	39	314	28	470
IPO5	3843	importin 5	IMB3|KPNB3|Pse1|RANBP5|imp5	9	18	10	27	15	34
CTPS1	1503	CTP synthase 1	CTPS|IMD24	5	6	0	0	7	12
ABCF2	10061	ATP-binding cassette, sub-family F (GCN20), member 2	ABC28|EST133090|HUSSY18	6	6	0	0	7	12
EIF3F	8665	eukaryotic translation initiation factor 3, subunit F	EIF3S5|eIF3-p47	4	10	3	5	9	19
PA2G4	5036	proliferation-associated 2G4, 38kDa	EBP1|HG4-1|p38-2G4	7	10	10	35	10	19
PSMD1	5707	proteasome (prosome, macropain) 26S subunit, non-ATPase, 1	P112|Rpn2|S1	4	5	10	13	8	10
FLII	2314	flightless I homolog (Drosophila)	FLI|FLIL|Fli1	3	5	6	24	3	10
APRT	353	adenine phosphoribosyltransferase	AMP|APRTD	4	5	3	19	5	10
NAP1L4	4676	nucleosome assembly protein 1-like 4	NAP1L4b|NAP2|NAP2L|hNAP2	3	5	5	7	6	10
MYH11	4629	myosin, heavy chain 11, smooth muscle	AAT4|FAA4|SMHC|SMMHC	9	23	8	25	10	42
POTEJ	653781	POTE ankyrin domain family, member J	POTE2beta	10	84	5	29	9	150
COPB1	1315	coatomer protein complex, subunit beta 1	COPB	8	13	6	8	11	24
DDX6	1656	DEAD (Asp-Glu-Ala-Asp) box helicase 6	HLR2|P54|RCK	4	4	4	8	4	8
ETF1	2107	eukaryotic translation termination factor 1	D5S1995|ERF|ERF1|RF1|SUP45L1|TB3-1	4	4	3	6	5	8
EEF1D	1936	eukaryotic translation elongation factor 1 delta (guanine nucleotide exchange protein)	EF-1D|EF1D|FP1047	4	4	5	9	4	8
ARL2	402	ADP-ribosylation factor-like 2	ARFL2	3	4	0	0	4	8
HNRNPDL	9987	heterogeneous nuclear ribonucleoprotein D-like	HNRNP|HNRPDL|JKTBP|JKTBP2|laAUF1	2	4	5	10	2	8
RPL35	11224	ribosomal protein L35	L35	3	4	2	2	4	8
PFKP	5214	phosphofructokinase, platelet	ATP-PFK|PFK-C|PFK-P|PFKF	7	12	14	27	10	22
AP2B1	163	adaptor-related protein complex 2, beta 1 subunit	ADTB2|AP105B|AP2-BETA|CLAPB1	10	16	4	9	12	29
RARS	5917	arginyl-tRNA synthetase	ArgRS|DALRD1	11	24	13	24	13	43
TUBB4A	10382	tubulin, beta 4A class IVa	DYT4|TUBB4|TUBB5|beta-5	18	219	30	235	23	378
SARS	6301	seryl-tRNA synthetase	SERRS|SERS	5	7	6	11	7	13
ACP1	52	acid phosphatase 1, soluble	HAAP	5	7	0	0	5	13
TUBB1	81027	tubulin, beta 1 class VI	0	7	60	5	74	6	104
FLNB	2317	filamin B, beta	ABP-278|ABP-280|AOI|FH1|FLN-B|FLN1L|LRS1|SCT|TABP|TAP	11	24	17	46	18	42
RAN	5901	RAN, member RAS oncogene family	ARA24|Gsp1|TC4	7	24	12	47	9	42
USP5	8078	ubiquitin specific peptidase 5 (isopeptidase T)	ISOT	5	10	11	27	7	18
ACTA1	58	actin, alpha 1, skeletal muscle	ACTA|ASMA|CFTD|CFTD1|CFTDM|MPFD|NEM1|NEM2|NEM3	28	374	27	297	36	634
COPS5	10987	COP9 signalosome subunit 5	CSN5|JAB1|MOV-34|SGN5	2	3	0	0	4	6
EIF5	1983	eukaryotic translation initiation factor 5	EIF-5|EIF-5A	3	3	3	4	5	6
RCC2	55920	regulator of chromosome condensation 2	TD-60	3	3	0	0	3	6
PAFAH1B3	5050	platelet-activating factor acetylhydrolase 1b, catalytic subunit 3 (29kDa)	PAFAHG	2	3	4	13	3	6
TUBB	203068	tubulin, beta class I	CDCBM6|M40|OK/SW-cl.56|TUBB1|TUBB5	29	333	40	369	31	563
ACTC1	70	actin, alpha, cardiac muscle 1	ACTC|ASD5|CMD1R|CMH11|LVNC4	29	378	27	297	37	638
HSPA1A	3303	heat shock 70kDa protein 1A	HEL-S-103|HSP70-1|HSP70-1A|HSP70I|HSP72|HSPA1	11	65	24	102	20	111
HSPA1B	3304	heat shock 70kDa protein 1B	HSP70-1B|HSP70-2	11	65	24	102	20	111
ACTG2	72	actin, gamma 2, smooth muscle, enteric	ACT|ACTA3|ACTE|ACTL3|ACTSG|VSCM	29	378	27	297	36	635
ACTA2	59	actin, alpha 2, smooth muscle, aorta	AAT6|ACTSA|MYMY5	30	379	27	297	37	636
PSAT1	29968	phosphoserine aminotransferase 1	EPIP|PSA|PSAT	3	6	6	13	4	11
SEPT7	989	septin 7	CDC10|CDC3|NBLA02942|SEPT7A	6	9	6	18	7	16
SHMT2	6472	serine hydroxymethyltransferase 2 (mitochondrial)	GLYA|HEL-S-51e|SHMT	7	9	20	38	8	16
XPO1	7514	exportin 1	CRM1|emb|exp1	14	24	11	23	20	41
RPS25	6230	ribosomal protein S25	S25	6	14	5	13	9	24
PGAM1	5223	phosphoglycerate mutase 1 (brain)	HEL-S-35|PGAM-B|PGAMA	5	5	10	35	6	9
DDOST	1650	dolichyl-diphosphooligosaccharide--protein glycosyltransferase subunit (non-catalytic)	AGER1|CDG1R|OKSWcl45|OST|OST48|WBP1	4	5	5	13	5	9
PSMD2	5708	proteasome (prosome, macropain) 26S subunit, non-ATPase, 2	P97|RPN1|S2|TRAP2	7	13	7	20	7	22
TUBB3	10381	tubulin, beta 3 class III	CDCBM|CDCBM1|CFEOM3|CFEOM3A|FEOM3|TUBB4|beta-4	23	259	28	236	29	421
CLTCL1	8218	clathrin, heavy chain-like 1	CHC22|CLH22|CLTCL|CLTD	14	47	9	28	15	77
EIF3B	8662	eukaryotic translation initiation factor 3, subunit B	EIF3-ETA|EIF3-P110|EIF3-P116|EIF3S9|PRT1	7	10	11	26	6	17
SRM	6723	spermidine synthase	PAPT|SPDSY|SPS1|SRML1	6	10	2	7	6	17
VCP	7415	valosin containing protein	ALS14|HEL-220|HEL-S-70|IBMPFD|IBMPFD1|TERA|p97	18	39	24	83	23	64
MTOR	2475	mechanistic target of rapamycin (serine/threonine kinase)	FRAP|FRAP1|FRAP2|RAFT1|RAPT1	2	2	4	6	3	4
SSBP1	6742	single-stranded DNA binding protein 1, mitochondrial	Mt-SSB|SOSS-B1|SSBP|mtSSB	2	2	0	0	2	4
FH	2271	fumarate hydratase	HLRCC|LRCC|MCL|MCUL1	2	2	6	17	3	4
PYGM	5837	phosphorylase, glycogen, muscle	0	2	2	0	0	2	4
ASCC3	10973	activating signal cointegrator 1 complex subunit 3	ASC1p200|HELIC1|RNAH	2	2	0	0	2	4
TRAPPC3	27095	trafficking protein particle complex 3	BET3	2	2	0	0	2	4
SEPT11	55752	septin 11	0	4	7	6	14	4	12
SNX3	8724	sorting nexin 3	Grd19|MCOPS8|SDP3	4	7	0	0	4	12
HNRNPC	3183	heterogeneous nuclear ribonucleoprotein C (C1/C2)	C1|C2|HNRNP|HNRPC|SNRPC	6	12	12	52	7	20
KIF5A	3798	kinesin family member 5A	D12S1889|MY050|NKHC|SPG10	7	14	7	13	5	23
TUBA1C	84790	tubulin, alpha 1c	TUBA6|bcm948	22	241	28	250	21	380
PSMC2	5701	proteasome (prosome, macropain) 26S subunit, ATPase, 2	MSS1|Nbla10058|S7	8	11	9	14	10	18
PDIA6	10130	protein disulfide isomerase family A, member 6	ERP5|P5|TXNDC7	2	4	13	34	4	7
RNPEP	6051	arginyl aminopeptidase (aminopeptidase B)	0	3	4	0	0	5	7
TNPO2	30000	transportin 2	IPO3|KPNB2B|TRN2	3	4	4	14	2	7
DRG1	4733	developmentally regulated GTP binding protein 1	NEDD3	3	4	3	10	4	7
PRPSAP1	5635	phosphoribosyl pyrophosphate synthetase-associated protein 1	PAP39	3	4	0	0	5	7
RBP1	5947	retinol binding protein 1, cellular	CRABP-I|CRBP|CRBP1|CRBPI|RBPC	3	4	0	0	4	7
PSMC4	5704	proteasome (prosome, macropain) 26S subunit, ATPase, 4	MIP224|RPT3|S6|TBP-7|TBP7	4	6	7	11	5	10
SEPT6	23157	septin 6	SEP2|SEPT2	4	6	6	10	4	10
KPNB1	3837	karyopherin (importin) beta 1	IMB1|IPO1|IPOB|Impnb|NTF97	13	32	14	51	15	50
COPG2	26958	coatomer protein complex, subunit gamma 2	2-COP|gamma-2-COP	3	8	4	7	4	13
VDAC2	7417	voltage-dependent anion channel 2	POR	4	8	7	21	5	13
ARHGDIA	396	Rho GDP dissociation inhibitor (GDI) alpha	GDIA1|HEL-S-47e|NPHS8|RHOGDI|RHOGDI-1	5	8	11	29	6	13
PFKM	5213	phosphofructokinase, muscle	ATP-PFK|GSD7|PFK-1|PFK1|PFKA|PFKX|PPP1R122	7	10	7	13	10	16
POTEI	653269	POTE ankyrin domain family, member I	POTE2beta	14	135	12	83	15	207
VDAC1	7416	voltage-dependent anion channel 1	PORIN|VDAC-1	9	12	7	19	11	19
AP1B1	162	adaptor-related protein complex 1, beta 1 subunit	ADTB1|AP105A|BAM22|CLAPB2	9	14	5	7	8	22
CDK1	983	cyclin-dependent kinase 1	CDC2|CDC28A|P34CDC2	7	14	3	10	9	22
TUBA3D	113457	tubulin, alpha 3d	H2-ALPHA	16	201	22	182	16	306
TUBA3C	7278	tubulin, alpha 3c	TUBA2|bA408E5.3	16	201	22	182	16	306
ACTR1A	10121	ARP1 actin-related protein 1 homolog A, centractin alpha (yeast)	ARP1|CTRN1	8	16	6	19	8	25
VAT1	10493	vesicle amine transport 1	VATI	7	24	9	43	9	37
ACLY	47	ATP citrate lyase	ACL|ATPCL|CLATP	32	108	37	95	36	163
TCP1	6950	t-complex 1	CCT-alpha|CCT1|CCTa|D6S230E|TCP-1-alpha	21	61	16	43	16	92
RAB5C	5878	RAB5C, member RAS oncogene family	L1880|RAB5CL|RAB5L|RABL	7	15	5	16	9	23
RPLP0	6175	ribosomal protein, large, P0	L10E|LP0|P0|PRLP0|RPP0	11	32	6	27	14	48
DNM1	1759	dynamin 1	DNM	3	5	3	7	3	8
DRG2	1819	developmentally regulated GTP binding protein 2	0	3	5	0	0	3	8
TXNL1	9352	thioredoxin-like 1	HEL-S-114|TRP32|TXL-1|TXNL|Txl	3	5	2	8	5	8
AKR1A1	10327	aldo-keto reductase family 1, member A1 (aldehyde reductase)	ALDR1|ALR|ARM|DD3|HEL-S-6	4	5	6	18	3	8
PRDX5	25824	peroxiredoxin 5	ACR1|AOEB166|B166|HEL-S-55|PLP|PMP20|PRDX6|PRXV|prx-V	2	3	0	0	3	5
CNDP2	55748	CNDP dipeptidase 2 (metallopeptidase M20 family)	CN2|CPGL|HEL-S-13|HsT2298|PEPA	3	3	0	0	3	5
SRI	6717	sorcin	CP-22|CP22|SCN|V19	3	3	0	0	3	5
SEC61B	10952	Sec61 beta subunit	0	2	3	2	3	2	5
PSMC3	5702	proteasome (prosome, macropain) 26S subunit, ATPase, 3	TBP1	8	16	4	10	11	24
RAP1A	5906	RAP1A, member of RAS oncogene family	C21KG|G-22K|KREV-1|KREV1|RAP1|SMGP21	5	10	0	0	7	15
EEF1A2	1917	eukaryotic translation elongation factor 1 alpha 2	EEF1AL|EF-1-alpha-2|EF1A|HS1|STN|STNL	11	197	23	134	15	283
TUBA1A	7846	tubulin, alpha 1a	B-ALPHA-1|LIS3|TUBA3	22	266	29	256	21	381
POTEF	728378	POTE ankyrin domain family, member F	A26C1B|ACTB|POTE2alpha|POTEACTIN	13	220	12	125	15	315
RAB14	51552	RAB14, member RAS oncogene family	FBP|RAB-14	2	15	3	4	8	22
HSPA1L	3305	heat shock 70kDa protein 1-like	HSP70-1L|HSP70-HOM|HSP70T|hum70t	10	69	10	63	10	99
CAND1	55832	cullin-associated and neddylation-dissociated 1	TIP120|TIP120A	24	41	17	38	19	59
RPS13	6207	ribosomal protein S13	S13	5	13	0	0	7	19
RAB7A	7879	RAB7A, member RAS oncogene family	PRO2706|RAB7	8	18	3	6	9	26
TUBA1B	10376	tubulin, alpha 1b	K-ALPHA-1	23	269	29	257	21	380
RPS15A	6210	ribosomal protein S15a	S15a	4	6	0	0	6	9
CDK6	1021	cyclin-dependent kinase 6	PLSTIRE	2	6	0	0	3	9
CDK12	51755	cyclin-dependent kinase 12	CRK7|CRKR|CRKRS	2	6	0	0	3	9
CCT3	7203	chaperonin containing TCP1, subunit 3 (gamma)	CCT-gamma|CCTG|PIG48|TCP-1-gamma|TRIC5	25	79	19	55	23	112
CCT2	10576	chaperonin containing TCP1, subunit 2 (beta)	99D8.1|CCT-beta|CCTB|HEL-S-100n|PRO1633|TCP-1-beta	18	65	34	105	27	92
RAB1B	81876	RAB1B, member RAS oncogene family	0	4	16	0	0	6	23
DPYSL3	1809	dihydropyrimidinase-like 3	CRMP-4|CRMP4|DRP-3|DRP3|LCRMP|ULIP|ULIP-1	9	26	11	23	10	37
PLEC	5339	plectin	EBS1|EBSO|HD1|LGMD2Q|PCN|PLEC1|PLEC1b|PLTN	11	24	53	131	17	34
RTCB	51493	RNA 2',3'-cyclic phosphate and 5'-OH ligase	C22orf28|DJ149A16.6|FAAP	7	9	4	10	6	13
TLN1	7094	talin 1	ILWEQ|TLN	19	38	37	118	23	53
CAPZA1	829	capping protein (actin filament) muscle Z-line, alpha 1	CAPPA1|CAPZ|CAZ1	3	4	3	8	3	6
RUVBL1	8607	RuvB-like AAA ATPase 1	ECP54|INO80H|NMP238|PONTIN|Pontin52|RVB1|TIH1|TIP49|TIP49A	15	23	11	17	13	32
PABPC3	5042	poly(A) binding protein, cytoplasmic 3	PABP3|PABPL3|tPABP	7	23	5	15	6	32
CCT6A	908	chaperonin containing TCP1, subunit 6A (zeta 1)	CCT-zeta|CCT-zeta-1|CCT6|Cctz|HTR3|MoDP-2|TCP-1-zeta|TCP20|TCPZ|TTCP20	18	37	20	59	15	51
TUBA4A	7277	tubulin, alpha 4a	H2-ALPHA|TUBA1	17	145	17	121	14	198
OLA1	29789	Obg-like ATPase 1	DOC45|GBP45|GTBP9|GTPBP9	5	7	5	11	6	10
RPGRIP1L	23322	RPGRIP1-like	CORS3|FTM|JBTS7|MKS5|NPHP8|PPP1R134	5	7	0	0	2	10
TUBA3E	112714	tubulin, alpha 3e	0	12	182	17	140	10	246
SND1	27044	staphylococcal nuclease and tudor domain containing 1	TDRD11|p100	12	36	21	80	14	49
EEF1G	1937	eukaryotic translation elongation factor 1 gamma	EF1G|GIG35	13	36	13	34	13	49
TUBA8	51807	tubulin, alpha 8	TUBAL2	14	107	12	84	12	144
ACTBL2	345651	actin, beta-like 2	ACT	15	268	11	126	14	355
POTEE	445582	POTE ankyrin domain family, member E	A26C1|A26C1A|CT104.2|POTE-2|POTE2|POTE2gamma	17	240	16	133	17	318
PSMC1	5700	proteasome (prosome, macropain) 26S subunit, ATPase, 1	P26S4|S4|p56	5	8	9	16	6	11
COPS3	8533	COP9 signalosome subunit 3	CSN3|SGN3	2	5	3	5	3	7
RANBP1	5902	RAN binding protein 1	HTF9A	3	5	0	0	3	7
RAP1GDS1	5910	RAP1, GTP-GDP dissociation stimulator 1	GDS1|SmgGDS	4	5	0	0	5	7
MYH9	4627	myosin, heavy chain 9, non-muscle	BDPLT6|DFNA17|EPSTS|FTNS|MHA|NMHC-II-A|NMMHC-IIA|NMMHCA	32	71	43	99	27	94
[truncated: 1,695 more rows]
