# Supplementary material for: Proteogenomic analysis reveals exosomes are more oncogenic than ectosomes
Source: Oncotarget. 2015 Apr 12;6(17):15375–96. doi: 10.18632/oncotarget.3801 (PMC4558158; doi:10.18632/oncotarget.3801)
Supplement: Supplementary file 2 [file oncotarget-06-15375-s002.xlsx]

## Sheet: Sheet1
Gene symbol	Protein name	Reference	PubMed ID
ARF6	ARF6	Muralidharan-Chari, 2009	19896381
BSG	EMMPRIN	Millimaggi D, 2007	17460779
CD14	CD14molecule	Zwicker JI, 2009	19861441
CD14	CD14molecule	Tesselaar ME, 2007	17166244
CD142	Tissue factor (TF/CD142)	Yu J, 2008	18772494
CD142	Tissue factor (TF/CD142)	Milsom C, 2007	18023719
CD142	Tissue factor (TF/CD142)	Del Conde I, 2005	15741221
CD142	Tissue factor (TF/CD142)	Giesen PL, 1999	10051638
CD46	CD46/ MCP	Gasser O, 2003	12706119
CD59	CD59	Gasser O, 2003	12706119
CD61/ITGB3	integrin, beta 3	Zwicker JI, 2009	19861441
CD62e/SELE	selectin E	Zwicker JI, 2009	19861441
CD66e/CEACAM5	carcinoembryonic antigen-related cell adhesion molecule 5	Zwicker JI, 2009	19861441
CEACAM5	carcinoembryonic antigen-related cell adhesion molecule 5	Tesselaar ME, 2007	17166244
CEACAM8	CD66b	Gasser O, 2003	12706119
CNR1	CB1	Bianco F, 2009	19300439
CR1	CR1/CD35	Gasser O, 2003	12706119
ELANE	Elastase	Gasser O, 2003	12706119
FCGR3	CD16/ Fc RIII	Gasser O, 2003	12706119
FGF2	FGF2	Schiera G, 2007	18205708
FLOT1	Flotillin-1	Del Conde I, 2005	15741221
GP1BA	GPIb	Heijnen HFG, 2014	10572093
GYPA	glycophorin A	Zwicker JI, 2009	19861441
GYPA	glycophorin A	Tesselaar ME, 2007	17166244
IL1B	Interleukin-1β	Bianco F, 2009	19300439
IL1B	Interleukin-1β	Dolo V, 2005	16101030
IL8	IL-8	Baj-Krzyworzeka M, 2011	21508383
ITGA2B	Integrin chains αIIb β3	Heijnen HFG, 2014	10572093
ITGA2B	Iintegrin chains αIIb β1	Heijnen HFG, 2014	10572093
ITGAL	CD11a/ LFA-1	Gasser O, 2003	12706119
ITGAM	CD11b/ Mac-1	Gasser O, 2003	12706119
ITGB1	β1 integrin	Muralidharan-Chari, 2009	19896381
ITGB1	β1 integrin	Bianco F, 2009	19300439
ITGB1	β1 integrin	Dolo V, 2005	16101030
ITGB3	integrin, beta 3	Tesselaar ME, 2007	17166244
MAPT	Tau	Dujardin S, 2014	24971751
MHC-1	MHC1	Muralidharan-Chari, 2009	19896381
MHC-1	MHC1	Gasser O, 2003	12706119
MMP2	proMMP2	Dolo V, 2005	16101030
MMP3	proMMP3	Dolo V, 2005	16101030
MMP2	MMP2	Angelucci A, 2000	11235992
MMP9	MMP9	Millimaggi D, 2007	17460779
MMP9	MMP9	Dolo V, 2005	16101030
MMP9	MMP9	Gasser O, 2003	12706119
MMP9	MMP9	Angelucci A, 2000	11235992
MPO	Myeloperoxidase	Gasser O, 2003	12706119
MT1MMP	MT1MMP	Muralidharan-Chari, 2009	19896381
MUC1	MUC1	Tesselaar ME, 2007	17166244
PRTN3	PR3	Gasser O, 2003	12706119
SELE	selectin E	Tesselaar ME, 2007	17166244
SELL	L-selectin	Gasser O, 2003	12706119
SELPLG	PSGL1	Thomas GM, 2009	19667060
SELPLG	PSGL1	Del Conde I, 2005	15741221
SMPD1	A-SMase	Bianco F, 2009	19300439
VAMP3	VAMP3	Muralidharan-Chari, 2009	19896381
VEGF	VEGF	Schiera G, 2007	18205708
