# Supplementary material for: Proteogenomic analysis reveals exosomes are more oncogenic than ectosomes
Source: Oncotarget. 2015 Apr 12;6(17):15375–96. doi: 10.18632/oncotarget.3801 (PMC4558158; doi:10.18632/oncotarget.3801)
Supplement: Supplementary file 3 [file oncotarget-06-15375-s003.xlsx]

## Sheet: Sheet1
				SH-SY5Y Exosomes		SH-SY5Y 10K		SH-SY5Y Ectosomes		SK-N-BE2 Ectosomes		LIM1215 10K
Gene symbol	Entrez ID	Gene description	Alternate names	No. of peptides	No. of spectral counts	No. of peptides	No. of spectral counts	No. of peptides	No. of spectral counts	No. of peptides	No. of spectral counts	No. of peptides	No. of spectral counts
RACGAP1	29127	Rac GTPase activating protein 1	CYK4|HsCYK-4|ID-GAP|MgcRacGAP	0	0	30	125	6	9	52	486	36	252
KIF14	9928	kinesin family member 14	-	0	0	26	42	3	3	59	342	61	113
KIF4A	24137	kinesin family member 4A	KIF4|KIF4G1|MRX100	0	0	14	14	2	2	21	67	38	79
XRCC5	7520	X-ray repair complementing defective repair in Chinese hamster cells 5 (double-strand-break rejoining)	KARP-1|KARP1|KU80|KUB2|Ku86|NFIV	0	0	41	90	7	16	17	36	2	2
TPM3	7170	tropomyosin 3	CAPM1|CFTD|HEL-189|HEL-S-82p|NEM1|OK/SW-cl.5|TM-5|TM3|TM30|TM30nm|TM5|TPMsk3|TRK|hscp30	0	0	11	17	5	9	14	35	2	2
XRCC6	2547	X-ray repair complementing defective repair in Chinese hamster cells 6	CTC75|CTCBF|G22P1|KU70|ML8|TLAA	0	0	39	94	11	21	15	30	6	9
DHX15	1665	DEAH (Asp-Glu-Ala-His) box helicase 15	DBP1|DDX15|HRH2|PRP43|PRPF43|PrPp43p	0	0	28	63	15	30	10	16	4	5
ACACA	31	acetyl-CoA carboxylase alpha	ACAC|ACACAD|ACC|ACC1|ACCA	0	0	38	42	6	11	13	16	6	7
NCL	4691	nucleolin	C23	0	0	21	84	7	16	5	14	8	11
KRT18	3875	keratin 18	CYK18|K18	0	0	9	15	3	10	2	14	38	147
RPS9	6203	ribosomal protein S9	S9	0	0	10	43	15	54	6	12	4	4
RPL18	6141	ribosomal protein L18	L18	0	0	8	27	9	43	4	12	2	2
KHSRP	8570	KH-type splicing regulatory protein	FBP2|FUBP2|KSRP	0	0	35	52	11	15	7	12	14	17
ATP6V1B2	526	ATPase, H+ transporting, lysosomal 56/58kDa, V1 subunit B2	ATP6B1B2|ATP6B2|HO57|VATB|VPP3|Vma2	0	0	23	53	4	13	5	12	4	4
XPO5	57510	exportin 5	exp5	0	0	31	63	4	8	6	12	2	2
SCFD1	23256	sec1 family domain containing 1	C14orf163|RA410|SLY1|SLY1P|STXBP1L2	0	0	20	32	4	8	8	12	4	6
NUP188	23511	nucleoporin 188kDa	KIAA0169|hNup188	0	0	10	12	3	4	3	12	2	2
SMC3	9126	structural maintenance of chromosomes 3	BAM|BMH|CDLS3|CSPG6|HCAP|SMC3L1	0	0	27	33	19	24	9	10	3	4
PGK2	5232	phosphoglycerate kinase 2	HEL-S-272|PGKB|PGKPS|dJ417L20.2	0	0	6	10	4	15	3	10	5	6
HADHA	3030	hydroxyacyl-CoA dehydrogenase/3-ketoacyl-CoA thiolase/enoyl-CoA hydratase (trifunctional protein), alpha subunit	ECHA|GBP|HADH|LCEH|LCHAD|MTPA|TP-ALPHA	0	0	10	13	5	9	6	10	4	5
PLTP	5360	phospholipid transfer protein	BPIFE|HDLCQ9	0	0	16	65	5	7	6	10	2	2
KIAA0368	23392	KIAA0368	ECM29	0	0	32	46	3	4	7	10	7	9
HBA1	3039	hemoglobin, alpha 1	HBA-T3|HBH	0	0	3	7	2	4	2	10	7	78
HBA2	3040	hemoglobin, alpha 2	HBA-T2|HBH	0	0	3	7	2	4	2	10	7	78
RPL11	6135	ribosomal protein L11	DBA7|GIG34|L11	0	0	6	11	5	14	6	9	3	4
PDIA3	2923	protein disulfide isomerase family A, member 3	ER60|ERp57|ERp60|ERp61|GRP57|GRP58|HEL-S-269|HEL-S-93n|HsT17083|P58|PI-PLC	0	0	16	17	5	7	6	9	14	15
TKT	7086	transketolase	HEL107|TK|TKT1	0	0	17	40	8	14	5	8	5	21
PSME3	10197	proteasome (prosome, macropain) activator subunit 3 (PA28 gamma; Ki)	HEL-S-283|Ki|PA28-gamma|PA28G|PA28gamma|REG-GAMMA	0	0	12	48	4	10	4	8	2	3
DNM1L	10059	dynamin 1-like	DLP1|DRP1|DVLP|DYMPLE|EMPF|HDYNIV	0	0	25	65	5	9	5	8	4	7
GANAB	23193	glucosidase, alpha; neutral AB	G2AN|GLUII	0	0	30	50	9	14	5	7	8	9
EIF3H	8667	eukaryotic translation initiation factor 3, subunit H	EIF3S3|eIF3-gamma|eIF3-p40	0	0	17	28	2	7	5	7	2	2
ACACB	32	acetyl-CoA carboxylase beta	ACC2|ACCB|HACC275	0	0	7	7	4	6	5	7	3	3
GTPBP1	9567	GTP binding protein 1	GP-1|GP1|HSPC018	0	0	12	22	3	4	5	7	2	2
EIF4G1	1981	eukaryotic translation initiation factor 4 gamma, 1	EIF-4G1|EIF4F|EIF4G|EIF4GI|P220|PARK18	0	0	37	101	3	3	2	7	3	3
SNRNP200	23020	small nuclear ribonucleoprotein 200kDa (U5)	ASCC3L1|BRR2|HELIC2|RP33|U5-200KD	0	0	51	81	24	57	4	6	2	2
MCM5	4174	minichromosome maintenance complex component 5	CDC46|P1-CDC46	0	0	31	44	9	19	4	6	2	2
MUC19	283463	mucin 19, oligomeric	MUC-19	0	0	5	5	5	12	4	6	15	18
SRP68	6730	signal recognition particle 68kDa	-	0	0	31	47	5	6	4	6	7	7
ALDH7A1	501	aldehyde dehydrogenase 7 family, member A1	ATQ1|EPD|PDE	0	0	13	20	3	4	4	6	7	12
ADSL	158	adenylosuccinate lyase	AMPS|ASASE|ASL	0	0	11	15	2	3	2	6	2	3
HUWE1	10075	HECT, UBA and WWE domain containing 1, E3 ubiquitin protein ligase	ARF-BP1|HECTH9|HSPC272|Ib772|LASU1|MULE|URE-B1|UREB1	0	0	65	168	5	11	3	5	2	2
LYPLA2	11313	lysophospholipase II	APT-2|DJ886K2.4	0	0	5	8	3	9	3	5	2	2
ARPC3	10094	actin related protein 2/3 complex, subunit 3, 21kDa	ARC21|p21-Arc	0	0	9	15	5	9	3	5	5	7
ATXN10	25814	ataxin 10	E46L|HUMEEP|SCA10	0	0	20	28	6	9	4	5	5	7
UBE2N	7334	ubiquitin-conjugating enzyme E2N	HEL-S-71|UBC13|UBCHBEN; UBC13|UbcH-ben|UbcH13	0	0	7	17	3	5	3	5	3	5
ARHGAP1	392	Rho GTPase activating protein 1	CDC42GAP|RHOGAP|RHOGAP1|p50rhoGAP	0	0	10	12	3	4	2	5	2	2
ARID1B	57492	AT rich interactive domain 1B (SWI1-like)	6A3-5|BAF250B|BRIGHT|DAN15|ELD/OSA1|MRD12|OSA2|P250R	0	0	9	10	2	4	4	5	12	14
RTN4	57142	reticulon 4	ASY|NI220/250|NOGO|NOGO-A|NOGOC|NSP|NSP-CL|Nbla00271|Nbla10545|Nogo-B|Nogo-C|RTN-X|RTN4-A|RTN4-B1|RTN4-B2|RTN4-C	0	0	7	11	2	3	4	5	6	6
LYPLA1	10434	lysophospholipase I	APT-1|APT1|LPL-I|LPL1|hAPT1	0	0	6	7	3	3	4	5	3	3
NAMPT	10135	nicotinamide phosphoribosyltransferase	1110035O14Rik|PBEF|PBEF1|VF|VISFATIN	0	0	21	46	3	3	4	5	5	7
CPNE6	9362	copine VI (neuronal)	-	0	0	2	5	2	3	4	5	2	2
MICAL3	57553	microtubule associated monooxygenase, calponin and LIM domain containing 3	MICAL-3	0	0	2	3	2	2	2	5	22	45
UBR4	23352	ubiquitin protein ligase E3 component n-recognin 4	RBAF600|ZUBR1|p600	0	0	50	94	12	22	3	4	2	3
EIF3K	27335	eukaryotic translation initiation factor 3, subunit K	EIF3-p28|EIF3S12|HSPC029|M9|MSTP001|PLAC-24|PLAC24|PRO1474|PTD001	0	0	9	24	4	7	2	4	4	4
HDLBP	3069	high density lipoprotein binding protein	HBP|PRO2900|VGL	0	0	19	41	2	3	3	4	3	4
STAT1	6772	signal transducer and activator of transcription 1, 91kDa	CANDF7|IMD31A|IMD31B|IMD31C|ISGF-3|STAT91	0	0	12	14	2	2	3	4	6	7
TUBG2	27175	tubulin, gamma 2	-	0	0	10	17	2	2	2	4	2	2
SMC4	10051	structural maintenance of chromosomes 4	CAP-C|CAPC|SMC-4|SMC4L1|hCAP-C	0	0	25	30	8	13	3	3	4	4
RPL9	6133	ribosomal protein L9	L9|NPC-A-16	0	0	5	13	3	9	2	3	3	4
PRPF19	27339	pre-mRNA processing factor 19	NMP200|PRP19|PSO4|SNEV|UBOX4|hPSO4	0	0	11	18	5	8	3	3	4	5
COPZ1	22818	coatomer protein complex, subunit zeta 1	COPZ|HSPC181|zeta-COP|zeta1-COP	0	0	13	41	2	6	2	3	4	7
KPNA3	3839	karyopherin alpha 3 (importin alpha 4)	IPOA4|SRP1|SRP1gamma|SRP4|hSRP1	0	0	12	26	2	5	3	3	5	6
SEC23B	10483	Sec23 homolog B (S. cerevisiae)	CDA-II|CDAII|CDAN2|HEMPAS	0	0	16	17	4	5	3	3	2	3
SPTBN2	6712	spectrin, beta, non-erythrocytic 2	GTRAP41|SCA5|SCAR14	0	0	18	27	3	5	3	3	9	13
RANBP6	26953	RAN binding protein 6	-	0	0	5	7	3	4	2	3	2	2
KPNA4	3840	karyopherin alpha 4 (importin alpha 3)	IPOA3|QIP1|SRP3	0	0	9	19	2	4	3	3	5	7
PGM3	5238	phosphoglucomutase 3	AGM1|IMD23|PAGM|PGM 3	0	0	9	13	2	3	2	3	2	2
LONP1	9361	lon peptidase 1, mitochondrial	LON|LONP|LonHS|PIM1|PRSS15|hLON	0	0	8	8	5	7	2	2	3	3
MACF1	23499	microtubule-actin crosslinking factor 1	ABP620|ACF7|MACF|OFC4	0	0	54	92	4	4	2	2	5	8
CKAP5	9793	cytoskeleton associated protein 5	CHTOG|MSPS|TOG|TOGp|ch-TOG	0	0	27	47	4	4	2	2	12	17
UBE3A	7337	ubiquitin protein ligase E3A	ANCR|AS|E6-AP|EPVE6AP|HPVE6A	0	0	4	5	2	4	2	2	3	3
TBCD	6904	tubulin folding cofactor D	SSD-1|tfcD	0	0	17	35	4	4	2	2	4	5
SYNE1	23345	spectrin repeat containing, nuclear envelope 1	8B|ARCA1|C6orf98|CPG2|EDMD4|MYNE1|Nesp1|SCAR8|dJ45H2.2	0	0	18	21	2	3	2	2	2	2
UMPS	7372	uridine monophosphate synthetase	OPRT	0	0	10	14	3	3	2	2	4	6
UNC45A	55898	unc-45 homolog A (C. elegans)	GC-UNC45|GCUNC-45|GCUNC45|IRO039700|SMAP-1|SMAP1|UNC-45A	0	0	24	42	3	3	2	2	8	10
UGDH	7358	UDP-glucose 6-dehydrogenase	GDH|UDP-GlcDH|UDPGDH|UGD	0	0	12	20	2	2	2	2	11	15
DOCK7	85440	dedicator of cytokinesis 7	EIEE23|ZIR2	0	0	21	33	2	2	2	2	2	3
VIM	7431	vimentin	CTRCT30|HEL113	0	0	26	98	10	19	12	40	0	0
MMP2	4313	matrix metallopeptidase 2 (gelatinase A, 72kDa gelatinase, 72kDa type IV collagenase)	CLG4|CLG4A|MMP-II|MONA|TBE-1	0	0	6	7	2	3	5	11	0	0
