# Supplementary material for: Proteogenomic analysis reveals exosomes are more oncogenic than ectosomes
Source: Oncotarget. 2015 Apr 12;6(17):15375–96. doi: 10.18632/oncotarget.3801 (PMC4558158; doi:10.18632/oncotarget.3801)
Supplement: Supplementary file 4 [file oncotarget-06-15375-s004.xlsx]

## Sheet: INDELs
ANNOVAR	Gene	Chr	Position	type	ref_upstream	ref/indel	ref_downstream	Q(indel)	max_gtype	Q(max_gtype)	depth	alt_reads	indel_reads	other_reads	repeat_unit	ref_repeat_count	indel_repeat_count	ANNOVAR exon function	ANNOVAR exon annotation
intergenic	LOC388152(dist=54303),DNM1P41(dist=92583)	chr15	84953223	197I	CAGATTGCCT	-----------------------------------------------------------------------------------------------------------------------------------------------------------------------------------------------------/GTGGCCCCCAGGCTCCTTCCCCAGCTGCTTCTGTCCTAGCTCAGGCCTGGGTGCCATTCTTACACTCTCTCAGTTGTGTGCTCACCCCCGCACACATCACACACCTTGCTGGTCACACAGTCACAGCCTGGCCTCTGCTCCTGTGGTCCAGTGGCTGGACACCCCCTGGGATGGCTCAAAGGAGTCAGGACTTGGAA	GTGGGGACAT	17	het	17	101	77	7	23	GTGGCCCCCAGGCTCCTTCCCCAGCTGCTTCTGTCCTAGCTCAGGCCTGGGTGCCATTCTTACACTCTCTCAGTTGTGTGCTCACCCCCGCACACATCACACACCTTGCTGGTCACACAGTCACAGCCTGGCCTCTGCTCCTGTGGTCCAGTGGCTGGACACCCCCTGGGATGGCTCAAAGGAGTCAGGACTTGGAA	0	1	NA	NA
intronic	EIF4G2	chr11	10823577	76I	GAAAACATGC	----------------------------------------------------------------------------/ACACTCCTAAAATAGTTTCATGTTTTAATAGCAAATGAAATCACATATATTGCATAATTTAACATTTGTTGCCTAA	ACACTCAAAT	210	hom	6	40	0	4	113	ACACTCCTAAAATAGTTTCATGTTTTAATAGCAAATGAAATCACATATATTGCATAATTTAACATTTGTTGCCTAA	0	1	NA	NA
UTR3	ASB13	chr10	5681688	65I	TGATAGATGG	-----------------------------------------------------------------/TCCATGAGTATCCGCAAAACTAAATAATAAGTGGGCGATGGTGCCCCCTGGGTGCGGGCAGCCTC	TCTTACTAAT	3070	hom	97	198	0	50	200	TCCATGAGTATCCGCAAAACTAAATAATAAGTGGGCGATGGTGCCCCCTGGGTGCGGGCAGCCTC	0	1	NA	NA
intronic	HYDIN	chr16	71004386	61I	AAAGATGGGA	-------------------------------------------------------------/AAGGCCAGGAGGATGTTATTGCATGCAGAGAAAAGAGCATGAGTACATAGCAGGGTCCAGC	ACGTGTAGAA	371	het	371	61	32	9	72	AAGGCCAGGAGGATGTTATTGCATGCAGAGAAAAGAGCATGAGTACATAGCAGGGTCCAGC	0	1	NA	NA
intronic	FBXL6	chr8	145579951	60I	ACCACCCAGG	------------------------------------------------------------/CCGCTGACCCTGGCACGGCACAAGGGCCCCCACACCTCACGTGCCTGGCCACAACCCAGA	ACTGCTGACC	2810	het	2084	92	43	50	30	CCGCTGACCCTGGCACGGCACAAGGGCCCCCACACCTCACGTGCCTGGCCACAACCCAGA	0	1	NA	NA
intergenic	TMEM196(dist=41247),MACC1(dist=320628)	chr7	19853651	59I	CTTTGGATTG	-----------------------------------------------------------/CAATCAGGATAAATTTAATGTTCAAACAATCTGATAAAATCACCATTTGGAAAAAAATA	CAAAGTTACC	335	hom	10	5	0	6	1	CAATCAGGATAAATTTAATGTTCAAACAATCTGATAAAATCACCATTTGGAAAAAAATA	0	1	NA	NA
intronic	LRCH3	chr3	197574550	58I	ATTAGTTTGG	----------------------------------------------------------/TGCAAAAGTAATTGCAGTTTCTCCCATCACTTTCAATGGCAGAAACTGCAATTACTTT	TGCACCAACC	198	hom	6	4	0	4	14	TGCAAAAGTAATTGCAGTTTCTCCCATCACTTTCAATGGCAGAAACTGCAATTACTTT	0	1	NA	NA
intergenic	CWC22(dist=866481),UBE2E3(dist=106851)	chr2	181738261	55I	GGCTATGGGC	-------------------------------------------------------/GGCCGGCCGGGGTGGGGGACGAGCGCCGGGTTCCGTCCAAGCCCTGTTGAAGCAG	GAAACCCCTA	774	hom	26	10	0	13	1	GGCCGGCCGGGGTGGGGGACGAGCGCCGGGTTCCGTCCAAGCCCTGTTGAAGCAG	0	1	NA	NA
intronic	FGF22	chr19	643105	53I	TCGTGGTCGG	-----------------------------------------------------/GAGGGGACTCGTGGTCTGGGGCAGGGGGGGCTCCTCGTGTCTGTCGTGGTCAT	GAGGGGACTC	3070	hom	157	46	0	74	22	GAGGGGACTCGTGGTCTGGGGCAGGGGGGGCTCCTCGTGTCTGTCGTGGTCAT	0	1	NA	NA
UTR3	ZNF132	chr19	58944374	51I	GCATCGGTTC	---------------------------------------------------/AGTTCACTGCCTAACCCTCTCAGAGGCAATGGGAATTAAACCATTCCATTG	AGCTGAGCAC	1741	het	1741	116	69	34	29	AGTTCACTGCCTAACCCTCTCAGAGGCAATGGGAATTAAACCATTCCATTG	0	1	NA	NA
intronic	SOAT2	chr12	53499586	48I	TTTAGCTGGA	------------------------------------------------/AGTTCTGGATCGCTAGGCCCCATGCCTCATGTGTACATGAGGTGAGCT	AGTTCTGGAT	816	het	736	52	15	15	37	AGTTCTGGATCGCTAGGCCCCATGCCTCATGTGTACATGAGGTGAGCT	0	1	NA	NA
intronic	PCNT	chr21	47846015	44I	TTTTTTGAGA	--------------------------------------------/CAGAGTCTCGCTGTCTCTACCAGGCTGGAGTGCAGTGGCACAAT	CTCGGCTCAC	335	hom	11	7	0	6	6	CAGAGTCTCGCTGTCTCTACCAGGCTGGAGTGCAGTGGCACAAT	0	1	NA	NA
exonic	KRT4	chr12	53207584	42I	CCAAATCCAC	------------------------------------------/CACCAAAGCCACCAGTGCCGAAACCAGCTCCGAAGCCGCCGG	CACCAAAGCC	1398	hom	51	50	0	23	52	CACCAAAGCCACCAGTGCCGAAACCAGCTCCGAAGCCGCCGG	0	1	nonframeshift insertion	KRT4:NM_002272:exon1:c.259_260insCCGGCGGCTTCGGAGCTGGTTTCGGCACTGGTGGCTTTGGTG:p.G87delinsPAASELVSALVALVG,
intronic	PROM1	chr4	15987510	42I	ACTTAAACAT	------------------------------------------/TTAAGTATGCTTATTTAATCTGTATTAAATATTTAATACAGA	TATAAATATT	854	hom	31	28	0	15	34	TTAAGTATGCTTATTTAATCTGTATTAAATATTTAATACAGA	0	1	NA	NA
intronic	CNGB1	chr16	57992230	41I	TCTGCCACAG	-----------------------------------------/GGTCCCTTCTTCCTACTGTGCCTTCACACCCCAGGGACACA	GGCCAACCAT	2191	het	1668	71	34	39	21	GGTCCCTTCTTCCTACTGTGCCTTCACACCCCAGGGACACA	0	1	NA	NA
intronic	MACF1	chr1	39945750	40I	TGTTCACGGT	----------------------------------------/AGCCTCTGAAAGACTCCAGTGAGGAGAAGAAATAAAAATG	AGCCTCTGAA	635	het	635	83	23	13	48	AGCCTCTGAAAGACTCCAGTGAGGAGAAGAAATAAAAATG	1	2	NA	NA
intronic	SLC22A14	chr3	38355177	40I	CCGTGTGTGT	----------------------------------------/GTGCGCGCGCGCGCGCGCGTGTGTGTGTGTGTGTGCGCGC	GCGCGCGTGT	679	het	679	39	18	13	29	GTGCGCGCGCGCGCGCGCGTGTGTGTGTGTGTGTGCGCGC	0	1	NA	NA
intronic	PPIL2	chr22	22036884	39I	CTCTACAGGG	---------------------------------------/CTGCCTCCTCAGTCTAGCTCTTACATCTCCTCCCCGATC	CCCTACCCCC	865	het	839	31	17	16	0	CTGCCTCCTCAGTCTAGCTCTTACATCTCCTCCCCGATC	0	1	NA	NA
intronic	CALB2	chr16	71418567	38I	ACACACCACA	--------------------------------------/GACACACACCAATCAGACACCACATACACACCACACAT	CACACAACAC	401	het	401	47	45	11	2	GACACACACCAATCAGACACCACATACACACCACACAT	0	1	NA	NA
intronic	ATHL1	chr11	294513	37I	GTGCCTGCGA	-------------------------------------/CCCCAGGCTGTCCCTCACCCCCAGACTGCCCTCTCAC	CCCCAGGCTG	1205	het	1193	47	25	23	8	CCCCAGGCTGTCCCTCACCCCCAGACTGCCCTCTCAC	0	1	NA	NA
intronic	USP7	chr16	9017062	35I	GTAATGAAAT	-----------------------------------/ACAACGATGTGGGGGTTTGTAGTTGCATCATTTAA	ACTGTCTTAC	3070	hom	164	72	0	70	37	ACAACGATGTGGGGGTTTGTAGTTGCATCATTTAA	0	1	NA	NA
intronic	CHMP6	chr17	78971151	35I	GGTAACGGCC	-----------------------------------/CCCCAGGACTGAGCACAGTCACTCAGGCAGTGGGA	CCCCCGGGAC	3070	hom	442	161	0	178	42	CCCCAGGACTGAGCACAGTCACTCAGGCAGTGGGA	0	1	NA	NA
UTR3	SLC25A1	chr22	19163396	34I	ATGAAACACA	----------------------------------/GGCACAGGGTTCACAGTAAGCACATGGACAAGTG	GGCACAGGGT	3070	hom	271	131	0	116	92	GGCACAGGGTTCACAGTAAGCACATGGACAAGTG	0	1	NA	NA
UTR3	KIAA1644	chr22	44642735	33I	GGCTGTCTGC	---------------------------------/ACTCTGCACCTGCCTTTGCCGCAGGCTGTCTGT	ACCAGGTGTG	1401	hom	61	22	0	25	4	ACTCTGCACCTGCCTTTGCCGCAGGCTGTCTGT	0	1	NA	NA
intronic	PTPRN2	chr7	158101957	33I	ACCCTCAGTC	---------------------------------/TGGGTGGGCACCATCTAATCAGCTTCCAGCATG	TGGGTGGGCA	902	hom	33	13	0	15	4	TGGGTGGGCACCATCTAATCAGCTTCCAGCATG	1	2	NA	NA
intergenic	ZBTB1(dist=2192),HSPA2(dist=4586)	chr14	65002600	32I	GGGGGAGTCC	--------------------------------/AGGGGCAAGATCTGATGGTTTTATAAGGGGAA	ACCCCTTTTG	1154	hom	42	27	0	19	11	AGGGGCAAGATCTGATGGTTTTATAAGGGGAA	0	1	NA	NA
UTR3	PFKFB2	chr1	207249975	32I	TCTGTGCTGA	--------------------------------/CTGACTGACAGACAGACTTTAGTGTCTGTGTG	CTGACTGACA	2955	hom	112	85	0	48	70	CTGACTGACAGACAGACTTTAGTGTCTGTGTG	1	2	NA	NA
intronic	VAV2	chr9	136637178	31I	CCTGAGCAAA	-------------------------------/CACACGGCCCCGGCGGTCACTGCGTGAGGGC	CACACGGCCC	1996	het	1996	175	55	51	78	CACACGGCCCCGGCGGTCACTGCGTGAGGGC	0	1	NA	NA
intronic	PARVB	chr22	44535905	31I	GAGGGCCCAG	-------------------------------/CTTTCTGGCTGGCTCTGTCCCTCATCCTCCA	CTTTCTGGCT	1821	hom	69	71	0	30	70	CTTTCTGGCTGGCTCTGTCCCTCATCCTCCA	1	2	NA	NA
intronic	C6orf103	chr6	147042696	31I	GTTCAGGCTA	-------------------------------/GGGAACATGCAATAATAAGATTTTTAGAGGC	GGGCGTGGTG	1255	hom	48	56	0	21	47	GGGAACATGCAATAATAAGATTTTTAGAGGC	0	1	NA	NA
ncRNA_exonic	LOC150776	chr2	132258154	30I	CCTACCTGCC	------------------------------/ACCTGCTACCTACCTGCTACCTGCTACCTG	TGTAAGTAAA	397	hom	14	16	0	7	11	ACCTGCTACCTACCTGCTACCTGCTACCTG	0	1	NA	NA
intergenic	KRTAP5-10(dist=13125),KRTAP5-11(dist=2110)	chr11	71290791	30I	AATAGGGACA	------------------------------/CAGCAGCTGGACTGGGAGCAGCAGGACCTG	CAGCAGCTGG	3070	hom	188	113	0	77	55	CAGCAGCTGGACTGGGAGCAGCAGGACCTG	0	1	NA	NA
UTR3	ZFP1	chr16	75204869	30I	GAAGTTTTCC	------------------------------/CTGCTTCTGGTTTGCTGAAGATTTTCTAGA	CTGCTTCTGG	3070	hom	201	175	0	83	126	CTGCTTCTGGTTTGCTGAAGATTTTCTAGA	1	2	NA	NA
intronic	TMEM242	chr6	157720158	30I	GGGTCAGCTT	------------------------------/TATCTTTATAAGGTTGGTGATACCCTCCTC	TCCCAGGACA	1993	het	326	35	8	37	1	TATCTTTATAAGGTTGGTGATACCCTCCTC	0	1	NA	NA
intronic	PYGB	chr20	25258917	29I	AGGAGAATGG	-----------------------------/CCCTGGGACTGGGTCATGGGGCATGTGCC	CCCAGCCTGC	580	het	580	43	29	12	10	CCCTGGGACTGGGTCATGGGGCATGTGCC	0	1	NA	NA
intronic	LRCH3	chr3	197544200	29I	GATTGTCCAA	-----------------------------/CGTGTGTGTGTGTATTTTGTGTGTGTGTG	CATGTGTGTG	927	hom	43	22	0	19	2	CGTGTGTGTGTGTATTTTGTGTGTGTGTG	0	1	NA	NA
exonic	C20orf132	chr20	35807791	29I	TTGCGCGTGG	-----------------------------/CTTATAGACAGGGCCCCGCGGCCGGCACT	CTTTGGGGAG	398	hom	14	26	0	7	23	CTTATAGACAGGGCCCCGCGGCCGGCACT	0	1	unknown	UNKNOWN
UTR3	ZPLD1	chr3	102197327	29I	TGTGAAAAGA	-----------------------------/GAACATTATCATCAGCTCATAAGCATACT	GTTCCTAGAA	3070	hom	124	63	0	52	24	GAACATTATCATCAGCTCATAAGCATACT	0	1	NA	NA
intronic	TUBGCP2	chr10	135103312	29I	CCAAGTCCCC	-----------------------------/GCCCGCTGCGCCGCGGACGCCAAGTCCCT	GCCCGCTGCG	2858	hom	117	31	0	48	11	GCCCGCTGCGCCGCGGACGCCAAGTCCCT	0	1	NA	NA
intronic	SPEG	chr2	220341938	BP_LEFT	GGAGATGAGG	-----------------------------/GCGGGGCCTGGTACAGCGGCTCCTGGCCC	N/A	129	het	129	58	33	7	1	N/A	0	0	NA	NA
UTR3	OR2C3	chr1	247694107	29I	ACCTGCCGGC	-----------------------------/TCCGTGGCCTAAACGGGCAGCCGAGCCCG	CGCCTCTGGA	398	hom	14	12	0	7	8	TCCGTGGCCTAAACGGGCAGCCGAGCCCG	0	1	NA	NA
intronic	SDK2	chr17	71346330	28I	CTCCCCACCT	----------------------------/GGGCACTGCTGGGCCTGGCCCCCCACCC	GGGCACTGCT	1022	hom	48	23	0	21	10	GGGCACTGCTGGGCCTGGCCCCCCACCC	0	1	NA	NA
UTR3	ALX3	chr1	110603287	28I	TGGAGGCAGA	----------------------------/GGTGCTTCCTCCGTGGTGTCCAGGCAGG	GGTGGGCTGG	2306	het	1992	85	41	42	13	GGTGCTTCCTCCGTGGTGTCCAGGCAGG	0	1	NA	NA
intronic	ADAM8	chr10	135077122	28I	CAGTGCCACC	----------------------------/GTCAGCCCCGTGGGGAGGCCGTGCCACT	GTCAGCCCCG	3070	hom	142	73	0	58	35	GTCAGCCCCGTGGGGAGGCCGTGCCACT	0	1	NA	NA
UTR5	SHROOM3	chr4	77356279	28I	CTGTTTGAAT	----------------------------/TGTCAGGTCTTTGTGGTGAGCTGAATTC	TGTCAGGTCT	1887	hom	73	38	0	31	22	TGTCAGGTCTTTGTGGTGAGCTGAATTC	1	2	NA	NA
exonic	RBMXL3	chrX	114425182	27I	GAGGAGTACA	---------------------------/GAGGCCGCTCGCCCAACGCCCACAGCG	GAGGCCGCTC	3070	hom	236	107	0	95	33	GAGGCCGCTCGCCCAACGCCCACAGCG	0	1	nonframeshift insertion	RBMXL3:NM_001145346:exon1:c.1178_1179insGAGGCCGCTCGCCCAACGCCCACAGCG:p.R393delinsRRPLAQRPQR,
intronic	UNC80	chr2	210673522	27I	CGTTGCCTCT	---------------------------/GCGCTACTCAGCGACCTCGTTGCCTCG	GCCACCATGC	2911	hom	141	47	0	57	5	GCGCTACTCAGCGACCTCGTTGCCTCG	0	1	NA	NA
exonic	KRTAP9-1	chr17	39346596	27I	CAGCCCACCT	---------------------------/GCTGTGGGTCCAGCTGCTGCCAGCCTA	GCTGTGGGTC	3070	hom	1062	424	0	420	109	GCTGTGGGTCCAGCTGCTGCCAGCCTA	0	1	nonframeshift insertion	KRTAP9-1:NM_001190460:exon1:c.458_459insGCTGTGGGTCCAGCTGCTGCCAGCCTA:p.C153delinsWLWVQLLPAY,
intronic	KRI1	chr19	10665913	26I	CCGAGGCTGC	--------------------------/CCGCCCTGCCCGCAGCGCACCTGGCT	CCGCCCTGCC	2637	het	1777	97	38	46	31	CCGCCCTGCCCGCAGCGCACCTGGCT	0	1	NA	NA
intronic	IQGAP2	chr5	75998517	26I	AAGTTTAACA	--------------------------/GAAAACCAGTGCCAGCCTTATTTGCC	GAAAACCAGT	301	het	296	20	6	6	8	GAAAACCAGTGCCAGCCTTATTTGCC	1	2	NA	NA
intronic	OBSCN	chr1	228529430	26I	TCCTGGGACA	--------------------------/GACGGCTCAGCCAGCCTGTGGCATGG	GACGGCTACA	497	het	84	11	2	9	2	GACGGCTCAGCCAGCCTGTGGCATGG	0	1	NA	NA
intergenic	CECR3(dist=151131),CECR2(dist=57874)	chr22	17898754	26I	GCGAGCTGGA	--------------------------/GGCTGTTTCCTCCTTCGTAGCGTGCT	GCTAGAGAGC	650	het	489	20	10	12	1	GGCTGTTTCCTCCTTCGTAGCGTGCT	0	1	NA	NA
intronic	MICAL1	chr6	109767632	26I	AAGCCACCAT	--------------------------/GTGGTCTGGTCAGTGACCTGCCCAGG	GTGGAGTGAG	1028	hom	39	17	0	17	5	GTGGTCTGGTCAGTGACCTGCCCAGG	0	1	NA	NA
intronic	SH3TC1	chr4	8239147	26I	GGGGTCTGCA	--------------------------/TGCCTGCTCCTGAGGGGCCTGTGCCC	TGCCTGCCCC	426	het	241	14	5	8	7	TGCCTGCTCCTGAGGGGCCTGTGCCC	0	1	NA	NA
UTR3	ITGA2	chr5	52390027	25I	ACATAAAACA	-------------------------/ATTATATAAACAACTTTGTAGGACT	ATGCCCTTTT	976	het	976	68	37	19	15	ATTATATAAACAACTTTGTAGGACT	0	1	NA	NA
UTR3	SCN5A	chr3	38589667	25I	GTCTGTCCTT	-------------------------/CCCTCCTTTTTCCTACTCTCTTCTC	CCCTCCTGCT	2607	het	1894	79	39	46	10	CCCTCCTTTTTCCTACTCTCTTCTC	0	1	NA	NA
intronic	DGCR8	chr22	20096315	25I	ACCCTGGGCG	-------------------------/CGCCTACCTTGCCAGACCCTGGGCA	CGCCTGCCTT	1533	het	1145	54	25	32	8	CGCCTACCTTGCCAGACCCTGGGCA	0	1	NA	NA
exonic	PITRM1	chr10	3208568	25I	GTACGGAACT	-------------------------/GCACGCTAGGGAAGAGAGAGGAATG	GCACGCTAGG	3070	het	41	146	6	68	89	GCACGCTAGGGAAGAGAGAGGAATG	0	1	frameshift insertion	PITRM1:NM_001242307:exon4:c.271_272insCATTCCTCTCTCTTCCCTAGCGTGC:p.Q91fs,PITRM1:NM_014889:exon4:c.271_272insCATTCCTCTCTCTTCCCTAGCGTGC:p.Q91fs,PITRM1:NM_001242309:exon3:c.175_176insCATTCCTCTCTCTTCCCTAGCGTGC:p.Q59fs,
intronic	PIEZO2	chr18	10698011	25I	GAGTATGCAC	-------------------------/GGATGCATTTGTGAACAATTACTGA	GGCCTTGGGA	820	het	637	37	13	15	9	GGATGCATTTGTGAACAATTACTGA	0	1	NA	NA
UTR3	GJA5	chr1	147229629	25I	CACCAAGGTG	-------------------------/GGGCATTTGCCAGAGGTACATACCA	GGGCATTTGC	3070	hom	254	171	1	122	117	GGGCATTTGCCAGAGGTACATACCA	1	2	NA	NA
UTR3	PKNOX1	chr21	44452425	25I	CCTTCCTCCT	-------------------------/TCCCTCACCACCCTCCGTCTCTTCG	TCCCTCACCA	1732	het	1732	150	58	33	67	TCCCTCACCACCCTCCGTCTCTTCG	1	2	NA	NA
intronic	RYR2	chr1	237924115	BP_RIGHT	N/A	-------------------------/TGGTAAGCAATGAATGGAGACATGT	AATGAATGGA	176	het	176	66	25	9	16	N/A	0	0	NA	NA
UTR3	CALML4	chr15	68486145	24I	GGTAGTTAAT	------------------------/AAAATCAATACAAATCTTTTATTA	AAAATCAATA	700	het	700	94	32	16	44	AAAATCAATACAAATCTTTTATTA	1	2	NA	NA
UTR3	BORA,DIS3	chr13	73330314	24I	TTCAAAAGGG	------------------------/AATAATTCATATGTACCCTTAGGA	AATAAAGACC	2473	het	2465	86	50	48	3	AATAATTCATATGTACCCTTAGGA	0	1	NA	NA
UTR5	ANO5	chr11	22214878	24I	GAGGAGGAGA	------------------------/AGGAGGAGGGGAATGAGGAGGAGG	AGGAGGCCTG	2860	het	2276	119	49	51	25	AGGAGGAGGGGAATGAGGAGGAGG	0	1	NA	NA
UTR3	RPA1	chr17	1802587	24I	TCTGGCCCAC	------------------------/AGTTCGTAGAATTCTCTTGGATAT	AGTTTACCTC	1215	het	1215	69	38	23	20	AGTTCGTAGAATTCTCTTGGATAT	0	1	NA	NA
intronic	GATSL3	chr22	30681798	24I	ACTCTCCCCT	------------------------/CTGCCCCAGCCCTTGGTGCTCCCC	CTGCCCCAGC	3070	hom	176	77	0	70	47	CTGCCCCAGCCCTTGGTGCTCCCC	0	1	NA	NA
intergenic	NONE(dist=NONE),ALG10B(dist=113015)	chr12	38597542	24I	CACAGCTGAC	------------------------/GAGGAGGAGTTTGAGGAGTATGCT	GAGGAGGAGG	2728	hom	108	49	0	44	15	GAGGAGGAGTTTGAGGAGTATGCT	0	1	NA	NA
ncRNA_exonic	LINC00085	chr19	52197557	24I	GAGACTCAGG	------------------------/GAGGATAGAGACTCACAGAGAGGT	GAGGATAGAG	3070	het	2483	126	51	61	35	GAGGATAGAGACTCACAGAGAGGT	0	1	NA	NA
ncRNA_exonic	HTR7P1	chr12	13153389	24I	GGGCAGCAGG	------------------------/GCAGCAGTCCAGCAGTGCAGCAGT	GCAGCAGTGC	810	hom	37	15	0	16	4	GCAGCAGTCCAGCAGTGCAGCAGT	0	1	NA	NA
upstream	JRK	chr8	143751553	24I	GAGGAGGCCT	------------------------/GGAGGAGAGGAGAGAGGCAAGGGG	GGAGGAGAGG	650	hom	25	35	0	11	23	GGAGGAGAGGAGAGAGGCAAGGGG	0	1	NA	NA
UTR3	STMN3	chr20	62271916	24I	GCCCTGGTGG	------------------------/GGAGGGGCGGCGGGGCTGTCCCAC	GGAGGGGCCT	398	hom	15	13	0	7	7	GGAGGGGCGGCGGGGCTGTCCCAC	0	1	NA	NA
intronic	FAM188A	chr10	15863873	24I	ACTTAGCATG	------------------------/TATTTATTAGGAGATAATGTCAAC	TAATCATTAC	255	het	94	8	2	5	1	TATTTATTAGGAGATAATGTCAAC	0	1	NA	NA
UTR5	DUSP4	chr8	29203459	24I	GAAACTACCA	------------------------/TATTTGCAAGCAGAAAGGCTATTT	TATTTGCAAG	1585	het	1585	83	36	29	23	TATTTGCAAGCAGAAAGGCTATTT	0	1	NA	NA
intronic	TSPEAR	chr21	46122300	24I	AGCCTGTGAG	------------------------/TCCAGCGCCTGCCAATCAGGCTGC	CCCAGCTCCT	3070	het	3070	574	271	270	61	TCCAGCGCCTGCCAATCAGGCTGC	0	1	NA	NA
intronic	HEATR2	chr7	801635	24I	CCTCTGTGCT	------------------------/TGAGCCCCAGGCCTCAAACATGTC	TGACCAGCAA	664	het	664	59	40	14	6	TGAGCCCCAGGCCTCAAACATGTC	0	1	NA	NA
intronic	NFKBIZ	chr3	101576030	23I	ATGCAAAGGT	-----------------------/ACTTTTAGAAAGCTTTAATAACC	ACACCAGAGT	2875	hom	116	89	0	46	83	ACTTTTAGAAAGCTTTAATAACC	0	1	NA	NA
intergenic	ARHGAP18(dist=91789),C6orf191(dist=29230)	chr6	130123159	23I	CCAGGAGGTT	-----------------------/ATAGACCTGTCAGGTCTATATGC	ATAGACCTGT	156	het	156	33	13	4	18	ATAGACCTGTCAGGTCTATATGC	0	1	NA	NA
intergenic	SLC22A8(dist=32052),SLC22A24(dist=32043)	chr11	62815369	23I	CAAGGTGCAG	-----------------------/CATGCCATGTGCATGCTGAGCAA	CATGCCATGT	1023	het	1023	56	24	19	24	CATGCCATGTGCATGCTGAGCAA	1	2	NA	NA
intronic	C9orf68	chr9	4661750	23I	AGCAAGTGTT	-----------------------/CCGACTGCGGTTTTGCTTCAAGG	CCGACTGCGG	461	hom	17	7	0	8	0	CCGACTGCGGTTTTGCTTCAAGG	0	1	NA	NA
ncRNA_exonic	C6orf123	chr6	168197388	23I	TTTGCTTTCA	-----------------------/GTCGGCGTGCACGGTTCCCAAAC	GTCGGCGTGC	1244	het	619	43	13	22	15	GTCGGCGTGCACGGTTCCCAAAC	1	2	NA	NA
intronic	ADAM32	chr8	39015764	23I	GATATTCAAG	-----------------------/TGGATGACTTGGCAGTACTTTTT	CATGCTGTTG	965	hom	38	16	0	16	5	TGGATGACTTGGCAGTACTTTTT	0	1	NA	NA
intronic	ENOSF1	chr18	690703	22I	CCTGTAGCTA	----------------------/AGCTGTTTCCCCTGGAGAGTCC	AGCTGTTTCC	560	het	560	59	18	11	32	AGCTGTTTCCCCTGGAGAGTCC	1	2	NA	NA
intergenic	B4GALT1(dist=6765),SPINK4(dist=66075)	chr9	33174121	22I	CAGAATGTCA	----------------------/AGGTCATGATAGTCAAAGACTG	AGAAAATGTT	272	hom	10	4	0	5	2	AGGTCATGATAGTCAAAGACTG	0	1	NA	NA
intronic	ADAMTS17	chr15	100649466	22I	GTACGCGCTC	----------------------/CAGCTCCTCTAAACACGCGGCA	CAGGAAGCGG	777	het	777	50	20	15	15	CAGCTCCTCTAAACACGCGGCA	0	1	NA	NA
UTR3	ADM2	chr22	50923283	22I	GCACCTGCAC	----------------------/CCACCCCCACCTTCCCCAGCAA	CCACTTCCAG	2224	hom	89	46	0	36	15	CCACCCCCACCTTCCCCAGCAA	0	1	NA	NA
UTR3	RBM17	chr10	6159016	22I	CCGGAGTGTG	----------------------/CCATGCTGAATGTTAACAAGGA	CTTGTTTAAT	2213	het	2213	154	98	43	31	CCATGCTGAATGTTAACAAGGA	0	1	NA	NA
UTR3	DTL	chr1	212277589	22I	TCCCTGAGGA	----------------------/CTGTGTAGACTTTATGTCAGTT	CTGTGTAGAC	3070	hom	266	212	0	105	122	CTGTGTAGACTTTATGTCAGTT	1	2	NA	NA
intronic	RFX1	chr19	14091544	22I	GGGTGGGCTT	----------------------/GCATCCTCTCTGGGGTGGGCTC	GCATCCTCTC	545	hom	25	12	0	11	2	GCATCCTCTCTGGGGTGGGCTC	0	1	NA	NA
intergenic	ELAC2(dist=64297),HS3ST3A1(dist=413328)	chr17	12985678	22I	TCTGATGTGT	----------------------/GTGTGTGTGTGCACGCGCGTGC	GTGTGTGTGT	398	hom	15	6	0	7	0	GTGTGTGTGTGCACGCGCGTGC	0	1	NA	NA
intronic	VPS52	chr6	33231190	22I	ACACACACAC	----------------------/TCACACACACACACACACAGAG	ACAGAGAGAG	305	het	305	28	17	7	5	TCACACACACACACACACAGAG	0	1	NA	NA
UTR5	TRIM15	chr6	30131326	22I	TGCCTCTCTC	----------------------/TCTCTCTCTTTCTCTCTCTCTG	TCTCTTTCTC	206	het	206	14	9	5	2	TCTCTCTCTTTCTCTCTCTCTG	0	1	NA	NA
ncRNA_exonic	LOC100859930	chr5	180257826	21I	CCACCTGCGC	---------------------/AGAGGTAGCTACCATTTGCGT	AGAGGTAGCT	633	het	386	34	8	12	14	AGAGGTAGCTACCATTTGCGT	1	2	NA	NA
intronic	BTN2A1	chr6	26460171	21I	CTCCCTTTTC	---------------------/CACAGGGAGATTCCACAGGGA	CACTCTCCCT	901	hom	36	25	0	15	11	CACAGGGAGATTCCACAGGGA	0	1	NA	NA
intronic	STAU2	chr8	74440126	21I	GTCTAGATTT	---------------------/CAGGAAAATTCAAATAATTTA	CACAGAACAC	1611	het	1611	91	46	30	13	CAGGAAAATTCAAATAATTTA	0	1	NA	NA
intronic	MAN2C1	chr15	75651023	21I	TCCACCATCC	---------------------/CCACATGCTGCCCAGCCCATA	CCACATGCTG	3033	het	2369	129	49	57	46	CCACATGCTGCCCAGCCCATA	0	1	NA	NA
UTR3	YWHAG	chr7	75958144	21I	CAGCCACCTG	---------------------/CCGAGCACCTATGAACCAAAA	ACCTGAAGTC	3070	hom	271	151	0	91	120	CCGAGCACCTATGAACCAAAA	0	1	NA	NA
UTR3	SLC35E2B	chr1	1594841	21I	CAGCCACATT	---------------------/CTCGACGGGGAGGTGGACAAG	ACCACCCTGG	335	hom	13	10	0	6	3	CTCGACGGGGAGGTGGACAAG	0	1	NA	NA
intronic	BCAS4	chr20	49434830	21I	GTGAGTGGCT	---------------------/GCCTGGAAGGCGTGGGTTTAG	GCCTGGAAGG	736	het	736	73	20	14	43	GCCTGGAAGGCGTGGGTTTAG	1	2	NA	NA
intronic	C8B	chr1	57417634	21I	AGAGAAAAGG	---------------------/GGATGTGTCCAAGGTCACACA	GCTAGCAGGC	1191	het	1191	71	37	22	27	GGATGTGTCCAAGGTCACACA	0	1	NA	NA
exonic	KRTAP5-8	chr11	71249126	21I	CTGCTCTGGA	---------------------/GGCTGTGGCTCCGGCTGTGGG	GGCTGTGGCT	3070	het	2985	185	62	69	83	GGCTGTGGCTCCGGCTGTGGG	1	2	nonframeshift insertion	KRTAP5-8:NM_021046:exon1:c.25_26insGGCTGTGGCTCCGGCTGTGGG:p.G9delinsGLWLRLWG,
UTR3	ADRA2C	chr4	3769799	21I	GGGGGAGCTT	---------------------/TCCCAGAGACCCGGGGAGCTC	TCCCAGAGAC	976	het	202	27	7	18	9	TCCCAGAGACCCGGGGAGCTC	0	1	NA	NA
intronic	KIF13B	chr8	29023422	21I	GACATCTACT	---------------------/TCGATTGTAGATCGAAGTACC	TCGATTGTAG	688	hom	28	30	0	12	19	TCGATTGTAGATCGAAGTACC	1	2	NA	NA
intronic	MYO1E	chr15	59497709	20I	AAAGAAATCG	--------------------/AATTTCATTGAACAAAATGT	AATTTCATTG	1683	het	1049	78	23	31	28	AATTTCATTGAACAAAATGT	1	2	NA	NA
intronic	PZP	chr12	9334729	20I	ACATGGAGAG	--------------------/AGTGAGACAAAATGGTCATA	AGTGAGACAA	1670	hom	83	74	0	32	59	AGTGAGACAAAATGGTCATA	1	2	NA	NA
ncRNA_intronic	TPTEP1	chr22	17128477	20I	TTCTTCCCTG	--------------------/ATTCCCTGTCTTCTCTCCCC	ATTTTGTCCT	902	hom	36	15	0	15	0	ATTCCCTGTCTTCTCTCCCC	0	1	NA	NA
downstream	RGMA	chr15	93586475	20I	TACATGCACG	--------------------/CACACAGGCACGCACGCGCA	CACACAGGCA	398	hom	15	7	0	7	3	CACACAGGCACGCACGCGCA	0	1	NA	NA
UTR3	RGAG4	chrX	71347481	20I	GGGTCCACTG	--------------------/CCTCGAAGAATAGCAGGTCC	CCTCGAAGAA	600	het	317	71	7	11	53	CCTCGAAGAATAGCAGGTCC	2	3	NA	NA
intronic	RUSC2	chr9	35556528	20I	CAGTCTGAAA	--------------------/CCTCTAAGTGCTGGCTGGGC	CCTCTAAGTG	826	het	826	73	28	16	32	CCTCTAAGTGCTGGCTGGGC	1	2	NA	NA
UTR3	KIR2DS4	chr19	55359903	20I	CACTTAGACA	--------------------/CTTGCTGTTCCACCTTCCCT	CGTGCTGTTC	191	het	191	81	65	8	7	CTTGCTGTTCCACCTTCCCT	0	1	NA	NA
intronic	SPEG	chr2	220341938	20I	GGAGATGAGG	--------------------/GCGGGGCCTGGTACAGCGGC	CCCTGGCCCC	2029	hom	83	58	0	33	17	GCGGGGCCTGGTACAGCGGC	0	1	NA	NA
intronic	ACCS	chr11	44096285	20I	CCTCTCCATC	--------------------/TCTTTCTTTCTTTCTTTCTT	TCTTTCTTTC	1564	hom	72	61	0	27	41	TCTT	10	15	NA	NA
intronic	PDE11A	chr2	178883097	20I	GGCAGGCCTT	--------------------/TTGGCACACTTGACTTTAAC	TTGGCACACT	497	hom	20	17	0	9	10	TTGGCACACTTGACTTTAAC	1	2	NA	NA
intronic	SLCO1B3	chr12	20998243	BP_LEFT	CCCTGATCAA	-------------------/ACCTTTTGTTTGATCATCA	N/A	492	het	492	12	14	11	5	N/A	0	0	NA	NA
intronic	CTSB	chr8	11705381	19I	CCCACGGAGA	-------------------/AGCCCCAGCTGGGCGAGGC	AGACCTGGGG	1307	het	564	38	12	23	5	AGCCCCAGCTGGGCGAGGC	0	1	NA	NA
intronic	TMEM51	chr1	15518746	19I	TCTTTCACTT	-------------------/AGCGTAAGTACACGGGTGG	AGTTTTTAGC	308	het	194	10	4	6	0	AGCGTAAGTACACGGGTGG	0	1	NA	NA
intronic	PSD	chr10	104171047	19I	TCCGTCAGCA	-------------------/AGGACCTATCCCTCTTCTC	AGGACCCGTC	814	hom	34	17	0	14	3	AGGACCTATCCCTCTTCTC	0	1	NA	NA
intergenic	ERVK13-1(dist=4759),KCTD5(dist=4296)	chr16	2728199	19I	CTCAGAACGT	-------------------/AGGAGAGTGGCTCTCTCAG	ATCTCTCAGG	1	ref	8	12	8	1	3	AGGAGAGTGGCTCTCTCAG	0	1	NA	NA
intronic	LAMA5	chr20	60909810	19I	CTCAGGGCTC	-------------------/AGGGCTCAGGGCGAGGGCG	AGGGCGAGGG	272	hom	10	5	0	5	6	AGGGCTCAGGGCGAGGGCG	0	1	NA	NA
UTR3	DUSP9	chrX	152916123	19I	ACTGGATCCC	-------------------/AGTCCCGCCCCTGTCCCCA	AGTGGCTGCT	3070	hom	414	173	0	158	33	AGTCCCGCCCCTGTCCCCA	0	1	NA	NA
upstream	ANKRD18B	chr9	33524339	19I	TCTGAGCTAC	-------------------/ATCGCGGGTTTGGGGGTGG	ATCGCGGGTT	363	het	363	34	17	8	9	ATCGCGGGTTTGGGGGTGG	0	1	NA	NA
UTR3	NKX2-2	chr20	21491888	19I	GGGGAAAACG	-------------------/CAAAAACAAAAACAAAAAA	CAAAAACAAA	2993	hom	125	54	0	49	16	CAAAAACAAAAACAAAAAA	0	1	NA	NA
intergenic	C17orf51(dist=103080),FAM27L(dist=267349)	chr17	21558021	19I	CATCAGACCC	-------------------/CAGGTGGACACTTGGGTCT	CAGGTGGTCA	3070	het	3070	499	227	175	109	CAGGTGGACACTTGGGTCT	0	1	NA	NA
UTR3	B3GAT1	chr11	134249676	19I	GGAGGTCCCA	-------------------/CCTTGCCCACCACCCACCG	CCTTGCCCAC	2141	het	2141	124	49	41	47	CCTTGCCCACCACCCACCG	1	2	NA	NA
intronic	FAM75C2	chr9	90747705	19I	GCCACAGCCC	-------------------/CTCCACCACGCCACACCCT	CTCCACCACG	1803	hom	75	37	0	30	9	CTCCACCACGCCACACCCT	1	2	NA	NA
intronic	PTPRH	chr19	55713396	19I	ACAAATAAGA	-------------------/GATCAAACAAATGGCGACT	GATCAAACAA	435	het	435	33	19	9	13	GATCAAACAAATGGCGACT	1	2	NA	NA
intronic	FTSJ3	chr17	61898064	19I	AAGGAGAATC	-------------------/GCTTGAACCTGGAAGACGG	AGGCTGCAGT	1476	hom	11	27	1	25	15	GCTTGAACCTGGAAGACGG	0	1	NA	NA
ncRNA_exonic	TEN1-CDK3	chr17	73996579	19I	AGGTGGCCGA	-------------------/GCTTGGGCGCCGGGGCCGT	GCTTGGGCGC	2528	het	654	111	15	48	53	GCTTGGGCGCCGGGGCCGT	1	2	NA	NA
ncRNA_exonic	GGT8P	chr2	91968799	19I	CTGAGCATGG	-------------------/GGACACATTCTGAGCGTGA	GGTCCCAGTG	27	het	27	100	85	6	10	GGACACATTCTGAGCGTGA	0	1	NA	NA
intronic	EVPLL	chr17	18286917	19I	CCCTCGGGCA	-------------------/GGCGGCAGGGGCGGCAGGG	GCGGCAGGGC	826	hom	27	21	0	14	13	GGCGGCAGGGGCGGCAGGG	0	1	NA	NA
upstream	SEC22A	chr3	122920713	19I	ACGGGGGCGT	-------------------/GGTTTGATTCCGCGGGCGC	GGTTTGATTC	900	hom	36	12	0	15	2	GGTTTGATTCCGCGGGCGC	1	2	NA	NA
UTR3	TP53I11	chr11	44954598	19I	GGAGGCAGTG	-------------------/GTGCCTGTGGGAGGCAGTA	GTGGCTCGTG	3070	hom	129	76	0	56	30	GTGCCTGTGGGAGGCAGTA	0	1	NA	NA
UTR3	SIGLEC5	chr19	52115344	19I	TCTAATTCCA	-------------------/TCATCTGTTTTCTTTCTGC	TCTGCTTGGA	3070	hom	169	81	0	64	70	TCATCTGTTTTCTTTCTGC	0	1	NA	NA
UTR3	ZDHHC11	chr5	796050	19I	CCCAGTACTG	-------------------/TGCTCCCATTTCTCAGTAC	TGTGCTCCCA	360	het	360	247	221	20	112	TGCTCCCATTTCTCAGTAC	0	1	NA	NA
intronic	DHFR	chr5	79950164	19I	GGAGTCGGCC	-------------------/TGGCGCGTCCCGCCCAGGT	ACCCCGACCG	2307	het	2307	114	63	43	17	TGGCGCGTCCCGCCCAGGT	0	1	NA	NA
intronic	ASGR2	chr17	7011088	18I	CCGCACACGT	------------------/ACACATTACACACACCGC	ACACACTACA	1076	het	1076	20	24	21	10	ACACATTACACACACCGC	0	1	NA	NA
UTR3	XG	chrX	2733842	18I	GTTTTTAGTT	------------------/ACATACACACACACACAC	ACACACACAC	428	het	125	26	4	9	15	ACATACACACACACACAC	0	1	NA	NA
ncRNA_intronic	FLJ13197	chr4	38625916	18I	ACATTGGCAT	------------------/ACATTATGTCATTTCACA	ACATTATGTC	335	hom	13	3	0	6	0	ACATTATGTCATTTCACA	1	2	NA	NA
exonic	LCE4A	chr1	152681681	18I	CTGTGGCTCC	------------------/AGCTCTGGGGGCTGCTGT	AGCTCTGGGG	3070	het	3070	315	192	62	76	AGCTCTGGGGGCTGCTGT	0	1	nonframeshift insertion	LCE4A:NM_178356:exon1:c.130_131insAGCTCTGGGGGCTGCTGT:p.S44delinsKLWGLLC,
intergenic	DTWD1(dist=150501),ATP8B4(dist=62601)	chr15	50087834	18I	TTCAAGTTCC	------------------/AGTTCCAGTTCCAGTCCT	AGTTCCAGTT	1772	hom	76	32	0	29	11	AGTTCCAGTTCCAGTCCT	1	2	NA	NA
intronic	MYO18A	chr17	27443632	18I	GGGACAAACG	------------------/CACACACACACACACACA	CACACACACA	703	het	590	33	12	13	9	CA	6	15	NA	NA
intronic	RNF183	chr9	116061120	18I	CCCAGATCAG	------------------/CCCTTCCAGAGCCTCTTC	CCCTTCCAGA	96	het	96	12	6	3	5	CCCTTCCAGAGCCTCTTC	3	4	NA	NA
intergenic	LOC284889(dist=50994),GSTT2(dist=7490)	chr22	24292111	18I	CGCCATGGGT	------------------/CTGGAGCTGTACCTGGAC	CTGCTGTCCC	85	hom	4	2	0	2	0	CTGGAGCTGTACCTGGAC	0	1	NA	NA
UTR3	NDRG4	chr16	58547512	18I	CATTAAAAGC	------------------/CTTATGTGCTCATTTCTG	CTTATGTGCT	622	het	622	74	18	12	48	CTTATGTGCTCATTTCTG	1	2	NA	NA
intronic	LIN7C	chr11	27523165	18I	AGTTCTCTGT	------------------/GAAGTTAAAATTTCAGGC	GAAGTTAAAA	918	het	918	65	24	18	22	GAAGTTAAAATTTCAGGC	1	2	NA	NA
intergenic	TBX18(dist=521977),NT5E(dist=163426)	chr6	85995876	18I	GGACACAGCG	------------------/GACACAGCGGACACAGCA	GACACAGCAG	817	het	562	29	12	15	5	GACACAGCGGACACAGCA	0	1	NA	NA
upstream	FLJ20518,FRG2C	chr3	75712874	18I	TTTCCACCTA	------------------/GACTTTTTGCTACCTCAG	GAATCAGGGG	576	het	576	28	14	11	2	GACTTTTTGCTACCTCAG	0	1	NA	NA
intronic	MPP2	chr17	41975868	18I	CCCCTCCCCG	------------------/GCAACATTCCCCTCCCCA	GCAACATTCC	491	hom	21	18	0	8	9	GCAACATTCCCCTCCCCA	0	1	NA	NA
intronic	FOXN3	chr14	89647260	18I	GAGACAGAGG	------------------/GCAGAGAACATGCATGGA	GCAGAGACAG	681	hom	29	27	0	12	15	GCAGAGAACATGCATGGA	0	1	NA	NA
UTR3	HOXC11	chr12	54369668	18I	GCCCCACCTT	------------------/GCCCCACTACTTTAGGGG	GCAGCTAAAT	3070	hom	360	155	0	137	63	GCCCCACTACTTTAGGGG	0	1	NA	NA
intronic	GSDMC	chr8	130772883	18I	GGTTATTCCT	------------------/GCCTGAGTCTTTCCCATA	GCCTGAACCT	1216	hom	50	35	0	20	17	GCCTGAGTCTTTCCCATA	0	1	NA	NA
ncRNA_intronic	CA5BP1	chrX	15693551	18I	CGAACGTGGG	------------------/GGCGCGGTCCTTACGTGT	GGGCGCGGTC	355	het	355	16	8	7	2	GGCGCGGTCCTTACGTGT	0	1	NA	NA
intronic	FLNC	chr7	128486253	18I	GGGCAGGGCT	------------------/GGGCAGGTGGGCAGGGCC	GGGCAAGTGG	3070	het	1596	113	37	78	6	GGGCAGGTGGGCAGGGCC	0	1	NA	NA
intronic	FAM75C1	chr9	90534157	18I	CCTCGCCATT	------------------/TCTTGTCTCCCAGCGTCA	TCTTGTCTCC	3070	hom	188	128	0	70	114	TCTTGTCTCCCAGCGTCA	2	3	NA	NA
intergenic	SLFN12L(dist=10445),SLFN14(dist=49941)	chr17	33825203	18I	GGCGGCGGCG	------------------/TGGGGAGCCGGGGCCGCC	TGGGGAGCCG	1110	het	925	53	19	20	15	TGGGGAGCCGGGGCCGCC	1	2	NA	NA
intronic	SMARCD1	chr12	50480263	18I	TGAGAATGCT	------------------/TGGTGGTGGTGGTGGTGG	TGGTGGTGGT	147	hom	6	5	0	3	3	TGG	7	13	NA	NA
intronic	ALS2CR12	chr2	202215410	17I	TCTCAAAAAC	-----------------/AAAACAAAACAAAACAA	AAAACAAAAC	1221	het	1221	77	36	23	24	AAAACAAAACAAAACAA	1	2	NA	NA
UTR3	HTT	chr4	3243482	17I	GGGGGAGCTG	-----------------/AAAGGGAGCCCCTGCTC	AAAGGGAGCC	1360	het	1360	85	33	28	24	AAAGGGAGCCCCTGCTC	0	1	NA	NA
ncRNA_intronic	SNHG15	chr7	45023344	17I	AGGTCAAAAT	-----------------/AAGGTGACGGTTTTTGA	ACTTTTCATT	1531	hom	63	19	0	25	5	AAGGTGACGGTTTTTGA	0	1	NA	NA
intronic	RYR2	chr1	237924115	17I	GTTGGTACGC	-----------------/AATGAATGGAGACATGT	AATGAATGGA	1485	hom	66	39	0	25	42	AATGAATGGAGACATGT	1	2	NA	NA
intronic	KLHL33	chr14	20898951	17I	CCAACTTGGT	-----------------/ACTCTAAGTTTGGCCAA	ACTCTAAGTT	589	het	589	79	28	12	41	ACTCTAAGTTTGGCCAA	1	2	NA	NA
intergenic	CYP4F35P(dist=48499),CXADRP3(dist=86932)	chr18	14391022	17I	GAAAATTGGA	-----------------/AGGGCCTGTAAAATTGG	AAGGCCTGTA	103	het	103	36	29	4	3	AGGGCCTGTAAAATTGG	0	1	NA	NA
upstream	ZNF528	chr19	52900986	17I	GAAGCGCAGG	-----------------/CCCGGCCCAGGCTTTGT	CCCGGCCCAG	902	hom	37	15	0	15	4	CCCGGCCCAGGCTTTGT	1	2	NA	NA
intronic	LAMP5	chr20	9498658	17I	AATGAGGGTT	-----------------/CTGCCAGCAGGAGGGGC	CTAACTATTG	1695	het	1064	50	22	30	4	CTGCCAGCAGGAGGGGC	0	1	NA	NA
UTR3	EPS8L2	chr11	727201	17I	AAACCTGCTG	-----------------/CTTGGTGGTGCCAGCCC	CTTGGTGGTG	2133	het	2133	231	87	41	99	CTTGGTGGTGCCAGCCC	1	2	NA	NA
upstream	SKA1	chr18	47901294	17I	TCGTCCGGAA	-----------------/GCCCCGCCTTCGCCCTC	GCCCCGCCTT	249	hom	11	5	0	5	0	GCCCCGCCTTCGCCCTC	0	1	NA	NA
UTR3	G2E3	chr14	31087137	17I	TTCCATGAAA	-----------------/GTAAATCATTATGATAG	GTAAATCATT	408	het	408	24	10	8	10	GTAAATCATTATGATAG	0	1	NA	NA
UTR3	MIER1	chr1	67453797	17I	ATATTTACAT	-----------------/GTGTGCTGATGACCCTA	GGGGTGTGTA	1738	het	1320	63	27	31	6	GTGTGCTGATGACCCTA	0	1	NA	NA
intronic	ABCA2	chr9	139916472	17I	TGTGGGGGAA	-----------------/TGGCTCAGATGGGGGTG	TGGCTCAGAT	3070	hom	165	79	0	56	27	TGGCTCAGATGGGGGTG	0	1	NA	NA
intronic	VARS2	chr6	30887781	17I	TCGCAGGGGC	-----------------/TGGGGCGGTGCAGGTGA	TGGGGCGGTG	3070	hom	233	133	0	85	65	TGGGGCGGTGCAGGTGA	1	2	NA	NA
UTR3	SYNM	chr15	99674047	17I	GAATGCCCTT	-----------------/TTCTGTTATAGCCTAAG	TTCTGGAGTG	2754	het	2754	154	75	51	56	TTCTGTTATAGCCTAAG	0	1	NA	NA
intronic	URB1	chr21	33733469	16I	AAAAGAGAAA	----------------/AAAGAAAGAAAGAAAG	AAAGAAAGAA	210	hom	8	17	0	4	12	AAAG	11	15	NA	NA
intronic	SRL	chr16	4254408	16I	CCTCCAAGAT	----------------/ACAGCCCCGGCCTCTA	AGATACAGCC	77	het	50	7	1	2	7	ACAGCCCCGGCCTCTA	0	1	NA	NA
ncRNA_intronic	HLA-DRB6	chr6	32521621	16I	AAGCCTATGG	----------------/AGATACTCAGCTCCCA	AAAGCTCCTC	382	hom	16	7	0	7	5	AGATACTCAGCTCCCA	0	1	NA	NA
UTR3	ERAP1	chr5	96111928	16I	TGGTAGCGAT	----------------/AGCCCATTCATGAAAA	AGCCCATTCA	1684	het	1684	106	42	31	50	AGCCCATTCATGAAAA	1	2	NA	NA
upstream	RBM41	chrX	106362174	16I	AGTGACAGGT	----------------/ATGCTGAACATTGTCC	ATGCTGAACA	586	het	544	47	11	11	25	ATGCTGAACATTGTCC	1	2	NA	NA
intergenic	LOC390705(dist=641312),LINC00273(dist=21038)	chr16	33940014	16I	AAAAAAAAAA	----------------/CAAAAAAACAAAAAAC	AAAAAAAAAA	330	het	330	127	66	13	76	CAAAAAAACAAAAAAC	0	1	NA	NA
UTR3	POSTN	chr13	38137271	16I	AATTCCTTTA	----------------/CCACAGGAGGCTAACT	CCACAGGAGG	442	het	442	22	10	9	8	CCACAGGAGGCTAACT	1	2	NA	NA
intronic	CIDEA	chr18	12254563	16I	CTCCGCGACC	----------------/CCGCGCACACACCCAT	CCGCGCACAC	210	hom	8	8	0	4	5	CCGCGCACACACCCAT	1	2	NA	NA
intronic	OLFM1	chr9	137987963	16I	TCTTCCTCCT	----------------/CCTCCTCCTTCCCCTC	CCTCTTCTCC	533	het	9	22	1	10	10	CCTCCTCCTTCCCCTC	0	1	NA	NA
intronic	AATK	chr17	79093143	16I	CCCTGCCTCC	----------------/CGCGTGCCCTACCTCT	CGCGTGCCCT	1524	hom	64	12	0	25	1	CGCGTGCCCTACCTCT	0	1	NA	NA
intronic	MYO7A	chr11	76891309	16I	CTTGTCCTAT	----------------/CTGCCAAATTATTTGG	CAAAGTCATG	3070	hom	144	59	0	55	18	CTGCCAAATTATTTGG	0	1	NA	NA
intronic	NDUFA5	chr7	123190494	16I	AAATGTTACA	----------------/CTGGATACCACAAATC	CAAGACAACA	1613	het	237	35	6	28	10	CTGGATACCACAAATC	0	1	NA	NA
UTR3	PPA2	chr4	106290830	16I	GTCTCTAGCA	----------------/CTTGGGGAAAAAGAGT	CTTGGAGTCC	2570	het	1416	77	30	45	14	CTTGGGGAAAAAGAGT	0	1	NA	NA
intronic	PARVA	chr11	12517893	16I	ATTGTTGCAA	----------------/GAGTGCATGCATGCAT	GAGTGCATGC	1246	het	856	50	18	23	15	GAGTGCATGCATGCAT	1	2	NA	NA
intergenic	CWC22(dist=866401),UBE2E3(dist=106931)	chr2	181738181	16I	GGCAGTGGCT	----------------/GCGCCGCGCTGGAGCA	GCGCCGCGCT	147	hom	6	64	0	3	53	GCGCCGCGCTGGAGCA	1	2	NA	NA
intronic	ATP6V1C2	chr2	10912963	16I	CCCTGGGAAG	----------------/GCTGCCCTGGCCCCAC	GCTGCCCTGG	1520	het	37	39	2	26	9	GCTGCCCTGGCCCCAC	1	2	NA	NA
intronic	F10	chr13	113783712	16I	TAGGTGAGGG	----------------/GGAGCCTGGGTGAAGA	GGAGCCTGGG	3070	hom	217	108	0	82	38	GGAGCCTGGGTGAAGA	0	1	NA	NA
intronic	CAB39L	chr13	49951028	16I	AGTTGAATAG	----------------/TAGATAGATAGATAGA	TAGATAGATA	1392	hom	58	22	0	23	5	TAGA	7	11	NA	NA
intronic	CELA3B	chr1	22307764	16I	AGTTGGGACG	----------------/TAGGGACATAGGGACA	TAGGGACGGG	398	hom	16	7	0	7	0	TAGGGACA	0	2	NA	NA
intronic	LYZL1	chr10	29578181	16I	ATTACTCTTA	----------------/TGAAGCCAACTGTCTC	TGAGAACCAG	524	hom	21	10	0	9	3	TGAAGCCAACTGTCTC	0	1	NA	NA
intronic	PFKP	chr10	3155847	16I	TGTGACTGAA	----------------/TGACTACTTATTTAAG	GCATTGCTTC	2287	hom	96	37	0	37	4	TGACTACTTATTTAAG	0	1	NA	NA
ncRNA_intronic	CYMP	chr1	111029757	16I	TTGTAAGGAC	----------------/TGTCGGCTGAGGAGAG	TGTCCACTCC	1365	het	867	47	18	25	6	TGTCGGCTGAGGAGAG	0	1	NA	NA
upstream	SCRN1	chr7	30030006	16I	GTTGTGTGTC	----------------/TGTGTGTGTGTGTGTG	TGTGTGTGTG	804	het	663	67	14	15	37	TG	12	20	NA	NA
ncRNA_intronic	FLJ40852	chr7	141437938	16I	TTTCATTTCT	----------------/TTCCAAACTTGAAACC	TTCCAAACTT	1577	het	1494	76	33	31	13	TTCCAAACTTGAAACC	1	2	NA	NA
intronic	KLC1	chr14	104135775	15I	TGTCTAAAAA	---------------/AAAAGAAAAAAAAAG	AAAAGAAAAG	1361	hom	69	17	0	27	2	AAAAGAAAAAAAAAG	0	1	NA	NA
intergenic	ANKRD30BL(dist=9860),GPR39(dist=148745)	chr2	133025402	15I	AACACGAACA	---------------/AAACAAAACAGAACG	AAACAAAACA	258	het	41	8	1	5	3	AAACAAAACAGAACG	0	1	NA	NA
intronic	ZNF282	chr7	148904294	15I	ACTCGTTTTC	---------------/AAGGTTCTTCATAAG	AGATTACCCG	1885	hom	80	33	0	31	14	AAGGTTCTTCATAAG	0	1	NA	NA
exonic	KRTAP9-9	chr17	39411671	15I	CTGTCAGCCT	---------------/ACCTGCTGCAGGACC	ACCTGCTGCA	3070	hom	219	152	0	78	83	ACCTGCTGCAGGACC	1	2	nonframeshift insertion	KRTAP9-9:NM_030975:exon1:c.34_35insACCTGCTGCAGGACC:p.T12delinsNLLQDP,
intergenic	LOC100287834(dist=173811),MIR4283-1(dist=48238)	chr7	63033230	15I	CGCTGCAGTT	---------------/ACGGCCCCCGGCGCC	ACGGCCCCCG	270	hom	17	10	0	4	10	ACGGCCCCCGGCGCC	1	2	NA	NA
intergenic	KRTAP9-9(dist=19382),KRTAP16-1(dist=31954)	chr17	39431998	15I	CTGCAGGACC	---------------/ACTTGCTGCAGGACT	ACCTGCTGGA	1842	het	4	34	2	31	1	ACTTGCTGCAGGACT	0	1	NA	NA
intronic	NKIRAS1	chr3	23958214	BP_RIGHT	N/A	---------------/AGCGTAGCGCGGAGA	CGCGGAGACG	46	het	46	14	9	3	2	N/A	0	0	NA	NA
UTR3	KCNK2	chr1	215409389	15I	GAAGAAGAAA	---------------/ATCTATCTATCATCT	ATCTATCTAT	452	het	452	65	33	10	25	ATCTATCTATCATCT	0	1	NA	NA
ncRNA_intronic	CES1P2	chr16	55767450	15I	ATAGCCCAAA	---------------/CCCTGTAAACTTGGT	CCCAGACTTC	524	hom	21	9	0	9	2	CCCTGTAAACTTGGT	0	1	NA	NA
intronic	MTA1	chr14	105936101	15I	AGGCACAGCA	---------------/CCTTGGCTGGTGGCC	CCTCCCAGCG	946	hom	40	16	0	16	5	CCTTGGCTGGTGGCC	0	1	NA	NA
intergenic	MIR4283-1(dist=151988),LOC100506050(dist=251261)	chr7	63233535	15I	TGCCTGTCGG	---------------/CGGCCTCTACAGGCC	CGGCCTCTAC	85	hom	4	6	0	2	4	CGGCCTCTACAGGCC	1	2	NA	NA
intergenic	OPTC(dist=110708),ATP2B4(dist=7130)	chr1	203588785	15I	ATAGCCCAGC	---------------/CTGCTGCTGCCGCTG	CTGCTGCTGC	398	hom	16	8	0	7	1	CTGCTGCTGCCGCTG	0	1	NA	NA
UTR3	IYD	chr6	150724048	15I	AATTTACAAA	---------------/CTGGGGGTGATTCAC	CTTACAAAGA	2008	hom	86	40	0	33	14	CTGGGGGTGATTCAC	0	1	NA	NA
UTR3	SALL2	chr14	21989473	15I	CCACCTGGAG	---------------/CTGGTCTCCCAAAGT	CTGGGACTCT	3070	hom	252	101	0	95	18	CTGGTCTCCCAAAGT	0	1	NA	NA
exonic	WDR66	chr12	122359398	15I	GGAGGAAGGG	---------------/GAGGAGGAGGAGAAA	GAGGAGGAGG	3070	hom	205	81	0	73	17	GAGGAGGAGGAGAAA	0	1	nonframeshift insertion	WDR66:NM_144668:exon2:c.187_188insGAGGAGGAGGAGAAA:p.E63delinsGGGGEK,WDR66:NM_001178003:exon2:c.187_188insGAGGAGGAGGAGAAA:p.E63delinsGGGGEK,
exonic	KRTAP2-2	chr17	39211140	15I	TCGGCTGGCC	---------------/GCAGGGGGGCCGGCA	GCAGGGGGAC	3070	het	1748	136	38	78	37	GCAGGGGGGCCGGCA	0	1	nonframeshift insertion	KRTAP2-2:NM_033032:exon1:c.324_325insTGCCGGCCCCCCTGC:p.C108delinsCAGPPA,
intronic	MYO3B	chr2	171264092	15I	TTTATCTGGT	---------------/GCTCTGGATATGAAA	GCTCTGGATA	650	hom	27	11	0	11	4	GCTCTGGATATGAAA	1	2	NA	NA
intergenic	ZNF138(dist=30395),ZNF273(dist=39200)	chr7	64324420	15I	AGGCAGTACT	---------------/GCTGCGGGAGGAGCG	GCTGCGGGAG	1148	het	1148	119	41	23	61	GCTGCGGGAGGAGCG	1	2	NA	NA
exonic	KRTAP4-9	chr17	39262143	15I	TGTGAATCCA	---------------/GCTGCTGCCGCCCAT	GCTGCTGCCG	1788	het	1788	378	242	47	96	GCTGCTGCCGCCCAT	0	1	nonframeshift insertion	KRTAP4-9:NM_001146041:exon1:c.503_504insGCTGCTGCCGCCCAT:p.S168delinsRLLPPI,
intronic	MYO7A	chr11	76901624	15I	CCAGTGAGGT	---------------/GCTGGGGCCTGGAGC	ACTGGGGCCT	1403	hom	59	19	0	23	2	GCTGGGGCCTGGAGC	0	1	NA	NA
exonic	KRTAP4-5	chr17	39305776	15I	CAGGTGGTCT	---------------/GGCAGCAGCTGGGGC	GGCAGCAGCA	3070	hom	714	323	0	207	356	GGCAGCAGCTGGGGC	0	1	nonframeshift insertion	KRTAP4-5:NM_033188:exon1:c.244_245insGCCCCAGCTGCTGCC:p.Q82delinsAPAAAQ,
UTR5	C10orf107	chr10	63422755	15I	GACTCCCTGG	---------------/GGGCCGACCCCGGCA	GGGCCGACCC	650	hom	27	12	0	11	6	GGGCCGACCCCGGCA	0	1	NA	NA
UTR3	LASP1	chr17	37075287	15I	CTCTGGGGGA	---------------/GGGCGAGGCCCGTGG	GGCAGGGCTG	3070	hom	164	96	0	61	47	GGGCGAGGCCCGTGG	0	1	NA	NA
UTR5	ACADVL,DLG4	chr17	7123241	15I	GCCAGGACGT	---------------/GGGCGTGCAGGACGC	GGGCGTGCAG	1243	hom	53	35	0	21	15	GGGCGTGCAGGACGC	1	2	NA	NA
exonic	KRTAP10-6	chr21	46012220	15I	GCAGGGGGCC	---------------/GGGGCGCAGCAGCTG	GGGGCGCAGC	2044	het	2044	168	88	39	76	GGGGCGCAGCAGCTG	0	1	nonframeshift insertion	KRTAP10-6:NM_198688:exon1:c.146_147insCAGCTGCTGCGCCCC:p.P49delinsPAAAPP,
exonic	MUC4	chr3	195518113	15I	TGGAGGAGCT	---------------/GTCTCCTGCGTAACA	GTCTCCATCA	2455	het	2455	152	73	46	41	GTCTCCTGCGTAACA	0	1	nonframeshift insertion	MUC4:NM_018406:exon2:c.338_339insTGTTACGCAGGAGAC:p.T113delinsMLRRRP,
ncRNA_exonic	FLJ45340	chr7	128291822	15I	ACAGGCCCAG	---------------/GTCTTGCCTCACACT	GGCCTCTCTA	3070	hom	971	421	0	360	110	GTCTTGCCTCACACT	0	1	NA	NA
intronic	WDR72	chr15	54008967	15I	TTTTTCTTTA	---------------/GTGCTGCACTTAAGT	GCAGCCTGAT	1453	het	1453	81	40	27	14	GTGCTGCACTTAAGT	0	1	NA	NA
UTR3	C3orf58	chr3	143709968	15I	GTGGGCTCTT	---------------/TAAAAAATGTTACAG	TATATAAGTT	1342	hom	56	18	0	22	4	TAAAAAATGTTACAG	0	1	NA	NA
intronic	NCAM1	chr11	113073067	15I	TTTTTTTGTT	---------------/TTTTGTTTTGTTTTG	TTTTGTTTTG	724	het	279	24	6	13	6	TTTTG	5	8	NA	NA
intronic	CERKL	chr2	182412634	14I	AGACACACAG	--------------/ACACACACACACAC	ACACACACAA	1326	het	1133	59	24	24	9	AC	4	11	NA	NA
intronic	MICAL1	chr6	109769301	14I	CCTCTTTCTG	--------------/ACACACACACACAC	ACACACACAC	334	hom	13	18	0	6	16	AC	10	17	NA	NA
UTR3	ADAMTS17	chr15	100514195	14I	GCCGGCTTTC	--------------/AGAATAAAGCCTTT	AGAATAAAGC	2303	het	2303	127	57	42	36	AGAATAAAGCCTTT	1	2	NA	NA
intronic	S100PBP	chr1	33318869	14I	TGGGTGGGTC	--------------/ATTTGAGGTCAGGA	GTTTGAGACC	3070	hom	167	68	0	63	4	ATTTGAGGTCAGGA	0	1	NA	NA
UTR3	HLA-G	chr6	29798582	14I	GAGTGGCAAG	--------------/ATTTGTTCATGCCT	TCCCTTTGTG	2272	hom	48	41	1	38	13	ATTTGTTCATGCCT	0	1	NA	NA
ncRNA_exonic	UBE2F-SCLY	chr2	239007268	14I	ATGGGACCGC	--------------/CCACATAGAACCGT	CCACATGGGA	1361	het	492	50	11	24	23	CCACATAGAACCGT	0	1	NA	NA
downstream	LOC91450	chr15	78285472	14I	AGCTCCTGCC	--------------/CCCTACGCCCTACG	CCCTACGCCC	355	het	355	31	13	7	13	CCCTACG	3	5	NA	NA
intronic	CD200	chr3	112068495	14I	AAGCTCAACT	--------------/CTATTGCTTTATCA	CTTTTTGCCT	577	het	577	25	13	11	11	CTATTGCTTTATCA	0	1	NA	NA
UTR3	GGA3	chr17	73234011	14I	TCTTTAGAGA	--------------/CTCCCACCCCCCAC	CCCCCACCCC	3070	hom	239	77	0	85	25	CTCCCACCCCCCAC	0	1	NA	NA
intronic	CRELD2	chr22	50316985	14I	GCGGGCGGGT	--------------/CTGCACTCCGGGGC	CTGCACTCCG	1450	hom	65	31	0	25	9	CTGCACTCCGGGGC	1	2	NA	NA
intronic	PDCL3	chr2	101188374	14I	TCACTTCTGC	--------------/CTGTGTATGAGTGA	CTGTGTATGA	1015	het	1015	72	27	19	28	CTGTGTATGAGTGA	0	1	NA	NA
intergenic	ZCCHC13(dist=94297),SLC16A2(dist=21919)	chrX	73619166	14I	ATTACATTAT	--------------/CTTGAAGAACTGTC	CTATAAGGAC	1008	het	1008	53	29	19	7	CTTGAAGAACTGTC	0	1	NA	NA
ncRNA_exonic	LOC100125556	chr3	125647733	14I	TATCAAGTAT	--------------/GACATTCCCCCAAC	GTGGACACAC	53	het	53	488	356	21	131	GACATTCCCCCAAC	0	1	NA	NA
UTR3	LSS	chr21	47610270	14I	TGTCCCAGGG	--------------/GCATGGGGCTCCCT	GCATGGGGCT	2438	het	2438	170	63	45	74	GCATGGGGCTCCCT	1	2	NA	NA
UTR3	CACNA1C	chr12	2801017	14I	GAGGAGCTGC	--------------/GCCGCCGGGAAGGG	GCCGCCGGCT	210	hom	8	4	0	4	0	GCCGCCGGGAAGGG	0	1	NA	NA
exonic	VWA7	chr6	31740761	14I	AGGACATAGT	--------------/GGACAGGCTCCATG	GGACAGGCTC	3070	het	2540	145	53	69	46	GGACAGGCTCCATG	1	2	frameshift insertion	VWA7:NM_025258:exon7:c.1057_1058insCATGGAGCCTGTCC:p.H353fs,
intronic	APBB1IP	chr10	26727390	14I	CACAGGTAGG	--------------/GGAGGGATAACAGA	GGGAGGCGCA	1847	het	1672	71	34	33	4	GGAGGGATAACAGA	0	1	NA	NA
intronic	WAC	chr10	28903401	14I	AACTTGACTG	--------------/TCTTCTTTAAAACA	CCACATTTTA	3070	hom	165	62	0	62	18	TCTTCTTTAAAACA	0	1	NA	NA
intronic	PDGFRA	chr4	55146407	14I	CCTGGCACAT	--------------/TGTAGGTCCCCCAG	AATCATCATC	2035	hom	86	32	0	33	3	TGTAGGTCCCCCAG	0	1	NA	NA
intronic	DZANK1	chr20	18446051	14I	TAAATTCCAA	--------------/TGTGCACTTATAGC	TGTACACAAA	2729	hom	130	59	0	49	15	TGTGCACTTATAGC	0	1	NA	NA
intergenic	FAM27C(dist=1650),FAM27A(dist=733887)	chr9	44993142	14I	TCTGCGTGTG	--------------/TGTGCGTGTGTGTC	TGTGTGTGTG	201	het	42	4	1	4	2	TGTGCGTGTGTGTC	0	1	NA	NA
intergenic	TMEM111(dist=6034),LOC401052(dist=13546)	chr3	10034556	14I	TGCATATTTA	--------------/TTGACAATAGGTTT	TTGACCTGGT	55	het	55	33	25	3	4	TTGACAATAGGTTT	0	1	NA	NA
intronic	RAB11B	chr19	8467539	14I	GTTCGTTTGC	--------------/TTGTTTTTTTCTTT	TTGTTTTTTT	141	het	141	48	18	4	27	TTGTTTTTTTCTTT	1	2	NA	NA
ncRNA_exonic	LINC00111	chr21	43099473	14I	CCATACACTC	--------------/TTTCCACATACGAA	CGTCTCCTGA	1163	het	1163	80	41	23	31	TTTCCACATACGAA	0	1	NA	NA
UTR3	MIB1	chr18	19445867	13I	TGTAGACTTT	-------------/AAAAACAAACAAA	AAAAACAAAC	1279	hom	54	36	0	21	16	AAAAACAAACAAA	1	2	NA	NA
intronic	FGD6	chr12	95500701	13I	AACAAAACAA	-------------/AACAAAACAAAAC	AAAACAAAAC	1029	het	574	35	12	20	67	AACAAAACAAAAC	0	1	NA	NA
intronic	CAMK2B	chr7	44294376	13I	ACCACCAACT	-------------/ACCATCATCACCA	ACCACCATCA	642	het	642	51	16	19	15	ACCATCATCACCA	0	1	NA	NA
UTR3	ENPP1	chr6	132212469	13I	TTCAGAGCAC	-------------/CAGTCAGTGCTTG	CAGTCAGTGC	2613	het	2437	127	50	48	32	CAGTCAGTGCTTG	0	1	NA	NA
UTR3	TM4SF5	chr17	4686464	13I	CCTTCCTGGA	-------------/CGCCTACCTGGCT	CGCTCACTCC	3070	het	3070	278	149	121	21	CGCCTACCTGGCT	0	1	NA	NA
intronic	TMPRSS2	chr21	42842714	13I	CGGGTATCAC	-------------/CTAAGGCCTCGGG	CTATGTCTCC	2745	hom	120	60	0	44	27	CTAAGGCCTCGGG	0	1	NA	NA
UTR3	ERN2	chr16	23702075	13I	TGCACCCAGC	-------------/CTGGCGGTCTTTT	CTGATTCTGA	1028	hom	43	16	0	17	1	CTGGCGGTCTTTT	0	1	NA	NA
upstream	RAD21L1	chr20	1206718	13I	AGAACCCGGC	-------------/GACCCGGACCCGA	CAAGCTGACT	713	hom	30	12	0	12	1	GACCCGGACCCGA	0	1	NA	NA
exonic	LOC100132247	chr16	22547158	13I	GACACCTGCC	-------------/GAGCGTCTGCGGG	GAGCGTCTGC	69	het	69	141	122	9	13	GAGCGTCTGCGGG	1	2	frameshift insertion	LOC100132247:NM_001135865:exon7:c.2854_2855insGAGCGTCTGCGGG:p.E952fs,
upstream	FANCA	chr16	89883149	13I	CTCAGGTCGA	-------------/GGCCTTGCGTCGT	GGCCTTGCGT	427	het	294	20	6	7	6	GGCCTTGCGTCGT	1	2	NA	NA
intronic	RSU1	chr10	16859239	13I	GGGAGGGGAT	-------------/GGGGTAGGGCAGG	GGAGTGGGAA	886	het	886	50	28	17	6	GGGGTAGGGCAGG	0	1	NA	NA
intronic	SWT1	chr1	185137454	13I	TTATGTGTCC	-------------/TAAATGATAGACT	TTTTTTTATT	1498	hom	18	25	1	25	7	TAAATGATAGACT	0	1	NA	NA
intergenic	NONE(dist=NONE),LOC654342(dist=15240)	chr2	91809469	13I	CACAAGAGAC	-------------/TAACAAGTGACTA	CGAGGAGTGA	3070	het	3070	236	117	75	36	TAACAAGTGACTA	0	1	NA	NA
intronic	ITPR2	chr12	26819096	13I	GATAGATAGA	-------------/TAGATAGATAGAT	TTTTTTTTTA	248	het	191	14	4	5	3	TAGATAGATAGAT	0	1	NA	NA
ncRNA_exonic	INTS4L1	chr7	64646833	13I	AGCATTGTTC	-------------/TCAGATCACACCG	TCAGGCACTA	654	het	654	45	27	13	5	TCAGATCACACCG	0	1	NA	NA
intronic	CELSR1	chr22	46765182	13I	CCGATCAATG	-------------/TCAGGTCGCCGAC	TCTTCTCTCT	3070	hom	212	135	0	77	70	TCAGGTCGCCGAC	0	1	NA	NA
intronic	ZNF253	chr19	19990318	13I	CAACATTAAG	-------------/TCATAGGCTAGGA	TTTGAGAAAT	1370	het	1370	55	29	25	1	TCATAGGCTAGGA	0	1	NA	NA
intronic	CYP2F1	chr19	41622041	13I	AAAGGAGGGA	-------------/TCTCACTCTCTCC	TCAGCGATGT	1368	het	1164	57	24	25	13	TCTCACTCTCTCC	0	1	NA	NA
intronic	STARD13	chr13	33700059	13I	ACATGTCTTG	-------------/TTCAAATTAAATA	TTCAAATTAA	874	het	738	30	15	16	11	TTCAAATTAAATA	1	2	NA	NA
UTR3	ADRA1A	chr8	26623478	13I	CAGTTTTCAC	-------------/TTGTGAAAAGAAA	TTAGGAACAA	1820	het	1820	106	56	34	27	TTGTGAAAAGAAA	0	1	NA	NA
downstream	OTOP1	chr4	4190508	13I	TAGCTCACTC	-------------/TTGTTAGTCACTT	CTAGGTCTCT	66	het	66	88	77	6	5	TTGTTAGTCACTT	0	1	NA	NA
intergenic	CHMP4B(dist=58390),RALY(dist=80895)	chr20	32500563	13I	GAGTTTCATC	-------------/TTTTCTTCATCTT	TTTTTTTTTT	589	hom	31	45	0	10	37	TTTTCTTCATCTT	0	1	NA	NA
intronic	CALCR	chr7	93098136	12I	AACAAAAAGT	------------/AAACAAACAAAC	AAACAAACAA	3070	hom	162	105	0	60	44	AAAC	3	6	NA	NA
intronic	GANC	chr15	42606154	12I	TATCTCTAAA	------------/AACAACAACAAC	AACAACAGCA	210	hom	9	5	0	4	1	AAC	2	6	NA	NA
UTR3	SSX1	chrX	48126714	12I	ACACACACAC	------------/ACACAGAGAGAG	GCACACACAC	3070	het	251	111	9	53	50	ACACAGAGAGAG	0	1	NA	NA
UTR3	CD5	chr11	60894836	12I	CAACATGGGA	------------/ACACATCCTAAG	ACACATCCTA	3070	hom	291	130	0	111	60	ACACATCCTAAG	1	2	NA	NA
UTR3	CCDC25	chr8	27592107	12I	GAATCAACAC	------------/AGAGGAGGTTGG	AGAGCTATGA	999	het	999	54	32	19	4	AGAGGAGGTTGG	0	1	NA	NA
UTR5	AP3S1	chr5	115177669	12I	CGAGATTACG	------------/AGATTACGAGGC	AGGCGAGGCT	124	het	124	8	5	3	1	AGATTACGAGGC	0	1	NA	NA
intergenic	VIPR2(dist=86808),NONE(dist=NONE)	chr7	159024457	12I	TTCCCAGTGG	------------/AGGGAGCAACCT	GACCCCTGCT	3070	hom	288	121	0	105	29	AGGGAGCAACCT	0	1	NA	NA
intronic	PLEKHH2	chr2	43905899	12I	GTGGAGGTGG	------------/AGGTGGAGGTGC	AGGTGGAGGT	552	het	103	19	3	10	7	AGGTGGAGGTGC	0	1	NA	NA
intronic	TET2	chr4	106154991	12I	TAGTATTTTT	------------/ATAGATAGATAG	ATAGATAGAT	23	het	3	1	0	1	3	ATAG	6	9	NA	NA
UTR3	LRCH4	chr7	100172254	12I	CGCGCGCGCG	------------/CACACACACACA	CGCACACACA	2200	het	1214	76	26	39	13	CA	0	6	NA	NA
UTR3	APBB2	chr4	40813538	12I	CACTGCACTC	------------/CAGCCTAGGCGA	CAGAGTAAGA	524	hom	22	11	0	9	4	CAGCCTAGGCGA	0	1	NA	NA
upstream	APAF1,IKBIP	chr12	99038709	12I	CGACCTCAAC	------------/CCACAGCGCCTT	CCACAGCGCC	194	het	96	10	2	4	4	CCACAGCGCCTT	1	2	NA	NA
intronic	POLE	chr12	133216125	12I	TTCACCGCAT	------------/CCCTCAACACAA	CCCAAACTCT	244	het	243	10	5	5	0	CCCTCAACACAA	0	1	NA	NA
UTR5	RAB5A	chr3	19988759	12I	ACTCCAGCGC	------------/CGGCGGCGGCGG	CGGCGGCGGC	296	het	296	46	27	7	13	CGG	7	11	NA	NA
UTR5	AVPI1	chr10	99446626	12I	AGGCGCAGCT	------------/CTGGGCTTCCTG	CTGCGAAGGT	3070	hom	231	98	0	85	30	CTGGGCTTCCTG	0	1	NA	NA
intronic	CAMKK2	chr12	121690306	12I	CTCCTAACCT	------------/CTGGTGATCCGC	CTGCCTCAGC	181	het	181	10	6	4	0	CTGGTGATCCGC	0	1	NA	NA
intronic	NOP56	chr20	2633379	12I	GCCGCAGACA	------------/GAGCCTGGGCCT	GGGCCTGGGC	210	hom	9	4	0	4	0	GAGCCTGGGCCT	0	1	NA	NA
intronic	TP73	chr1	3643466	12I	AAATGGGTTC	------------/GATGGATGGGTG	GATGGATGGA	751	hom	34	12	0	14	2	GATGGATGGGTG	0	1	NA	NA
intronic	CEACAM5	chr19	42212754	12I	GGAGGAGGGA	------------/GCACAGAGACTG	GCTGGGGTCT	222	het	222	18	12	5	1	GCACAGAGACTG	0	1	NA	NA
UTR5	HSF2	chr6	122720814	12I	GGGAGCTGCT	------------/GCCGTAGCTGCC	GCCGTAGCTG	733	het	590	30	12	14	12	GCCGTAGCTGCC	1	2	NA	NA
intronic	SLC25A10	chr17	79683998	12I	CTCACCCCTT	------------/GCCTCACCCCTG	GCCTCACCCC	3070	het	1591	117	37	72	18	GCCTCACCCCTG	0	1	NA	NA
ncRNA_exonic	C22orf45	chr22	24826220	12I	CTGCAGGAGT	------------/GCTTAAGGAGGG	GCTTAAGGAG	1801	het	1801	81	37	33	19	GCTTAAGGAGGG	1	2	NA	NA
UTR3	B3GNT8	chr19	41931455	12I	CAGAGGCCCA	------------/GGCCAGGGCCGG	GGCCAGGTCA	1357	hom	60	25	0	23	3	GGCCAGGGCCGG	0	1	NA	NA
intronic	XIRP2	chr2	167745970	12I	CAGAGGTTCT	------------/GGCCCAGGTCCC	GGCCCAGGTC	184	het	184	14	5	4	5	GGCCCAGGTCCC	1	2	NA	NA
intergenic	ZNF770(dist=104842),ANP32AP1(dist=144188)	chr15	35385339	12I	CGGTGGCGGT	------------/GGCGGTGGCGGC	GGCCCAGGCG	505	het	505	172	127	19	28	GGCGGTGGCGGC	0	1	NA	NA
intergenic	CROCCP2(dist=2332),MST1P2(dist=12336)	chr1	16959733	12I	TCCTCCAGCT	------------/GGGCCTGCAGCA	GGGCCTGCTT	1232	het	1232	90	51	24	21	GGGCCTGCAGCA	0	1	NA	NA
ncRNA_UTR3	LPHN1	chr19	14260496	12I	CAGGAAAGGA	------------/GGGGACAGAAAC	GGGTGCCAGG	3070	hom	200	86	0	74	10	GGGGACAGAAAC	0	1	NA	NA
UTR5	KRTAP10-2	chr21	45971381	12I	AGGTGTGTGA	------------/GTGAGTGAGTGT	GTGAGTGAGT	3070	hom	173	91	0	64	26	GTGAGTGAGTGT	1	2	NA	NA
ncRNA_intronic	FAM66D	chr8	11994619	12I	TGTGGGTGTA	------------/GTTATGTGTGTG	TTTGTGCGTG	1061	het	1061	172	123	25	20	GTTATGTGTGTG	0	1	NA	NA
intronic	HAL	chr12	96377912	12I	ATGGAAATTA	------------/TACTATGTTCAT	TTTGAACTGA	251	het	145	12	3	5	4	TACTATGTTCAT	0	1	NA	NA
intronic	C18orf8	chr18	21107629	12I	GTCTTTAAAG	------------/TATTGTATTTCT	TAGAGTGTCC	928	het	839	37	17	17	14	TATTGTATTTCT	0	1	NA	NA
intronic	PAPD5	chr16	50251672	12I	CATGTTGCTG	------------/TCTCTCTCTCTC	TCTCTCTCTC	587	hom	24	14	0	10	5	TC	7	13	NA	NA
intronic	COPG2	chr7	130148563	12I	TTCCATCATT	------------/TCTTAGGAAGTG	CCATCTGTAC	3070	hom	313	134	0	115	42	TCTTAGGAAGTG	0	1	NA	NA
ncRNA_exonic	LOC100499405	chr12	9392740	12I	ACCATCACCT	------------/TCTTCCTCCTCC	TCTTCCTCCC	691	het	691	98	62	16	26	TCTTCCTCCTCC	0	1	NA	NA
UTR3	C12orf5	chr12	4462978	12I	CCAGCCTAGG	------------/TGACAGAGGGGA	TGACAGAGGG	948	het	528	34	11	17	7	TGACAGAGGGGA	1	2	NA	NA
intronic	DST	chr6	56427096	12I	CAGTAATCAC	------------/TGAGTGTTGAAA	ACATAAAACA	1313	het	1313	60	28	24	8	TGAGTGTTGAAA	0	1	NA	NA
intergenic	DDX11(dist=1520),FAM60A(dist=174275)	chr12	31259245	12I	CCCCAGCCCT	------------/TGCACCTGCCCC	TGCACCTGCC	1052	het	765	37	16	19	4	TGCACCTGCCCC	1	2	NA	NA
exonic	DNHD1	chr11	6567896	12I	TTGAGGAGGC	------------/TGCCCTACTGCA	TGCCCTACTG	2631	hom	115	53	0	42	13	TGCCCTACTGCA	0	1	nonframeshift insertion	DNHD1:NM_144666:exon21:c.5727_5728insTGCCCTACTGCA:p.A1909delinsACPTA,
downstream	DDX42,FTSJ3	chr17	61896720	12I	TTGGTACATA	------------/TTAAGCTGGGAC	TTAAGAATAG	1531	hom	66	26	0	25	7	TTAAGCTGGGAC	0	1	NA	NA
intronic	RASEF	chr9	85619331	12I	ATTCTATTAT	------------/TTTATTCTATTA	TTTAATCCAC	828	het	828	44	29	16	10	TTTATTCTATTA	0	1	NA	NA
intronic	ZMYM2	chr13	20608355	12I	TCTTAAGCTT	------------/TTTCTTGAGGTG	GTCGTCATAT	3070	hom	206	74	0	76	13	TTTCTTGAGGTG	0	1	NA	NA
intronic	NOSTRIN	chr2	169681279	12I	TTATTTGTTT	------------/TTTGTTTGTTTG	TTTGTTTGTT	965	hom	41	32	0	16	14	TTTG	5	8	NA	NA
intergenic	CD1A(dist=8650),CD1C(dist=22855)	chr1	158236708	12I	AGATTTGTCC	------------/TTTTCTTTTTCT	TTTTCTTTTT	147	hom	6	14	0	3	11	TTTTCT	2	4	NA	NA
intronic	FIG4	chr6	110086099	12I	CCACAGACTT	------------/TTTTTGTTTTTG	TTTTTGTTTT	178	het	178	17	7	4	11	TTTTTG	6	8	NA	NA
UTR3	TRDMT1	chr10	17187277	11I	AAAACAAAAC	-----------/AAAACAAAACA	AAAAAAAACA	1029	het	1029	54	28	22	19	AAAACAAAACA	0	1	NA	NA
UTR3	MCC	chr5	112360721	BP_LEFT	TGGGGGAATT	-----------/AAAGGGCCAAG	N/A	319	het	319	92	75	11	2	N/A	0	0	NA	NA
intronic	FAF1	chr1	50956213	11I	CTTCAGTATC	-----------/AAATACAGTGG	AAATACAACC	2824	hom	124	49	0	46	21	AAATACAGTGG	0	1	NA	NA
UTR3	ARL8B	chr3	5222489	11I	ACTTTTTTGG	-----------/AAGGGGATAGT	AAGTTTCCGA	461	het	461	44	31	10	3	AAGGGGATAGT	0	1	NA	NA
intronic	VCP	chr9	35061694	11I	GACCTGTGGG	-----------/ACAGTACACAA	ACAGTACACA	3070	hom	188	115	0	68	56	ACAGTACACAA	1	2	NA	NA
intronic	IL10RB	chr21	34660754	11I	TAACCATGTC	-----------/AGGGAAGTCTG	AGGTGAAGGA	406	het	406	21	11	8	1	AGGGAAGTCTG	0	1	NA	NA
UTR3	ISM2	chr14	77941866	11I	GGGGCGGGTG	-----------/AGGGCCCTACC	AGGAAAGTTC	2582	hom	122	51	0	41	27	AGGGCCCTACC	0	1	NA	NA
intronic	TCERG1	chr5	145863224	11I	CTAAGAATGT	-----------/ATATCTCTTGC	ATATCTCTTG	1048	het	834	45	17	19	9	ATATCTCTTGC	1	2	NA	NA
UTR3	TIMM21	chr18	71825720	11I	GATTAAAATA	-----------/ATCAAGCAAGC	GGGTTTCTGA	2198	het	2198	100	52	40	15	ATCAAGCAAGC	0	1	NA	NA
intergenic	FABP2(dist=70908),FLJ14186(dist=12454)	chr4	120314224	11I	AAAAAAAAAA	-----------/CAAAACAAAAC	AAACACACAC	946	het	9	19	1	17	3	CAAAACAAAAC	0	1	NA	NA
ncRNA_exonic	LOC126536	chr19	16136529	11I	GCAGCCGGGG	-----------/CAGCACCTGGC	CAGCACCTGG	1014	het	421	43	9	18	17	CAGCACCTGGC	2	3	NA	NA
intergenic	ECE1(dist=83255),NBPF3(dist=11332)	chr1	21755289	11I	GCGTGCTGGA	-----------/CCGCCGCGACT	CCGCCGCGAC	333	het	333	40	25	8	13	CCGCCGCGACT	1	2	NA	NA
intergenic	TTTY23(dist=282492),NONE(dist=NONE)	chrY	10032063	11I	TTTTTTGGAC	-----------/CCTTCGGACGG	AGTTTCACTC	309	hom	14	8	0	6	2	CCTTCGGACGG	0	1	NA	NA
intronic	C2orf62	chr2	219221983	BP_RIGHT	N/A	-----------/CTCTCTCTCTC	TCTCTCTCTC	691	het	691	49	20	17	47	N/A	0	0	NA	NA
UTR3	CRY2	chr11	45903303	11I	CAGGAGCTGT	-----------/GAAGGGGCAAG	GAAGGGGCAA	2964	het	2964	161	79	54	45	GAAGGGGCAAG	1	2	NA	NA
intronic	SAMHD1	chr20	35532446	11I	TGAGGGCACA	-----------/GATGACTTCTT	TCATCTTTCT	461	hom	19	6	0	8	2	GATGACTTCTT	0	1	NA	NA
intronic	CYP2E1	chr10	135350491	11I	TGATTGAATA	-----------/GATGGGTGGAT	GATGGGTGGA	2919	hom	128	61	0	47	28	GATGGGTGGAT	2	3	NA	NA
intronic	SLC2A7	chr1	9085007	11I	CTGCTGCCCG	-----------/GCCCACCTTGT	GCCCACCTTG	1096	het	1096	125	42	21	82	GCCCACCTTGT	3	4	NA	NA
UTR3	SFTPA1	chr10	81374270	11I	TCTCTCTGCA	-----------/GCCCACTGCCT	ACCCAGTGCC	1208	het	1208	96	60	24	14	GCCCACTGCCT	0	1	NA	NA
intronic	TBCD	chr17	80857238	11I	TGTCCGCAGT	-----------/GCGTCCTCAGC	GCGTCCTCAG	147	hom	6	3	0	3	0	GCGTCCTCAGC	1	2	NA	NA
UTR3	OSBPL5	chr11	3109031	11I	GCCACTCGGG	-----------/GCTCCCTGGCT	GCTCCTCCAA	3070	hom	163	67	0	58	16	GCTCCCTGGCT	0	1	NA	NA
upstream	FAM86C1	chr11	71498462	11I	CCACCCCCAC	-----------/GCTCTCCTCCT	GACTCTACCT	398	hom	16	7	0	7	0	GCTCTCCTCCT	0	1	NA	NA
intronic	BRD8	chr5	137498741	11I	AGAAAAGACA	-----------/GGAAGAAAGAC	GGAAGGAAGG	1972	hom	85	32	0	32	4	GGAAGAAAGAC	0	1	NA	NA
intronic	SLC12A7	chr5	1093610	11I	GGGACACACG	-----------/GGGCGGGGACT	GGGCGGGGAC	1697	hom	74	24	0	28	4	GGGCGGGGACT	1	2	NA	NA
UTR3	STX1B	chr16	31004015	11I	GTCTGCCGTG	-----------/GGGGTGGAGGA	GGGGTGGGGC	1483	hom	66	38	0	24	15	GGGGTGGAGGA	0	1	NA	NA
intronic	PACS1	chr11	66003584	11I	GTTATACGGG	-----------/GGGTACCCAGT	GGGTACCCAG	694	het	694	43	15	13	12	GGGTACCCAGT	1	2	NA	NA
intronic	MED16	chr19	868341	11I	CAGCTGAGGG	-----------/GTAGCTGAGGA	GTAGCTGAGG	516	het	516	33	16	10	8	GTAGCTGAGGA	1	2	NA	NA
UTR3	ITGA2	chr5	52389312	11I	GTCCTAGAAG	-----------/GTATGTTTAGC	GTATGTTTAG	774	het	774	40	19	15	8	GTATGTTTAGC	1	2	NA	NA
UTR3	KLK10	chr19	51517319	11I	AGCCTAGCTC	-----------/GTGCCAAGGCA	GGAGGAACTG	3070	het	3070	261	129	105	58	GTGCCAAGGCA	0	1	NA	NA
intronic	SLC25A17	chr22	41195192	11I	CTGGAGTGCA	-----------/GTGGCATGGTT	GTGGTTTACG	1154	hom	50	20	0	19	2	GTGGCATGGTT	0	1	NA	NA
UTR3	KY	chr3	134320826	11I	ATCTGGTACT	-----------/TACCAAGGCAC	TCTGTGAGCA	3070	hom	260	97	0	95	19	TACCAAGGCAC	0	1	NA	NA
UTR3	MARCH1	chr4	164446786	11I	ATGTCTGGTT	-----------/TATGGTATTGA	TAATACTGAA	988	het	837	34	17	18	1	TATGGTATTGA	0	1	NA	NA
intronic	PAPPA	chr9	118969687	11I	GAGGGCCTGT	-----------/TATTTAAATAG	TATCTTTTTG	824	het	585	27	12	15	2	TATTTAAATAG	0	1	NA	NA
intronic	WDR63	chr1	85551469	11I	TGCCTACACA	-----------/TCAGTTTTTCT	TCAGGGACTT	832	het	832	49	28	16	8	TCAGTTTTTCT	0	1	NA	NA
intronic	WFS1	chr4	6292752	11I	AGAGTGGGCG	-----------/TGGCAGGGGCA	TGGCGCGATG	945	het	797	37	16	17	9	TGGCAGGGGCA	0	1	NA	NA
intronic	C10orf35	chr10	71391720	11I	TGCAGAGAGC	-----------/TGGGTAAGACT	TGGGGAAGAT	220	het	220	17	6	5	6	TGGGTAAGACT	0	1	NA	NA
intronic	DZIP3	chr3	108356502	11I	GCATTAAATT	-----------/TTAAGGTAGTA	TTAAGGTATG	210	hom	9	6	0	4	1	TTAAGGTAGTA	0	1	NA	NA
intronic	CCDC169,CCDC169-SOHLH2	chr13	36828093	11I	TAGGAAATAG	-----------/TTTTGTAAGCA	TTTTGTGTTA	2600	hom	113	52	0	42	13	TTTTGTAAGCA	0	1	NA	NA
intergenic	ADRA2C(dist=133524),FAM86EP(dist=39892)	chr4	3903777	10I	AAGACTGAGA	----------/AAAACAAAAC	AAAACAAAAC	1461	het	1071	97	22	27	56	AAAAC	7	9	NA	NA
ncRNA_intronic	LOC100505681	chr19	47993904	10I	TCAAATGGCC	----------/AAACAAAACA	AAACAAAACA	1216	hom	53	21	0	20	7	AAACA	6	8	NA	NA
UTR3	COX7A2L	chr2	42577804	10I	ACGGTGGAAT	----------/AAATACACAC	AATTACACAT	1095	het	1095	87	54	23	10	AAATACACAC	0	1	NA	NA
intronic	C4orf27	chr4	170666112	10I	ACTGTACAAT	----------/AAGAGCAAAA	AAGAAAAAAA	1235	hom	55	24	0	21	3	AAGAGCAAAA	0	1	NA	NA
intronic	ARHGEF18	chr19	7531723	10I	GTTAAAAAAA	----------/AAGGAAGAAG	AAGAAGAAGA	2333	hom	104	35	0	38	8	AAGGAAGAAG	0	1	NA	NA
UTR3	C10orf71	chr10	50534970	10I	AAAACAAGCA	----------/ACACACACAC	ACACACACAC	533	hom	24	13	0	9	5	AC	19	24	NA	NA
UTR3	SCN4A	chr17	62016728	10I	AGTCCAGGGC	----------/ACACATATAT	ACACATATAT	1665	het	436	82	10	31	40	ACACATATAT	2	3	NA	NA
intronic	COL23A1	chr5	177772312	10I	AATCACTTGG	----------/AGTTATACTA	AGCAATTCGG	829	het	829	46	29	16	1	AGTTATACTA	0	1	NA	NA
intergenic	AGR3(dist=149819),AHR(dist=266844)	chr7	17071432	10I	CAACCAGCAA	----------/ATGCATTAAG	ATGCATTAAG	272	hom	11	4	0	5	1	ATGCATTAAG	1	2	NA	NA
UTR3	TPM1	chr15	63363402	10I	ACATTCTTTC	----------/ATTTTGTTTT	GTTTTGTTTT	159	het	159	18	13	4	2	ATTTTGTTTT	0	1	NA	NA
intronic	DCC	chr18	51053219	10I	ACTGTCCATT	----------/CACCCCAGGC	CACCCCAGGC	1941	hom	86	41	0	32	8	CACCCCAGGC	2	3	NA	NA
intronic	MLIP	chr6	54074926	10I	CACACCTGCC	----------/CACCTCACCT	CACCTCACCT	1362	het	570	41	12	24	11	CACCT	2	4	NA	NA
UTR5	TP53I3	chr2	24307261	10I	CAGGACAGGA	----------/CAGGGCAGGG	CAGGGCAGGG	546	het	546	42	21	11	10	CAGGG	2	4	NA	NA
upstream	CYP4F8	chr19	15725982	10I	ATTGGCTAGT	----------/CCAGCCCAGC	CCAGCCCCGC	1516	het	1262	64	27	28	14	CCAGC	1	3	NA	NA
UTR3	MAT1A	chr10	82031938	10I	GCTGCCTCTC	----------/CCAGCCTGAA	CCAGCACCAT	2159	het	2159	94	45	39	13	CCAGCCTGAA	0	1	NA	NA
intronic	KCNQ2	chr20	62076857	10I	CAAGCTGACC	----------/CCCCAAAGGG	CCCCCACCCC	681	hom	30	12	0	12	1	CCCCAAAGGG	0	1	NA	NA
intronic	ARHGEF11	chr1	156916641	10I	CAGACCCCTG	----------/CCTATCCCTT	CCTTTGCCAA	1923	het	1923	171	102	38	38	CCTATCCCTT	0	1	NA	NA
UTR3	TUB	chr11	8126993	10I	TTTCAGTCAT	----------/CTCATGATAC	CTCATGATAC	2670	het	2670	134	55	48	34	CTCATGATAC	1	2	NA	NA
intergenic	LOC401321(dist=81130),KBTBD2(dist=24112)	chr7	32883666	10I	CTCTCGCTCT	----------/CTCTCCTCTC	CTCTCCTCTC	1520	het	967	54	20	27	8	CTCTC	2	4	NA	NA
intergenic	SEC24B(dist=13679),CCDC109B(dist=6061)	chr4	110475294	10I	TCTCCTTGCT	----------/CTTCAGGAAG	CAGGCAGAAA	398	hom	17	8	0	7	0	CTTCAGGAAG	0	1	NA	NA
intronic	PITPNM1	chr11	67262265	10I	CCTCTCTGGT	----------/GAGTGGGCGA	GAGTGGGCGA	713	hom	30	11	0	12	2	GAGTGGGCGA	2	3	NA	NA
ncRNA_exonic	DDX12P	chr12	9572789	10I	CATGACGCCC	----------/GCACCTGGAT	GCACCTGGAA	1059	hom	42	24	0	18	7	GCACCTGGAT	0	1	NA	NA
intronic	KIAA1755	chr20	36881473	10I	CCCGCAGCCC	----------/GCCTGGGCCA	GGCAGGAGCC	147	hom	6	3	0	3	0	GCCTGGGCCA	0	1	NA	NA
UTR5	DDX59	chr1	200639024	10I	GGTTGGTGGT	----------/GCGGGGCGGA	GCGGAGCGGA	311	hom	16	9	0	6	3	GCGGGGCGGA	0	1	NA	NA
UTR5	ProSAPiP1	chr20	3148077	10I	CCCCAGCGTT	----------/GCTCAGCTCA	GCTCAGCTCA	1011	het	428	43	9	18	17	GCTCA	6	8	NA	NA
intronic	POLR2A	chr17	7401336	10I	TCCACTCAGG	----------/GCTCTGGGGT	GAGGGTGGCT	2844	het	2044	103	42	51	18	GCTCTGGGGT	0	1	NA	NA
intergenic	PDCD2(dist=155373),NONE(dist=NONE)	chr6	171049153	10I	TGAGGCTTCG	----------/GCTGCTCATC	GCTGCTCATC	67	het	67	7	4	2	1	GCTGCTCATC	2	3	NA	NA
intronic	ADAP1	chr7	940259	10I	ATCTCCTAGG	----------/GGCAAAGGCA	GGCAAAGGTG	3070	hom	240	104	0	87	16	GGCAAAGGCA	0	1	NA	NA
UTR3	IQCE	chr7	2650764	10I	GGGCTGGGCT	----------/GGGCCGGGCC	GGGCTGGGCT	1431	het	345	48	9	27	16	GGGCC	0	2	NA	NA
exonic	CCDC66	chr3	56591279	10I	CCATGAACTT	----------/GGGGTAAGCA	GGGGTAAGCA	1825	hom	96	74	0	34	39	GGGGTAAGCA	1	2	frameshift insertion	CCDC66:NM_001141947:exon1:c.9_10insGGGGTAAGCA:p.L3fs,
intergenic	LOC654342(dist=76737),GGT8P(dist=38656)	chr2	91924712	10I	TTTGCATTTT	----------/GGTCTGAGAA	GTAAGTGAGC	835	het	835	50	27	16	9	GGTCTGAGAA	0	1	NA	NA
intronic	SLC2A1	chr1	43393246	10I	CATGCGTGCG	----------/GGTGAGAAAT	GGTGAGTATA	1531	hom	67	24	0	25	3	GGTGAGAAAT	0	1	NA	NA
UTR5	PTGES2	chr9	130890450	10I	CCCGGCACCA	----------/GGTGCGCGGC	GGTGTTGCGG	2699	hom	134	60	0	45	26	GGTGCGCGGC	0	1	NA	NA
intronic	FLT4	chr5	180045701	10I	CCCCAGGCTG	----------/GGTTACCCTA	GGGTGCCTGA	210	hom	9	3	0	4	0	GGTTACCCTA	0	1	NA	NA
UTR3	PTDSS2	chr11	490812	10I	GTGTGTACGC	----------/GTGTGTACGT	GCGTGTGTAC	556	het	527	23	11	11	1	GTGTGTACGT	0	1	NA	NA
UTR3	ITGAM	chr16	31343182	10I	GTGTATGTGC	----------/GTGTGTGCGA	GTGTGTGCAA	1275	het	1275	68	34	25	12	GTGTGTGCGA	0	1	NA	NA
intergenic	CSMD1(dist=737554),LOC100287015(dist=671195)	chr8	5589882	10I	GTGTGTGTGT	----------/GTGTGTGCGC	GCGCGCACAC	210	hom	9	4	0	4	0	GTGTGTGCGC	0	1	NA	NA
intronic	CYFIP2	chr5	156734645	10I	TCTCTACAGG	----------/GTGTGTGTGT	GTGTGTGTGT	1464	hom	67	29	0	25	4	GT	10	15	NA	NA
intronic	C9orf96	chr9	136249530	10I	GGTGGTGGTG	----------/GTTGTGGTAA	TGATGGTGAT	209	hom	9	4	0	4	0	GTTGTGGTAA	0	1	NA	NA
downstream	PPY	chr17	42017954	10I	ACAGACTTGC	----------/TGAAGGACCA	TGAAGGACCA	776	hom	33	10	0	13	2	TGAAGGACCA	1	2	NA	NA
intronic	S100P	chr4	6698501	10I	GCCCTGGCCC	----------/TGAGCCTGAA	TGACAGCAAA	1154	hom	50	19	0	19	2	TGAGCCTGAA	0	1	NA	NA
exonic	FAHD2B	chr2	97749724	10I	CACCGACACC	----------/TGGGTGGAGG	TGGGGGGGTC	287	het	287	104	78	11	13	TGGGTGGAGG	0	1	frameshift insertion	FAHD2B:NM_199336:exon7:c.843_844insCCTCCACCCA:p.P281fs,
intronic	HMGCS1	chr5	43292484	10I	CCCAGAGCCC	----------/TTACTATGAA	TTACTCTTCT	1091	hom	47	15	0	18	2	TTACTATGAA	0	1	NA	NA
intronic	WDR11	chr10	122648751	10I	AATGAAATCT	----------/TTTTGTTTTG	TTTTGTTTTG	524	hom	22	18	0	9	10	TTTTG	3	5	NA	NA
intronic	MED1	chr17	37600063	9I	CCATCCATGC	---------/AAAGGAAGA	AAAATCCATA	1342	hom	59	24	0	22	1	AAAGGAAGA	0	1	NA	NA
intronic	SLC25A26	chr3	66396899	9I	TTGAGTGTGG	---------/AAGAGTAGA	AAGAGTAGAA	422	het	293	16	6	8	3	AAGAGTAGA	1	2	NA	NA
intergenic	NONE(dist=NONE),CHEK2P2(dist=383341)	chr15	20104656	9I	GGGTGAAGCG	---------/AAGGCCGCA	GAGGGTGGTG	240	het	240	42	24	6	11	AAGGCCGCA	0	1	NA	NA
intronic	CWC27	chr5	64070618	9I	TTGGAAGGTA	---------/AATTATGAC	TGTTGACTTT	1028	hom	45	23	0	17	6	AATTATGAC	0	1	NA	NA
ncRNA_exonic	LOC100130522	chr18	77926796	9I	ATATTTTCTT	---------/ACAAATAAC	ACAAATAACC	1513	het	914	53	19	27	14	ACAAATAAC	1	2	NA	NA
intronic	DEAF1	chr11	680003	9I	ACAGGAGAAA	---------/ACCAGGATG	ACCAGGATGG	292	het	292	20	9	6	5	ACCAGGATG	1	2	NA	NA
intronic	FKBP15	chr9	115934023	9I	GGCCTCAGGA	---------/ACCTGGATT	ACCAGGTGAA	3070	hom	185	72	0	67	8	ACCTGGATT	0	1	NA	NA
intergenic	PTPRM(dist=187297),RAB12(dist=15287)	chr18	8594156	9I	ATCCAAGTCA	---------/AGGTAACAG	AGGTAACAGA	137	het	47	4	1	3	0	AGGTAACAG	1	2	NA	NA
UTR3	IRF2BP2	chr1	234740918	9I	GTCAAATTCC	---------/AGTTATAAT	AAAGTGCCTA	3070	hom	356	142	0	128	14	AGTTATAAT	0	1	NA	NA
intronic	HARS2	chr5	140075012	9I	GATGAGATCC	---------/AGTTGATAT	AGGCCCAGTC	2285	het	2171	90	44	41	6	AGTTGATAT	0	1	NA	NA
UTR3	ONECUT2	chr18	55144501	9I	GTTCACAGCC	---------/ATAACATAA	ACAACATCAG	3070	hom	191	71	0	69	4	ATAACATAA	0	1	NA	NA
intronic	SMC2	chr9	106896875	9I	TCACTTTGCT	---------/ATATTATAA	ATATTATAAT	335	hom	14	25	0	6	19	ATATTATAA	1	2	NA	NA
exonic	GPRIN2	chr10	46999592	9I	ACTCTGTGGC	---------/ATGAGGGAG	ATGAGGGAGG	1519	het	1519	104	38	30	45	ATGAGGGAG	1	2	nonframeshift insertion	GPRIN2:NM_014696:exon3:c.712_713insATGAGGGAG:p.M238delinsNEGV,
intergenic	ANKRD30BL(dist=1744),GPR39(dist=156861)	chr2	133017286	9I	TCCTATATGC	---------/CACACCCCT	CACATCCCTC	3070	het	415	113	13	83	31	CACACCCCT	0	1	NA	NA
intergenic	NONE(dist=NONE),CHEK2P2(dist=383343)	chr15	20104654	9I	AGGGGTGAAG	---------/CAGAAGCCA	CGGAGGGTGG	120	het	120	44	25	4	14	CAGAAGCCA	0	1	NA	NA
intronic	PIEZO1	chr16	88793069	9I	AGAGCAGGGT	---------/CAGCGGGGC	CAGCGGGGCC	780	het	531	39	11	15	14	CAGCGGGGC	2	3	NA	NA
intronic	DENND2D	chr1	111739772	9I	GGAATATGGG	---------/CAGGACAAA	CAGGCCCTGA	3070	hom	329	115	0	84	51	CAGGACAAA	0	1	NA	NA
intronic	LRPAP1	chr4	3520098	9I	GCTTCCTTTC	---------/CAGGCGAGA	CAGGCGAGAC	406	het	137	18	3	8	6	CAGGCGAGA	2	3	NA	NA
intronic	C20orf54	chr20	744663	9I	AAGGACAAGA	---------/CAGGTCAAT	CAGATCCCTG	1877	het	15	40	2	33	7	CAGGTCAAT	0	1	NA	NA
ncRNA_intronic	TP53TG1	chr7	86974260	9I	AGATAGGCCC	---------/CCAAGCTTG	GGGGGTAAGC	302	het	297	12	6	6	0	CCAAGCTTG	0	1	NA	NA
intronic	C8orf73	chr8	144652394	9I	ACCCTGGGGC	---------/CCCTCCTCA	CCCTCCTCAC	3070	hom	207	81	0	75	17	CCCTCCTCA	2	3	NA	NA
UTR5	NOTCH2	chr1	120612041	9I	GCCTCCTCCT	---------/CCGCCGCCG	CCGCCGCCGC	1549	het	1549	57	32	28	13	CCG	6	9	NA	NA
UTR3	SERPINE1	chr7	100781712	9I	CTGAGACCCT	---------/CGCGCCCCC	CGCGCCCCCC	3070	hom	206	95	0	74	29	CGCGCCCCC	1	2	NA	NA
intronic	KIAA0182	chr16	85701573	9I	GACTTTCTCA	---------/CGCTGGGTC	AGTGGCCCAG	2286	hom	101	41	0	37	3	CGCTGGGTC	0	1	NA	NA
UTR5	ZNF212	chr7	148936763	9I	GGCATCAACA	---------/CGGCGGCGG	CGGCGGCGGC	1907	hom	87	39	0	31	11	CGG	6	9	NA	NA
intronic	OSTalpha	chr3	195954079	9I	ACGTCACTTC	---------/CGTCACTTT	GGCAAAGAGT	1481	het	762	46	16	25	8	CGTCACTTT	0	1	NA	NA
intronic	CDC42BPG	chr11	64603845	9I	CCCAGGGCCA	---------/CTCACCCAC	CTCACCCACC	2701	hom	128	56	0	43	19	CTCACCCAC	2	3	NA	NA
UTR3	SERPINB8	chr18	61654830	9I	GGAGCCAGCC	---------/CTCTATGTG	CTCTTCCATC	3070	het	2380	122	49	61	15	CTCTATGTG	0	1	NA	NA
intronic	CDC42BPG	chr11	64606911	9I	CTTGGCCCGC	---------/CTGCTCCCA	CTTGTATCCC	3070	hom	215	72	0	75	16	CTGCTCCCA	0	1	NA	NA
UTR5	GALNT5	chr2	158114499	9I	TCTGGCAACT	---------/CTGCTGCTG	CTGCTGCTGC	1372	het	1372	126	39	26	65	CTG	8	11	NA	NA
UTR5	UBA7	chr3	49851376	9I	AGCTCTCTTC	---------/CTGGCTCCT	CTGGAGAAAA	2942	het	2942	127	64	53	11	CTGGCTCCT	0	1	NA	NA
intergenic	ZDBF2(dist=96108),ADAM23(dist=33112)	chr2	207275256	9I	ACAGACCACC	---------/CTGGTCTTG	ACCTTGAACC	3070	het	3070	561	261	216	81	CTGGTCTTG	0	1	NA	NA
intronic	SLC35A5	chr3	112301459	9I	AAGGTTTTCC	---------/CTTAGTAAT	CTTTAAAAAT	713	hom	31	11	0	12	2	CTTAGTAAT	0	1	NA	NA
intergenic	KLRC1(dist=96918),KLRAP1(dist=36944)	chr12	10704133	9I	TGGAGTGAGG	---------/CTTCAGTCC	CTTCAGTCCC	353	het	353	17	7	7	4	CTTCAGTCC	1	2	NA	NA
intronic	LMBR1	chr7	156626274	9I	CAATAGGAGA	---------/GAACCAGTG	TTGGATTATC	378	het	35	8	1	7	2	GAACCAGTG	0	1	NA	NA
ncRNA_exonic	C1orf200	chr1	9714539	9I	CCAATGGTTG	---------/GAGGCCAGA	TGCGAAAGCC	2278	het	2278	107	54	43	10	GAGGCCAGA	0	1	NA	NA
intronic	MARK3	chr14	103878982	9I	GGTCATAGTT	---------/GATCTGCAA	CTTCAAGCTG	3070	hom	277	104	0	98	22	GATCTGCAA	0	1	NA	NA
ncRNA_intronic	LOC392232	chr8	73139100	9I	TTAAAATTGT	---------/GATTAATGG	GATTAATGGC	773	het	432	22	9	14	7	GATTAATGG	1	2	NA	NA
intergenic	EFNA2(dist=5962),MUM1(dist=47585)	chr19	1307391	9I	GGGATTACAG	---------/GCATGAGCC	GCCGCGCCCG	272	hom	11	4	0	5	0	GCATGAGCC	0	1	NA	NA
UTR3	LZTR1	chr22	21353089	9I	AGCCATGTGG	---------/GCCAGGTGC	GCCAGGTGCA	2546	het	2432	114	49	46	30	GCCAGGTGC	1	2	NA	NA
exonic	HSPBP1	chr19	55790887	9I	CAGCCGAGGA	---------/GCCGCCGCC	GCCGCCGCCG	559	het	559	35	13	12	9	GCC	5	8	nonframeshift insertion	HSPBP1:NM_001130106:exon3:c.90_91insGGCGGCGGC:p.G30delinsGAAA,HSPBP1:NM_012267:exon2:c.90_91insGGCGGCGGC:p.G30delinsGAAA,
exonic	POMC	chr2	25384457	9I	TCTGCCCTGC	---------/GCCGCTGCT	GCCGCTGCTG	627	het	627	36	17	12	8	GCCGCTGCT	2	3	nonframeshift insertion	POMC:NM_000939:exon3:c.297_298insAGCAGCGGC:p.G99delinsGAAA,POMC:NM_001035256:exon4:c.297_298insAGCAGCGGC:p.G99delinsGAAA,
ncRNA_exonic	LOC100289361	chr3	142720222	9I	AGCTGGCCCT	---------/GGACAACGA	GATTCTCTGA	272	hom	11	5	0	5	0	GGACAACGA	0	1	NA	NA
exonic	C9orf150	chr9	12775862	9I	CGGTGGTGGT	---------/GGCGGCGGC	GGCGGCGGCG	429	hom	19	13	0	8	5	GGC	6	9	nonframeshift insertion	C9orf150:NM_203403:exon1:c.148_149insGGCGGCGGC:p.G50delinsGRRR,
intergenic	LOC100132832(dist=1317),CCDC146(dist=68262)	chr7	76683672	9I	TGTAGAGATT	---------/GTAGAGAGG	GTAGAATTGA	187	het	187	30	23	5	3	GTAGAGAGG	0	1	NA	NA
intronic	C6orf222	chr6	36288880	9I	TGGAACCCAG	---------/GTCTCAGCT	GTGGGTAGAT	2944	hom	134	49	0	48	14	GTCTCAGCT	0	1	NA	NA
intergenic	LOC390705(dist=188345),TP53TG3C(dist=195827)	chr16	32489647	9I	CTCCCAGGCA	---------/GTGTAGATT	GTGTAGATTC	114	het	114	32	27	4	1	GTGTAGATT	1	2	NA	NA
intergenic	B4GALNT4(dist=7138),PKP3(dist=4962)	chr11	389255	9I	AGTCACCTTA	---------/TCATAGGAC	CGGTGACCCT	674	het	674	37	21	13	1	TCATAGGAC	0	1	NA	NA
UTR3	ZNF697	chr1	120165031	9I	GAACTGCCCT	---------/TCCTCAAGG	TCCTCAAAGT	3070	hom	242	87	0	87	7	TCCTCAAGG	0	1	NA	NA
intronic	BEST1	chr11	61725600	9I	TGCTACCACA	---------/TCCTCCTCC	TCCTCCTCCT	3070	hom	146	54	0	53	18	TCC	5	8	NA	NA
intergenic	CSNK1G3(dist=749415),ZNF608(dist=270731)	chr5	123701879	9I	TCTTTCAGCC	---------/TCGACTTAT	TCGACTTATT	147	hom	7	3	0	3	0	TCGACTTAT	1	2	NA	NA
intergenic	LINC00474(dist=178486),PAPPA(dist=50208)	chr9	118865863	9I	TCCAGAATAT	---------/TGATGATGA	TGATGATGAT	23	het	3	1	0	1	0	TGA	12	15	NA	NA
UTR3	GOSR2	chr17	45016413	9I	ATGGCTTTGG	---------/TGGCTTTGT	TGGCTTTGTT	3070	het	2273	186	50	112	31	TGGCTTTGT	1	2	NA	NA
UTR3	TTC7A	chr2	47301625	9I	CAAGTGCCTT	---------/TGGGGCCTC	TGGGGTCTGA	3070	hom	515	201	0	182	35	TGGGGCCTC	0	1	NA	NA
intronic	NBPF7	chr1	120381687	9I	TGATTATATG	---------/TGTGAGTCA	GAGCACCTAG	734	hom	33	13	0	12	1	TGTGAGTCA	0	1	NA	NA
intronic	C6orf103	chr6	147054242	9I	ATAAAAAAAA	---------/TTAATGTAC	TTTATGTGTT	305	het	246	10	5	6	1	TTAATGTAC	0	1	NA	NA
intronic	RNF114	chr20	48562084	9I	TACAAAGAGG	---------/TTGGACACC	TTGCATGCCC	3070	hom	236	100	0	84	17	TTGGACACC	0	1	NA	NA
UTR3	MYO5A	chr15	52604137	9I	TTTAATAAGA	---------/TTTGTCATT	TTTATAGACC	1720	hom	76	30	0	28	2	TTTGTCATT	0	1	NA	NA
intronic	ADAM19	chr5	156916038	8I	ACTCCATCTC	--------/AAAAAGAA	AAAAAGAAAA	772	het	772	42	21	15	18	AAAAAGAA	1	2	NA	NA
intronic	CASP4	chr11	104819543	8I	ACACACAGAG	--------/AAACAGAC	AGAGACACAC	638	hom	31	13	0	11	2	AAACAGAC	0	1	NA	NA
UTR3	FEM1A	chr19	4794949	8I	CTGCCTTGCA	--------/AACCTCAC	GTGGCCTCTG	3070	hom	138	62	0	50	13	AACCTCAC	0	1	NA	NA
intronic	KIFAP3	chr1	170043483	8I	CCGTCTGCTA	--------/AACTAGCG	AACTAGCGTT	895	het	895	67	46	18	5	AACTAGCG	1	2	NA	NA
intronic	ZFP57	chr6	29642979	8I	TTGGATCTTC	--------/AACTTGAA	AACTTGAAGT	258	het	41	6	1	5	0	AACTTGAA	1	2	NA	NA
intergenic	HPGDS(dist=27327),PDLIM5(dist=81654)	chr4	95291354	8I	ATTTGTGCAA	--------/AAGGAAGG	AAGGAAGGAA	776	hom	34	18	0	13	6	AAGG	4	6	NA	NA
intergenic	NBPF11(dist=385209),LOC728989(dist=23053)	chr1	146467842	8I	TATTCTTCGT	--------/AAGTGTGA	GAGTGTGTGT	192	het	192	24	13	5	6	AAGTGTGA	0	1	NA	NA
intronic	SEC23A	chr14	39502627	8I	AATCATTTGA	--------/AATAGAAC	AATGCCTATG	461	hom	20	8	0	8	0	AATAGAAC	0	1	NA	NA
intergenic	C17orf51(dist=100707),FAM27L(dist=269722)	chr17	21555648	8I	TGGGGTGATA	--------/ACAGGAGG	ACAGGAGGAG	285	het	285	18	11	6	1	ACAGGAGG	1	2	NA	NA
intronic	PLXNC1	chr12	94579946	8I	GCCTGGGAAT	--------/ACGCACTG	ACGCACTGTC	181	het	181	10	5	4	1	ACGCACTG	1	2	NA	NA
ncRNA_intronic	LOC100128126	chr8	74335015	8I	AAGCTGAGAT	--------/AGAAAGAC	AGAAAGACTC	1211	het	1211	62	33	23	7	AGAAAGAC	1	2	NA	NA
intronic	SLC13A3	chr20	45192250	8I	GACCACAGCA	--------/AGAGAGAG	AGAGGGAGAG	982	het	765	45	16	19	10	AG	2	6	NA	NA
ncRNA_exonic	ZNF542	chr19	56889274	8I	CAATGCGGGA	--------/AGTCCTTT	AGTCCTTTAG	1168	het	828	48	17	21	8	AGTCCTTT	1	2	NA	NA
intronic	GOLGA6L1	chr15	22741021	8I	AAAAAAAAAA	--------/ATAAAAAG	AAAAAAAGAA	367	het	367	16	8	7	1	ATAAAAAG	0	1	NA	NA
intronic	RPLP0	chr12	120635310	8I	CCCTACAGGA	--------/ATCCAAGT	AAGGAAGTCC	1403	het	921	49	19	25	5	ATCCAAGT	0	1	NA	NA
intronic	IL36G	chr2	113737414	8I	GGCACATGGT	--------/ATGAATGA	ATGAATGAAT	302	het	297	15	6	6	4	ATGA	6	8	NA	NA
intronic	MTUS2	chr13	30015686	8I	TTCTTCACCA	--------/ATGTGGCC	ATGTGGCCAC	687	hom	31	12	0	12	1	ATGTGGCC	1	2	NA	NA
UTR5	CLEC2B	chr12	10022449	8I	TGGGTGTGAG	--------/CACACACA	CACACACACA	1428	het	1428	80	39	27	16	CA	5	9	NA	NA
intergenic	ECE1(dist=84796),NBPF3(dist=9791)	chr1	21756830	8I	GGCATGCTGC	--------/CACTTGTG	CACTTGTGCG	801	het	801	55	37	16	2	CACTTGTG	1	2	NA	NA
intronic	DENND3	chr8	142200206	8I	ATGTTATTAT	--------/CATGTTTG	CATGTTTGCA	703	het	591	24	12	13	1	CATGTTTG	1	2	NA	NA
UTR3	NFASC	chr1	204988604	8I	CTCATTTGTC	--------/CATTCATT	CATTCATTCA	3070	hom	641	383	0	231	181	CATT	6	8	NA	NA
intronic	SSC5D	chr19	56001803	8I	TCCCCCGACC	--------/CCAAGCAA	CCAAGGCTGG	643	het	593	26	12	12	3	CCAAGCAA	0	1	NA	NA
UTR3	C22orf29	chr22	19835143	8I	TGGTACCGAA	--------/CCATGACC	CCATGACCAC	3070	het	2689	138	55	62	24	CCATGACC	1	2	NA	NA
intronic	TTC21B	chr2	166810162	8I	CGCCCGCCCG	--------/CCCGCTCA	CCCGCTCACC	497	hom	23	15	0	9	8	CCCGCTCA	4	5	NA	NA
intronic	TDRD10	chr1	154480000	8I	GACCCTTACT	--------/CCCTGGTG	CCCTGGTGCA	587	hom	25	13	0	10	2	CCCTGGTG	1	2	NA	NA
intronic	NKIRAS1	chr3	23958214	8I	GACAGCGCAG	--------/CGCGGAGA	CGCGGAGACG	374	het	87	10	2	7	1	CGCGGAGA	2	3	NA	NA
intronic	CORO2A	chr9	100954764	8I	GAGCTGCAGC	--------/CGGGGGGG	CGCAGCGCGC	209	hom	9	4	0	4	0	CGGGGGGG	0	1	NA	NA
UTR3	STK35	chr20	2126053	8I	ATTTCCGTTT	--------/CTATGTGA	CTATGTGACC	3070	hom	342	135	0	119	27	CTATGTGA	1	2	NA	NA
intronic	AMZ2	chr17	66247427	8I	ATATTTAAAA	--------/CTGTATAG	TATTTTCAGT	839	hom	37	16	0	14	2	CTGTATAG	0	1	NA	NA
UTR3	ADAMTSL1	chr9	18909660	8I	CAGAGAGTAT	--------/CTGTCAGG	CTGTCAGGCT	3070	het	2623	155	54	60	49	CTGTCAGG	2	3	NA	NA
UTR3	PGPEP1	chr19	18474894	8I	GGCTGGCTGG	--------/CTTGCTTT	CTTTCTTTCT	2074	het	92	58	4	42	15	CTTGCTTT	0	1	NA	NA
intronic	DMRT1	chr9	967952	8I	CCCTTTCTCC	--------/CTTTCTCT	CTTTCTCTCT	1302	het	1302	66	31	25	17	CTTTCTCT	2	3	NA	NA
intergenic	ANKRD30BL(dist=1138),GPR39(dist=157467)	chr2	133016680	8I	CAACTGTTGT	--------/CTTTCTGC	CTGCCTGCCT	497	het	287	16	6	10	2	CTTTCTGC	0	1	NA	NA
UTR3	FARSB	chr2	223436185	8I	CAGTTATCTC	--------/GAACTCAT	GAACTCATGC	2168	het	2130	103	43	39	25	GAACTCAT	1	2	NA	NA
intronic	NPHP1	chr2	110886687	8I	AAAAGGCCTA	--------/GACCAGAT	GACAGAACTC	2273	het	1382	72	29	40	10	GACCAGAT	0	1	NA	NA
intronic	KATNAL1	chr13	30870609	8I	AATGTGGCAA	--------/GACGCTTG	TCTGAGGATT	3070	het	3070	190	71	101	36	GACGCTTG	0	1	NA	NA
intronic	EML3	chr11	62370491	8I	TCCCGGTCCC	--------/GAGGGCCG	GAGGGGCCTC	941	het	631	36	13	17	7	GAGGGCCG	0	1	NA	NA
intronic	PTH2R	chr2	209346021	8I	TCGGCTCACT	--------/GCAACCTC	CGCCTCCCGG	649	hom	28	11	0	11	0	GCAACCTC	0	1	NA	NA
intronic	CD7	chr17	80273831	8I	ACTCACACCT	--------/GCACACGC	GCACACGCGC	147	hom	7	5	0	3	2	GCACACGC	3	4	NA	NA
upstream	BST2	chr19	17516401	8I	CTCCCCTTTA	--------/GCTGAAAG	GAGTCTGGCC	1342	hom	59	23	0	22	1	GCTGAAAG	0	1	NA	NA
UTR3	ADAR	chr1	154554952	8I	GTGACTCAGA	--------/GGGGCATG	GGGGCATGGG	3070	hom	364	187	0	128	71	GGGGCATG	1	2	NA	NA
intergenic	AGXT2L1(dist=26760),COL25A1(dist=20882)	chr4	109710995	8I	GTTACCAGAG	--------/GGTCAGGA	GGTCAGGATG	2600	hom	119	52	0	42	12	GGTCAGGA	1	2	NA	NA
intronic	ALDH4A1	chr1	19208146	8I	AGGTGAGCAG	--------/GGTTGCCT	GTGAACGTCC	3070	hom	308	115	0	109	11	GGTTGCCT	0	1	NA	NA
ncRNA_intronic	GOLGA8IP	chr15	23261550	8I	ATCTCAATGA	--------/GTCTCAGT	GCCTCAGTGT	238	het	238	14	7	5	2	GTCTCAGT	0	1	NA	NA
UTR3	TMEM133	chr11	100863596	8I	ATTACAAGGT	--------/GTCTGTGG	GTCTGTGGTT	2632	het	1562	88	33	46	17	GTCTGTGG	1	2	NA	NA
intergenic	PLA2G4A(dist=574332),NONE(dist=NONE)	chr1	187532445	8I	GGCCCTGACT	--------/GTGGGCTC	GTGTGTGGAA	3070	hom	802	302	0	282	34	GTGGGCTC	0	1	NA	NA
intronic	ITGAV	chr2	187490406	8I	GTGTGTGTGT	--------/GTGTGTGA	GAGAGAGAGA	1279	hom	56	27	0	21	7	GTGTGTGA	0	1	NA	NA
intergenic	ZNF138(dist=30751),ZNF273(dist=38844)	chr7	64324776	8I	GTGTGTGTGT	--------/GTGTGTGC	GTGCACGCGT	2297	het	1367	80	28	43	20	GTGTGTGC	0	1	NA	NA
intronic	PARK2	chr6	162422564	8I	TTACTAACTA	--------/GTTCCAGT	GTTTGGGGGA	3070	het	3070	188	83	76	31	GTTCCAGT	0	1	NA	NA
intronic	BARX2	chr11	129312532	8I	ATGGGCATCT	--------/GTTTCTCA	GTTTCTCAGC	524	hom	22	8	0	9	1	GTTTCTCA	1	2	NA	NA
UTR3	USP37	chr2	219316296	8I	TAATTTTCAT	--------/TATACAAC	TATATCCGTA	2035	hom	90	33	0	33	3	TATACAAC	0	1	NA	NA
intronic	COL25A1	chr4	109820142	8I	TCTATATCTA	--------/TATATCTC	TATATCTATA	282	het	90	9	2	6	2	TATATCTC	0	1	NA	NA
UTR3	MS4A3	chr11	59837722	8I	AATACCTCCT	--------/TATGAAAA	TAATTCTGAG	1893	het	1728	74	35	34	8	TATGAAAA	0	1	NA	NA
UTR3	LSM14A	chr19	34719373	8I	TGGAATTTAG	--------/TCATGATA	TCATGATACC	2821	het	1269	79	27	49	11	TCATGATA	1	2	NA	NA
intronic	HNF1A	chr12	121434631	8I	CCACTGGGAC	--------/TCATTCAT	TCATTCATTC	1091	hom	48	43	0	18	23	TCAT	4	6	NA	NA
intronic	WDR62	chr19	36572280	8I	AATGCAACAG	--------/TCATTTTC	TAAGTCATAG	1864	het	1562	71	32	33	7	TCATTTTC	0	1	NA	NA
intronic	NECAB2	chr16	84014760	8I	GCCCCCGGGG	--------/TCCAGGGC	TCCAGGGCTC	3070	het	2092	142	44	65	36	TCCAGGGC	1	2	NA	NA
intronic	NDUFS1	chr2	207014748	8I	TCTTATTACT	--------/TCTATCTA	TCTATCTATC	713	hom	31	32	0	12	20	TCTA	7	9	NA	NA
intronic	C19orf45	chr19	7568967	8I	GGAATCTCAA	--------/TCTCTCTC	TCTCTCTCTC	3070	hom	158	65	0	57	10	TC	7	11	NA	NA
intergenic	ZNF385D(dist=1383326),UBE2E2(dist=68642)	chr3	23176142	8I	GAATCAGAAA	--------/TCTGAAGT	TAAATGGCTC	3070	het	3059	129	62	60	16	TCTGAAGT	0	1	NA	NA
intronic	KCNH2	chr7	150649387	8I	TCTCCCACTG	--------/TCTTTCTC	TCTTTCTCTC	3070	het	1299	102	28	56	28	TCTTTCTC	2	3	NA	NA
intronic	H6PD	chr1	9323464	8I	GGGGCTTCCC	--------/TGAGGCAG	TGAGGCAGGG	618	het	618	33	20	12	1	TGAGGCAG	1	2	NA	NA
intergenic	TRIM43(dist=335828),LOC729234(dist=75002)	chr2	96601297	8I	TACAACATAA	--------/TGATTAAT	TGATTAATAT	58	het	58	12	7	2	7	TGATTAAT	1	2	NA	NA
UTR3	RRP1B	chr21	45114962	8I	CTGTGGTGGC	--------/TGCGTGGT	TTAATGGCTG	2825	het	2825	144	82	52	12	TGCGTGGT	0	1	NA	NA
intergenic	C9orf71(dist=69100),PIP5K1B(dist=95733)	chr9	71224883	8I	CACTTCATGT	--------/TGGCCATC	TGGCCATCCG	3070	hom	168	65	0	60	9	TGGCCATC	1	2	NA	NA
intronic	RBFOX1	chr16	7758825	8I	TGTAAGTACG	--------/TGTGTATA	TGTGTATATA	564	hom	25	10	0	10	0	TGTGTATA	1	2	NA	NA
upstream	RXFP1	chr4	159442841	8I	TTTTCAGCTT	--------/TGTGTGTG	TGTGTGTGTG	209	hom	9	3	0	4	1	TG	7	11	NA	NA
ncRNA_intronic	LOC96610	chr22	22664060	8I	AGTATATGAT	--------/TGTGTGTG	TTTGTGTGTG	355	het	355	18	8	7	3	TG	0	4	NA	NA
UTR5	ZNF577	chr19	52384078	8I	CTTCCCCAGC	--------/TTCCATTA	CTGGAAGCTC	3070	het	3070	171	80	71	29	TTCCATTA	0	1	NA	NA
intergenic	SP100(dist=26276),LOC151475(dist=119043)	chr2	231436593	8I	TTCTTTTCTT	--------/TTTCTTTC	TTTCTTTTTT	124	het	124	9	5	3	2	TTTC	1	3	NA	NA
intronic	GRIA1	chr5	153085669	8I	ATGCTATGGT	--------/TTTGTTTG	TTTGTTTGTT	1015	het	973	61	20	19	24	TTTG	6	8	NA	NA
intronic	GIMAP2	chr7	150384351	8I	TTTTGTTTTC	--------/TTTGTTTG	TTTGTTTGTT	209	hom	9	13	0	4	9	TTTG	6	8	NA	NA
UTR3	SEC14L4	chr22	30885217	8I	TCTTTCTTTA	--------/TTTGTTTG	TTTGTTTGTT	1172	het	740	76	16	21	37	TTTG	6	8	NA	NA
intronic	IKZF2	chr2	213886648	8I	CAGCATAAGA	--------/TTTTATCT	TTTTATCTTC	631	het	631	30	16	12	5	TTTTATCT	1	2	NA	NA
intronic	IFI6	chr1	27993139	8I	GTGAGTCCCA	--------/TTTTTACC	TTGCCTTGAC	902	hom	39	17	0	15	1	TTTTTACC	0	1	NA	NA
intronic	MYO16	chr13	109248743	8I	TTTGCTTTGG	--------/TTTTTGTT	TTTTTGTTTC	398	hom	17	10	0	7	3	TTTTTGTT	1	2	NA	NA
intronic	DNM1L	chr12	32884742	7I	TGACTTAAAA	-------/AAAAAAC	AAAAAACAAA	1304	het	504	49	11	25	16	AAAAAAC	2	3	NA	NA
downstream	PRAMEF22	chr1	13038680	7I	CTGTGAGTGG	-------/AAAACAA	AAAACAAAAA	1396	het	1008	59	21	25	13	AAAACAA	1	2	NA	NA
ncRNA_intronic	LOC100652846	chr12	2792051	7I	CACACCACAC	-------/AAACACA	ACACACACAG	466	het	9	14	1	12	0	AAACACA	0	1	NA	NA
intronic	SGPP2	chr2	223317838	7I	GGACTATCCT	-------/AAATATG	CAGATCCATG	3070	hom	273	104	0	95	19	AAATATG	0	1	NA	NA
intronic	GRK4	chr4	2990304	7I	GTCTGAAACA	-------/AACAAAC	AACAACAACA	776	hom	34	13	0	13	2	AACAAAC	0	1	NA	NA
ncRNA_intronic	CES1P1	chr16	55806533	7I	TTCTGATTAC	-------/AATACCT	AGTCTCAGGA	2350	hom	105	40	0	38	1	AATACCT	0	1	NA	NA
intronic	SPRED1	chr15	38641777	7I	TTAATAGATA	-------/AATTAGT	GGTAAAGTTT	1657	hom	74	34	0	27	7	AATTAGT	0	1	NA	NA
intronic	MBTPS1	chr16	84101241	7I	CCCAAAAGTC	-------/ACATTTT	TTATCCAAAT	1492	het	1393	62	28	27	9	ACATTTT	0	1	NA	NA
intergenic	LOC645752(dist=59920),LOC91450(dist=6467)	chr15	78279108	7I	CCTGCCCTGA	-------/ACCCAGG	ACCCAGGACC	666	het	212	20	5	12	3	ACCCAGG	1	2	NA	NA
intronic	CEP128	chr14	81046811	7I	CAATGTAAAA	-------/ACGAGTT	ACGAGTTGCC	1838	hom	85	36	0	30	7	ACGAGTT	1	2	NA	NA
UTR3	KRTAP10-9	chr21	46048197	7I	CACAACCCTC	-------/AGCTGGT	CGCTGGTCGC	2751	het	235	70	10	49	12	AGCTGGT	0	1	NA	NA
intronic	RASSF2	chr20	4768476	7I	AGGGGTCCAA	-------/AGGGACT	AGGCACCTTA	3070	hom	236	98	0	84	19	AGGGACT	0	1	NA	NA
intronic	PBX1	chr1	164781111	7I	CAAATTATTA	-------/ATATAAG	TAGGATAAGA	109	het	109	15	10	3	2	ATATAAG	0	1	NA	NA
exonic	ZNF717	chr3	75787045	7I	ATAGTTAGGA	-------/ATGACTT	ATGACTTACA	3070	het	3070	463	267	117	86	ATGACTT	1	2	frameshift insertion	ZNF717:NM_001128223:exon5:c.1729_1730insAAGTCAT:p.F577fs,
UTR3	ONECUT2	chr18	55158490	7I	AGTGCTGTAA	-------/ATTCTGC	ATTCTGCAAT	272	hom	12	7	0	5	2	ATTCTGC	1	2	NA	NA
UTR3	PAIP2B	chr2	71410038	7I	AGTAATGATT	-------/ATTTAGG	AGGGGAAAAA	137	het	47	8	1	3	4	ATTTAGG	0	1	NA	NA
UTR3	OBFC1	chr10	105641936	7I	AAACTGTAAG	-------/CAAGTGA	CACTCATCCA	2807	het	2807	156	88	52	20	CAAGTGA	0	1	NA	NA
UTR3	DUSP9	chrX	152916113	7I	ACCTCGTTGC	-------/CACAGGG	ACTGGATCCC	3070	hom	469	167	0	164	18	CACAGGG	0	1	NA	NA
intronic	GRB10	chr7	50672863	7I	GCTGAGAACT	-------/CAGAGGC	CACCCCACCC	650	hom	28	11	0	11	1	CAGAGGC	0	1	NA	NA
intergenic	LOC645752(dist=63077),LOC91450(dist=3310)	chr15	78282265	7I	GCACAGGGCA	-------/CAGGGCG	CAGGGACGGC	682	hom	31	12	0	12	0	CAGGGCG	0	1	NA	NA
intergenic	PRSS1(dist=7490),TRY6(dist=10340)	chr7	142468417	7I	CTATTTCCTC	-------/CATCTGG	CATCTCTCCT	589	het	589	115	89	15	10	CATCTGG	0	1	NA	NA
intronic	FN3KRP	chr17	80676947	7I	CATCTTCACA	-------/CCACCCC	CCACCCCCCA	2350	hom	105	48	0	38	12	CCACCCC	1	2	NA	NA
UTR3	CCDC144NL	chr17	20768496	7I	ACATATTCTT	-------/CCATATA	CCAACAGTAT	292	het	292	17	9	6	4	CCATATA	0	1	NA	NA
intronic	CPSF1	chr8	145623882	7I	GGACCCCAGC	-------/CCCAGGT	CCCAGGTCCC	2487	het	1697	90	35	44	15	CCCAGGT	2	3	NA	NA
intronic	HEATR7B2	chr5	41005528	7I	CCCCCCCCCC	-------/CCCTCCT	TTGAAGTCTC	1832	hom	91	33	0	30	7	CCCTCCT	0	1	NA	NA
ncRNA_exonic	PTPRVP	chr1	202156136	7I	TGCAGGCCCC	-------/CCTCGCT	CCTCGCTCCT	1248	hom	60	46	0	21	37	CCTCGCT	5	6	NA	NA
intronic	COL15A1	chr9	101796907	7I	GAACTTTCTT	-------/CTCCCTC	CTCCCTCCTC	499	het	28	14	1	9	4	CTCCCTC	1	2	NA	NA
intronic	RAPGEF3	chr12	48143096	7I	AGGCCCTCTG	-------/CTCTGGT	CTCTGGTCCC	650	hom	28	11	0	11	0	CTCTGGT	1	2	NA	NA
intronic	PRR13	chr12	53839771	7I	ATGCTATCTT	-------/CTTTCCC	CTTTCCCCTT	2081	het	2081	121	63	39	20	CTTTCCC	3	4	NA	NA
intronic	TBC1D2	chr9	100973179	7I	GGCCGCCCCA	-------/GAGGCCT	GAGGCCTGAG	970	het	680	41	14	18	8	GAGGCCT	2	3	NA	NA
intronic	DNM3	chr1	172014149	7I	GGAGGTTGTT	-------/GAGGCTG	GAGGATAAAA	374	hom	17	8	0	7	1	GAGGCTG	0	1	NA	NA
intronic	GAA	chr17	78081527	7I	CCACGGTACA	-------/GCAGCGG	GCGGCGGGCG	3070	het	2638	203	61	107	42	GCAGCGG	0	1	NA	NA
intergenic	KIF2B(dist=929500),TOM1L1(dist=145979)	chr17	52832073	7I	CTCCTGCCCT	-------/GCCAGGG	GTCCAACTCT	691	het	691	34	16	13	5	GCCAGGG	0	1	NA	NA
intergenic	LINC00469(dist=35773),RPL38(dist=339346)	chr17	71860449	7I	AGCAGCTCCT	-------/GCCTCCA	GCCTCCAGCC	233	het	41	7	1	5	1	GCCTCCA	2	3	NA	NA
intronic	STK24	chr13	99112469	7I	GCAAGGTGGT	-------/GCCTGAC	GCTGACAGCC	2035	hom	91	37	0	33	6	GCCTGAC	0	1	NA	NA
intronic	C20orf194	chr20	3285225	7I	GAGCTGGAGG	-------/GCTGGGT	GCTGGGTGCT	582	het	582	36	16	12	7	GCTGGGT	1	2	NA	NA
UTR3	AGPAT6	chr8	41479806	7I	CTGCAGGGGA	-------/GGAACAG	GGGACAGGGG	3070	hom	216	77	0	75	15	GGAACAG	0	1	NA	NA
intronic	NOS1	chr12	117718474	7I	AAAGTCTGTG	-------/GGTAAAA	GTCTGGGGAC	1972	hom	88	32	0	32	6	GGTAAAA	0	1	NA	NA
intronic	COL18A1	chr21	46910575	7I	CCCACTCCCG	-------/GGTCTCT	GAGCGCCAGG	209	hom	9	5	0	4	18	GGTCTCT	0	1	NA	NA
intronic	C9orf96	chr9	136249509	7I	TGGTGATGAT	-------/GGTGACA	GTGATGATGG	209	hom	9	6	0	4	2	GGTGACA	0	1	NA	NA
intronic	UBA2	chr19	34922866	7I	TTGCAAAGTT	-------/GTATAAA	GTATAAGGGT	3070	hom	194	78	0	69	8	GTATAAA	0	1	NA	NA
intronic	FTH1	chr11	61732812	7I	AGATGATGAA	-------/GTATGAC	GTATGACACC	3005	het	2657	120	54	54	21	GTATGAC	1	2	NA	NA
intronic	ZNF396	chr18	32957235	7I	GAGGCCTCGG	-------/GTCTCAC	GTCTCACCTC	808	het	808	33	17	15	1	GTCTCAC	1	2	NA	NA
intergenic	NONE(dist=NONE),NONE(dist=NONE)	chr6	4734883	7I	TCCTAATTCA	-------/GTGAGGG	GGAAGGGGAG	571	het	571	28	16	11	1	GTGAGGG	0	1	NA	NA
intronic	LILRB4	chr19	55175597	7I	TGGGGATGAT	-------/GTGGGAG	GTGGGAGCCC	3070	hom	156	59	0	53	8	GTGGGAG	1	2	NA	NA
UTR3	FSD1L	chr9	108309574	7I	TTTAATAGTT	-------/GTGTTTG	GTGTTTGGTA	1096	het	1039	43	21	20	3	GTGTTTG	1	2	NA	NA
intronic	IGFBP7	chr4	57938816	7I	CTGCTGCCTA	-------/TAAAGGT	GCCACCACCA	1216	hom	54	20	0	20	5	TAAAGGT	0	1	NA	NA
intronic	CCDC47	chr17	61829158	7I	TTCTTCTTTA	-------/TAGTGTT	TAGTGTTATC	1154	hom	51	18	0	19	6	TAGTGTT	1	2	NA	NA
intronic	RAB3IP	chr12	70195342	7I	ACAATTTTGA	-------/TATTTTT	TATTTTTCTG	1909	hom	85	30	0	31	3	TATTTTT	1	2	NA	NA
intronic	CYTL1	chr4	5017150	7I	AATTTCATTT	-------/TCATTTC	CCATAATTTT	2643	hom	133	57	0	44	13	TCATTTC	0	1	NA	NA
intergenic	FGFRL1(dist=38632),RNF212(dist=5948)	chr4	1059318	7I	TGCAGTGGTA	-------/TGATCAC	TGATCACTGC	566	hom	25	11	0	10	1	TGATCAC	1	2	NA	NA
intergenic	PGLYRP4(dist=7197),S100A9(dist=2111)	chr1	153328219	7I	CACACAGGGT	-------/TGGCTGC	TGGCTGCTGG	248	hom	12	9	0	5	3	TGGCTGC	4	5	NA	NA
intronic	NADKD1	chr5	36217765	7I	TAAAAACAAG	-------/TTAATCA	TAAATTATTA	1468	hom	65	22	0	24	2	TTAATCA	0	1	NA	NA
intronic	FAM89A	chr1	231158986	7I	TTTCAGAAGC	-------/TTCCTGG	CCACTGGGCT	107	het	107	195	161	11	23	TTCCTGG	0	1	NA	NA
UTR3	ROCK2	chr2	11322138	6I	TAATATAAAA	------/AAAAAC	AAAAACAAAA	365	het	365	37	24	8	5	AAAAAC	2	3	NA	NA
intronic	ZFP30	chr19	38135445	6I	GGAAAAAAAC	------/AAAAAG	AAAGACAGCC	302	het	297	12	6	6	0	AAAAAG	0	1	NA	NA
splicing	COMMD6	chr13	76099350	6I	TTCAAAAGAC	------/AAACTT	AAACATGCAA	2001	het	1931	78	39	36	6	AAACTT	0	1	NA	NA
UTR3	CLTC	chr17	57773887	6I	AAGAAGGCTT	------/AAAGAA	AAATAGTTTC	3070	hom	809	304	0	283	51	AAAGAA	0	1	NA	NA
UTR3	GLUL	chr1	182351631	6I	TTTGTTTCTT	------/AAATGA	ATCACTGAGA	3070	hom	491	191	0	172	42	AAATGA	0	1	NA	NA
intronic	KIF13A	chr6	17787887	6I	GTCTTAAAAC	------/AACAAA	AACAACAACA	653	het	404	25	9	12	6	AACAAA	0	1	NA	NA
intronic	KIN	chr10	7820705	6I	CCATCTCCAA	------/AACAAC	AACAACAACA	209	hom	9	4	0	4	2	AAC	5	7	NA	NA
exonic	C8orf59	chr8	86126828	6I	TAGCTTCATC	------/AACATT	AACTGGTTTG	2035	hom	92	36	0	33	5	AACATT	0	1	nonframeshift insertion	C8orf59:NM_001099671:exon5:c.264_265insAATGTT:p.V88delinsVMF,C8orf59:NM_001099673:exon4:c.264_265insAATGTT:p.V88delinsVMF,C8orf59:NM_001099672:exon5:c.264_265insAATGTT:p.V88delinsVMF,C8orf59:NM_001099670:exon5:c.264_265insAATGTT:p.V88delinsVMF,
intronic	POU5F1	chr6	31133578	6I	AGGGAGCTCA	------/AAGCCC	AAGCATCTTC	3070	hom	164	59	0	58	3	AAGCCC	0	1	NA	NA
intronic	RAB31	chr18	9859135	6I	GCACAGCCCA	------/AATATT	AAGCAGGAGT	587	hom	26	10	0	10	2	AATATT	0	1	NA	NA
UTR3	WDR72	chr15	53807304	6I	ACACACACAC	------/ACACAA	AAATACATTC	220	het	41	6	1	5	0	ACACAA	0	1	NA	NA
UTR3	CSMD2	chr1	33981918	6I	TCAGGCCCAT	------/ACACAC	ACACACACAC	3070	hom	167	100	1	73	32	AC	9	12	NA	NA
UTR3	SLC35B4	chr7	133977900	6I	ACACATACAT	------/ACACAC	ACACACACAC	3015	het	3015	365	209	62	107	AC	8	11	NA	NA
UTR3	AP1S1	chr7	100804241	6I	CCCATAACCT	------/ACCTCC	ACCTCCACCC	3070	het	3070	252	148	77	34	ACCTCC	1	2	NA	NA
intronic	PPP3R1	chr2	68444172	6I	ACACACACAC	------/ACGCAG	AGAGAGAGAT	1901	het	1237	61	25	34	6	ACGCAG	0	1	NA	NA
intronic	THBS1	chr15	39887494	6I	TAACTTATTA	------/ACTGAT	ACTAAGATGT	587	hom	26	10	0	10	0	ACTGAT	0	1	NA	NA
ncRNA_intronic	KIR3DX1	chr19	55049089	6I	AAAGAAAGAA	------/AGAAAG	AAAGAAAGAA	149	het	149	11	5	5	7	AGAAAG	0	1	NA	NA
intronic	FGD3	chr9	95772800	6I	CCAGAGGGAA	------/AGAGAC	AGAGACAGAG	251	hom	12	7	0	5	2	AGAGAC	2	3	NA	NA
intergenic	SNCAIP(dist=212097),SNX2(dist=98859)	chr5	122011891	6I	TTCAGATTGA	------/AGCAGC	AGCAGCAGCA	1075	het	1075	87	30	20	37	AGC	10	12	NA	NA
intergenic	EIF3C(dist=4976),ATXN2L(dist=82388)	chr16	28752026	6I	GCCAGGTTCA	------/AGCAGC	AGCAGCAGCA	271	hom	14	7	0	5	2	AGC	8	10	NA	NA
intronic	HK2	chr2	75100874	6I	GAGAGAGAGA	------/AGGAGG	AGGAGGAGGA	1509	het	1124	68	23	29	18	AGG	7	9	NA	NA
UTR3	SPPL2B	chr19	2353466	6I	TCCTCCCCAC	------/AGGAGG	CGGGGTCCGT	381	het	381	29	19	8	4	AGG	0	2	NA	NA
intergenic	FKBP9L(dist=34562),SEPT14(dist=54415)	chr7	55806822	6I	GGCTGAGAGT	------/AGGGGC	AGGGGCAGGG	3070	het	3070	227	83	84	61	AGGGGC	2	3	NA	NA
ncRNA_exonic	MIR600HG	chr9	125875139	6I	TTCTGAAGCA	------/AGGGGC	AGGGGCAGTC	3070	hom	243	90	0	83	9	AGGGGC	1	2	NA	NA
exonic	SYNJ1	chr21	34003929	6I	CAGAACTCAA	------/AGTATT	AACATTACTT	3070	het	3070	155	89	58	11	AGTATT	0	1	nonframeshift insertion	SYNJ1:NM_001160306:exon28:c.3957_3958insAATACT:p.V1319delinsVIL,SYNJ1:NM_003895:exon32:c.4215_4216insAATACT:p.V1405delinsVIL,
UTR3	RCBTB1	chr13	50106333	6I	TTTAAAAAAA	------/ATAAAG	ATAATCAAAT	272	hom	12	5	0	5	0	ATAAAG	0	1	NA	NA
UTR3	IQCE	chr7	2650510	6I	ATTCCCAATT	------/ATAATC	ACAAAAGCAG	3070	het	3070	253	165	73	17	ATAATC	0	1	NA	NA
intronic	KCTD10	chr12	109889705	6I	GCCAGGCTAA	------/ATCAGG	ATCAGGCCCC	1612	het	1013	51	21	29	1	ATCAGG	1	2	NA	NA
intergenic	FAM65B(dist=66319),CMAHP(dist=103781)	chr6	24977514	6I	AATACCAAAA	------/ATCATG	ATCATGGTAG	464	het	185	16	4	9	3	ATCATG	1	2	NA	NA
intronic	ATP10A	chr15	25953621	6I	TCTCATCAAT	------/ATGCAA	ATGTTTGACT	209	hom	9	8	0	4	4	ATGCAA	0	1	NA	NA
intronic	SBNO1	chr12	123816008	6I	GAGTAGGAAT	------/ATGTTG	ATGTTATGTT	3070	hom	209	84	0	74	8	ATGTTG	0	1	NA	NA
intronic	LGALS9	chr17	25974601	6I	TGGCCAACAA	------/ATTATT	ATTATTATTA	181	het	181	15	6	4	6	ATT	5	7	NA	NA
intergenic	TRPC4(dist=122859),UFM1(dist=357144)	chr13	38566798	6I	GTACACAATT	------/ATTCTC	AATCTCCACA	902	hom	40	16	0	15	1	ATTCTC	0	1	NA	NA
intronic	ZNF766	chr19	52789340	6I	GTACCACTGC	------/ATTTAA	ATTTAAATGA	659	hom	31	12	0	11	3	ATTTAA	1	2	NA	NA
intronic	TRPV4	chr12	110238217	6I	TCCATGGTAC	------/CAAGTT	TCCCCATGGC	789	het	145	19	3	14	2	CAAGTT	0	1	NA	NA
intronic	CYB5R2	chr11	7693854	6I	GCTATTCCAG	------/CACACA	CACACACACA	851	het	851	72	31	17	25	CA	10	13	NA	NA
intergenic	RNF187(dist=87471),DUSP5P(dist=9297)	chr1	228771360	6I	CGCGCGGACA	------/CACACG	CACACACACA	1739	hom	86	44	0	29	15	CACACG	0	1	NA	NA
UTR3	CYP26B1	chr2	72356966	6I	GTATGAAACA	------/CACACG	CACACGCACA	2716	het	2716	137	66	49	23	CACACG	2	3	NA	NA
intronic	STRA8	chr7	134936729	6I	TGTGGTAAGT	------/CAGAGA	CAGAGACAGA	3070	hom	201	113	0	71	41	CAGAGA	2	3	NA	NA
intergenic	SEPT7P2(dist=45965),IGFBP1(dist=73377)	chr7	45854582	6I	TGCACGGGCC	------/CAGCCT	CAGCCTCAGC	3070	het	784	273	27	213	45	CAGCCT	2	3	NA	NA
intronic	AP1S3	chr2	224629877	6I	TTATTAACAC	------/CATCAT	CATCATCATC	1036	het	1035	50	21	19	11	CAT	7	9	NA	NA
UTR3	PRSS45	chr3	46783665	6I	TCCTGCTCAC	------/CCAAGG	CCAAGGCCTA	3070	het	2968	148	62	75	17	CCAAGG	1	2	NA	NA
ncRNA_intronic	SMA5	chr5	69806004	6I	AAACGAAATG	------/CCAGCT	CCAGCTCCAG	109	het	109	18	9	3	8	CCAGCT	3	4	NA	NA
ncRNA_intronic	WASH2P	chr2	114355758	6I	GTGCTGCACA	------/CCCTGG	CCCTGGCCCT	1	ref	9	12	9	1	2	CCCTGG	1	2	NA	NA
exonic	C10orf140	chr10	21805467	6I	CCGCTGCCCC	------/CCTCCT	CCTCCTCCTC	675	het	675	41	21	13	7	CCT	4	6	nonframeshift insertion	C10orf140:NM_207371:exon4:c.1285_1286insAGGAGG:p.G429delinsRRG,
exonic	RPL29	chr3	52027854	6I	TTGGTTTGAT	------/CCTTGG	CCTTGGCCTT	2732	hom	80	104	1	47	77	CCTTGG	4	5	nonframeshift insertion	RPL29:NM_000992:exon4:c.391_392insCCAAGG:p.D131delinsPRD,
UTR3	AGPAT2	chr9	139567987	6I	TCCCTGCCCT	------/CGAGCC	CGAGCCCGGG	2273	het	2273	93	48	41	3	CGAGCC	1	2	NA	NA
intergenic	CCDC144NL(dist=42380),USP22(dist=61073)	chr17	20841833	6I	AGTTCAGAAG	------/CGATGA	CGACCGGGAG	412	het	412	19	9	8	2	CGATGA	0	1	NA	NA
intergenic	ACADSB(dist=14188),HMX3(dist=63573)	chr10	124831994	6I	CGCGCGCGCG	------/CGCACA	CACACACACA	373	hom	17	7	0	7	1	CGCACA	0	1	NA	NA
ncRNA_exonic	LOC730668	chr22	46403703	6I	AGAGTGAGGC	------/CGCCAA	CGCCAAGCCT	2066	hom	48	41	1	36	6	CGCCAA	1	2	NA	NA
intronic	RBFOX3	chr17	77459259	6I	CCACCTCCAC	------/CGCCAT	CGCCATCGCC	177	het	177	23	9	4	17	CGCCAT	1	2	NA	NA
intronic	SAMD14	chr17	48202136	6I	CGCGCGCGCG	------/CGCGCA	CACACACACA	696	het	255	25	6	14	18	CGCGCA	0	1	NA	NA
intronic	TJP2	chr9	71789387	6I	GGAGGAGGGT	------/CGTGAG	CGTGAGCGTG	416	het	397	17	8	8	1	CGTGAG	2	3	NA	NA
intergenic	GTF2H5(dist=37265),TULP4(dist=76051)	chr6	158657641	6I	CTAAGGCCTC	------/CTAAGA	CATAATTTAA	884	het	582	29	12	16	3	CTAAGA	0	1	NA	NA
ncRNA_UTR5	FIGF	chrX	15402301	6I	TCAAAATGTT	------/CTCATG	CTCCAAAAAT	950	het	950	51	29	18	5	CTCATG	0	1	NA	NA
ncRNA_exonic	FLJ20518	chr3	75715858	6I	AGGTTGTAGG	------/CTCTCA	CTCTTCCAGC	596	het	388	20	8	11	1	CTCTCA	0	1	NA	NA
upstream	TRH	chr3	129693109	6I	CTCTCTCTCT	------/CTCTCC	CTCTTGCTCT	1455	hom	72	28	0	26	6	CTCTCC	0	1	NA	NA
intronic	LYPLAL1	chr1	219383849	6I	ATGTATTCTA	------/CTTTTT	CTTTTAAGTA	2098	hom	95	33	0	34	2	CTTTTT	0	1	NA	NA
UTR5	NPR3	chr5	32711654	6I	ACCCGGTGAA	------/CTTTTT	CTTTTTCTTT	1665	hom	25	34	1	28	7	CTTTTT	4	5	NA	NA
UTR3	GLYAT	chr11	58476845	6I	AAAGGCTTTA	------/GAAAGG	GAAAGAAAGA	2767	hom	126	48	0	45	12	GAAAGG	0	1	NA	NA
intergenic	RPAP1(dist=12585),TYRO3(dist=2171)	chr15	41849049	6I	AGAGGGAGAG	------/GAAGAA	GAAGAAGAAG	511	het	511	29	13	11	5	GAA	5	7	NA	NA
exonic	EIF2AK4	chr15	40268999	6I	CGATGACGAG	------/GACGAC	GACGACGACG	959	het	420	32	9	18	7	GAC	3	5	nonframeshift insertion	EIF2AK4:NM_001013703:exon12:c.2203_2204insGACGAC:p.D735delinsGRH,
exonic	C14orf21	chr14	24769850	6I	GAGTGCTGCA	------/GAGGAG	GAGGAGGAGG	2134	hom	100	48	0	35	15	GAG	8	10	nonframeshift insertion	C14orf21:NM_174913:exon2:c.484_485insGAGGAG:p.E162delinsGGE,
UTR3	ITGA4	chr2	182401110	6I	CACTTTACCT	------/GATACA	GATACACGCT	2158	het	1300	75	27	38	13	GATACA	1	2	NA	NA
intergenic	FRG2B(dist=14814),DUX4L7(dist=25258)	chr10	135455113	6I	GAAAAGAAAG	------/GATCCA	GATTCTTCTA	6	het	6	6	5	1	3	GATCCA	0	1	NA	NA
intronic	EIF2C2	chr8	141569653	6I	AGAGGCAAAG	------/GCCTAA	GCCTAAGCAT	1092	het	516	39	11	19	8	GCCTAA	1	2	NA	NA
UTR5	KAT2B	chr3	20081690	6I	TGTGGCGGCG	------/GCGGCA	GCGGCAGCGG	257	het	41	8	1	5	2	GCGGCA	2	3	NA	NA
UTR5	TAF1D	chr11	93474571	6I	CTGGCCTGGT	------/GCGTGA	GTCCTAGAGC	3070	hom	232	85	0	82	14	GCGTGA	0	1	NA	NA
ncRNA_exonic	MYADML	chr2	33951640	6I	CTAAGGCACA	------/GCTAGG	GCTAGGGCGG	3070	hom	494	223	0	173	47	GCTAGG	1	2	NA	NA
intronic	PTTG1	chr5	159848978	6I	TGCGGCTGGG	------/GCTGAA	GCTGAAGCTG	425	het	240	14	5	8	1	GCTGAA	1	2	NA	NA
exonic	PCGF6	chr10	105110741	6I	CGGGGAGACA	------/GGAGGC	GGAGGCGGAG	221	het	220	13	5	5	4	GGAGGC	2	3	nonframeshift insertion	PCGF6:NM_001011663:exon1:c.83_84insGCCTCC:p.P28delinsRLP,PCGF6:NM_032154:exon1:c.83_84insGCCTCC:p.P28delinsRLP,
intronic	CNR2	chr1	24239589	6I	CCTGTGAGGC	------/GGAGGT	TGCACTGAGC	461	hom	20	7	0	8	0	GGAGGT	0	1	NA	NA
UTR3	C19orf35	chr19	2274981	6I	GGAACAGTAT	------/GGCAGA	GGCAGAGGGA	1091	hom	49	18	0	18	2	GGCAGA	1	2	NA	NA
upstream	MKLN1	chr7	130794805	6I	GCAAGAAGGA	------/GGCGGC	GGCGGCGGCG	3070	hom	224	108	0	59	53	GGC	8	10	NA	NA
intronic	ABCA10	chr17	67193151	6I	CGTGGACAGA	------/GGGAGG	GGGAGGGGGA	303	het	303	39	21	7	13	GGGAGG	2	3	NA	NA
intronic	PRDM15	chr21	43245949	6I	TAAAGCCACT	------/GGGTCC	GGGTCCCCCT	134	het	99	6	2	3	1	GGGTCC	1	2	NA	NA
exonic	GPRC6A	chr6	117113762	6I	GTAATTCTCA	------/GGTAAT	TATTTGCCTT	2518	het	2518	116	65	46	7	GGTAAT	0	1	nonframeshift insertion	GPRC6A:NM_148963:exon6:c.2324_2325insATTACC:p.Y775delinsYYH,
intronic	GPN1	chr2	27852118	6I	AAGGGAGGGA	------/GGTCTT	AGAGGATTTG	3070	hom	264	102	0	92	17	GGTCTT	0	1	NA	NA
exonic	COL22A1	chr8	139824127	6I	CTGGGGTGGG	------/GGTGGA	GGTGGAGGTG	436	het	286	24	7	9	9	GGTGGA	2	3	nonframeshift insertion	COL22A1:NM_152888:exon9:c.1364_1365insTCCACC:p.P455delinsLHP,
intronic	ANKRD20A1,ANKRD20A3	chr9	67934877	6I	TTCTAGAGTG	------/GTAACA	GTCACTCAAG	461	hom	20	8	0	8	0	GTAACA	0	1	NA	NA
intronic	PPFIA3	chr19	49644857	6I	GTGTGTGTAT	------/GTATGA	GAGTGTGTGT	444	het	444	29	14	9	6	GTATGA	0	1	NA	NA
intronic	DFNB31	chr9	117169974	6I	AAGAAACTTG	------/GTCAAA	GTCATACTGT	335	hom	14	6	0	6	0	GTCAAA	0	1	NA	NA
exonic	TMEM37	chr2	120194652	6I	ACCAACCAGA	------/GTGTGC	CGATCTGCTT	3070	hom	202	83	0	71	19	GTGTGC	0	1	nonframeshift insertion	TMEM37:NM_183240:exon2:c.209_210insGTGTGC:p.T70delinsTCA,
intronic	C1orf129	chr1	170993443	6I	TATTTATATG	------/GTGTGT	GGGTGTGTGT	402	het	402	45	31	9	6	GT	0	3	NA	NA
ncRNA_intronic	MIR548F1	chr1	186345126	6I	CCTAAGTGTA	------/GTGTGT	GTGTGTGTGT	1042	het	3	46	1	18	25	GT	14	17	NA	NA
intronic	FRMD4B	chr3	69299442	6I	CTGTGTGTGC	------/GTGTGT	GTGTGTGTGT	347	het	139	34	3	7	22	GT	14	17	NA	NA
intronic	RBFOX2	chr22	36236679	6I	GCGTGTGTGC	------/GTGTGT	GTGTGTGTGT	702	het	624	38	13	14	13	GT	13	16	NA	NA
intronic	PSME4	chr2	54134170	6I	ATAAAAATGT	------/GTTGTC	TGTCTTAATT	349	het	349	19	10	7	1	GTTGTC	0	1	NA	NA
intergenic	MCART3P(dist=304394),NONE(dist=NONE)	chr6	66803770	6I	GAATGTTGTG	------/GTTTCT	CCTCCTTATC	3070	hom	379	142	0	132	14	GTTTCT	0	1	NA	NA
exonic	KIF20B	chr10	91497903	6I	AACAATAGAC	------/TAAAAG	TAAAGGAGAA	1004	het	576	37	12	18	6	TAAAAG	0	1	nonframeshift insertion	KIF20B:NM_016195:exon20:c.3185_3186insTAAAAG:p.L1062delinsLKR,
UTR3	MYO5B	chr18	47350959	6I	TTTTGGTCTT	------/TAAAGA	TTAAGGATGG	1154	het	1154	161	117	26	17	TAAAGA	0	1	NA	NA
intronic	ATP10D	chr4	47493309	6I	TTTGCCATGG	------/TAACAC	TAACACTGGT	1460	het	1460	70	38	27	9	TAACAC	1	2	NA	NA
UTR3	CPOX	chr3	98298949	6I	ATGCAGAGAT	------/TAAGAA	TATTTCAAGT	700	het	643	29	13	13	3	TAAGAA	0	1	NA	NA
intronic	RAP1A	chr1	112237832	6I	GAATTAATAA	------/TAATAT	TATACTTTAC	197	het	44	7	1	4	2	TAATAT	0	1	NA	NA
intronic	FANCI	chr15	89857712	6I	ATTACTGGTA	------/TACAAG	TACAACTGCA	245	het	243	12	5	5	4	TACAAG	0	1	NA	NA
intronic	MRPL39	chr21	26973664	6I	CAAAAAGACA	------/TATACT	TATATGTATA	965	hom	43	16	0	16	1	TATACT	0	1	NA	NA
intronic	STXBP5L	chr3	121130895	6I	CTGTGATTTT	------/TATTTA	TATGATTTTA	982	het	941	38	19	18	6	TATTTA	0	1	NA	NA
intronic	MADD	chr11	47307333	6I	GACAGATTAG	------/TCATTA	TCATTATGCC	713	hom	31	13	0	12	1	TCATTA	1	2	NA	NA
upstream	PPY2	chr17	26574431	6I	CATGGGCTCT	------/TCCACC	TCCACCTCCA	1450	het	1450	71	32	27	19	TCCACC	3	4	NA	NA
intronic	JAKMIP3	chr10	133961637	6I	CACAAAGCCC	------/TGAACA	TGAACATGAA	958	het	889	53	18	18	17	TGAACA	4	5	NA	NA
intronic	ATP4A	chr19	36046889	6I	CTTGAGGAGC	------/TGACAT	TCTAGTGAGG	1077	het	1077	49	27	20	3	TGACAT	0	1	NA	NA
intergenic	TTTY3B(dist=901123),NONE(dist=NONE)	chrY	28780658	6I	GCAGGCATGA	------/TGCATC	TCTCTGCCTT	623	hom	29	12	0	11	0	TGCATC	0	1	NA	NA
intronic	CHD7	chr8	61713127	6I	ATTTTAAAGA	------/TGGACT	TGGACTAGAA	2791	hom	126	49	0	45	6	TGGACT	1	2	NA	NA
intronic	ABCC1	chr16	16205168	6I	CCCGACCTTG	------/TGGGGC	TGGGGCTGGG	226	het	226	22	11	5	6	TGGGGC	3	4	NA	NA
intronic	CTH	chr1	70904524	6I	GTCTTATTAT	------/TGTGTG	TGTGTGTGTG	539	het	539	52	17	10	24	TG	14	17	NA	NA
intergenic	CTH(dist=41172),PTGER3(dist=371330)	chr1	70946706	6I	ATTCTGTGTA	------/TGTGTG	TGTGTGTGTG	335	hom	14	7	0	6	1	TG	14	17	NA	NA
intronic	MERTK	chr2	112725685	6I	TGTGTGTGTA	------/TGTGTG	TGTGTGTGTG	1503	het	1415	71	29	28	18	TG	7	10	NA	NA
intronic	ANKRD7	chr7	117876265	6I	TGTGTGCGTA	------/TGTGTG	TGTGTGTGTG	194	het	77	7	2	4	1	TG	14	17	NA	NA
intronic	TG	chr8	133945680	6I	TCTGCATATT	------/TGTGTG	TGTGTGTGTG	450	het	369	24	8	9	7	TG	15	18	NA	NA
intergenic	LOC653061(dist=18735),MIR4508(dist=175003)	chr15	23632206	6I	TATGTGTGTT	------/TGTGTG	TGTGTGTGTG	934	het	742	54	15	18	21	TG	11	14	NA	NA
ncRNA_exonic	LOC730668	chr22	46404564	6I	TCATCTGTTT	------/TGTGTG	TGTGTGTGTG	209	hom	9	14	0	4	8	TG	14	17	NA	NA
intronic	OLFM1	chr9	137982231	6I	TGTGTGTGTG	------/TGTGTT	TTTGTGTGTG	349	het	349	37	27	8	7	TGTGTT	0	1	NA	NA
intergenic	ANTXRL(dist=26821),ANXA8L2(dist=18653)	chr10	47728267	6I	GGTTTCACCA	------/TGTTGG	CCAGGATGGT	209	hom	9	4	0	4	0	TGTTGG	0	1	NA	NA
intronic	MYO1B	chr2	192225478	6I	TTCTATGTGG	------/TGTTGT	TGTTGTTGTT	1124	het	1041	87	21	21	43	TGT	12	14	NA	NA
intronic	PHAX	chr5	125944220	6I	GTTTATCCTG	------/TGTTTT	TGTTTTTGTT	1168	hom	54	32	0	20	15	TGTTTT	2	3	NA	NA
intronic	CSMD1	chr8	2965123	6I	TCTTTGTTTC	------/TGTTTT	TGTTTTTGTT	1405	hom	63	24	0	23	1	TGTTTT	1	2	NA	NA
intronic	L2HGDH	chr14	50745124	6I	TCTCTCAGAA	------/TTACTT	TTACATTAGA	587	hom	26	10	0	10	3	TTACTT	0	1	NA	NA
downstream	SHH	chr7	155595471	6I	TCCTACTTTA	------/TTATTC	TTATTCTTAT	245	het	243	12	5	5	3	TTATTC	2	3	NA	NA
UTR3	RNFT2	chr12	117290183	6I	AACCAGGACT	------/TTCCCC	TTCCCCTTGG	1281	het	1184	50	24	23	7	TTCCCC	1	2	NA	NA
intronic	SPDYE4	chr17	8660949	6I	GTTTCCACCT	------/TTCTCC	TTCTCCTTTG	219	het	197	13	4	5	5	TTCTCC	1	2	NA	NA
UTR5	MAT1A	chr10	82049252	6I	GAGTTTTTTT	------/TTCTTC	TTCTTCTTCT	1080	het	1080	77	25	20	32	TTC	6	8	NA	NA
intronic	SKIV2L2	chr5	54706326	6I	ATTCTGACAT	------/TTTAAA	TTTATTCTTT	1501	het	1501	78	45	28	6	TTTAAA	0	1	NA	NA
intronic	ZP3	chr7	76062435	6I	TTTTTGTTTG	------/TTTGGT	TTTGGTTTTG	593	het	424	75	9	11	54	TTTGGT	3	4	NA	NA
UTR3	ZNF396	chr18	32947617	6I	GATTCAGTAA	------/TTTTAT	TTTTAAACAG	901	hom	40	19	0	15	5	TTTTAT	0	1	NA	NA
intronic	OSTC	chr4	109576623	5I	ACTCTGTCTC	-----/AAAAA	AAAAAAAGTA	349	hom	29	12	0	11	3	A	7	12	NA	NA
intronic	TNS4	chr17	38657700	5I	ACTCCATCTC	-----/AAAAA	AAAAAAAAAA	37	hom	21	11	0	6	6	A	17	22	NA	NA
intergenic	GH2(dist=5222),CSH1(dist=7823)	chr17	61964445	5I	TCTTAGATCC	-----/AAAAA	AAAAAAAAAA	620	hom	99	80	11	34	41	A	13	18	NA	NA
UTR3	ZNF324	chr19	58984782	5I	TCCTTAATGG	-----/AAAAA	AAAAAAAAAA	317	hom	83	67	3	24	35	A	15	20	NA	NA
intronic	YBEY	chr21	47707040	5I	TTCATGAGGT	-----/AAAAA	AAAAAAAAAA	46	het	46	32	17	6	8	A	10	15	NA	NA
intronic	SGSM1	chr22	25282365	5I	GCTCTGTCTC	-----/AAAAA	AAAGAGAAGA	296	hom	15	6	0	6	1	A	3	8	NA	NA
intronic	MYO18B	chr22	26177577	5I	ACTCCGTCTC	-----/AAAAA	AAAAAAAAAA	19	hom	15	14	3	1	10	A	16	21	NA	NA
UTR3	KIAA0090	chr1	19545485	5I	CTTATTAAAA	-----/AAAAC	AAAACAAAAC	1403	het	648	49	15	28	7	AAAAC	2	3	NA	NA
intergenic	MIR1246(dist=25622),LOC375295(dist=2907)	chr2	177491402	5I	AGTCAATCCA	-----/AAAAC	AAAACAAAAC	461	hom	20	12	0	8	4	AAAAC	3	4	NA	NA
intronic	FRMD4B	chr3	69245690	5I	TTCAGACCAA	-----/AAAAC	AAAACAAAAC	147	hom	7	10	0	3	7	AAAAC	3	4	NA	NA
intronic	DOCK2	chr5	169096208	5I	TTACTAGTTT	-----/AAAAC	AAAACAAAAC	3070	hom	156	59	0	55	10	AAAAC	4	5	NA	NA
intronic	BEND7	chr10	13541725	5I	ATTTAGAAAT	-----/AAAAC	AGAACAGTAC	364	het	243	12	5	7	1	AAAAC	0	1	NA	NA
ncRNA_intronic	LOC100507423	chr1	47014822	5I	TCAAAAAAAA	-----/AAAAG	AAAAGAAAAA	1087	het	675	45	15	22	12	AAAAG	1	2	NA	NA
intronic	BCL9	chr1	147093080	5I	AGAGACTGTT	-----/AAAAG	GAAGAGGGGA	776	hom	35	14	0	13	1	AAAAG	0	1	NA	NA
intronic	LYST	chr1	235918689	5I	ACTCCGTCTC	-----/AAAAG	AAAAGAAAAG	241	het	241	24	5	5	14	AAAAG	8	9	NA	NA
ncRNA_intronic	GOLGA8DP	chr15	22709284	5I	TTCCAAAAAA	-----/AAAAG	AAAAGAAAAG	131	het	131	29	3	3	23	AAAAG	4	5	NA	NA
intronic	SEMA6D	chr15	48052329	5I	ATTTTGAGTT	-----/AAAAG	AAAAAGACCA	637	het	637	26	14	12	0	AAAAG	0	1	NA	NA
intergenic	LOC390705(dist=238667),LINC00273(dist=423683)	chr16	33537369	5I	TTCATTTCTT	-----/AAAAG	AAAACAAAAA	1030	het	1030	47	23	19	6	AAAAG	0	1	NA	NA
UTR3	H2AFY	chr5	134670501	5I	AAACATTTTA	-----/AAAAT	GAAGGTCAAA	2827	het	2827	125	63	51	17	AAAAT	0	1	NA	NA
intronic	POT1	chr7	124475297	5I	AAAGTATAAT	-----/AAACA	AAACAAAACA	2011	het	354	60	9	35	21	AAACA	6	7	NA	NA
intronic	CSMD1	chr8	2806921	5I	GACACATAGG	-----/AAAGA	AAAGAAAAGA	1979	het	85	70	4	34	35	AAAGA	3	4	NA	NA
UTR3	DCAF12	chr9	34088023	5I	TAAGGGTGAG	-----/AAAGA	CTATGTCATT	3070	hom	162	61	0	57	5	AAAGA	0	1	NA	NA
intronic	SVEP1	chr9	113218099	5I	GGGTAGTGGT	-----/AAAGA	AAAGGGTAAT	2665	hom	121	48	0	43	6	AAAGA	0	1	NA	NA
UTR3	ZNF295	chr21	43408318	5I	TCTCCCACAT	-----/AAAGA	AAACGATTCA	2414	hom	110	42	0	39	4	AAAGA	0	1	NA	NA
intronic	SMG1	chr16	18857094	5I	AAGTCTAAAT	-----/AAAGC	AAAGCAATAA	359	het	347	21	7	7	6	AAAGC	1	2	NA	NA
intronic	ACAP2	chr3	195029739	5I	AAAACTACTG	-----/AAAGT	AAAGAACAAA	147	hom	7	3	0	3	0	AAAGT	0	1	NA	NA
intronic	FAM3D	chr3	58631185	5I	TGAATGAATG	-----/AAATA	AAATAAAATA	321	het	295	14	6	7	1	AAATA	5	6	NA	NA
UTR3	ANGPT1	chr8	108261840	5I	TGAAACAATT	-----/AAATG	AAAAGAATAC	201	het	201	28	19	5	2	AAATG	0	1	NA	NA
intergenic	NONE(dist=NONE),LOC100130000(dist=883827)	chr1	142803303	5I	CAACAACAAC	-----/AACAA	AAACAGGATG	404	het	404	39	26	9	9	AACAA	0	1	NA	NA
UTR3	NT5DC3	chr12	104169500	5I	CAAAATGTAG	-----/AAGAA	AAGATGGGGA	2804	het	2515	122	51	50	22	AAGAA	0	1	NA	NA
intronic	VEZF1	chr17	56060029	5I	TACCATAATG	-----/AAGCA	AAGCAAAGCA	941	het	941	65	31	18	16	AAGCA	4	5	NA	NA
downstream	KHDC1L	chr6	73933245	5I	ATTTCATCCT	-----/AAGGA	AAGAGGACAG	245	het	243	12	5	5	4	AAGGA	0	1	NA	NA
intergenic	ANKRD18B(dist=41029),ANXA2P2(dist=10193)	chr9	33614030	5I	AGGAAGGGAG	-----/AAGGC	AAGTCAGTAG	968	het	968	120	80	21	17	AAGGC	0	1	NA	NA
ncRNA_intronic	SDHAP1	chr3	195690045	5I	GCAAGGGACA	-----/AAGGT	AAGTGCCACG	641	het	641	75	51	14	9	AAGGT	0	1	NA	NA
intronic	DST	chr6	56476183	5I	TTACTATATT	-----/AAGTA	AATTGTGATT	251	het	145	8	3	5	1	AAGTA	0	1	NA	NA
UTR3	UNC13C	chr15	54920611	5I	CTAATACGTT	-----/AAGTA	AAGTACAGAA	2469	het	2469	130	74	46	11	AAGTA	1	2	NA	NA
intronic	REV1	chr2	100081562	5I	CAACTGATGA	-----/AAGTC	AAGTATACAA	1070	het	469	34	10	19	4	AAGTC	0	1	NA	NA
ncRNA_exonic	LOC100133091	chr7	76255964	5I	TCGGATTTAA	-----/AAGTC	AAGTCCTCGA	73	het	73	75	61	5	10	AAGTC	1	2	NA	NA
intergenic	RAX2(dist=3976),MATK(dist=1772)	chr19	3776195	5I	TGGCTTTGTT	-----/AAGTG	AAGAGGAGAG	242	het	242	12	6	5	1	AAGTG	0	1	NA	NA
UTR3	C10orf118	chr10	115884073	5I	GTTCTTCATA	-----/AATAT	TTATCTTTAC	735	het	735	37	21	14	2	AATAT	0	1	NA	NA
UTR3	ZNF214	chr11	7020774	5I	TTGAACACAC	-----/AATAT	AATTTCATGC	1531	hom	69	28	0	25	0	AATAT	0	1	NA	NA
UTR3	SETD6	chr16	58553724	5I	TCAATCAATC	-----/AATCA	AATCAATCAT	3070	het	2945	157	61	81	23	AATCA	1	2	NA	NA
intergenic	NONE(dist=NONE),ANKRD26P1(dist=103245)	chr16	46400004	5I	TCCATTCGAT	-----/AATTC	AATTCAAGTC	1095	het	31	21	2	19	0	AATTC	1	2	NA	NA
UTR3	CARHSP1	chr16	8947278	5I	AGGCGAGGAA	-----/ACAAC	ACAATGGCCA	3070	hom	242	108	1	91	18	ACAAC	0	1	NA	NA
intronic	MAOA	chrX	43591809	5I	ATTTAACAAG	-----/ACATA	ACATGTAGGG	722	het	278	21	6	13	3	ACATA	0	1	NA	NA
intronic	ATP9A	chr20	50346291	5I	CTAAAAAATA	-----/ACATG	ACATGACATG	1520	het	934	54	20	27	11	ACATG	2	3	NA	NA
intronic	PLCXD2	chr3	111444906	5I	TTAGAACTAT	-----/ACCTG	ACTGGAGCCC	3070	hom	240	91	0	84	9	ACCTG	0	1	NA	NA
intergenic	CHRNB4(dist=95618),LOC646938(dist=15174)	chr15	79029205	5I	ATACGGAAAC	-----/ACTGT	TGCCTAAAGT	398	hom	17	7	0	7	0	ACTGT	0	1	NA	NA
ncRNA_exonic	LOC255167	chr5	6585905	5I	AAATCCAGAA	-----/ACTTC	ACTCTAGAGA	2365	hom	110	41	0	38	3	ACTTC	0	1	NA	NA
intronic	PIK3CA	chr3	178943988	5I	TCCTCCTCTT	-----/ACTTG	ACTTAGAATA	209	hom	9	10	0	4	6	ACTTG	0	1	NA	NA
intergenic	LOC729013(dist=258164),GALNTL4(dist=133434)	chr11	11158987	5I	TTTTAAACTC	-----/AGAAG	AAAGAGCCTC	1846	hom	84	33	0	30	4	AGAAG	0	1	NA	NA
intergenic	HDGFL1(dist=1286179),NRSN1(dist=269485)	chr6	23856929	5I	TGTAAGTCTT	-----/AGAGA	AAAGAAGTCT	3070	hom	185	72	0	65	16	AGAGA	0	1	NA	NA
ncRNA_exonic	FLJ10661	chr8	8095835	5I	TTCACAGAGA	-----/AGAGC	AGAGCAGACA	3070	hom	64	84	2	65	20	AGAGC	1	2	NA	NA
intronic	OTOR	chr20	16729655	5I	TGGCAGTGTA	-----/AGATG	AGATAATTTA	1156	het	1036	45	21	21	2	AGATG	0	1	NA	NA
intronic	SLC5A11	chr16	24919246	5I	GTAAATGTTC	-----/AGGGA	AGATGATGCT	1846	hom	84	30	0	30	1	AGGGA	0	1	NA	NA
intronic	GSDMD	chr8	144642152	5I	GGGCCCGAAG	-----/AGGGC	AGGGCAGGGC	2320	hom	7	92	3	40	50	AGGGC	4	5	NA	NA
UTR3	ATP5G3	chr2	176041094	5I	TGTATTAAAT	-----/AGTAC	AGTAGTTTCA	1342	hom	61	23	0	22	3	AGTAC	0	1	NA	NA
intronic	CTR9	chr11	10786024	5I	TACTGAATCA	-----/AGTTG	AGTTGCATGC	2336	het	1393	77	29	41	8	AGTTG	1	2	NA	NA
intergenic	LYZL2(dist=59642),ZNF438(dist=155276)	chr10	30978289	5I	CACGCCAAGC	-----/AGTTT	CTGATCAGAA	882	het	882	80	51	18	11	AGTTT	0	1	NA	NA
UTR3	TM9SF3	chr10	98278605	5I	ACCTTGATTG	-----/ATAAA	ATAGTTTCAT	3070	hom	58	62	2	56	8	ATAAA	0	1	NA	NA
intronic	TMCO7	chr16	68914245	5I	TTAGTGATAC	-----/ATAAA	ATAAAATAAC	191	het	148	8	3	4	3	ATAAA	1	2	NA	NA
intronic	C12orf26	chr12	82828427	5I	TATAAATCTT	-----/ATAAG	ATAAGACTCA	3070	hom	335	127	0	116	26	ATAAG	1	2	NA	NA
intronic	ACE2	chrX	15596144	5I	TATTTCCTAC	-----/ATAAG	ATAATAAATA	587	hom	26	10	0	10	0	ATAAG	0	1	NA	NA
UTR3	PDCD6IP	chr3	33910704	5I	CAGAAACAGG	-----/ATAAT	ATAATTTGTT	330	het	330	24	16	7	2	ATAAT	1	2	NA	NA
intergenic	ARX(dist=13833),MAGEB18(dist=1108562)	chrX	25047898	5I	ATACAACAAG	-----/ATACA	ACATGTTTTG	3070	het	3070	241	134	77	28	ATACA	0	1	NA	NA
intronic	ZBTB20	chr3	114619208	5I	TAAAAGAAAT	-----/ATATC	ATATAAGTAA	3070	hom	159	61	0	56	7	ATATC	0	1	NA	NA
ncRNA_intronic	ANKRD20A8P	chr2	95495637	5I	CATAAAACAC	-----/ATCAA	ATAAACCATG	25	het	25	65	56	4	5	ATCAA	0	1	NA	NA
UTR3	DAK	chr11	61115822	5I	CCATGAAGAC	-----/ATCAA	AGAGGATCAT	3070	hom	276	105	0	96	15	ATCAA	0	1	NA	NA
intergenic	ZNF645(dist=162586),DDX53(dist=562916)	chrX	22455162	5I	TAATCTTTAC	-----/ATCAT	ATTGGACTCT	650	hom	29	14	0	11	3	ATCAT	0	1	NA	NA
ncRNA_intronic	LOC100132832	chr7	76669649	5I	GCACAGAAAT	-----/ATCTC	ATTTAATTTG	461	hom	20	9	0	8	1	ATCTC	0	1	NA	NA
intronic	PCNT	chr21	47838113	5I	AAAATCTCTT	-----/ATCTG	AACAGGAGAA	3070	hom	182	67	0	64	9	ATCTG	0	1	NA	NA
intergenic	CENPA(dist=32352),DPYSL5(dist=21162)	chr2	27049807	5I	TGATGAACTC	-----/ATCTT	AGAGTGCATG	1342	hom	61	22	0	22	0	ATCTT	0	1	NA	NA
UTR3	WRB	chr21	40769612	5I	ATAAGTCCTG	-----/ATTAA	ATTAATCTGA	902	hom	40	15	0	15	2	ATTAA	1	2	NA	NA
UTR3	EPYC	chr12	91357787	5I	CTACATTTTC	-----/ATTAT	ATTATAACAT	1080	het	1080	54	27	20	10	ATTAT	1	2	NA	NA
UTR3	MARCH5	chr10	94113504	5I	GACTACTAGA	-----/ATTCT	ATTCTTTTCA	816	hom	37	14	0	14	0	ATTCT	1	2	NA	NA
UTR3	GART	chr21	34896903	5I	AGTTTTTTCC	-----/ATTTA	ATTTGAGTAT	2602	hom	119	45	0	42	13	ATTTA	0	1	NA	NA
intronic	TADA1	chr1	166838867	5I	TTTATACTTA	-----/ATTTT	AAGTATCCAC	1013	het	420	29	9	18	2	ATTTT	0	1	NA	NA
intronic	NENF	chr1	212616081	5I	TTTTCATTCC	-----/ATTTT	ATTTTATTTT	1410	het	687	111	15	27	66	ATTTT	4	5	NA	NA
intronic	FMNL2	chr2	153471256	5I	AACTCCATCT	-----/CAAAA	CAAAACAAAA	1099	hom	52	22	0	19	10	CAAAA	5	6	NA	NA
intergenic	GLYATL2(dist=49953),GLYATL1(dist=33152)	chr11	58661950	5I	CAGCTATAGC	-----/CAAAA	AAAAAAAAAA	1769	het	21	45	1	34	11	CAAAA	0	1	NA	NA
downstream	TGOLN2	chr2	85544590	5I	CTACTGAAAG	-----/CAACA	CAGGCAGCCA	398	hom	17	7	0	7	1	CAACA	0	1	NA	NA
intronic	NDC80	chr18	2593924	5I	TTTATTTTCC	-----/CAAGA	GGGAGTCTCA	398	hom	17	8	0	7	0	CAAGA	0	1	NA	NA
intronic	MLIP	chr6	54074936	5I	CACCTCACCT	-----/CACCG	CACCGCACCG	210	het	210	48	21	6	22	CACCG	5	6	NA	NA
intergenic	ANKRD18B(dist=40844),ANXA2P2(dist=10378)	chr9	33613845	5I	AGGGGCTCCA	-----/CACTT	ACGACTTGTA	138	het	138	147	115	9	22	CACTT	0	1	NA	NA
intronic	FBXO2	chr1	11709030	5I	GTGACTATCT	-----/CAGCC	CAGCCCAGCC	1929	hom	94	47	0	32	17	CAGCC	4	5	NA	NA
intronic	PTPRU	chr1	29633492	5I	CTCTGTGGCT	-----/CAGCC	CAGCCCAGCC	922	het	921	43	19	17	8	CAGCC	2	3	NA	NA
intergenic	HSP90AA4P(dist=409278),FRG1(dist=56352)	chr4	190805622	5I	AGCGTTCCAA	-----/CAGCT	TAGCAAGTGA	3070	het	1510	223	38	157	28	CAGCT	0	1	NA	NA
intronic	RASA4	chr7	102252615	5I	TCCCTCGCCC	-----/CAGGA	CAGGACGGGA	6	hom	3	2	0	1	1	CAGGA	1	2	NA	NA
intronic	GNA15	chr19	3148866	5I	CCCCAGACTT	-----/CAGGG	CAGGGCAGGG	125	het	125	16	5	3	9	CAGGG	5	6	NA	NA
intronic	SLCO1B1	chr12	21284312	5I	GCCCTTAAAA	-----/CATAG	CATAGTAAAT	503	het	503	22	11	10	1	CATAG	1	2	NA	NA
intronic	APOB	chr2	21255574	5I	CAAATCTAAC	-----/CATCT	TTCAAAACCC	909	het	165	23	4	16	3	CATCT	0	1	NA	NA
intronic	BDNF	chr11	27742448	5I	GAGGATTACC	-----/CATTT	CATTACCGGT	352	het	352	18	9	7	2	CATTT	0	1	NA	NA
intronic	ZBTB4	chr17	7387299	5I	CCCGGGAGGA	-----/CCCGC	CCCGCCCCGC	565	het	565	51	36	12	4	CCCGC	3	4	NA	NA
intronic	EFCAB2	chr1	245133624	5I	AGCGGCCCCT	-----/CCTCC	CCTCCAGGCC	463	het	463	21	12	9	1	CCTCC	1	2	NA	NA
intronic	ETFA	chr15	76518347	5I	TTTTAACTTC	-----/CCTTA	CAATATATTA	1154	hom	52	20	0	19	1	CCTTA	0	1	NA	NA
UTR5	ATP7B	chr13	52585592	5I	GTGAGGGCAT	-----/CGGCG	CGGCGCGGCT	3070	hom	199	83	0	62	22	CGGCG	1	2	NA	NA
upstream	FABP2	chr4	120243390	5I	AATCACCTAA	-----/CTACT	CTATGTCAAG	3070	hom	179	69	0	63	6	CTACT	0	1	NA	NA
intronic	KDM5B	chr1	202731987	5I	TCTCCACTTC	-----/CTCAA	CTCATCATCT	3070	hom	202	80	0	71	9	CTCAA	0	1	NA	NA
intronic	SNRPC	chr6	34735677	5I	TTTCCTCACC	-----/CTCAT	CTCCAAAGCG	858	het	858	59	25	16	21	CTCAT	0	1	NA	NA
intergenic	LOC390705(dist=188918),LINC00273(dist=473432)	chr16	33487620	5I	TTAGAGATTC	-----/CTTAA	CTTTAGTTTT	134	het	99	5	2	3	1	CTTAA	0	1	NA	NA
intronic	RPS3A	chr4	152025274	5I	AAGGAAATGG	-----/CTTAT	CTTATATCTG	1885	hom	87	33	0	31	6	CTTAT	1	2	NA	NA
intronic	IRAK1BP1	chr6	79595168	5I	GAGGTATGTA	-----/CTTAT	CTTAACAAAT	1124	het	570	38	12	20	2	CTTAT	0	1	NA	NA
intronic	PDPR	chr16	70182490	5I	CTTCCCTTCA	-----/CTTCC	CTTCCCTTCC	839	het	839	124	34	16	73	CTTCC	6	7	NA	NA
downstream	SPANXD,SPANXE	chrX	140785513	5I	ATGCCTACCT	-----/CTTCC	CTTCCCTTCC	151	het	151	56	35	5	15	CTTCC	2	3	NA	NA
intergenic	ZNF320(dist=23831),ZNF816-ZNF321P(dist=11958)	chr19	53418430	5I	AACATCCCCA	-----/CTTCT	GGAAGGAAGT	4	het	4	51	44	3	4	CTTCT	0	1	NA	NA
intergenic	NONE(dist=NONE),ALG10B(dist=112590)	chr12	38597967	5I	GAAGGCAACA	-----/CTTGG	CTTGGCTTAT	1350	hom	63	25	0	22	3	CTTGG	1	2	NA	NA
ncRNA_exonic	LOC100134229	chr7	139878026	5I	TTCTTTCTTT	-----/CTTTC	CTTTCCTTTC	376	het	376	48	17	9	23	CTTTC	2	3	NA	NA
intronic	SEC24B	chr4	110384048	5I	TAAATACTTG	-----/CTTTT	CTTTTTCAGG	1657	hom	75	27	0	27	3	CTTTT	1	2	NA	NA
upstream;downstream	TMEM239;C20orf141	chr20	2796486	5I	ATCAGGCCCC	-----/CTTTT	CTTTTCTCCT	1747	het	1747	79	41	32	5	CTTTT	1	2	NA	NA
intergenic	FAR1(dist=24920),SPON1(dist=205371)	chr11	13778813	5I	TTCAGATATT	-----/GAAAA	GAAAAGGCAA	2728	hom	124	44	0	44	2	GAAAA	1	2	NA	NA
intergenic	LOC100500938(dist=582936),LUZP2(dist=1053608)	chr11	23464908	5I	TGTTTCACTT	-----/GAAAG	GAAAGATGCT	335	hom	15	6	0	6	0	GAAAG	1	2	NA	NA
intronic	MYH4	chr17	10348706	5I	AAAGAGAAGA	-----/GAAGC	GAAGCACATT	1562	het	1562	84	43	30	6	GAAGC	1	2	NA	NA
intronic	PXDNL	chr8	52233304	5I	CTGGCTAGAA	-----/GAAGT	GTGAAATGGG	2609	hom	69	44	1	43	4	GAAGT	0	1	NA	NA
intronic	CLYBL	chr13	100515162	5I	TCAGGTCAAA	-----/GACTT	GACTTAAATA	1125	hom	26	20	0	19	1	GACTT	1	2	NA	NA
intergenic	MRP63(dist=24326),ZDHHC20(dist=169164)	chr13	21777546	5I	AAAAAAAAAA	-----/GAGAG	AGAGAGAGAG	204	hom	9	4	0	4	0	GAGAG	0	1	NA	NA
intergenic	CCNE1(dist=97831),URI1(dist=1505)	chr19	30413046	5I	CTGGATTGTA	-----/GAGTC	AAGTTTATGA	1028	hom	46	18	0	17	0	GAGTC	0	1	NA	NA
intronic	EXPH5	chr11	108422895	5I	AAGGAAGAGA	-----/GAGTG	AAGCCCTGTG	3070	hom	191	67	0	63	8	GAGTG	0	1	NA	NA
UTR3	PTPRT	chr20	40702265	5I	TGGGTCTATG	-----/GCAAA	GCAAAGCAGC	2862	het	2862	174	96	53	34	GCAAA	1	2	NA	NA
intronic	CDKN2AIP	chr4	184366630	5I	CCTGTTTTTT	-----/GCACA	GCACAAGTAG	2665	hom	121	46	0	43	6	GCACA	1	2	NA	NA
intronic	NOX4	chr11	89225250	5I	GGGCTCTAGG	-----/GGAAC	TTAGGTTCAC	2476	hom	113	41	0	40	3	GGAAC	0	1	NA	NA
intronic	ABCC4	chr13	95735661	5I	GTAGTACCAG	-----/GGACT	GGACTGCTTT	292	het	292	19	9	6	4	GGACT	1	2	NA	NA
UTR5	FUBP1	chr1	78444765	5I	AGAAAATGGC	-----/GGCCG	GGCCGTCGAA	1104	het	1058	55	20	20	14	GGCCG	1	2	NA	NA
intronic	MED12L	chr3	150996267	5I	ATTGAAGACT	-----/GGGAC	GGGACGTGGA	1296	het	1296	76	40	24	11	GGGAC	1	2	NA	NA
intronic	PABPN1L	chr16	88931364	5I	GGGAGGGGCA	-----/GGGAG	GGGAGGGGAG	1117	het	1117	86	31	20	33	GGGAG	2	3	NA	NA
intronic	FAM57A	chr17	636267	5I	TCAGGCCGAA	-----/GGGCC	GGGCCGGGCC	108	hom	7	3	0	2	3	GGGCC	2	3	NA	NA
UTR3	GPSM1	chr9	139235824	5I	ATCAGCCAGA	-----/GGGCT	GGGCTGGGCT	2980	hom	136	62	0	48	15	GGGCT	5	6	NA	NA
intronic	FGF11	chr17	7345820	5I	CCCCCAAAAA	-----/GGTAC	GGATTTGTGC	1951	hom	40	34	1	33	6	GGTAC	0	1	NA	NA
intronic	KRT83	chr12	52708731	5I	CTATTCTGAA	-----/GGTGT	GGAGGGAACC	272	hom	12	5	0	5	0	GGTGT	0	1	NA	NA
UTR3	NTN1	chr17	9146753	5I	ACTGGGGAAT	-----/GGTTC	GGTTCCTGCC	3070	hom	309	116	0	107	17	GGTTC	1	2	NA	NA
intergenic	ZNF716(dist=136234),NONE(dist=NONE)	chr7	57669499	5I	TACTACTAAA	-----/GGTTT	CATTAGACAC	131	het	131	7	3	3	1	GGTTT	0	1	NA	NA
intronic	KIAA0182	chr16	85701507	5I	AACAAAAATG	-----/GTCCA	GTCCACGTAC	299	het	299	14	7	6	3	GTCCA	1	2	NA	NA
intronic	SLC23A2	chr20	4854861	5I	CTTTGCAGAC	-----/GTCTT	CTTCCTTGAA	612	het	612	35	22	12	2	GTCTT	0	1	NA	NA
UTR3	PYGB	chr20	25278465	5I	CTTTTATTGA	-----/GTGGG	GTGGGGCAAG	1608	het	1468	66	30	29	10	GTGGG	1	2	NA	NA
intronic	STT3B	chr3	31663516	5I	TGGTTTTATA	-----/GTGTG	GTTTTAAGTA	776	hom	35	13	0	13	3	GTGTG	0	1	NA	NA
intronic	ATXN2L	chr16	28842585	5I	CAATCCATGG	-----/GTTGT	GTTGTGTCTG	650	hom	29	11	0	11	0	GTTGT	1	2	NA	NA
UTR3	DPP6	chr7	154684911	5I	CTTTGCGCTT	-----/GTTTG	GATGAAGAAG	3070	het	3070	355	241	82	37	GTTTG	0	1	NA	NA
UTR3	TYW5	chr2	200796750	5I	AGGTATAAAT	-----/TAAAA	TATTTATTTT	965	hom	43	19	0	16	1	TAAAA	0	1	NA	NA
upstream	MIR583	chr5	95414787	5I	CCCATGCACT	-----/TAAAA	TAAAGTTAAA	2098	hom	95	34	0	34	3	TAAAA	0	1	NA	NA
splicing	EPB41L4A(NM_022140:exon24:c.1933-2->TTTTA)	chr5	111500817	5I	ATTTCTTCTC	-----/TAAAA	TAAAATATAT	874	hom	40	23	0	15	7	TAAAA	1	2	NA	NA
intronic	BCO2	chr11	112053565	5I	CCCTAGAACT	-----/TAAAA	TATATATATA	587	hom	26	10	0	10	3	TAAAA	0	1	NA	NA
UTR3	MTMR10	chr15	31231859	5I	CTACAAGAGT	-----/TAAAA	TAAAATAAAC	805	het	805	36	18	15	9	TAAAA	1	2	NA	NA
intronic	DDX18	chr2	118582937	5I	GAGCTCGAAA	-----/TAAAG	TAGGGTAACA	1889	het	1281	75	26	33	18	TAAAG	0	1	NA	NA
UTR3	SEMA3C	chr7	80373451	5I	GAGTCTAAAA	-----/TAAAT	TAAATAACTT	2350	hom	107	42	0	38	6	TAAAT	1	2	NA	NA
intronic	KIAA1468	chr18	59935999	5I	TACTTACTTG	-----/TAACC	TAACCTAGTA	412	het	412	17	9	8	0	TAACC	1	2	NA	NA
intronic	ROCK2	chr2	11348365	5I	TGAATAAACC	-----/TAACT	TATTAATTCA	270	het	270	24	16	6	2	TAACT	0	1	NA	NA
UTR3	DSE	chr6	116759241	5I	TGATTACAGA	-----/TAACT	TAATACTGTA	524	hom	23	11	0	9	1	TAACT	0	1	NA	NA
ncRNA_intronic	WASH3P	chr15	102513269	5I	GCCGCGCATA	-----/TAACT	TAGCCTGTCA	23	het	3	1	0	1	0	TAACT	0	1	NA	NA
exonic	CLECL1	chr12	9885708	5I	AAACTTCTGA	-----/TAAGT	TAAGTAAATT	978	het	978	65	42	20	5	TAAGT	1	2	frameshift insertion	CLECL1:NM_172004:exon1:c.153_154insACTTA:p.L51fs,CLECL1:NM_001253748:exon1:c.153_154insACTTA:p.L51fs,CLECL1:NM_001253750:exon1:c.153_154insACTTA:p.L51fs,
intronic	KIF11	chr10	94392514	5I	TCAAAACTGA	-----/TAATT	TAATTTTGTG	776	hom	35	17	0	13	4	TAATT	1	2	NA	NA
UTR3	MOCOS	chr18	33848664	5I	ATTTTTAGCA	-----/TACAT	TAAAGTTTCT	2502	het	2009	96	41	44	15	TACAT	0	1	NA	NA
UTR3	AMIGO2	chr12	47470224	5I	AAATCAACTT	-----/TACTA	TAAGAATTTT	1405	hom	64	26	0	23	4	TACTA	0	1	NA	NA
UTR3	LY75	chr2	160660140	5I	TATACAAAAA	-----/TACTC	TAAAGTACAA	587	hom	26	10	0	10	3	TACTC	0	1	NA	NA
UTR3	ZFAND5	chr9	74966504	5I	TATTCTGTTG	-----/TACTT	TACTTTTTTT	1251	het	291	58	7	26	37	TACTT	1	2	NA	NA
UTR3	SEC24A	chr5	134061332	5I	TGACTAAAAC	-----/TAGAG	TAAACTAATT	878	het	878	54	33	17	4	TAGAG	0	1	NA	NA
UTR3	PRKCB	chr16	24230656	5I	GTTTGTTGAC	-----/TAGAT	ACATGCTAAA	2365	het	2365	107	57	43	7	TAGAT	0	1	NA	NA
intronic	NAT9	chr17	72769889	5I	TCTGACACCT	-----/TATAA	TATGAGGGTC	3070	het	3070	178	67	94	16	TATAA	0	1	NA	NA
intronic	NOTCH2	chr1	120537154	5I	TATATATATA	-----/TATAC	CACACACACA	249	het	249	18	18	7	30	TATAC	0	1	NA	NA
intronic	PRDM8	chr4	81112616	5I	CCACGGTTAC	-----/TATAT	TATATTACAG	2270	het	1656	80	34	41	6	TATAT	1	2	NA	NA
intronic	CEP57L1	chr6	109466397	5I	AGCATGATAC	-----/TATAT	TATATCATTC	1634	hom	75	27	0	27	6	TATAT	1	2	NA	NA
intronic	LARP4	chr12	50829264	5I	CTATTTTGTT	-----/TATTC	TTTTCAGAGA	2035	hom	92	34	0	33	3	TATTC	0	1	NA	NA
ncRNA_intronic	tAKR	chr10	4914156	5I	AAAGTCTTAG	-----/TCAAT	TCATTGTTTC	251	het	145	9	3	5	1	TCAAT	0	1	NA	NA
intronic	GALNT10	chr5	153677362	5I	TCTTTGTACT	-----/TCCCC	GAGCAAAAAC	2476	hom	113	41	0	40	3	TCCCC	0	1	NA	NA
intronic	ARRB1	chr11	74988022	5I	CTCACAGGCG	-----/TCCCC	TCCCCGGGTT	1853	het	1155	61	24	33	5	TCCCC	1	2	NA	NA
UTR3	CCT5	chr5	10265887	5I	CATCCCCTAC	-----/TCTAT	TCTGTTATTT	524	hom	23	11	0	9	3	TCTAT	0	1	NA	NA
intronic	KCNG3	chr2	42690468	5I	TGCCTGCTGT	-----/TCTGA	AGTGAGTGTT	894	het	894	32	66	21	17	TCTGA	0	1	NA	NA
UTR3	SNN	chr16	11772601	5I	CTCTCACTGT	-----/TCTGA	TTTTTCAATA	3070	het	3019	126	61	56	11	TCTGA	0	1	NA	NA
intronic	MCF2L2	chr3	182946279	5I	GCCTTCTTGC	-----/TCTTA	TCTTATCTTC	251	het	145	11	3	5	2	TCTTA	1	2	NA	NA
UTR3	HSPE1-MOB4,MOB4	chr2	198416729	5I	AGGATAATTT	-----/TGAAA	TGAAGATGAA	838	hom	37	15	0	14	1	TGAAA	0	1	NA	NA
UTR3	LYSMD3	chr5	89814605	5I	GATGCACATG	-----/TGACC	TGACCACTAA	3070	het	3070	177	90	74	15	TGACC	1	2	NA	NA
ncRNA_intronic	TBC1D3P1-DHX40P1	chr17	58090655	5I	AGTTGTACAG	-----/TGACT	TGCCTGATCC	306	het	306	56	45	8	6	TGACT	0	1	NA	NA
UTR3	ABI1	chr10	27036911	5I	CTCTTTTTGC	-----/TGCTT	TTGTTTCACA	374	het	87	10	2	7	3	TGCTT	0	1	NA	NA
intergenic	ZNF716(dist=12587),NONE(dist=NONE)	chr7	57545852	5I	TGGAATGGAA	-----/TGGAG	TGGAGTGGAG	557	het	557	36	15	10	11	TGGAG	4	5	NA	NA
UTR3	TARDBP	chr1	11085005	5I	GCAAGTTACA	-----/TGTTT	TAAACATTTA	2431	het	2431	111	55	44	22	TGTTT	0	1	NA	NA
intronic	ATP6V0A2	chr12	124205738	5I	TGAATCTAGG	-----/TGTTT	TGTTTTGTTT	1105	hom	52	22	0	18	6	TGTTT	6	7	NA	NA
UTR3	ARRDC4	chr15	98514769	5I	TTTCCCATGG	-----/TGTTT	TGAAGAGTGG	3070	hom	578	217	0	200	22	TGTTT	0	1	NA	NA
UTR3	B4GALT5	chr20	48249975	5I	ATTTGGTTCC	-----/TGTTT	TGTTTTTTTT	3070	het	78	161	9	141	18	TGTTT	1	2	NA	NA
intronic	ATXN1	chr6	16754130	5I	CCACTAAACT	-----/TTAAA	TTATTTAAAT	1004	het	576	35	12	18	7	TTAAA	0	1	NA	NA
intronic	NEDD4L	chr18	56040243	5I	TGTTTATAGT	-----/TTAAA	TTAAAGAGGA	776	hom	35	14	0	13	2	TTAAA	1	2	NA	NA
UTR3	VMA21	chrX	150573744	5I	TTTGGAAAAG	-----/TTAAA	TTAGTTACAA	1336	het	41	27	2	23	1	TTAAA	0	1	NA	NA
UTR3	ATRN	chr20	3627926	5I	GTCAGATGAA	-----/TTAAC	TTGTTTTCAT	1783	hom	81	35	0	29	4	TTAAC	0	1	NA	NA
intronic	BAGE2,BAGE3,BAGE4,BAGE5	chr21	11026645	5I	TATATGACTC	-----/TTAAG	ATCAAAATAA	299	het	299	35	26	7	3	TTAAG	0	1	NA	NA
intronic	DNAH11	chr7	21659555	5I	TGCACATTAA	-----/TTAAT	TTATATTGTT	340	het	340	48	32	8	7	TTAAT	0	1	NA	NA
intergenic	ACN9(dist=526737),TAC1(dist=23459)	chr7	97337812	5I	GAGTCAGCTA	-----/TTAAT	CACTCCAGCC	1298	hom	61	23	0	21	2	TTAAT	0	1	NA	NA
UTR3	C11orf41	chr11	33693045	5I	TGTGAGTTTG	-----/TTAAT	TTAATTTAAG	3070	hom	191	82	0	67	12	TTAAT	1	2	NA	NA
UTR3	LEPR	chr1	66102756	5I	GTGTAATAGA	-----/TTACT	TTATAGTTGT	957	het	957	51	27	18	9	TTACT	0	1	NA	NA
ncRNA_exonic	HSP90AB3P	chr4	88815164	5I	AAGAAGTCGA	-----/TTAGG	TTAGGAGTTC	3070	hom	304	110	0	102	13	TTAGG	1	2	NA	NA
intronic	FBXW10	chr17	18661954	5I	TACCTTCAGC	-----/TTATT	TTTTTTTTGG	85	hom	5	3	0	2	1	TTATT	0	1	NA	NA
ncRNA_exonic	LOC100287042	chr17	73269842	5I	AAATAGCAAA	-----/TTATT	TTATTTTATT	2659	hom	127	60	0	45	12	TTATT	2	3	NA	NA
ncRNA_intronic	NBPF22P	chr5	85582950	5I	ATTAATTCCT	-----/TTCAA	TTCGTCTAAT	21	het	21	25	19	2	4	TTCAA	0	1	NA	NA
intronic	MORC3	chr21	37728893	5I	GAATTTTTTC	-----/TTGAA	TTGATTTTAT	2180	hom	85	37	0	36	2	TTGAA	0	1	NA	NA
UTR3	SP7	chr12	53720719	5I	CAATACATAC	-----/TTGAT	TTATTTGAAT	3070	hom	532	190	0	184	23	TTGAT	0	1	NA	NA
intronic	CACNA2D4	chr12	2016551	5I	AGTGCCCCTA	-----/TTGTC	TTATTTCCAG	2160	hom	89	37	0	35	2	TTGTC	0	1	NA	NA
UTR3	MAGEB6	chrX	26213365	5I	TATCTTTCTT	-----/TTGTC	TTGTTACACA	1270	het	1270	78	42	24	13	TTGTC	0	1	NA	NA
intronic	TMTC1	chr12	29908581	5I	TTGGAAACTA	-----/TTGTT	TTAAGTAATT	1441	het	1282	55	26	26	8	TTGTT	0	1	NA	NA
intronic	CFI	chr4	110678980	5I	AAGGATAATT	-----/TTTAA	TTTGGAAAAA	272	hom	12	6	0	5	1	TTTAA	0	1	NA	NA
intergenic	C1QTNF9(dist=86655),PARP4(dist=11745)	chr13	24983324	5I	TTGAAGATAT	-----/TTTAA	TTTAACTAAA	1386	het	1283	57	26	25	7	TTTAA	1	2	NA	NA
intronic	ALAS1	chr3	52232980	5I	ACTGTCAGTA	-----/TTTAC	TTCATTTGGT	488	het	185	15	4	9	2	TTTAC	0	1	NA	NA
intergenic	LOC387646(dist=36596),PTCHD3(dist=109286)	chr10	27577831	5I	TGATTCCAAG	-----/TTTAC	TTTATGTTTC	713	hom	32	20	0	12	7	TTTAC	0	1	NA	NA
downstream	TMEM188	chr16	50071012	5I	GGACTTTTTC	-----/TTTAG	TTTATTGTTA	209	hom	9	4	0	4	0	TTTAG	0	1	NA	NA
UTR3	AARS2	chr6	44267729	5I	TGTGAAATAA	-----/TTTAT	TTATTTGAGA	1042	hom	49	23	0	17	7	TTTAT	0	1	NA	NA
UTR3	TOX3	chr16	52472422	5I	AGTATTCACA	-----/TTTCT	TTTCTTCTAA	476	het	394	21	8	9	4	TTTCT	1	2	NA	NA
intergenic	ZNF729(dist=51395),ZNF98(dist=22526)	chr19	22551373	5I	CATGATCTCG	-----/TTTCT	TTTTTTTTTT	2775	het	2775	120	58	50	12	TTTCT	0	1	NA	NA
intronic	ABHD10	chr3	111705276	5I	ATTTAAGCTG	-----/TTTGT	TTTGTTTTGT	425	het	240	23	5	8	11	TTTGT	4	5	NA	NA
UTR3	HOOK3	chr8	42882556	5I	CATTCTGTCA	-----/TTTGT	TTTGTTCTGT	3070	hom	176	67	0	62	8	TTTGT	1	2	NA	NA
intronic	SLCO1B3	chr12	20998561	5I	AAAATTGAGA	-----/TTTGT	TTTGTGATGT	377	het	35	9	1	7	1	TTTGT	1	2	NA	NA
intergenic	OR10P1(dist=16680),METTL7B(dist=27033)	chr12	56048297	5I	TATATATTTG	-----/TTTGT	TTTGTTTTGT	3070	het	2368	127	49	64	20	TTTGT	3	4	NA	NA
intronic	SNF8	chr17	47013383	5I	TTATTTTTTG	-----/TTTGT	TTTGTTTTTT	587	hom	26	11	0	10	3	TTTGT	1	2	NA	NA
intronic	B4GALNT2	chr17	47236697	5I	TGTGTGTTTG	-----/TTTGT	TTTGTTTTGT	209	hom	9	23	0	4	16	TTTGT	4	5	NA	NA
intronic	DOCK2	chr5	169097506	5I	TGATATATCT	-----/TTTTA	TTTTATTTTA	1091	hom	49	18	0	18	3	TTTTA	2	3	NA	NA
intronic	CC2D2A	chr4	15503995	5I	TAATTTTCCT	-----/TTTTC	TTTTCTTTTC	337	het	337	23	14	7	4	TTTTC	2	3	NA	NA
UTR3	TMEM106B	chr7	12275625	5I	TCTTAGACTA	-----/TTTTC	TTTTAGGGAA	1342	hom	61	23	0	22	1	TTTTC	0	1	NA	NA
intronic	DPP6	chr7	154645420	5I	GAAAAGCCTG	-----/TTTTC	TTTTCTTGTT	3070	hom	208	78	0	73	17	TTTTC	1	2	NA	NA
UTR3	KCNA7	chr19	49571149	5I	TTTTCTGGCT	-----/TTTTC	TTTTCTTTTC	712	het	13	28	1	14	14	TTTTC	3	4	NA	NA
UTR3	SEPN1	chr1	26143705	5I	TTGTTCTCAA	-----/TTTTG	TTTTGTTTTG	3070	hom	156	81	0	55	28	TTTTG	4	5	NA	NA
intronic	SEC31A	chr4	83793355	5I	CTGTGGCTTA	-----/TTTTG	TTTTATTTAT	1567	hom	75	32	0	27	6	TTTTG	0	1	NA	NA
intronic	ALDH8A1	chr6	135265199	5I	CACACCTCAT	-----/TTTTG	TTTTGTTTTG	131	het	131	14	3	3	7	TTTTG	4	5	NA	NA
UTR3	ATP6V0D2	chr8	87165983	5I	AAAATGTGTT	-----/TTTTG	TTTTGTTTTG	799	het	799	73	20	15	38	TTTTG	4	5	NA	NA
intronic	HNRNPH3	chr10	70097503	5I	AACTAAGCTT	-----/TTTTG	TTTTGTTTTG	1657	hom	75	28	0	27	2	TTTTG	4	5	NA	NA
intergenic	CERS3(dist=4463),LINS(dist=20040)	chr15	101089388	5I	GTGGGTGGTT	-----/TTTTG	TTTTGTTTTG	1255	hom	58	35	0	21	16	TTTTG	3	4	NA	NA
intronic	PPL	chr16	4939231	5I	GGCAGTTTTT	-----/TTTTG	TTGTTGTTGT	145	het	44	11	1	4	6	TTTTG	0	1	NA	NA
UTR3	PRKCB	chr16	24230567	5I	TTTGAGTTTC	-----/TTTTG	TTTTGTTTTG	492	het	492	40	22	10	12	TTTTG	5	6	NA	NA
intronic	ABHD3	chr18	19282516	5I	CATGTCTTAA	-----/TTTTG	TTTTAATTCT	2197	het	1661	80	34	39	5	TTTTG	0	1	NA	NA
UTR3	ZNRF3	chr22	29451797	5I	TGGGGGGTTT	-----/TTTTG	TTTTGTTTTG	409	het	409	25	10	8	6	TTTTG	2	3	NA	NA
intronic	GPN1	chr2	27858168	5I	CTTCTTCCTC	-----/TTTTT	TTTTTTTTTT	403	hom	112	63	0	37	31	T	16	21	NA	NA
intronic	HPS3	chr3	148858988	5I	ATTATAGTGC	-----/TTTTT	TTTTTTTTTT	50	het	6	27	10	7	10	T	13	18	NA	NA
intergenic	NONE(dist=NONE),LPHN3(dist=1143303)	chr4	61219536	5I	ACTATTTCTC	-----/TTTTT	TTTTTTTCTT	312	hom	26	18	0	10	7	T	7	12	NA	NA
intronic	TIAM2	chr6	155566890	5I	CCTTTTATAG	-----/TTTTT	TTTTTTTTTT	74	hom	26	24	3	6	16	T	15	20	NA	NA
UTR3	TSPAN14	chr10	82279271	5I	TTGATGATGA	-----/TTTTT	TTTTTTTTTT	8	het	8	78	35	7	38	T	13	18	NA	NA
intronic	DDR2	chr1	162736852	4I	CAGTAGCAAG	----/AAAA	AAAACAAAAC	703	hom	41	17	0	15	3	A	4	8	NA	NA
intronic	RPL30	chr8	99054837	4I	TTAGAAAGGC	----/AAAA	AAAAAAAAAA	28	het	28	24	12	6	6	A	12	16	NA	NA
UTR3	USP6NL	chr10	11503271	4I	TGTTTCAATG	----/AAAA	AAAAAAAGAT	1505	hom	111	54	0	44	13	A	7	11	NA	NA
UTR3	PAX6	chr11	31808236	4I	TAGTGATGAT	----/AAAA	AGTAAGAAGA	1584	het	1329	71	38	29	6	A	1	5	NA	NA
intronic	CEP128	chr14	81362143	4I	ACCTAGGAAG	----/AAAA	AAAAAAAAAA	183	hom	38	25	1	15	11	A	14	18	NA	NA
intronic	MYO18B	chr22	26177577	4I	ACTCCGTCTC	----/AAAA	AAAAAAAAAA	22	hom	15	14	1	3	11	A	16	20	NA	NA
UTR3	GPBP1L1	chr1	46093410	4I	AAAAAAACAA	----/AAAC	AAAAAAACAA	194	het	96	7	2	4	0	AAAC	0	1	NA	NA
UTR3	RYR2	chr1	237996835	4I	AAACCTTCAG	----/AAAC	AAACAAGTTG	898	het	898	91	68	19	4	AAAC	1	2	NA	NA
intergenic	FSHR(dist=724904),NRXN1(dist=39073)	chr2	50106570	4I	TCTCAAATTG	----/AAAC	AAACAAACAA	732	het	415	42	9	13	20	AAAC	4	5	NA	NA
intergenic	PLEKHB2(dist=29251),POTEE(dist=39248)	chr2	131936676	4I	CTCGATTCTT	----/AAAC	AACTTATATT	77	het	49	3	1	2	0	AAAC	0	1	NA	NA
intergenic	ANKRD30BL(dist=7069),GPR39(dist=151536)	chr2	133022611	4I	TCCCTCTCAG	----/AAAC	AAACAAACAC	147	hom	7	4	0	3	1	AAAC	2	3	NA	NA
intronic	LEPREL1	chr3	189712095	4I	AGACGGGAAA	----/AAAC	AAACAAACAA	1028	hom	47	40	0	17	22	AAAC	7	8	NA	NA
intronic	CRMP1	chr4	5841424	4I	GGGAAAACAT	----/AAAC	AAGCCTGGTT	865	het	865	40	18	16	4	AAAC	0	1	NA	NA
intronic	KCNIP4	chr4	20736417	4I	AAAACAAAAA	----/AAAC	AAACAAATGA	131	het	131	7	3	3	1	AAAC	1	2	NA	NA
downstream	OCIAD2	chr4	48887330	4I	AAGAGCAGAA	----/AAAC	AAACATGTAA	713	hom	32	13	0	12	2	AAAC	1	2	NA	NA
intronic	MYO10	chr5	16783438	4I	GAAAATCAAT	----/AAAC	AAATACCTGC	919	het	919	40	20	17	4	AAAC	0	1	NA	NA
UTR3	SLC16A10	chr6	111544289	4I	CCTGATATTT	----/AAAC	AAAGTCTTAC	3070	het	3060	131	62	60	11	AAAC	0	1	NA	NA
intronic	OCM	chr7	5923320	4I	CCTGTCTCAA	----/AAAC	AAACAAACAA	839	hom	38	18	0	14	4	AAAC	4	5	NA	NA
ncRNA_intronic	MIR548I4	chr7	146997499	4I	TCTCATGACA	----/AAAC	AAACAAACTG	902	hom	41	16	0	15	1	AAAC	2	3	NA	NA
intronic	ANK1	chr8	41566636	4I	CAATTTAGGT	----/AAAC	AAACAAACAA	398	hom	17	18	0	7	11	AAAC	4	5	NA	NA
UTR3	ZBTB5	chr9	37439786	4I	GCACATAGGG	----/AAAC	AAACAATACC	3070	het	1750	114	38	63	14	AAAC	1	2	NA	NA
intronic	PTPN3	chr9	112170702	4I	TTTTTAAGTT	----/AAAC	AAACAAACAA	2073	hom	96	46	0	34	13	AAAC	4	5	NA	NA
intronic	HBE1	chr11	5289897	4I	CTTGATGAAA	----/AAAC	AAACAAACAA	751	hom	35	20	0	13	7	AAAC	4	5	NA	NA
intronic	KLRB1	chr12	9754222	4I	AAAAACACAA	----/AAAC	AAACAAACAA	2469	hom	119	63	0	42	21	AAAC	4	5	NA	NA
UTR3	ALG10B	chr12	38723094	4I	AGGAAGTAAA	----/AAAC	AAAATAACTC	193	het	193	19	14	5	0	AAAC	0	1	NA	NA
UTR3	KCTD12	chr13	77455924	4I	CACATGTATT	----/AAAC	AAAAAACATG	537	het	537	42	27	11	2	AAAC	0	1	NA	NA
intergenic	SLITRK6(dist=558689),MIR4500HG(dist=1164070)	chr13	86932172	4I	TCTAGATAAG	----/AAAC	AAACAATGAA	1731	hom	82	37	0	29	8	AAAC	1	2	NA	NA
intergenic	NID2(dist=48947),PTGDR(dist=149538)	chr14	52584893	4I	CGAACTGAAA	----/AAAC	AAACAAACAA	524	hom	23	12	0	9	4	AAAC	5	6	NA	NA
intronic	PRSS36	chr16	31152698	4I	AATTTTTTTT	----/AAAC	AAACAAACAA	824	het	585	32	12	15	6	AAAC	4	5	NA	NA
intronic	CDC27	chr17	45213071	4I	ATCCTCCTTT	----/AAAC	AAACACAATT	398	hom	17	7	0	7	0	AAAC	1	2	NA	NA
intergenic	GALR1(dist=255371),SALL3(dist=1502808)	chr18	75237467	4I	GCTGTGAAAT	----/AAAC	AAACAAAAGA	224	hom	12	7	0	4	3	AAAC	1	2	NA	NA
intronic	SYMPK	chr19	46330612	4I	AATGAAAATA	----/AAAC	AAACAGACAG	3070	hom	230	87	0	80	11	AAAC	1	2	NA	NA
UTR3	CRNKL1	chr20	20015193	4I	CATGCAACAT	----/AAAC	AAACAGATAA	3070	hom	199	120	2	105	17	AAAC	1	2	NA	NA
intronic	ITCH	chr20	32957140	4I	TCCATCTCAA	----/AAAC	AAACAAACAA	3070	hom	171	69	0	58	27	AAAC	3	4	NA	NA
intronic	CLIC2	chrX	154522062	4I	CTCCGTCTCA	----/AAAC	AAACAAACAA	282	het	246	16	5	6	6	AAAC	9	10	NA	NA
UTR3	NCK2	chr2	106510192	4I	TGCTTGCAAT	----/AAAG	AAAGAATTTC	3070	hom	294	119	0	101	20	AAAG	1	2	NA	NA
UTR3	AGPS	chr2	178404736	4I	ATATAAAATT	----/AAAG	AAGGTACTAA	209	hom	9	4	0	4	0	AAAG	0	1	NA	NA
intronic	MYH15	chr3	108156634	4I	CCTTCTGGAA	----/AAAG	AAAGAAAGAC	1885	hom	87	34	0	31	3	AAAG	2	3	NA	NA
UTR3	ITGA2	chr5	52389812	4I	TGTGAAGAGT	----/AAAG	AAAACTAAAG	188	het	188	9	4	4	1	AAAG	0	1	NA	NA
UTR3	PDE4D	chr5	58269616	4I	AGTAAATAAT	----/AAAG	AAAGACTTAC	2176	hom	102	38	0	36	1	AAAG	1	2	NA	NA
ncRNA_UTR3	NREP	chr5	111065697	4I	GAAAGAACCC	----/AAAG	AAAGAGACAC	833	het	428	25	9	15	1	AAAG	1	2	NA	NA
UTR3	MCC	chr5	112360721	4I	TGGGGGAATT	----/AAAG	CTCAGAGAAG	3070	hom	216	92	0	75	6	AAAG	0	1	NA	NA
intronic	SMO	chr7	128844858	4I	AGAAAGAAAA	----/AAAG	AAAGAAAGAA	272	hom	12	5	0	5	2	AAAG	3	4	NA	NA
intronic	DCAF13	chr8	104452314	4I	GTGGTTACTC	----/AAAG	AAAATCTGTA	871	het	790	35	16	16	4	AAAG	0	1	NA	NA
UTR3	ETV6	chr12	12046290	4I	CTTACTGTTC	----/AAAG	AAAGAATCTT	2147	het	2147	104	50	39	12	AAAG	1	2	NA	NA
intronic	PLEKHA5	chr12	19522485	4I	TTAAAAAGAA	----/AAAG	AAAATCACAA	524	hom	23	9	0	9	0	AAAG	0	1	NA	NA
intronic	DHRS7	chr14	60622945	4I	TAGAAAAAAA	----/AAAG	AAAGAAAGCC	1679	hom	53	35	1	29	5	AAAG	2	3	NA	NA
UTR3	FSTL3	chr19	683384	4I	ATAAAGACTC	----/AAAG	AAGCCATTTT	3070	hom	224	96	0	77	19	AAAG	0	1	NA	NA
downstream	RPSAP58	chr19	24010929	4I	AAAAAAAAAA	----/AAAG	AAAAAAAAAT	987	het	78	23	3	18	2	AAAG	0	1	NA	NA
ncRNA_intronic	FRG1B	chr20	29623076	4I	TTATAATAAC	----/AAAG	AACTCTGTGT	688	het	688	34	17	13	4	AAAG	0	1	NA	NA
intergenic	CDC73(dist=1106103),KCNT2(dist=1864868)	chr1	194330045	4I	ATTAATAAAC	----/AAAT	AAAGATAAAA	1817	het	1004	60	21	32	6	AAAT	0	1	NA	NA
UTR3	SLC39A10	chr2	196601755	4I	CCCAGTTTTA	----/AAAT	AAATAAATGC	1121	het	606	37	13	20	4	AAAT	2	3	NA	NA
UTR3	DNAH7	chr2	196602615	4I	AGCCAACAAG	----/AAAT	AAATAGGAAC	1102	het	935	44	19	20	6	AAAT	1	2	NA	NA
intronic	CLVS1	chr8	62411926	4I	TTAAAAAGAG	----/AAAT	AAATATAAAA	461	hom	20	9	0	8	2	AAAT	1	2	NA	NA
intronic	ESRP1	chr8	95658563	4I	TTCCAGAAAA	----/AAAT	GGTAATTCAA	1593	het	1593	75	35	29	11	AAAT	0	1	NA	NA
UTR3	PAX6	chr11	31808586	4I	TAATAAACAA	----/AAAT	AAATTATTTC	754	het	744	31	15	14	2	AAAT	1	2	NA	NA
intronic	C14orf166	chr14	52471018	4I	ACTTGGGAGG	----/AAAT	AAATAAATGG	2966	hom	69	57	1	49	9	AAAT	2	3	NA	NA
intronic	HEATR3	chr16	50102619	4I	CTAAAAATAG	----/AAAT	AAATGTGAGA	3070	hom	195	74	0	68	11	AAAT	1	2	NA	NA
UTR3	GINS3	chr16	58440032	4I	GGTAATACAC	----/AAAT	AAATCCATGT	3070	hom	251	94	0	87	10	AAAT	1	2	NA	NA
UTR3	ACSF3	chr16	89220974	4I	CACAAAAAAC	----/AAAT	AAAGACTCCA	2894	hom	137	49	0	47	2	AAAT	0	1	NA	NA
downstream	ZNF675	chr19	23834862	4I	AGTTATACAC	----/AAAT	AATTTATCTA	209	hom	9	4	0	4	0	AAAT	0	1	NA	NA
intronic	GK	chrX	30718877	4I	AAAAAATGAA	----/AAAT	AAATCCTATG	1228	het	825	45	17	22	6	AAAT	1	2	NA	NA
UTR3	RASGRP3	chr2	33788660	4I	TTTGACGGTT	----/AACA	AACATTTAGC	507	het	507	74	56	12	6	AACA	1	2	NA	NA
UTR3	WHSC2	chr4	1984733	4I	GTAAGAGTCT	----/AACA	AACAGGCAGA	1728	het	1424	61	29	31	4	AACA	1	2	NA	NA
UTR3	PRIM2	chr6	57513141	4I	TTGAGGTAAC	----/AACA	GAGACTTTCA	2700	het	2261	102	46	48	12	AACA	0	1	NA	NA
UTR3	HMBOX1	chr8	28908875	4I	AGTAAATAAT	----/AACC	AACCAACCAA	3070	hom	452	187	0	161	40	AACC	4	5	NA	NA
intergenic	LOC442421(dist=12134),LOC286297(dist=502211)	chr9	66515164	4I	TAGATGTAAA	----/AACC	AAACAATGTG	40	het	40	16	13	2	0	AACC	0	1	NA	NA
intronic	CCHCR1	chr6	31125068	4I	GAACCCAAGC	----/AACT	AACTATCAAG	1154	hom	52	24	0	19	6	AACT	1	2	NA	NA
UTR3	ZFAND5	chr9	74968577	4I	CCAAACAAAA	----/AACT	ATCTATCTCT	335	hom	15	7	0	6	1	AACT	0	1	NA	NA
UTR3	KIN	chr10	7797904	4I	TTAGCTGAAC	----/AACT	AACTATACAG	1405	hom	64	25	0	23	3	AACT	1	2	NA	NA
UTR3	TMEM220	chr17	10618666	4I	AGTTTTAAAA	----/AACT	CTATTAGCCC	335	hom	15	6	0	6	0	AACT	0	1	NA	NA
intronic	HTR3E	chr3	183823864	4I	ATTGGAAGAG	----/AAGA	AAGAAATTCT	1595	het	703	51	15	28	7	AAGA	1	2	NA	NA
UTR3	NT5C3	chr7	33054118	4I	TTTTAGCTTT	----/AAGA	TTTTTTTTTT	461	hom	20	9	0	8	3	AAGA	0	1	NA	NA
UTR3	WDR11	chr10	122668354	4I	CCACTGTTCT	----/AAGA	AAGACTATGT	3070	hom	169	67	0	59	6	AAGA	1	2	NA	NA
intronic	MYH15	chr3	108211870	4I	GAAAGAAGAA	----/AAGG	AAGGAAGGAA	3070	hom	163	64	0	56	16	AAGG	6	7	NA	NA
intronic	ADCY5	chr3	123066556	4I	GCCCACTTGA	----/AAGG	AAGGAAGTGG	3070	hom	140	64	0	54	11	AAGG	1	2	NA	NA
intronic	FOXRED1	chr11	126141135	4I	AATGCATGAA	----/AAGG	GAGACTGATG	398	hom	17	7	0	7	0	AAGG	0	1	NA	NA
intronic	TMEM98	chr17	31266439	4I	AAAAAAAAAA	----/AAGG	AAGGAGAAAA	2951	hom	144	61	0	47	21	AAGG	1	2	NA	NA
UTR3	VASH2	chr1	213164503	4I	TTATTTCGGA	----/AAGT	GATATTTAGT	1468	hom	67	28	0	24	3	AAGT	0	1	NA	NA
UTR3	NRXN1	chr2	50148112	4I	TAAAAAATAA	----/AAGT	AAGTAATTGT	1342	hom	61	23	0	22	4	AAGT	1	2	NA	NA
intronic	ACAT1	chr11	108012511	4I	GATTTTGAAA	----/AAGT	AATTCTAGAA	1091	hom	49	18	0	18	0	AAGT	0	1	NA	NA
UTR5	ZNF626	chr19	20844341	4I	CCTTTAGGAG	----/AAGT	AAGAACCAGA	3070	hom	274	97	0	93	4	AAGT	0	1	NA	NA
intronic	EPB41L5	chr2	120922570	4I	TTTCCTTTTT	----/AATA	AATAATTCAG	526	het	514	29	11	10	6	AATA	1	2	NA	NA
UTR3	ESCO2	chr8	27661031	4I	CAAACTATTT	----/AATA	AATATCAAAA	432	het	432	26	12	9	5	AATA	1	2	NA	NA
intronic	NACC2	chr9	138908046	4I	AGAGCTCTCC	----/AATA	AATAAATAAA	1201	het	1201	59	25	22	13	AATA	5	6	NA	NA
intronic	SLC15A4	chr12	129298469	4I	ATTATTCCTC	----/AATA	AATAAAGAGT	1999	hom	93	34	0	32	6	AATA	1	2	NA	NA
UTR3	UPK1A	chr19	36169359	4I	CTAGATAGTC	----/AATA	AATAAATAAA	1677	het	1205	95	26	30	38	AATA	4	5	NA	NA
UTR3	SULT4A1	chr22	44221566	4I	TATAAAATAC	----/AATA	AATAATACGG	2391	hom	112	45	0	39	7	AATA	1	2	NA	NA
UTR3	AFTPH	chr2	64819740	4I	CAAGGTACTT	----/AATC	AATTGCTCTT	453	het	453	20	10	9	2	AATC	0	1	NA	NA
UTR3	SCN9A	chr2	167054935	4I	CAAAAAACTG	----/AATC	AATCACTTTT	1255	hom	58	22	0	21	4	AATC	1	2	NA	NA
intronic	COL5A2	chr2	189953286	4I	AAGTTAATTA	----/AATG	AATGAATGAA	398	hom	17	7	0	7	0	AATG	5	6	NA	NA
ncRNA_intronic	LINC00264	chr10	26882839	4I	AATTTAAAAT	----/AATG	AATGCTGCTG	377	het	35	8	1	7	1	AATG	1	2	NA	NA
downstream	CXorf1	chrX	144911518	4I	ATTCACTAAC	----/AATG	AACACTTAAA	587	hom	26	16	0	10	6	AATG	0	1	NA	NA
intronic	NBAS	chr2	15378823	4I	TAAAAAAAAG	----/AATT	AATAGTGAGA	1909	hom	87	35	0	31	4	AATT	0	1	NA	NA
intronic	FANCL	chr2	58431478	4I	CCATTATAAA	----/AATT	AATCAGAGCA	827	het	533	30	11	15	4	AATT	0	1	NA	NA
UTR3	MKRN2	chr3	12624966	4I	ACAAAGGTTA	----/AATT	AATTACAAAT	1393	het	1077	50	22	25	5	AATT	1	2	NA	NA
ncRNA_exonic	HCG4B	chr6	29892572	4I	AGTCAACAAA	----/AATT	AATTTAGTGC	1468	hom	67	26	0	24	4	AATT	1	2	NA	NA
intronic	CENPJ	chr13	25458268	4I	GGAAGGGAAG	----/AATT	AATTTAATGA	3070	het	3070	188	84	85	25	AATT	1	2	NA	NA
intronic	WDHD1	chr14	55454120	4I	AAATTAAAAC	----/AATT	AAGACAGAAA	1594	hom	73	27	0	26	1	AATT	0	1	NA	NA
intronic	CDC42BPA	chr1	227222516	4I	TTTTAGACAG	----/ACAA	ACAAACAGCC	3070	hom	400	163	0	136	33	ACAA	1	2	NA	NA
UTR3	ABCA12	chr2	215796303	4I	GGTTTTCGAG	----/ACAA	ACAAACAGTC	1308	het	1308	62	30	24	13	ACAA	1	2	NA	NA
intronic	C4orf40	chr4	71024011	4I	CAGGACAAAT	----/ACAA	ACAATCAACT	2062	hom	96	37	0	33	7	ACAA	1	2	NA	NA
intronic	PRMT5	chr14	23391534	4I	CTCTAATCAC	----/ACAA	ACAAAGATCT	3070	hom	338	131	0	124	12	ACAA	1	2	NA	NA
intronic	DVL1	chr1	1276974	4I	CCTCATGCAG	----/ACAC	ACACATGCAC	650	hom	29	11	0	11	1	AC	2	4	NA	NA
intronic	CSMD2	chr1	34569363	4I	ATGATGGCAA	----/ACAC	ACACACACAC	308	het	194	10	4	6	0	AC	7	9	NA	NA
intronic	ADAMTSL4	chr1	150528091	4I	ATGCACACAG	----/ACAC	ACACATGCCC	1638	het	1638	129	80	32	16	AC	2	4	NA	NA
intronic	ADAMTSL4	chr1	150528119	4I	ATACACATGT	----/ACAC	ACACACATAT	1734	het	1734	122	70	33	19	AC	3	5	NA	NA
intronic	CGN	chr1	151500285	4I	TTGGTTTTAT	----/ACAC	ACACACACAC	702	hom	24	16	0	12	4	AC	15	17	NA	NA
UTR3	SRGAP2	chr1	206635246	4I	CACACATTTT	----/ACAC	ACACACACAC	134	het	34	10	1	3	6	AC	12	14	NA	NA
UTR3	IRS1	chr2	227597425	4I	ACACACACAA	----/ACAC	ACACACACAC	1027	hom	47	17	0	17	0	AC	12	14	NA	NA
intronic	FRYL	chr4	48537604	4I	ATATACACAT	----/ACAC	ACACACACAC	587	hom	28	13	0	10	5	AC	14	16	NA	NA
intronic	CDKL2	chr4	76530541	4I	CCATCTCAAA	----/ACAC	ACACACACAC	147	hom	7	3	0	3	0	AC	12	14	NA	NA
intronic	EDIL3	chr5	83433003	4I	GTGTATACAT	----/ACAC	ACACACACAC	856	het	332	29	7	15	8	AC	17	19	NA	NA
UTR3	ST8SIA4	chr5	100145663	4I	TTCCATGGTA	----/ACAC	ACACACACAC	3070	hom	96	67	1	51	13	AC	9	11	NA	NA
UTR3	TMEM151B	chr6	44246608	4I	CTGTGGCTAT	----/ACAC	ACACACACAC	2454	het	427	65	11	43	11	AC	12	14	NA	NA
intronic	ROS1	chr6	117681437	4I	CACCAATGGG	----/ACAC	ACACACACAC	1228	het	225	41	5	21	14	AC	13	15	NA	NA
intronic	BMPER	chr7	34097444	4I	AGGAGGGGGA	----/ACAC	ACACACACAC	565	hom	26	12	0	10	4	AC	13	15	NA	NA
UTR3	ESCO2	chr8	27661067	4I	TCACACTCAT	----/ACAC	ACACACACAC	319	het	319	21	9	7	5	AC	9	11	NA	NA
intronic	TRPM3	chr9	73249977	4I	AAAGACACAT	----/ACAC	ACACACACAC	346	het	346	21	11	7	3	AC	11	13	NA	NA
intronic	PTCH1	chr9	98270188	4I	GCGTGTGTAT	----/ACAC	ACACACACAC	589	het	589	31	14	11	8	AC	7	9	NA	NA
intronic	TNC	chr9	117803186	4I	AAAAATAGTA	----/ACAC	ACACACACAC	3048	hom	85	69	1	50	21	AC	9	11	NA	NA
intronic	ATE1	chr10	123549545	4I	CCTCTATCTT	----/ACAC	ACACACACAC	2275	hom	105	44	0	37	9	AC	8	10	NA	NA
intronic	SLC5A12	chr11	26724973	4I	ACACATACAT	----/ACAC	ACACACACAC	1199	het	44	24	2	21	5	AC	11	13	NA	NA
intronic	SLC41A2	chr12	105260160	4I	AGACAGACGT	----/ACAC	ACACACACAC	913	het	913	58	19	17	22	AC	17	19	NA	NA
intergenic	LOC390705(dist=480476),LINC00273(dist=181874)	chr16	33779178	4I	ACACACACGA	----/ACAC	ACACACACAC	97	het	97	20	13	3	6	AC	5	7	NA	NA
UTR3	ATMIN	chr16	81080267	4I	CTCCACATTG	----/ACAC	ACACACACAC	676	het	676	60	21	13	25	AC	15	17	NA	NA
UTR3	PIGS	chr17	26880658	4I	GGAACCTCTG	----/ACAC	ACACACACAC	768	het	306	34	6	14	16	AC	18	20	NA	NA
intronic	SGCA	chr17	48246776	4I	GTCTGAGGAT	----/ACAC	ACACACACAC	238	hom	12	25	0	4	21	AC	16	18	NA	NA
intronic	CDH20	chr18	59166763	4I	CTATATATAT	----/ACAC	ACACACACAC	976	het	976	49	21	18	10	AC	7	9	NA	NA
UTR3	ZNF264	chr19	57733939	4I	ACTTCAAGCT	----/ACAC	ACACACACAC	2280	het	1802	107	37	41	29	AC	8	10	NA	NA
UTR3	SPTLC3	chr20	13145747	4I	TACTAGAAAT	----/ACAC	ACACACACAC	1292	hom	64	50	0	21	29	AC	11	13	NA	NA
UTR3	SLC6A14	chrX	115590342	4I	TATCTGTATA	----/ACAC	ACACACACAC	634	het	634	29	15	12	4	AC	8	10	NA	NA
intronic	COL24A1	chr1	86487993	4I	GAAGAGAATA	----/ACAG	ACAGAAGAGA	2912	het	2283	109	47	52	10	ACAG	1	2	NA	NA
intronic	CLIP4	chr2	29366876	4I	GTTCAAGGAC	----/ACAG	ACAGTATGGT	3070	hom	215	92	0	84	7	ACAG	1	2	NA	NA
intergenic	TAMM41(dist=67562),SYN2(dist=89948)	chr3	11955914	4I	CAGGTGGGTC	----/ACAG	ACACTCTGCT	335	hom	15	6	0	6	0	ACAG	0	1	NA	NA
downstream	RNF38	chr9	36336372	4I	CATCCCTAAC	----/ACAG	ACAGTGACAT	209	hom	9	5	0	4	2	ACAG	1	2	NA	NA
intergenic	KRT7(dist=15428),KRT81(dist=21560)	chr12	52658137	4I	GGAGAGGCAC	----/ACAG	ACAGACAGAC	685	hom	32	27	0	12	16	ACAG	9	10	NA	NA
intronic	MED6	chr14	71061863	4I	GGCTTCAGCT	----/ACAG	ACAGAGATTG	3070	hom	277	100	0	95	7	ACAG	1	2	NA	NA
UTR3	PURB	chr7	44919812	4I	CCGATCACTA	----/ACAT	TATACCAAGA	3070	hom	309	111	0	107	8	ACAT	0	1	NA	NA
intronic	ORC5	chr7	103828666	4I	ACACACACAC	----/ACAT	ATATATATAT	2097	het	778	63	18	39	10	ACAT	0	1	NA	NA
intronic	TMTC1	chr12	29920791	4I	ACATACACAC	----/ACAT	ATTCATATTC	3070	het	2582	124	53	62	12	ACAT	0	1	NA	NA
intronic	ITGB4	chr17	73751043	4I	ACGTGCACAC	----/ACAT	GCATGCACAC	3070	hom	351	131	0	117	12	ACAT	0	1	NA	NA
intronic	COL18A1	chr21	46915522	4I	GTCCACACAC	----/ACAT	GCACACGTGT	838	hom	38	15	0	14	1	ACAT	0	1	NA	NA
splicing	MRPS34(NM_023936:exon2:c.321+2->AGGT)	chr16	1822798	4I	GGGTGCACGC	----/ACCT	ACCTGCGCCG	592	het	440	21	9	11	2	ACCT	1	2	NA	NA
intronic	MCTP2	chr15	94882734	4I	GTCCTCTTAG	----/ACGT	ACGTGAACTT	115	het	115	12	8	3	0	ACGT	1	2	NA	NA
intergenic	CROCCP2(dist=12352),MST1P2(dist=2316)	chr1	16969753	4I	GGGCATGCAC	----/ACTA	ACTAACACAT	271	het	271	26	16	6	3	ACTA	1	2	NA	NA
UTR3	IFT57	chr3	107880149	4I	GTTTACATAC	----/ACTA	ACTTTCTCCT	931	het	7	18	1	16	1	ACTA	0	1	NA	NA
intronic	PDCD2	chr6	170892920	4I	AACTGAAAAT	----/ACTC	AACAACAACA	317	het	38	9	1	6	2	ACTC	0	1	NA	NA
intronic	CSMD1	chr8	3165713	4I	AATACATAAA	----/ACTC	ACTCACACTG	346	het	346	16	8	7	2	ACTC	1	2	NA	NA
splicing	ITPR2(NM_002223:exon14:c.1409+2->GAGT)	chr12	26834805	4I	TTAAAGAGTT	----/ACTC	ACCTCCTTTC	1766	het	1766	81	41	32	10	ACTC	0	1	NA	NA
intergenic	PPCS(dist=31607),CCDC30(dist=42867)	chr1	42957693	4I	CAGGAAAAAA	----/ACTG	ACTAACTTCC	3070	het	2344	133	49	62	18	ACTG	0	1	NA	NA
ncRNA_intronic	LOC283104	chr11	9806915	4I	CACTTAAACT	----/ACTG	ACTGACTGGA	2238	hom	85	40	0	37	3	ACTG	2	3	NA	NA
intronic	RHBDL3	chr17	30611554	4I	TCTCCCAGAC	----/ACTG	ACTGAGCCTC	1333	het	1080	50	22	24	5	ACTG	1	2	NA	NA
UTR3	TRNAU1AP	chr1	28904896	4I	ATGTGTTGGG	----/ACTT	ACTTACTGCT	3070	het	3070	312	164	122	26	ACTT	1	2	NA	NA
ncRNA_UTR3	FAM13A	chr4	89647521	4I	ATTTTATATA	----/ACTT	ACTTACTTGG	1243	het	1135	52	23	23	5	ACTT	2	3	NA	NA
ncRNA_intronic	HSD17B7P2	chr10	38658283	4I	AGGTTTTTGA	----/ACTT	ACTTAATGTG	85	hom	5	3	0	2	1	ACTT	1	2	NA	NA
intronic	LRRK1	chr15	101601368	4I	AGTTTCTGCC	----/ACTT	ACTTACAGGA	1394	het	1387	65	28	25	12	ACTT	1	2	NA	NA
UTR3	ELAC2	chr17	12895164	4I	ACTAGATTCA	----/ACTT	ACTTACTTAC	2452	het	1389	104	29	43	32	ACTT	6	7	NA	NA
UTR3	TYW5	chr2	200795493	4I	CACATTAGGG	----/AGAA	AGAATGGAGA	3070	hom	152	75	1	71	4	AGAA	1	2	NA	NA
intronic	TTC35	chr8	109468231	4I	AGGAAATAAT	----/AGAA	AGATACATAA	188	het	187	9	4	4	0	AGAA	0	1	NA	NA
ncRNA_UTR3	PTBP3	chr9	114986022	4I	TATCAAACTC	----/AGAA	AGAGTTATTT	626	het	626	31	16	12	5	AGAA	0	1	NA	NA
intronic	MCM10	chr10	13214879	4I	GTCCCCATTG	----/AGAA	AGAAAGAAAG	531	het	7	19	1	10	7	AGAA	2	3	NA	NA
intergenic	LOC120824(dist=4699),LOC283116(dist=45206)	chr11	49007946	4I	TAAATAAAAG	----/AGAA	AGAAACAAAA	650	hom	29	14	0	11	1	AGAA	1	2	NA	NA
intronic	VPS16	chr20	2844470	4I	GAAGAAAGAG	----/AGAA	AGAAAGAAAG	938	het	938	55	19	18	19	AGAA	4	5	NA	NA
intronic	NRK	chrX	105139357	4I	GAACTGTACC	----/AGAA	AGAAAGAAAG	556	het	556	28	14	11	7	AGAA	8	9	NA	NA
ncRNA_intronic	LOC100125556	chr3	125642893	4I	CTGCCAACTT	----/AGAC	AGCCCCAGAG	3070	hom	344	153	1	135	17	AGAC	0	1	NA	NA
intronic	DHPS	chr19	12787003	4I	CAGTCACAGG	----/AGAC	AGACAGACAC	3070	hom	225	94	0	81	12	AGAC	2	3	NA	NA
intronic	PHKA1	chrX	71847099	4I	GATGACTGAT	----/AGAC	AGATTTCCTC	185	het	185	9	5	4	0	AGAC	0	1	NA	NA
UTR3	PINK1	chr1	20977908	4I	ACATTGGGGA	----/AGAG	AGAGATTTCA	3070	het	1725	122	37	70	14	AG	2	4	NA	NA
UTR5	SPTA1	chr1	158656348	4I	AAAATGTGTC	----/AGAG	AGAGAGAGAG	551	het	130	20	3	10	7	AG	9	11	NA	NA
intronic	STK11IP	chr2	220480247	4I	ATATCAAGTC	----/AGAG	AGGGAGGCAG	272	hom	12	5	0	5	1	AG	1	3	NA	NA
intergenic	IL12A(dist=105646),C3orf80(dist=123971)	chr3	159819452	4I	GGCTGCTGGC	----/AGAG	AGAGAGAGAG	2285	het	2203	108	45	42	20	AG	5	7	NA	NA
intronic	PPEF2	chr4	76797338	4I	TACCCCAGAA	----/AGAG	AGAGAAAGAG	272	hom	12	5	0	5	0	AG	2	4	NA	NA
intronic	C6orf10	chr6	32335559	4I	TTCTTGAGAA	----/AGAG	AGAGAGGAGT	1972	hom	90	35	0	32	6	AG	3	5	NA	NA
intronic	HSD17B8	chr6	33173749	4I	TGGGCTTCAC	----/AGAG	AGAGAGAGAG	905	het	905	62	23	17	21	AG	13	15	NA	NA
intronic	ARCN1	chr11	118468289	4I	TGAAGTTATT	----/AGAG	AGCCTTTTTT	461	hom	20	8	0	8	0	AG	1	3	NA	NA
intergenic	C17orf51(dist=101887),FAM27L(dist=268542)	chr17	21556828	4I	TTTCTTGTCT	----/AGAG	AGAGAGAGAT	3070	het	549	90	14	57	22	AG	4	6	NA	NA
intronic	SPOP	chr17	47688882	4I	GCCAGCAGAT	----/AGAG	AGACGACTTT	3070	hom	204	77	0	71	9	AG	1	3	NA	NA
ncRNA_exonic	LOC339290	chr18	5245412	4I	AGAGAGAGAT	----/AGAG	AGATACCACA	3070	het	3070	196	107	75	18	AG	1	3	NA	NA
intronic	CYP4F2	chr19	16008642	4I	AGAATGGGAA	----/AGAG	AGAGAGAGAG	893	het	373	31	8	16	6	AG	6	8	NA	NA
intronic	ZNF101	chr19	19788540	4I	GCGTGTAGAT	----/AGAG	AGGAGGAGGC	1663	hom	81	32	0	27	7	AG	1	3	NA	NA
ncRNA_exonic	LINC00085	chr19	52197276	4I	ATGGAGACTC	----/AGAG	GGAAAGATGG	3070	het	2082	106	43	59	10	AG	0	2	NA	NA
UTR3	TOR3A	chr1	179064561	4I	GGTCCCACCG	----/AGAT	AGATAGATAG	2327	het	2327	117	50	42	26	AGAT	2	3	NA	NA
UTR3	BTBD9	chr6	38137260	4I	GGCAGCAGAC	----/AGAT	GGACTAATAT	2858	het	2615	111	53	51	14	AGAT	0	1	NA	NA
intronic	TUBA3D	chr2	132238351	4I	GAGGCCTTTC	----/AGCA	AGCAAGCAGC	3070	hom	402	174	0	139	36	AGCA	2	3	NA	NA
intergenic	ANKRD30BL(dist=10111),GPR39(dist=148494)	chr2	133025653	4I	GGAGGGAAGC	----/AGCG	GGGGGAAGAA	587	hom	26	11	0	10	1	AGCG	0	1	NA	NA
UTR3	DNAH10	chr12	124420077	4I	TGGGGTTGTC	----/AGGA	AGAGTGATCG	1798	het	1627	75	33	32	9	AGGA	0	1	NA	NA
intronic	PDIA6	chr2	10933347	4I	GACGGAAGGT	----/AGGC	AGGCGGTCCT	2140	het	2140	219	128	43	45	AGGC	1	2	NA	NA
intronic	MXD1	chr2	70164581	4I	ACCCCAGAGC	----/AGGG	AGGGGTTCAG	1342	hom	61	22	0	22	0	AGGG	1	2	NA	NA
UTR3	COL5A1	chr9	137735018	4I	TTTTTTTAAT	----/AGGG	AGGGAAAAAA	497	het	29	14	1	9	3	AGGG	1	2	NA	NA
intronic	USP20	chr9	132612225	4I	GCCTCCTCTC	----/AGGT	GGGTCCCTTC	3070	het	1983	108	41	54	13	AGGT	0	1	NA	NA
intergenic	DDX11(dist=1303),FAM60A(dist=174492)	chr12	31259028	4I	CAGGCAGGTC	----/AGGT	AGGTAGGATG	197	het	43	6	1	4	1	AGGT	1	2	NA	NA
intronic	EIF5B	chr2	100006062	4I	AAAGTGTATG	----/AGTA	AGTAAGTCAC	191	het	148	8	3	4	1	AGTA	1	2	NA	NA
UTR3	ACSL3	chr2	223807631	4I	TGTGATACAT	----/AGTA	AGTCTCTTCA	1828	het	1828	97	56	34	6	AGTA	0	1	NA	NA
UTR3	UBL3	chr13	30340021	4I	GTTGACACTT	----/AGTA	AGTACAGAAT	1909	hom	87	32	0	31	2	AGTA	1	2	NA	NA
UTR3	AKTIP	chr16	53525732	4I	ATAAAAATAC	----/AGTA	AGTAAGTAAT	1313	het	1313	91	51	26	17	AGTA	2	3	NA	NA
intronic	COX4NB	chr16	85814900	4I	TCAAAGAAAT	----/AGTC	AGGCTACCAC	3070	hom	274	102	0	95	5	AGTC	0	1	NA	NA
intronic	CDC27	chr17	45213782	4I	TGCTATAATA	----/AGTC	ACCCCAAAGA	147	hom	7	3	0	3	0	AGTC	0	1	NA	NA
ncRNA_exonic	ZNF271	chr18	32886529	4I	CAAACATTTT	----/AGTC	AGAGTTCTGA	3070	hom	268	98	0	93	8	AGTC	0	1	NA	NA
intronic	STAG3	chr7	99775684	4I	AGGCTCTGAC	----/AGTG	AGGTTTCTCC	1314	het	1314	56	28	24	4	AGTG	0	1	NA	NA
intronic	C17orf67	chr17	54869992	4I	TAATGGTGAT	----/AGTG	GTGGTGGTGG	451	het	81	15	2	8	4	AGTG	0	1	NA	NA
intronic	GRIP2	chr3	14555759	4I	AGTTTCTCTC	----/AGTT	AGAGAGTGGC	900	het	900	46	26	17	3	AGTT	0	1	NA	NA
UTR3	ABI3BP	chr3	100468408	4I	TGAATTAAAC	----/AGTT	AGTTACAAAG	3070	hom	201	77	0	70	8	AGTT	1	2	NA	NA
ncRNA_intronic	GUSBP1	chr5	21460039	4I	CTCAGGTGAC	----/AGTT	AGTTATGAGA	6	het	6	6	5	1	0	AGTT	1	2	NA	NA
intronic	ATP6V1B2	chr8	20069274	4I	TGTAAGTAGA	----/AGTT	ATTTTTGTTT	1541	het	602	51	13	27	10	AGTT	0	1	NA	NA
intronic	PLCB1	chr20	8862158	4I	TGATATTTTA	----/AGTT	AGTTAATGTA	137	het	46	5	1	3	1	AGTT	1	2	NA	NA
intronic	ADAM17	chr2	9650351	4I	AAATAGAGCC	----/ATAA	TTATAATCAG	1834	het	1834	103	54	34	13	ATAA	0	1	NA	NA
intronic	SNX4	chr3	125179733	4I	CACACATTGC	----/ATAA	ATAGAGTTAC	909	het	909	45	23	17	3	ATAA	0	1	NA	NA
UTR3	LMLN	chr3	197769961	4I	TTTTAGGAAG	----/ATAA	ATAAATAAAT	182	het	182	15	6	4	5	ATAA	2	3	NA	NA
intronic	ZFP2	chr5	178334623	4I	ATTCAAAGAG	----/ATAA	ATAAATAAAT	881	hom	41	21	0	15	7	ATAA	5	6	NA	NA
intronic	UBR1	chr15	43268788	4I	TAAAAAACAG	----/ATAA	ATAATCATTC	650	hom	29	12	0	11	2	ATAA	1	2	NA	NA
intergenic	PCMTD2(dist=12972),LINC00266-1(dist=1187)	chr20	62920551	4I	CCACCATTAT	----/ATAA	ATATTTTGGT	37	het	37	17	14	2	1	ATAA	0	1	NA	NA
intergenic	FOXF2(dist=117619),FOXC1(dist=97230)	chr6	1513451	4I	ACATTCTAAA	----/ATAC	ATACATATAT	1042	het	923	41	19	19	3	ATAC	1	2	NA	NA
intronic	FAM172A	chr5	93388778	4I	TGCATATACT	----/ATAG	ATAGATAGAT	440	hom	20	8	0	8	0	ATAG	10	11	NA	NA
intergenic	CETP(dist=29490),NLRC5(dist=3740)	chr16	57047246	4I	AAAACCTCTC	----/ATAG	ATAGATTTTA	2686	hom	125	49	0	44	6	ATAG	1	2	NA	NA
intronic	PIK3R6	chr17	8731191	4I	AACAAAACAA	----/ATAG	ATAGCAGCAA	194	het	96	7	2	4	1	ATAG	1	2	NA	NA
intronic	VPS13C	chr15	62243091	4I	TATAAGGGTA	----/ATAT	ATATAACTTC	520	het	520	24	13	10	2	AT	2	4	NA	NA
UTR3	SLC39A10	chr2	196602090	4I	TTTGGTATAT	----/ATCA	ATCAATCAAT	2649	het	2088	115	43	47	26	ATCA	5	6	NA	NA
intronic	PDZD2	chr5	31908749	4I	GTTACGTGAT	----/ATCA	ATCAAAGACA	3070	hom	244	91	0	84	10	ATCA	1	2	NA	NA
ncRNA_exonic	RNF138P1	chr5	54825595	4I	GTTAGATTAT	----/ATCA	ATCACATCGT	767	het	536	31	11	14	7	ATCA	1	2	NA	NA
UTR3	ATP2A2	chr12	110784908	4I	TTCTGTTTAC	----/ATCA	ATCAGTTTTA	1878	het	1878	76	40	34	3	ATCA	1	2	NA	NA
UTR3	AKAP13	chr15	86290603	4I	CTTGGTTTCT	----/ATCA	ATCACATGAG	3070	het	3070	164	68	83	15	ATCA	1	2	NA	NA
UTR3	C20orf112	chr20	31034032	4I	GGAAGTGCCT	----/ATCA	ATCAATCAAT	3070	het	2841	164	58	58	43	ATCA	4	5	NA	NA
intergenic	PDIA6(dist=79623),KCNF1(dist=19480)	chr2	11032583	4I	CCATCAATTT	----/ATCC	ATCCATCCAT	147	hom	7	3	0	3	0	ATCC	6	7	NA	NA
intronic	DYSF	chr2	71708826	4I	GTCTTCATCT	----/ATCC	ATCCATCCAT	519	hom	23	13	0	9	7	ATCC	8	9	NA	NA
UTR3	CDHR3	chr7	105674861	4I	GACAGACTGG	----/ATCC	ATCCAGCAAA	3070	het	3070	261	161	76	25	ATCC	1	2	NA	NA
UTR3	KMO	chr1	241756058	4I	TCTATCTATC	----/ATCT	ATCTATCTAT	533	het	26	33	1	10	21	ATCT	11	12	NA	NA
intronic	ARHGEF10	chr8	1806042	4I	ACATAGATCG	----/ATCT	ATCGATCTAT	194	het	193	17	4	4	9	ATCT	0	1	NA	NA
intronic	PKHD1L1	chr8	110484246	4I	GAGGTGCTTG	----/ATCT	ATCTACAAAG	112	het	112	12	9	3	0	ATCT	1	2	NA	NA
intergenic	ARHGAP20(dist=392989),C11orf53(dist=150267)	chr11	110976440	4I	GCCCCTGTGA	----/ATCT	ATCTGCTTCT	431	het	136	12	3	8	1	ATCT	1	2	NA	NA
intronic	HYDIN	chr16	70906348	4I	CCCATCCATC	----/ATCT	ATCTATCCAT	482	hom	23	13	0	9	2	ATCT	1	2	NA	NA
intronic	MYH10	chr17	8387439	4I	GAACAAATGG	----/ATGA	ATAAGTAACA	776	hom	35	14	0	13	2	ATGA	0	1	NA	NA
intronic	KIR3DL1	chr19	55328267	4I	GAGGGGAGAT	----/ATGG	ATGGGCCTGG	147	hom	7	3	0	3	0	ATGG	1	2	NA	NA
intronic	ADAM2	chr8	39607106	4I	GTGTGTGTGC	----/ATGT	GTGTGTGTGT	638	het	638	42	24	14	5	ATGT	0	1	NA	NA
UTR3	TRNT1	chr3	3190489	4I	TATTGAGCCT	----/ATTA	ATTAATTAAT	1202	het	1202	81	37	23	20	ATTA	3	4	NA	NA
intronic	ULK4	chr3	41841812	4I	TTAAAATAAT	----/ATTA	ATTAGTGTGA	767	het	536	31	11	14	4	ATTA	1	2	NA	NA
intronic	CCNB1	chr5	68470600	4I	ATATGGTGTC	----/ATTA	ATTAAGATTT	497	het	29	10	1	9	0	ATTA	1	2	NA	NA
intronic	EYS	chr6	65611953	4I	TGCTCACTTT	----/ATTA	CTTGTTGAAT	587	hom	26	11	0	10	1	ATTA	0	1	NA	NA
intergenic	LOC642929(dist=255402),FAM75A6(dist=223616)	chr9	43400886	4I	CCACCCTGCC	----/ATTA	ATGTCGGTCT	1682	het	1682	160	103	34	22	ATTA	0	1	NA	NA
UTR3	GAB2	chr11	77928186	4I	TTCCCTGATC	----/ATTA	CCCCACTCCT	782	het	275	24	6	14	4	ATTA	0	1	NA	NA
intergenic	ZSCAN5A(dist=16834),ZNF542(dist=122975)	chr19	56756493	4I	AGATTTGAAC	----/ATTA	ATTACAGTAA	147	hom	7	4	0	3	1	ATTA	1	2	NA	NA
intronic	ESF1	chr20	13763897	4I	TTTAAAACAC	----/ATTA	ATTCACAATA	2035	hom	93	36	0	33	2	ATTA	0	1	NA	NA
intronic	CDA	chr1	20931602	4I	TACACATATT	----/ATTC	ATTCATTCAT	2054	het	1612	114	33	38	42	ATTC	4	5	NA	NA
intronic	NBPF3	chr1	21776414	4I	TAGTTCTTTC	----/ATTG	ATTGATTGAT	787	het	786	39	16	15	7	ATTG	5	6	NA	NA
intergenic	RGPD3(dist=11649),ST6GAL2(dist=321606)	chr2	107096450	4I	TTGGTAATTA	----/ATTG	ATTATTTGTT	626	hom	29	13	0	11	2	ATTG	0	1	NA	NA
intronic	C3orf19	chr3	14706746	4I	GTAAGGAGAT	----/ATTG	ATTGATTGAT	139	het	139	18	6	5	6	ATTG	6	7	NA	NA
intergenic	LOC401321(dist=63166),KBTBD2(dist=42076)	chr7	32865702	4I	CTGTGAAATA	----/ATTG	ATTTACACTT	374	het	87	11	2	7	2	ATTG	0	1	NA	NA
UTR3	ENAH	chr1	225680556	4I	TATGACAGTC	----/ATTT	ATTTATCCTT	3070	hom	373	146	0	129	19	ATTT	1	2	NA	NA
intronic	MARCO	chr2	119739128	4I	AGGTATTTCC	----/ATTT	TTTTTTTTTT	789	het	789	45	21	15	10	ATTT	0	1	NA	NA
intergenic	CWH43(dist=203981),NONE(dist=NONE)	chr4	49268076	4I	GAAACTAGGA	----/ATTT	GTTTTGCCCA	8	het	8	7	4	1	0	ATTT	0	1	NA	NA
intergenic	SEMA3D(dist=1093335),GRM3(dist=428648)	chr7	85844582	4I	ACATACTTAA	----/ATTT	ATTTATTTAT	272	hom	12	5	0	5	1	ATTT	3	4	NA	NA
intronic	GABPA	chr21	27141274	4I	AAGAAGTCTC	----/ATTT	ATTTTTTCTG	249	het	196	11	4	5	2	ATTT	1	2	NA	NA
intronic	ZNF454	chr5	178368466	4I	GATTTGATCC	----/CAAA	CAGAGAGGGA	919	het	919	41	20	17	4	CAAA	0	1	NA	NA
ncRNA_exonic	HCG18	chr6	30259305	4I	CTGAGGAACT	----/CAAA	TATACCAACC	1148	het	1148	68	43	22	3	CAAA	0	1	NA	NA
UTR3	IER5L	chr9	131938358	4I	ACCCCTTACC	----/CAAA	CAGTGTCCGA	713	hom	32	14	0	12	1	CAAA	0	1	NA	NA
intergenic	LOC390705(dist=169334),TP53TG3C(dist=214838)	chr16	32470636	4I	CTCACTGAGT	----/CAAA	CAGTTTAAAA	90	het	90	23	16	3	4	CAAA	0	1	NA	NA
UTR3	MXRA7	chr17	74673373	4I	GACTCCATCT	----/CAAA	CAAACAAACA	3070	hom	348	141	0	120	46	CAAA	3	4	NA	NA
intronic	PTGIS	chr20	48164143	4I	GGGCTGCCTC	----/CAAA	CAAACAAACA	147	hom	7	3	0	3	1	CAAA	8	9	NA	NA
ncRNA_intronic	ANKRD30BL	chr2	133012112	4I	GGGACTTCAT	----/CAAC	GCAAGCTTAT	335	hom	15	6	0	6	0	CAAC	0	1	NA	NA
intronic	C14orf149	chr14	59942954	4I	AAAAAAAGAT	----/CAAC	CACATGCAAA	3043	hom	140	60	0	49	8	CAAC	0	1	NA	NA
intronic	POM121C	chr7	75071248	4I	CATCTCACAC	----/CAAG	CAAGAGTCAG	451	het	451	27	16	9	3	CAAG	1	2	NA	NA
ncRNA_exonic	HSP90AB3P	chr4	88813271	4I	AGGCATTGGC	----/CAAT	ATGACCAAAG	3070	hom	944	355	0	321	41	CAAT	0	1	NA	NA
UTR3	ARNT	chr1	150783935	4I	CATGTGTGCG	----/CACA	CACACACACA	3060	hom	150	102	0	52	53	CA	10	12	NA	NA
intergenic	OR10K2(dist=35387),OR10K1(dist=9309)	chr1	158426043	4I	GCTGGTTTTC	----/CACA	CACACACACA	1188	hom	58	33	0	20	14	CA	9	11	NA	NA
intronic	SNTG2	chr2	1133189	4I	TGGACACATG	----/CACA	CACACACACA	2093	het	2093	152	82	40	33	CA	7	9	NA	NA
UTR3	VSNL1	chr2	17836723	4I	TGCAGCTATT	----/CACA	CACACACACA	1073	het	4	53	1	20	34	CA	23	25	NA	NA
UTR3	NCK2	chr2	106510456	4I	CACACACGTG	----/CACA	CACACACACA	598	het	23	21	1	11	8	CA	10	12	NA	NA
intronic	HSPBAP1	chr3	122478033	4I	ATGTGCGTTC	----/CACA	CACACACACA	1156	het	1156	78	28	21	30	CA	17	19	NA	NA
intronic	XRN1	chr3	142094817	4I	CGCACACGTG	----/CACA	CACACACACA	768	het	696	43	12	14	18	CA	13	15	NA	NA
UTR3	COL12A1	chr6	75795123	4I	ATTTGGAAGG	----/CACA	CACACACACA	2481	het	2481	122	56	44	25	CA	9	11	NA	NA
intronic	CSMD3	chr8	113254072	4I	CATACACATG	----/CACA	CGCACACACA	947	het	947	82	42	20	19	CA	0	2	NA	NA
intronic	DOCK8	chr9	408909	4I	CGTGCACATG	----/CACA	CACACACACA	398	hom	17	7	0	7	0	CA	5	7	NA	NA
intronic	PHF2	chr9	96426050	4I	CTCTGCATCT	----/CACA	CACACACACC	476	het	350	20	8	9	4	CA	4	6	NA	NA
UTR3	SLC16A9	chr10	61411522	4I	GCATGCATAG	----/CACA	CACACACACA	3036	hom	121	73	0	51	21	CA	12	14	NA	NA
intronic	ACY3	chr11	67412204	4I	CACCCCCCAC	----/CACA	CACACACACA	932	het	844	46	17	18	16	CA	13	15	NA	NA
intronic	GNB3	chr12	6955866	4I	CACACACACC	----/CACA	CACACACCCA	697	het	672	37	14	13	10	CA	3	5	NA	NA
UTR3	STYK1	chr12	10771948	4I	ATTTATTGTG	----/CACA	CACACACACA	2601	hom	82	87	1	45	43	CA	11	13	NA	NA
UTR5	IKZF4	chr12	56415079	4I	CTCTCTCTCT	----/CACA	CACACACACA	1150	hom	11	40	1	20	23	CA	11	13	NA	NA
intronic	NEK3	chr13	52707752	4I	TAATTTAAAT	----/CACA	CACACACACA	1288	hom	20	33	1	21	11	CA	15	17	NA	NA
intronic	ACSBG1	chr15	78472158	4I	CAGAAGAAAT	----/CACA	CACACACACA	506	het	453	30	9	10	8	CA	14	16	NA	NA
intergenic	CERS3(dist=9147),LINS(dist=15356)	chr15	101094072	4I	AACATGTTGT	----/CACA	CACACACACA	629	het	31	44	2	13	28	CA	22	24	NA	NA
intergenic	NONE(dist=NONE),GYG2P1(dist=1053962)	chrY	13463953	4I	GTGTCTTCCC	----/CACA	CCCCCTCCAC	699	het	14	22	1	13	7	CA	0	2	NA	NA
intronic	TSSC1	chr2	3239234	4I	CACACACACA	----/CACC	CCCCCCAATA	147	hom	7	3	0	3	0	CACC	0	1	NA	NA
UTR5	WNT16	chr7	120965465	4I	GATGGAAAGG	----/CACC	CACCCATGCA	3070	het	1252	102	28	70	4	CACC	1	2	NA	NA
intronic	FBLN5	chr14	92347466	4I	TTCTATTCTA	----/CACC	CACACACACA	829	het	73	21	2	15	4	CACC	0	1	NA	NA
intronic	SLC35A1	chr6	88218601	4I	TAGGAACTAC	----/CACT	CAATTTTAGT	371	het	139	10	3	7	0	CACT	0	1	NA	NA
intronic	MAK	chr6	10785012	4I	TTTCTGATAC	----/CAGA	CAGTATGTGA	209	hom	9	4	0	4	0	CAGA	0	1	NA	NA
UTR3	AGPAT6	chr8	41481305	4I	TTGTGGTTCT	----/CAGA	CAGACAGCCT	3070	hom	230	90	0	74	18	CAGA	1	2	NA	NA
intronic	CHORDC1	chr11	89943549	4I	TGATGCTACT	----/CAGA	CAGAGTCTCT	317	het	38	7	1	6	1	CAGA	1	2	NA	NA
downstream	ZNF676	chr19	22361827	4I	TTTTTTTTCC	----/CAGA	CAGTCTCTCT	590	het	492	26	10	11	6	CAGA	0	1	NA	NA
intergenic	OR11H1(dist=420927),CCT8L2(dist=200917)	chr22	16870731	4I	TAATGCCTGT	----/CAGA	CAGACAAGGA	379	het	379	50	39	9	2	CAGA	1	2	NA	NA
upstream	NAV1	chr1	201617388	4I	ACGGGACTGA	----/CAGG	CAGGCAGGCA	1941	het	885	69	19	35	19	CAGG	3	4	NA	NA
UTR3	ST5	chr11	8715263	4I	GCGGGGACCT	----/CAGG	CAGGCAGGCA	3026	het	3026	143	65	55	25	CAGG	4	5	NA	NA
intergenic	TTTY23(dist=282387),NONE(dist=NONE)	chrY	10031958	4I	GGCCCTGTCA	----/CAGG	CAGGCCGGCA	1293	hom	63	32	0	22	13	CAGG	1	2	NA	NA
intronic	C5orf34	chr5	43496229	4I	CAGGACAGCA	----/CAGT	CAGCCTGAGA	3070	hom	303	121	0	105	16	CAGT	0	1	NA	NA
intronic	CCDC91	chr12	28605371	4I	AATTATTATG	----/CAGT	CAGTCTTTCA	614	het	75	13	2	11	0	CAGT	1	2	NA	NA
intergenic	IL1B(dist=16595),IL37(dist=59597)	chr2	113610951	4I	TCCATCCATT	----/CATC	CATCCATCCA	2020	het	1171	82	24	36	24	CATC	10	11	NA	NA
intronic	SH3TC1	chr4	8235486	4I	ATCCATCCAT	----/CATC	CATCCATCCA	77	het	32	5	1	2	2	CATC	3	4	NA	NA
intronic	LRRK2	chr12	40757115	4I	AGTGTTTTTA	----/CATG	CATTAAGAAC	839	hom	38	14	0	14	2	CATG	0	1	NA	NA
intronic	FAM65B	chr6	24828567	4I	GATAGATGAC	----/CATT	CATTCATTCA	717	het	717	62	19	14	29	CATT	5	6	NA	NA
intergenic	TRPC3(dist=124013),KIAA1109(dist=94836)	chr4	122996922	4I	TGGCATTTGG	----/CCAC	CCTGGCTTTA	144	het	62	7	2	4	2	CCAC	0	1	NA	NA
intergenic	LOC645166(dist=114420),LOC388692(dist=212002)	chr1	149067474	4I	GCCATGTACT	----/CCAG	CCTTGTGACC	52	het	52	76	67	5	4	CCAG	0	1	NA	NA
UTR3	SNX19	chr11	130746131	4I	AGTATCTTTT	----/CCAG	CTACCTGTGG	2640	het	2264	100	46	47	12	CCAG	0	1	NA	NA
ncRNA_intronic	ANKRD20A8P	chr2	95474210	4I	AATATGAAAA	----/CCAT	CCATACCCAG	55	het	55	10	8	2	0	CCAT	1	2	NA	NA
intronic	JARID2	chr6	15511430	4I	AGAGCCTCTC	----/CCAT	GTGTGCTCGG	1042	het	938	41	19	19	6	CCAT	0	1	NA	NA
intronic	EGR3	chr8	22550190	4I	ACCCATCCAC	----/CCAT	CCATCCATCC	303	het	294	16	6	6	4	CCAT	10	11	NA	NA
intronic	NOS1	chr12	117681354	4I	ATCTATCCAA	----/CCAT	CCATCCATCC	2067	hom	88	56	0	34	25	CCAT	10	11	NA	NA
intronic	ITGAD	chr16	31425568	4I	TATTATCTAG	----/CCAT	CCATCCATCC	197	het	43	6	1	4	1	CCAT	10	11	NA	NA
ncRNA_exonic	LOC100128076	chr9	94896221	4I	GCTACACCCG	----/CCCA	CCCACAGGAG	1248	het	1248	56	30	23	4	CCCA	1	2	NA	NA
downstream	BCR	chr22	23660365	4I	GGTGGCCAAG	----/CCCA	CCCAGGCTGC	131	het	131	6	3	3	0	CCCA	1	2	NA	NA
intronic	ANO2	chr12	5693306	4I	CACCCCCCCC	----/CCCG	CCGCCGCAAG	232	het	232	16	6	5	5	CCCG	0	1	NA	NA
intronic	SAMD11	chr1	866512	4I	GCCGTGACTC	----/CCCT	CCCTCCCTCC	1242	hom	58	34	0	21	14	CCCT	3	4	NA	NA
intergenic	NONE(dist=NONE),NONE(dist=NONE)	chrM	310	4I	AAACCCCCCC	----/CCCT	TCCCCCGCTT	770	hom	35	19	0	13	10	CCCT	0	1	NA	NA
intergenic	LOC645166(dist=260216),LOC388692(dist=66206)	chr1	149213270	4I	GACTTGCTTC	----/CCTT	GTTTGTACAA	783	het	783	46	25	15	4	CCTT	0	1	NA	NA
ncRNA_intronic	ANKRD20A8P	chr2	95475167	4I	CAGCCCTATC	----/CCTT	TCTATTCCTC	23	het	3	6	0	1	5	CCTT	0	1	NA	NA
UTR3	TMEM213	chr7	138488019	4I	GGCCCCTGGG	----/CCTT	CTGTGCCCAG	3070	het	2917	160	61	91	15	CCTT	0	1	NA	NA
intronic	CDH11	chr16	65027100	4I	AGCCAACCAA	----/CCTT	CCTTCCTTCC	147	hom	7	6	0	3	3	CCTT	9	10	NA	NA
intronic	TBC1D26	chr17	15641926	4I	CAGAAGGAAA	----/CCTT	CCTTCCTTCC	11	het	11	165	119	7	36	CCTT	4	5	NA	NA
intergenic	MAGEF1(dist=73994),VPS8(dist=26101)	chr3	184503830	4I	CGCGCGCGCG	----/CGCA	CACACACACA	147	hom	7	3	0	3	0	CGCA	0	1	NA	NA
intergenic	LOC100500938(dist=67970),LUZP2(dist=1568574)	chr11	22949942	4I	CATGAGCGCG	----/CGCA	CACACACACA	147	hom	7	3	0	3	0	CGCA	0	1	NA	NA
intronic	TMEM164	chrX	109310383	4I	CATGTGTGCG	----/CGCA	CACACACACA	147	hom	7	3	0	3	0	CGCA	0	1	NA	NA
intergenic	ANKRD30BL(dist=4910),GPR39(dist=153695)	chr2	133020452	4I	GATAAAAATT	----/CGCC	TCCCAGAGGC	3070	het	3070	268	111	92	40	CGCC	0	1	NA	NA
intronic	SAMD14	chr17	48202126	4I	CACGCGTGCA	----/CGCG	CGCGCGCGCG	345	het	345	25	8	7	10	CG	5	7	NA	NA
intergenic	LOC390705(dist=658342),LINC00273(dist=4008)	chr16	33957044	4I	TTTTTACCCC	----/CGCT	GCTTCCTTCC	14	het	14	4	2	1	1	CGCT	0	1	NA	NA
downstream	LRRC4B	chr19	51020046	4I	TAAGACCACC	----/CGGA	CGGAGGTGCC	122	het	122	11	6	3	3	CGGA	1	2	NA	NA
UTR3	WDR7	chr18	54694562	4I	TCCAGTGGCA	----/CGGC	CGGCCGGGTC	2564	het	2564	129	65	46	22	CGGC	1	2	NA	NA
UTR3	ABCD1	chrX	153009999	4I	CCGGGGCACA	----/CGGG	CGGGCCTCTG	127	het	127	64	43	5	19	CGGG	1	2	NA	NA
intergenic	ANKRD30BL(dist=7742),GPR39(dist=150863)	chr2	133023284	4I	CTGACGGTGA	----/CGGT	TGGTCACAGT	782	het	12	16	1	14	1	CGGT	0	1	NA	NA
intronic	MYOF	chr10	95089304	4I	AAATCCATAC	----/CTAA	CTGAGTGATA	1488	het	1485	62	30	27	6	CTAA	0	1	NA	NA
intronic	POLG	chr15	89864317	4I	TGTCAATATG	----/CTAC	CTGAGGGGCT	1099	het	987	51	20	20	13	CTAC	0	1	NA	NA
ncRNA_intronic	POLR2J4	chr7	44048183	4I	GCTCTGAACT	----/CTAG	CTAGACTTGA	1403	het	1403	213	154	32	27	CTAG	1	2	NA	NA
ncRNA_exonic	LOC100132832	chr7	76681276	4I	CATGTCAAGT	----/CTAG	CTAGAGTTCA	3070	het	3070	309	217	82	12	CTAG	1	2	NA	NA
UTR3	MCL1	chr1	150548888	4I	AAAGAAAAAC	----/CTAT	CTAAGGAATA	3070	hom	152	55	0	53	5	CTAT	0	1	NA	NA
intronic	GLYATL3	chr6	49483579	4I	GCTTACAACA	----/CTAT	CTGTTTCACC	178	het	178	11	7	4	0	CTAT	0	1	NA	NA
intergenic	TSPYL5(dist=92000),MTDH(dist=274231)	chr8	98382176	4I	ACAATGCCTC	----/CTAT	CTCCCCCAAC	505	het	505	30	18	10	2	CTAT	0	1	NA	NA
UTR3	ONECUT2	chr18	55156906	4I	AGTCCGAAGA	----/CTAT	CTAGCAATCG	3070	hom	373	152	1	146	9	CTAT	0	1	NA	NA
ncRNA_exonic	C1orf126	chr1	15440186	4I	GAGACAGGGT	----/CTCA	CTCTGTCAGG	3070	hom	203	94	1	82	13	CTCA	0	1	NA	NA
intronic	COG5	chr7	106898896	4I	CTCTCTCTCT	----/CTCA	CACACACACA	1025	het	1025	80	46	23	12	CTCA	0	1	NA	NA
UTR3	FAM129B	chr9	130268416	4I	ACTCAGCCAT	----/CTCA	CTCACTCACT	3070	hom	149	64	0	55	12	CTCA	3	4	NA	NA
intronic	WDR4	chr21	44269242	4I	CGGCGCGCAC	----/CTCA	CTCACACAGC	879	het	227	26	6	16	5	CTCA	1	2	NA	NA
intronic	OBSCN	chr1	228504702	4I	GGTGGGCGAG	----/CTCC	CTTTTCCCTC	429	het	290	16	6	8	4	CTCC	0	1	NA	NA
intronic	PDCD6IP	chr3	33907836	4I	CTGTTTTCTT	----/CTCC	CTATCAGGTA	1099	het	987	42	20	20	5	CTCC	0	1	NA	NA
ncRNA_exonic	HAR1A	chr20	61732918	4I	TTCTCTCTCT	----/CTCC	CTCTCTCTCT	914	het	131	24	4	17	8	CTCC	0	1	NA	NA
UTR5	CELF4	chr18	35145661	4I	GCTCCTCTCT	----/CTCG	CTCGCTCGCT	3070	hom	311	122	0	110	13	CTCG	3	4	NA	NA
ncRNA_intronic	HEATR8-TTC4	chr1	55117461	4I	ATTAAACTTA	----/CTCT	CTCTCTCTCT	1692	het	75	37	3	29	5	CT	12	14	NA	NA
intronic	PLXNA2	chr1	208276400	4I	AGGACAATTC	----/CTCT	CTCTCTCTGC	2602	hom	119	45	0	42	8	CT	4	6	NA	NA
intronic	UROC1	chr3	126211480	4I	GCCTGAGCGC	----/CTCT	CTAACAAGGT	1746	het	903	57	19	31	8	CT	1	3	NA	NA
intronic	FAM126A	chr7	23000784	4I	CTATGAATGG	----/CTCT	CTCTCAATTT	698	hom	21	13	0	12	1	CT	2	4	NA	NA
ncRNA_UTR3	DLX6	chr7	96639506	4I	TTCTCTCTCC	----/CTCT	CTCTCTCTCT	3070	het	3070	330	87	150	97	CT	7	9	NA	NA
intronic	STMN2	chr8	80576924	4I	CCATATTTTC	----/CTCT	CTTCTGAAAT	125	het	125	8	5	3	0	CT	1	3	NA	NA
upstream	PPP6C	chr9	127952431	4I	CTTTTAAGCA	----/CTCT	CTCTCCAGAA	157	hom	9	5	0	3	2	CT	2	4	NA	NA
intronic	SMAD9	chr13	37453294	4I	CCTCCCTCTC	----/CTCT	CTCTCTTCTC	902	hom	41	16	0	15	2	CT	3	5	NA	NA
intronic	HUWE1	chrX	53565684	4I	CACACACACA	----/CTCT	CACTCTCTCT	503	het	503	55	21	10	24	CT	0	2	NA	NA
UTR5	PSTPIP1	chr15	77287491	4I	AGGCCTCGGG	----/CTGC	CTGCCTGCCT	1903	het	1903	95	39	34	26	CTGC	5	6	NA	NA
UTR3	RRP1B	chr21	45114109	4I	AGCCGAGTCA	----/CTGC	CTGCCTGACC	3070	het	2564	133	53	65	12	CTGC	1	2	NA	NA
downstream	VPS8	chr3	184770403	4I	TGCAGGTCTC	----/CTGG	CTGGCTGGCT	1666	het	1489	79	30	30	20	CTGG	3	4	NA	NA
intergenic	TTTY23(dist=278638),NONE(dist=NONE)	chrY	10028209	4I	CACCAGGCCT	----/CTGG	CTGGTGAATT	1901	het	1901	91	40	35	23	CTGG	1	2	NA	NA
ncRNA_exonic	LOC401010	chr2	132202150	4I	CTCCTCAGAG	----/CTGT	CTGAGTCACT	3070	het	3070	227	148	65	15	CTGT	0	1	NA	NA
UTR3	WHSC2	chr4	1984515	4I	TACCCAAAGA	----/CTGT	CTGTCTTAAA	1222	het	925	44	19	22	6	CTGT	1	2	NA	NA
intronic	LTBP4	chr19	41130145	4I	CTCTGTCCCA	----/CTGT	CTGTCTGTCT	897	het	9	23	1	16	6	CTGT	2	3	NA	NA
intergenic	MIR4262(dist=188513),TRIB2(dist=691373)	chr2	12165625	4I	ATTTTTCTCC	----/CTTA	CTTTTCTTGG	1531	hom	70	28	0	25	4	CTTA	0	1	NA	NA
intergenic	C21orf15(dist=84215),ANKRD20A11P(dist=11196)	chr21	15304900	4I	TTGGTATTCT	----/CTTA	CTTATACAAC	292	het	292	17	9	6	2	CTTA	1	2	NA	NA
intronic	WDFY1	chr2	224749579	4I	TTTTCTTCTT	----/CTTC	TTTTTTTTTT	362	het	221	13	5	9	5	CTTC	0	1	NA	NA
intronic	STK31	chr7	23761071	4I	TTGTTATCTT	----/CTTC	CCATTTTTTC	767	het	767	57	40	16	5	CTTC	0	1	NA	NA
intronic	MAP2K3	chr17	21216759	4I	GGGGGCTGGG	----/CTTC	CTTCCTCCCT	2258	het	2015	95	41	41	20	CTTC	1	2	NA	NA
UTR3	KLF3	chr4	38702997	4I	CCAAAAAGAA	----/CTTG	CTTGCAGCAT	1182	het	721	43	15	21	8	CTTG	1	2	NA	NA
intronic	KNDC1	chr10	134997525	4I	CGTGCATCCT	----/CTTG	CATGCACATA	2539	hom	117	47	0	41	7	CTTG	0	1	NA	NA
intronic	CAPN11	chr6	44145213	4I	GACCTCACTC	----/CTTT	CTTTCTTTCT	528	hom	31	30	0	11	20	CTTT	5	6	NA	NA
UTR3	AKAP11	chr13	42893845	4I	GATTTTTGGC	----/CTTT	CTTTCCTGTT	272	hom	12	7	0	5	4	CTTT	1	2	NA	NA
intronic	TEC	chr4	48165836	4I	GGAGGTTATT	----/GAAA	GAAAGAAAGA	637	het	637	30	14	12	5	GAAA	3	4	NA	NA
intronic	DHFR	chr5	79933654	4I	CAAGGAAGCT	----/GAAA	GAAAGTAGAA	697	het	693	30	14	13	3	GAAA	1	2	NA	NA
intronic	PLD2	chr17	4714022	4I	GAGGAAGTGG	----/GAAA	GAAAGGGGAG	3070	hom	172	61	0	60	4	GAAA	1	2	NA	NA
UTR5	TMEM220	chr17	10633641	4I	AAGAAAGAAG	----/GAAA	GAAAGAAAGG	398	hom	17	14	0	7	7	GAAA	2	3	NA	NA
intronic	JARID2	chr6	15501754	4I	CTGGGGTGAT	----/GAAG	GAGGGGGCGG	650	hom	29	13	0	11	2	GAAG	0	1	NA	NA
ncRNA_exonic	WASH3P	chr15	102513431	4I	AGGAGAAGCT	----/GAAG	GACTTTCCTG	17	het	17	2	1	1	0	GAAG	0	1	NA	NA
intronic	ITGB3	chr17	45367815	4I	AGCCTTCTGA	----/GAAG	GAAGGAAGGA	1197	hom	7	38	1	21	15	GAAG	6	7	NA	NA
ncRNA_intronic	USP32P1	chr17	16704480	4I	GTTAGAAACA	----/GAAT	ATCAACAGAA	394	het	394	92	73	11	8	GAAT	0	1	NA	NA
intronic	KIF17	chr1	21011623	4I	CTGCAGCCCC	----/GACA	GACAGATCAC	469	het	469	24	10	9	3	GACA	1	2	NA	NA
UTR3	HOXB3	chr17	46626812	4I	CCCTGCCTGG	----/GACA	GACAGTTTGT	3070	hom	378	138	0	128	16	GACA	1	2	NA	NA
intergenic	ZPLD1(dist=1585262),MIR548A3(dist=119529)	chr3	103783947	4I	TAAAAAAAGG	----/GAGA	GAGATTTTGA	587	hom	26	10	0	10	1	GA	2	4	NA	NA
intergenic	CDH10(dist=85842),LOC340107(dist=104462)	chr5	24730927	4I	GTGTGTGTGT	----/GAGA	GAGAGAGAGA	272	hom	12	7	0	5	2	GA	8	10	NA	NA
intronic	DNM1	chr9	131009510	4I	AACTGAGGCT	----/GAGA	GAGAGGAAGG	1462	het	916	50	19	26	8	GA	2	4	NA	NA
intronic	OR8U8	chr11	56508221	4I	CATGCAGTGT	----/GAGA	GAGAGCTACC	272	hom	12	6	0	5	1	GA	2	4	NA	NA
UTR5	TBX3	chr12	115121877	4I	AGAGGGAGGG	----/GAGA	GAGAGAGAGA	1049	hom	4	41	1	19	21	GA	12	14	NA	NA
UTR3	KCNJ12,KCNJ18	chr17	21320419	4I	CATGCAATTG	----/GAGA	AAAAAATTTT	1633	het	790	58	17	29	13	GA	0	2	NA	NA
intergenic	TRIM22(dist=16183),OR56B1(dist=9402)	chr11	5748276	4I	CACGTACTGT	----/GAGC	ACATGGCTGT	299	het	299	13	7	6	0	GAGC	0	1	NA	NA
UTR3	KIAA1751	chr1	1886205	4I	CTAGGCGACA	----/GAGT	GAGACCCTGT	508	het	508	32	17	10	6	GAGT	0	1	NA	NA
ncRNA_UTR3	BMP8A	chr1	39991731	4I	GCACTGTCTG	----/GAGT	GAGTCAGCAC	3070	het	3070	180	74	76	26	GAGT	1	2	NA	NA
intergenic	LOC255130(dist=1854656),NONE(dist=NONE)	chr4	59926121	4I	CAGAGCCCCA	----/GAGT	GAGTGCATGT	272	hom	12	5	0	5	0	GAGT	1	2	NA	NA
intronic	SNX16	chr8	82713931	4I	CTTATAGAAA	----/GAGT	ATTTACATAC	254	het	93	7	2	5	0	GAGT	0	1	NA	NA
ncRNA_exonic	KCNQ1OT1	chr11	2703706	4I	AATGTTTGAC	----/GAGT	GAGTGAGTGA	281	het	194	12	4	6	2	GAGT	8	9	NA	NA
intronic	ACACB	chr12	109660100	4I	ATGGGTGGCC	----/GAGT	GAGTGAGTGA	209	hom	9	7	0	4	5	GAGT	5	6	NA	NA
intronic	ANKMY1	chr2	241448661	4I	TGGATGGATG	----/GATA	GATAAATGGC	2379	het	1909	100	42	45	15	GATA	1	2	NA	NA
intronic	TMEM220	chr17	10619318	4I	ATACTGCCCT	----/GATA	GACACAAAAT	1665	hom	27	30	1	28	4	GATA	0	1	NA	NA
intronic	BPIFA1	chr20	31828337	4I	AGCGTGGAAA	----/GATG	GATGGATGGA	437	hom	20	19	0	8	11	GATG	12	13	NA	NA
UTR3	MCTS1	chrX	119750177	4I	TCATTGTAGA	----/GATT	GATGCATGTA	947	het	527	30	11	17	2	GATT	0	1	NA	NA
intergenic	AKR1C3(dist=14388),AKR1CL1(dist=32389)	chr10	5164266	4I	GAAAGAATCT	----/GCAA	GCATCACTTA	1468	hom	67	25	0	24	1	GCAA	0	1	NA	NA
UTR3	ARL4C	chr2	235402778	4I	TCGTGTCCAA	----/GCAT	TTTCTACAGG	3070	hom	76	67	2	63	2	GCAT	0	1	NA	NA
ncRNA_intronic	PRH1-PRR4	chr12	11230298	4I	AGGTTTGCTA	----/GCAT	GTGTGCTTAC	295	hom	22	13	0	4	11	GCAT	0	1	NA	NA
intergenic	TRPC3(dist=124012),KIAA1109(dist=94837)	chr4	122996921	4I	ATGGCATTTG	----/GCCA	GCCTGGCTTT	18	het	18	7	4	2	1	GCCA	0	1	NA	NA
intergenic	LOC390705(dist=184288),TP53TG3C(dist=199884)	chr16	32485590	4I	GCAAGCAGAG	----/GCCC	GCCCGTGTGG	1833	het	1833	122	64	35	23	GCCC	1	2	NA	NA
intronic	FCGBP	chr19	40405904	4I	CCCAGGCCCA	----/GCCC	ACCCCAGCTC	476	het	476	83	66	12	5	GCCC	0	1	NA	NA
intronic	SRPK3	chrX	153050158	4I	CGTGGGGGCA	----/GCCC	GGACAGCCTT	1979	het	1979	93	45	36	14	GCCC	0	1	NA	NA
ncRNA_intronic	LOC100272228	chrX	149115651	4I	GGAAGGAACT	----/GCTC	ACTCTGGGCA	767	het	767	103	68	17	11	GCTC	0	1	NA	NA
intronic	ADAM11	chr17	42853680	4I	CCTCTCCACA	----/GCTG	GCTGGCATCG	340	het	340	22	13	7	2	GCTG	1	2	NA	NA
intronic	SIGLEC1	chr20	3677096	4I	GAGGCCTTCT	----/GCTG	GCTGGCTGGA	209	hom	9	4	0	4	0	GCTG	2	3	NA	NA
downstream	IKBKE	chr1	206670259	4I	TGCAAGGCAG	----/GGAA	GGCTCTCAGC	1617	het	338	40	8	28	4	GGAA	0	1	NA	NA
intronic	CACNA1B	chr9	140777552	4I	TCTCGCTGAC	----/GGAA	GGATCACAGT	787	het	428	27	9	14	1	GGAA	0	1	NA	NA
intronic	SGK2	chr20	42195555	4I	AGGGAGGGAG	----/GGAC	GGAGGCGGGC	314	het	76	8	2	6	2	GGAC	0	1	NA	NA
upstream	LINC00294	chr11	33097456	4I	AAGCAAAGAT	----/GGCC	GGCCATGTTC	1584	het	1584	73	38	29	6	GGCC	1	2	NA	NA
intronic	FREM2	chr13	39452539	4I	AAACAAGGCT	----/GGCC	GGGCACAGTG	362	het	295	16	6	7	2	GGCC	0	1	NA	NA
UTR3	APOD	chr3	195295703	4I	TTGTCTTTAT	----/GGCG	GGGGGGGGGG	2439	het	1384	97	32	47	15	GGCG	0	1	NA	NA
exonic	OR52D1	chr11	5510541	4I	ATTGTCTATG	----/GGCT	GGCTAACTGT	3070	hom	653	259	1	246	23	GGCT	1	2	frameshift insertion	OR52D1:NM_001005163:exon1:c.605_606insGGCT:p.G202fs,
intronic	TIRAP	chr11	126161027	4I	GAGTGAGGAG	----/GGGA	GGGAGGCCTG	352	het	352	18	9	7	2	GGGA	1	2	NA	NA
UTR3	APOD	chr3	195295709	4I	TTATGGGGGG	----/GGGT	GGGGTAGGGG	1135	het	1135	79	32	24	29	GGGT	0	1	NA	NA
intronic	ADAMTS16	chr5	5186415	4I	ACTTCGTAGG	----/GGGT	GTGTGTGTGT	881	het	720	39	14	20	6	GGGT	0	1	NA	NA
intronic	NEK10	chr3	27387463	4I	TTAAGAATCG	----/GTAA	CTATGGTAAA	335	hom	15	6	0	6	1	GTAA	0	1	NA	NA
UTR3	PDZD2	chr5	32108689	4I	GTATGATTTT	----/GTAA	GTAAGTAAAT	3070	hom	254	103	0	88	20	GTAA	2	3	NA	NA
intronic	ATP4A	chr19	36045636	4I	GTGCATGGCT	----/GTAG	GTATGTCCAT	930	het	930	42	21	17	5	GTAG	0	1	NA	NA
intergenic	DDX11L10(dist=17884),POLR3K(dist=15005)	chr16	81974	4I	TCAGCAGGAG	----/GTCC	GCCCACCTCG	438	het	438	50	38	10	4	GTCC	0	1	NA	NA
downstream	CTAGE11P	chr13	75811829	4I	TCAAGAGCAC	----/GTCT	GTCTGAGGAC	209	hom	9	4	0	4	1	GTCT	1	2	NA	NA
intronic	DNAH17	chr17	76486623	4I	TTATTCCCAG	----/GTCT	GTCTCTCACC	834	het	834	46	28	16	4	GTCT	1	2	NA	NA
intronic	DLL3	chr19	39991494	4I	GGATGTAGCA	----/GTCT	GTGGTTCTGG	2728	hom	125	50	0	44	5	GTCT	0	1	NA	NA
intronic	PADI6	chr1	17699510	4I	GGCTGAGAAG	----/GTGA	GTGTTTGTGC	3070	hom	373	137	0	127	21	GTGA	0	1	NA	NA
intergenic	PITX2(dist=1474340),C4orf32(dist=28934)	chr4	113037619	4I	ATTTGTGTGT	----/GTGA	GTGTGTGCGT	640	het	625	26	13	12	1	GTGA	0	1	NA	NA
UTR3	PIBF1	chr13	73590344	4I	AAATATTTTG	----/GTGA	GTATTTTTCT	776	het	379	23	8	14	2	GTGA	0	1	NA	NA
intronic	TOMM70A	chr3	100092528	4I	ATTCAACTAG	----/GTGC	TCCAGTTAAG	1608	het	1482	68	30	29	9	GTGC	0	1	NA	NA
UTR3	WDR37	chr10	1177632	4I	TGGTGTGTGT	----/GTGC	GTGTGTGTGT	3070	het	3070	192	97	64	31	GTGC	0	1	NA	NA
UTR3	ERP27	chr12	15067512	4I	GTGTGTGTGT	----/GTGC	GCGTGTGTGT	1439	het	1439	70	36	27	29	GTGC	0	1	NA	NA
ncRNA_intronic	LOC284661	chr1	4476305	4I	GTGGATATGC	----/GTGT	GTGTGTGTGT	227	het	227	16	7	5	4	GT	9	11	NA	NA
UTR3	RSPO1	chr1	38078172	4I	GTGGCCTCAG	----/GTGT	GTGTGTGTGT	3070	hom	129	95	1	65	32	GT	11	13	NA	NA
intronic	NTRK1	chr1	156845493	4I	GCAGGGACGA	----/GTGT	GTGTGTGTGT	953	het	158	61	4	18	40	GT	18	20	NA	NA
intronic	NVL	chr1	224468987	4I	CTCTGTGTGC	----/GTGT	GTGTGTGTGT	1137	hom	7	40	1	20	20	GT	14	16	NA	NA
intronic	LTBP1	chr2	33590694	4I	CTTTCATCCC	----/GTGT	GTGTGTGTGT	207	het	207	35	16	5	14	GT	12	14	NA	NA
downstream	PPP1R1C	chr2	182982420	4I	TTAGACATGA	----/GTGT	GTGTGTGTGT	1747	het	374	57	9	31	20	GT	10	12	NA	NA
UTR3	BHLHE40	chr3	5025515	4I	CAGATTCAGG	----/GTGT	GTGTGTGTGT	3070	het	8	108	4	65	41	GT	13	15	NA	NA
intronic	PRKCD	chr3	53213816	4I	GAGCCGTGCC	----/GTGT	GTGTGTGTGT	1463	het	325	44	7	26	12	GT	10	12	NA	NA
UTR3	TIGIT	chr3	114027066	4I	TCAGTGCTGC	----/GTGT	GTGTGTGTGT	3070	hom	148	67	0	54	15	GT	9	11	NA	NA
intronic	PARP12	chr7	139746600	4I	GCTGCTCACA	----/GTGT	GTGTGTGTGT	432	het	432	35	20	9	7	GT	17	19	NA	NA
ncRNA_exonic	EMX2OS	chr10	119248456	4I	GCCATCAGAA	----/GTGT	CTGTGTGTGT	265	het	265	30	18	6	6	GT	0	2	NA	NA
intronic	CD6	chr11	60778651	4I	AAGCTTGGAC	----/GTGT	GTGTGTGTGT	1764	het	12	87	2	31	55	GT	13	15	NA	NA
intronic	EED	chr11	85979637	4I	TACTTCCATC	----/GTGT	GTGTGTGTGT	427	het	427	49	17	9	22	GT	16	18	NA	NA
ncRNA_exonic	LOC100292680	chr12	1611801	4I	CTGAGTGCAC	----/GTGT	GTGTGTGTGT	3070	het	292	196	9	69	135	GT	12	14	NA	NA
intronic	A2ML1	chr12	9021054	4I	GTGTGTGTAC	----/GTGT	GTGTGTGTGT	3070	hom	81	130	3	90	41	GT	9	11	NA	NA
intronic	POLE	chr12	133234742	4I	TAACACGTGC	----/GTGT	GTATGTGTAA	539	het	325	17	7	10	0	GT	1	3	NA	NA
downstream	CDADC1	chr13	49867662	4I	GGGCAGGGAG	----/GTGT	GTGTGTGTGT	138	het	8	5	0	3	2	GT	11	13	NA	NA
intronic	FBN1	chr15	48749041	4I	AAGTGCGTGC	----/GTGT	GTGTGTGTGT	1106	het	142	59	4	23	32	GT	14	16	NA	NA
intronic	KATNB1	chr16	57778631	4I	GGATGTGCGG	----/GTGT	GTGTGTGTGT	278	hom	15	10	0	6	4	GT	9	11	NA	NA
splicing	CTU2(NM_001012762:exon10:c.1097+1->GTGT,NM_001012759:exon10:c.1097+1->GTGT)	chr16	88780636	4I	CTGTGTACAG	----/GTGT	GTGTGGGTGT	1631	het	1631	34	58	30	52	GT	2	4	NA	NA
intronic	CEACAM20	chr19	45024880	4I	GAGTGTGTGC	----/GTGT	GTGTGTGTGT	839	hom	38	19	0	14	5	GT	10	12	NA	NA
UTR3	HSD17B13	chr4	88225033	4I	AATTGTTTTT	----/GTTA	GTGACTTTTA	232	het	232	16	9	5	2	GTTA	0	1	NA	NA
UTR3	FOXD4L3	chr9	70919358	4I	ACGAACTTCT	----/GTTC	GTTCGCTGCA	3070	het	3070	223	134	70	23	GTTC	1	2	NA	NA
intronic	FAM13C	chr10	61083691	4I	CAAGCACACA	----/GTTG	GCATTTCTGA	1121	het	622	38	13	20	6	GTTG	0	1	NA	NA
intronic	CCNT2	chr2	135677472	4I	GTAAGTACTA	----/GTTT	GTTGTCTGTT	2058	het	1963	85	40	37	6	GTTT	0	1	NA	NA
intronic	SORCS1	chr10	108371572	4I	TGCTGGGTTA	----/GTTT	GTTTGTTTGT	457	het	457	26	14	9	3	GTTT	3	4	NA	NA
intronic	RNF214	chr11	117151015	4I	TTGTTTTGCA	----/GTTT	GTTTGTTTGT	691	het	691	40	16	13	11	GTTT	5	6	NA	NA
ncRNA_intronic	LOC400927	chr22	38776245	4I	TTGTGCATGG	----/GTTT	GTTTGTGTAA	169	het	169	49	41	6	2	GTTT	1	2	NA	NA
intronic	RSBN1	chr1	114339957	4I	TCGTATTTAC	----/TAAA	TAATTTTTAA	817	het	689	30	14	15	1	TAAA	0	1	NA	NA
intronic	GPR155	chr2	175347948	4I	TACTTATACT	----/TAAA	TAAACCTTTT	1805	hom	84	34	0	29	5	TAAA	1	2	NA	NA
UTR3	CACNA2D3	chr3	55108560	4I	GTGTACTTTT	----/TAAA	TAAATAAAGT	1637	het	1637	84	40	30	14	TAAA	2	3	NA	NA
UTR3	PROL1	chr4	71275890	4I	ACCAGCACAC	----/TAAA	TAAATAAAGT	1504	hom	70	28	0	25	2	TAAA	2	3	NA	NA
UTR3	SORBS2	chr4	186507230	4I	TCTCAACAAC	----/TAAA	TAGTCTGTAC	3070	hom	271	103	0	94	10	TAAA	0	1	NA	NA
UTR3	TRPC6	chr11	101322976	4I	AGCCACAAAC	----/TAAA	TAGGGCAAGT	3043	hom	140	51	0	49	3	TAAA	0	1	NA	NA
intronic	GRIP1	chr12	66923827	4I	AATTCCTTTT	----/TAAA	CAAAGAAAAT	472	het	446	21	9	9	3	TAAA	0	1	NA	NA
intergenic	LOC348120(dist=704436),LOC646214(dist=29445)	chr15	21903069	4I	CATAAAAAAT	----/TAAA	TATATCAATA	2120	het	938	65	20	37	12	TAAA	0	1	NA	NA
UTR3	CRBN	chr3	3192525	4I	ATTTGTTAGA	----/TAAC	TAACTTTATC	2109	het	1716	79	35	38	9	TAAC	1	2	NA	NA
downstream	ST3GAL6	chr3	98513275	4I	AAATGAAGTT	----/TAAC	TAACTTTATA	524	hom	23	9	0	9	1	TAAC	1	2	NA	NA
intronic	CCDC28A	chr6	139113870	4I	AAAATCTTCT	----/TAAC	TAACTGATTA	2673	hom	73	45	1	44	3	TAAC	1	2	NA	NA
UTR3	NUP43	chr6	150045579	4I	ATCAGTGTGT	----/TAAC	TAACATACAA	3070	hom	146	66	1	61	5	TAAC	1	2	NA	NA
intergenic	NONE(dist=NONE),LOC100130000(dist=859280)	chr1	142827850	4I	AAAATTTAAT	----/TAAG	TGATTTTCTT	335	hom	15	6	0	6	0	TAAG	0	1	NA	NA
ncRNA_UTR3	NREP	chr5	111065743	4I	TTTCTTTCTC	----/TAAG	TAAGTCAGGC	466	het	466	21	11	9	1	TAAG	1	2	NA	NA
UTR3	KIAA0182	chr16	85708763	4I	TGCAATCTCT	----/TAAG	TAAGTTTTTT	2371	het	2371	111	55	43	12	TAAG	1	2	NA	NA
UTR3	DYNLT3	chrX	37699365	4I	TAAGTACAAC	----/TAAG	TGAGGGGAAG	272	hom	12	6	0	5	1	TAAG	0	1	NA	NA
UTR3	RGS21	chr1	192335272	4I	AAAAGTTAAC	----/TAAT	TAATCACTAT	1947	hom	90	37	0	32	5	TAAT	1	2	NA	NA
intronic	STRN	chr2	37129619	4I	TATTAAGTTA	----/TAAT	TAAATTATTT	398	hom	17	8	0	7	1	TAAT	0	1	NA	NA
UTR3	AGFG1	chr2	228425153	4I	AAAATCTCTC	----/TAAT	TGACTATCTG	1028	hom	47	20	0	17	3	TAAT	0	1	NA	NA
intronic	CTTNBP2	chr7	117361035	4I	GTCATTCAAA	----/TAAT	TGAGAACATG	1154	hom	52	19	0	19	1	TAAT	0	1	NA	NA
intronic	FERMT2	chr14	53386173	4I	TTAACAGCAA	----/TAAT	TAATTAACTA	209	hom	9	5	0	4	0	TAAT	1	2	NA	NA
intronic	C20orf26,CRNKL1	chr20	20033564	4I	TGTGCCCAAA	----/TAAT	TAATTCTAAG	272	hom	12	7	0	5	2	TAAT	1	2	NA	NA
intronic	TRAPPC11	chr4	184587659	4I	GGCAATGGAG	----/TACC	TACCGTTCAG	1027	hom	47	18	0	17	3	TACC	1	2	NA	NA
intronic	EPB41L2	chr6	131220933	4I	CATGGAGGTA	----/TACC	TACCTCCACT	197	het	43	6	1	4	1	TACC	1	2	NA	NA
intronic	POLR2B	chr4	57890498	4I	ATTCAACTAA	----/TACT	TACATATGTG	371	hom	17	8	0	7	1	TACT	0	1	NA	NA
intergenic	SEPT7L(dist=20202),LOC399744(dist=5092)	chr10	38711982	4I	TTAATTGGAT	----/TAGA	TAGTTATTTT	641	het	641	57	32	13	12	TAGA	0	1	NA	NA
UTR3	CCP110	chr16	19563094	4I	TATAACCATG	----/TAGC	TAGCCAATTG	3070	het	2256	118	47	61	11	TAGC	1	2	NA	NA
exonic	FAM166B	chr9	35562394	4I	GTAGCCCCCA	----/TAGT	TAGTTAGGTA	2212	het	2212	105	55	40	11	TAGT	1	2	stopgain SNV	FAM166B:NM_001164310:exon5:c.722_723insACTA:p.Y241_G242delinsYX,
intronic	SUGT1	chr13	53239648	4I	TGTGAATCAG	----/TAGT	TAGTTGCTTT	272	hom	12	5	0	5	0	TAGT	1	2	NA	NA
intronic	AQR	chr15	35230935	4I	AAAAAGAAGA	----/TAGT	TACCAGAAAG	3070	hom	172	62	0	60	4	TAGT	0	1	NA	NA
UTR3	CCDC68	chr18	52569369	4I	GCAAGATAGA	----/TAGT	TAGTTAGGTC	147	hom	7	3	0	3	0	TAGT	1	2	NA	NA
UTR3	SLC39A10	chr2	196601605	4I	GTGATTTAGA	----/TATC	TATCTATCTA	1526	het	843	50	18	27	8	TATC	3	4	NA	NA
intronic	EML1	chr14	100380335	4I	CCAGCTGTGG	----/TATC	TATCTATGTG	713	hom	32	12	0	12	3	TATC	1	2	NA	NA
intronic	ZNF83	chr19	53122362	4I	GAGGAGTTCT	----/TATC	TATCTTTACA	985	het	889	42	18	18	6	TATC	1	2	NA	NA
intronic	IL1RAPL1	chrX	28677097	4I	GGAAAAAAAT	----/TATC	TAACGTTCAG	509	hom	23	10	0	9	1	TATC	0	1	NA	NA
intergenic	CXorf61(dist=209595),KLHL13(dist=1228044)	chrX	115803732	4I	TTACTAAGTT	----/TATC	TTAGAATGTA	2224	hom	102	36	0	36	5	TATC	0	1	NA	NA
intronic	TNKS2	chr10	93611177	4I	AATTTAAAAA	----/TATG	TATGAGAGAA	398	hom	17	10	0	7	3	TATG	1	2	NA	NA
downstream	CLEC4GP1	chr19	7855931	4I	AGCTCTTATT	----/TATG	TATTTATGTA	584	het	584	39	13	14	11	TATG	0	1	NA	NA
UTR3	ZNF280B	chr22	22840123	4I	TCTCCAGACC	----/TATG	TATGTCTACA	3070	hom	195	76	0	67	12	TATG	1	2	NA	NA
intronic	CCDC111	chr4	185583093	4I	TATTTCTATC	----/TATT	CATCTCTTCA	1861	hom	87	35	0	30	7	TATT	0	1	NA	NA
intergenic	NONE(dist=NONE),LINC00293(dist=805647)	chr8	46946861	4I	TGCATCTGTG	----/TATT	TATTTCTGTA	374	hom	17	7	0	7	0	TATT	1	2	NA	NA
intronic	SGCG	chr13	23808624	4I	TTAAATACAC	----/TATT	TAGGAGAAAT	653	het	437	24	9	12	4	TATT	0	1	NA	NA
intergenic	LOC388152(dist=17092),DNM1P41(dist=129794)	chr15	84916012	4I	AATTTATAGC	----/TATT	TATAGAACAG	2728	het	2728	129	62	50	15	TATT	0	1	NA	NA
ncRNA_intronic	GGT3P	chr22	18769969	4I	GGAGGAAAGA	----/TATT	TTTTTTTTTC	764	het	36	30	2	15	13	TATT	0	1	NA	NA
intronic	EPG5	chr18	43483901	4I	AATCATTCAT	----/TCAC	TCACTCATTC	3070	het	2448	126	51	63	11	TCAC	1	2	NA	NA
intergenic	LYPLAL1(dist=399717),RNU5F-1(dist=260695)	chr1	219785924	4I	CAAAAAAACA	----/TCAG	TTTTTCAGTA	147	hom	7	5	0	3	2	TCAG	0	1	NA	NA
intronic	TSPEAR	chr21	46020474	4I	ACTCACTCAC	----/TCAT	TCACTCACTC	3070	hom	444	169	0	152	29	TCAT	0	1	NA	NA
intergenic	LOC645166(dist=259392),LOC388692(dist=67030)	chr1	149212446	4I	GCACTGGGAC	----/TCCA	ACAGAGCAGG	192	het	192	30	22	5	3	TCCA	0	1	NA	NA
UTR5	SERINC2	chr1	31886751	4I	CGCCCGTCCG	----/TCCC	TCCCTCAGTC	144	het	144	9	4	3	2	TCCC	1	2	NA	NA
intergenic	TCF7L1(dist=5650),TGOLN2(dist=1980)	chr2	85543161	4I	ACCAACCAGT	----/TCTA	TCTGGCTGCT	713	hom	32	13	0	12	2	TCTA	0	1	NA	NA
intergenic	LOC401164(dist=677935),HSP90AA4P(dist=193302)	chr4	190200997	4I	AGGAGCTCAG	----/TCTA	TCTCTCAACT	209	hom	9	4	0	4	0	TCTA	0	1	NA	NA
intronic	GFRAL	chr6	55223963	4I	AAATTATCTG	----/TCTA	TCTATCTATC	557	het	26	26	1	10	14	TCTA	5	6	NA	NA
ncRNA_intronic	LOC100507331	chr10	75559663	4I	AGAGCGAGAC	----/TCTA	TCTATCTCAA	925	het	892	43	18	17	11	TCTA	1	2	NA	NA
intronic	IGDCC3	chr15	65623125	4I	CAGTGGAAGC	----/TCTA	TCTATCTTTC	933	het	7	19	1	17	4	TCTA	1	2	NA	NA
intronic	INPP5B	chr1	38332058	4I	TCACTCATAT	----/TCTC	TCTCTCTCTC	654	het	654	47	26	13	11	TC	11	13	NA	NA
intronic	ANKRD44	chr2	197872728	4I	ACATTCTCTT	----/TCTC	TCTCCCATTC	2539	hom	117	43	0	41	1	TC	2	4	NA	NA
intronic	ACSL3	chr2	223787273	4I	TTTTCACCTG	----/TCTC	TCTCTCTCTC	147	hom	7	3	0	3	0	TC	8	10	NA	NA
UTR3	CLSTN2	chr3	140285645	4I	GTACACACAT	----/TCTC	TCTCTCTCTC	2023	het	1525	112	32	38	42	TC	10	12	NA	NA
intronic	C5orf44	chr5	64960312	4I	CTTAGACTCA	----/TCTC	TCTCTCTCTC	1936	het	1936	97	45	36	16	TC	7	9	NA	NA
intronic	FAM20C	chr7	299559	4I	TCTGTCTTTT	----/TCTC	TCTCTCTGTC	398	hom	17	7	0	7	2	TC	3	5	NA	NA
intronic	ZMAT4	chr8	40555037	4I	CTGCAAGCTG	----/TCTC	TCTCTCTCTC	298	het	298	16	7	6	2	TC	5	7	NA	NA
downstream	TMEM63C	chr14	77725968	4I	GCAGCAGAAG	----/TCTC	TCTCTGGTGA	828	hom	30	17	0	14	3	TC	2	4	NA	NA
intronic	TSHR	chr14	81574688	4I	CCTAATTCAT	----/TCTC	TCTCTCTCTC	2363	hom	103	44	0	39	7	TC	6	8	NA	NA
intronic	LPCAT4	chr15	34654340	4I	CCCTTCTTAT	----/TCTC	TCTCTCTCTC	494	het	494	49	31	11	6	TC	9	11	NA	NA
UTR3	CHRNA3	chr15	78887710	4I	ATTCAAACAG	----/TCTC	TCTCTGTGAA	3070	hom	271	104	0	94	21	TC	2	4	NA	NA
intronic	IL32	chr16	3117287	4I	TGTGTGTGTG	----/TCTC	TGTGTGTGTG	1828	het	1000	55	21	32	15	TC	0	2	NA	NA
intronic	C3	chr19	6708108	4I	CTTCCTTCCT	----/TCTC	TCTCTCTCCT	831	het	12	20	1	15	3	TC	4	6	NA	NA
UTR3	GPR173	chrX	53107201	4I	TCTCTCTCTG	----/TCTC	TCTCTCTCTC	624	het	624	42	15	12	19	TC	14	16	NA	NA
intronic	MTR	chr1	236978993	4I	CACAATACAT	----/TCTG	TCTTTTATTA	3070	het	3070	161	77	69	15	TCTG	0	1	NA	NA
intronic	PCYOX1	chr2	70502812	4I	AGCTTGAATT	----/TCTG	TCTTATTGTT	2712	het	2052	97	42	48	8	TCTG	0	1	NA	NA
intergenic	MIOS(dist=4565),RPA3(dist=24900)	chr7	7651675	4I	CATGCATCTC	----/TCTG	TCTGTCTCAC	209	hom	9	4	0	4	0	TCTG	1	2	NA	NA
intronic	GPHA2	chr11	64702766	4I	CACCGTCCAC	----/TCTG	TCAGCTCTTT	3070	hom	193	77	0	70	11	TCTG	0	1	NA	NA
intergenic	ANKRD30BL(dist=1137),GPR39(dist=157468)	chr2	133016679	4I	ACAACTGTTG	----/TCTT	TCTGCCTGCC	354	het	347	15	7	7	2	TCTT	0	1	NA	NA
UTR3	COL19A1	chr6	70920753	4I	ACAGATACTC	----/TCTT	TCAACAGACA	798	het	798	41	20	15	6	TCTT	0	1	NA	NA
intronic	LAMA2	chr6	129837168	4I	TTTAAGTTGA	----/TCTT	TCTTTCTTTC	147	hom	7	3	0	3	1	TCTT	2	3	NA	NA
intronic	GPC2	chr7	99771306	4I	TCTCTCTCTC	----/TCTT	TCTTTCTTTC	472	het	472	26	15	10	1	TCTT	3	4	NA	NA
intergenic	HILPDA(dist=4037),METTL2B(dist=14274)	chr7	128102509	4I	CATATGGTGC	----/TCTT	TCTTGTGAGC	2602	hom	119	46	0	42	5	TCTT	1	2	NA	NA
intronic	PRSS1	chr7	142460691	4I	TCCATCTCTC	----/TCTT	CATACAACTT	451	het	451	96	74	12	10	TCTT	0	1	NA	NA
intronic	CNTNAP2	chr7	148106466	4I	GACACTTGAC	----/TCTT	TCTTTCTTTC	1234	het	1234	156	112	27	20	TCTT	2	3	NA	NA
intronic	FAM160B2	chr8	21958844	4I	TGAGTTTTAC	----/TCTT	TCTTTGGCCA	1279	het	973	46	20	23	3	TCTT	1	2	NA	NA
exonic	SETBP1	chr18	42456671	4I	CGGTTCTCTC	----/TCTT	ACTCTTCCTT	3070	hom	388	141	0	133	10	TCTT	0	1	frameshift insertion	SETBP1:NM_001130110:exon4:c.682_683insTCTT:p.T228fs,
intergenic	SSX7(dist=22300),SSX2B(dist=19696)	chrX	52706250	4I	TTTCCCATTC	----/TCTT	TCTTTCTTTC	248	het	197	33	4	5	23	TCTT	8	9	NA	NA
UTR3	IL1A	chr2	113531716	4I	CAGGTGGAAT	----/TGAA	TGAAACAAGA	1973	het	1973	91	48	36	5	TGAA	1	2	NA	NA
UTR3	SLC35A1	chr6	88221764	4I	ATAAACAAAC	----/TGAA	TGTGTAACTT	3070	het	1954	140	42	77	21	TGAA	0	1	NA	NA
intronic	DERL1	chr8	124034725	4I	ACAGAGGGAG	----/TGAA	TGAAGAAACA	245	het	243	10	5	5	2	TGAA	1	2	NA	NA
intergenic	KIAA1598(dist=18526),VAX1(dist=104418)	chr10	118783614	4I	TCAGGCACTC	----/TGAA	TGAATTTTTT	587	hom	26	10	0	10	0	TGAA	1	2	NA	NA
intronic	CASP9	chr1	15845023	4I	GCAGGTGCAC	----/TGAG	TGTGTGCCAT	425	het	240	15	5	8	2	TGAG	0	1	NA	NA
UTR3	DSC3	chr18	28570941	4I	AAGACATAAT	----/TGAG	TATTTCTATT	902	hom	41	15	0	15	0	TGAG	0	1	NA	NA
intergenic	DCC(dist=513853),MBD2(dist=101845)	chr18	51576126	4I	TACCTGAGAT	----/TGAG	TAATTTATTT	147	hom	7	3	0	3	0	TGAG	0	1	NA	NA
intronic	NUMBL	chr19	41192611	4I	TGTGAGTGTT	----/TGAG	TGTGACTCTG	2539	hom	117	48	0	41	8	TGAG	0	1	NA	NA
UTR3	PPT1	chr1	40539204	4I	GATGATAAGA	----/TGAT	TGATAGCACA	3070	hom	417	160	0	144	20	TGAT	1	2	NA	NA
UTR3	GLT25D2	chr1	183907416	4I	TGATTTTAAG	----/TGAT	TGATTCCTGT	1820	het	952	59	20	32	8	TGAT	1	2	NA	NA
intronic	UBXN4	chr2	136527444	4I	ACTGAGGTTG	----/TGAT	TGATTGATTA	1023	het	1023	62	25	19	18	TGAT	2	3	NA	NA
intronic	WDFY1	chr2	224777106	4I	TTCTTCAAAG	----/TGAT	TGATTAAGAA	3070	hom	175	66	0	61	7	TGAT	1	2	NA	NA
intronic	ACAD9	chr3	128629506	4I	CCAGTTTGGC	----/TGAT	TGATAGGCTG	485	het	237	15	5	9	1	TGAT	1	2	NA	NA
UTR3	KCNIP4	chr4	20730542	4I	TTGGCTAAGA	----/TGAT	TGATTAAAAA	1733	het	1733	92	48	32	13	TGAT	1	2	NA	NA
UTR3	FOXD4L5	chr9	70175831	4I	ACAATAAATA	----/TGAT	TGATATAGGA	151	het	151	22	16	4	2	TGAT	1	2	NA	NA
UTR3	RPS6KL1	chr14	75373627	4I	CAAAGCCCGC	----/TGAT	TGATAGAGGG	1163	hom	5	22	1	20	1	TGAT	1	2	NA	NA
UTR3	APBA2	chr15	29409872	4I	TGGGGACATG	----/TGAT	TGATTGATTG	3070	het	2355	152	49	58	43	TGAT	4	5	NA	NA
UTR3	COL1A1	chr17	48262182	4I	TGCTTTGTCG	----/TGCT	TGGCCCTTCC	3070	hom	198	74	0	68	8	TGCT	0	1	NA	NA
UTR3	FAM190B	chr10	86275245	4I	TTGCCCAGGC	----/TGGA	TGGATTACAG	197	het	43	5	1	4	0	TGGA	1	2	NA	NA
intronic	TPTE2	chr13	20067458	4I	AAGAGAAGTG	----/TGGA	TGGATGGATG	314	het	77	11	2	6	2	TGGA	11	12	NA	NA
intronic	MIER3	chr5	56224486	4I	GAAATGCTAT	----/TGGC	AAGGGAACAT	115	het	115	14	8	3	3	TGGC	0	1	NA	NA
intronic	LCP1	chr13	46706237	4I	GTACATTATG	----/TGGC	TGGCCTCTTT	188	het	188	8	4	4	0	TGGC	1	2	NA	NA
intronic	CNTN2	chr1	205041488	4I	TTCGTGGGCA	----/TGGG	TGACAGAATG	242	het	242	16	6	5	5	TGGG	0	1	NA	NA
UTR3	SLITRK5	chr13	88331242	4I	AATATTTTAT	----/TGTA	TGTAGCACCT	2055	het	2032	92	41	37	16	TGTA	1	2	NA	NA
UTR3	DDHD1	chr14	53510118	4I	CCAGTGTGTG	----/TGTA	TGTGTGTGTG	3070	hom	101	103	3	85	17	TGTA	0	1	NA	NA
intronic	TELO2	chr16	1557820	4I	GGGGTGTGTG	----/TGTA	TGTGTGTGTG	206	het	206	13	6	4	6	TGTA	0	1	NA	NA
ncRNA_intronic	FAM86EP	chr4	3951122	4I	GTTTTCACTT	----/TGTC	TGTGCAGGAA	776	hom	35	14	0	13	1	TGTC	0	1	NA	NA
intronic	AARS2	chr6	44268807	4I	TTGGCCCCTT	----/TGTC	TGGGAGGAAT	2571	hom	119	42	0	42	4	TGTC	0	1	NA	NA
intronic	ADAM28	chr8	24211885	4I	TTAGAAGTTA	----/TGTC	TGTCTTTTTT	398	hom	17	7	0	7	1	TGTC	1	2	NA	NA
intronic	FARP1	chr13	99098112	4I	GACCTCAACG	----/TGTC	TGTCTTTTGG	147	hom	7	3	0	3	0	TGTC	1	2	NA	NA
upstream	DPF3	chr14	73360820	4I	AACAGAATAT	----/TGTC	TGTCTCAGAG	2335	hom	103	49	0	38	8	TGTC	1	2	NA	NA
intronic	ANKDD1A	chr15	65209719	4I	TGTGTGTACG	----/TGTC	TGTCTGTCTG	1230	het	1230	93	36	23	35	TGTC	5	6	NA	NA
intronic	DDX27	chr20	47837327	4I	GGGAATTGTT	----/TGTC	TGTGTTTGTT	1307	het	509	39	11	23	5	TGTC	0	1	NA	NA
intronic	RORC	chr1	151789589	4I	AAGGAGACAC	----/TGTG	TGTGTGTGTG	1772	hom	87	54	0	29	25	TG	10	12	NA	NA
UTR3	SLC25A44	chr1	156180848	4I	ACTTTTGTTT	----/TGTG	TGTGTGTGTG	687	hom	5	38	1	12	23	TG	22	24	NA	NA
intergenic	UXS1(dist=151688),PLGLA(dist=40286)	chr2	106962483	4I	TTCTCTCTTT	----/TGTG	TGTGTGTGTG	449	hom	11	15	0	8	7	TG	9	11	NA	NA
UTR3	ARL6IP6	chr2	153617764	4I	TTATCTGAAA	----/TGTG	TGTGTGTGTG	656	het	656	44	22	13	9	TG	9	11	NA	NA
intronic	KIAA1530	chr4	1365045	4I	TGGGTGGACC	----/TGTG	TGTGTGTGTG	268	hom	9	11	0	5	6	TG	17	19	NA	NA
intronic	FRAS1	chr4	79350201	4I	TGCGTGTCTC	----/TGTG	TGTGTGTGTG	688	het	688	48	28	14	7	TG	8	10	NA	NA
upstream	GAB1	chr4	144257902	4I	CGCGGGGCAT	----/TGTG	TGTGTGTGTG	258	het	8	7	0	5	2	TG	16	18	NA	NA
intronic	TRDN	chr6	123592185	4I	AGTGAAGGGC	----/TGTG	TGTGTGTGTG	232	het	232	17	8	5	4	TG	12	14	NA	NA
intergenic	DKFZp434L192(dist=5769),LOC100130849(dist=372332)	chr7	56570746	4I	TGTGTGTGTA	----/TGTG	TGTGTGTGTG	1945	het	986	89	21	35	32	TG	9	11	NA	NA
UTR3	GNAI1	chr7	79848344	4I	GAAGTATATT	----/TGTG	TGTGTGTGTG	270	het	270	55	22	7	26	TG	16	18	NA	NA
intronic	OLFM1	chr9	137982221	4I	TGAGTTTGTA	----/TGTG	TGTGTGTGTG	1024	het	335	47	8	20	19	TG	5	7	NA	NA
intronic	MMP8	chr11	102592050	4I	TTACCTTTAT	----/TGTG	TGTGTGTGTG	526	het	526	29	11	10	10	TG	10	12	NA	NA
UTR3	OLR1	chr12	10311887	4I	TGTCCCAAAA	----/TGTG	TGTGTGTGTG	329	het	329	27	11	8	7	TG	12	14	NA	NA
intronic	FAN1	chr15	31220710	4I	AAACAGATTT	----/TGTG	TGTGTGTGTG	939	het	939	76	27	19	30	TG	17	19	NA	NA
intronic	SULT1A1	chr16	28631315	4I	TATTGTATAT	----/TGTG	TGTGTGTGTG	568	het	568	34	17	11	8	TG	9	11	NA	NA
UTR3	LSM14A	chr19	34718696	4I	CACAGAAGGT	----/TGTG	TGTGTGTGTG	911	hom	43	43	0	16	28	TG	19	21	NA	NA
intronic	C2CD2	chr21	43339144	4I	TGCATGTGAC	----/TGTG	TGTGTGAGCA	2305	het	1420	78	29	41	10	TG	3	5	NA	NA
UTR3	UBIAD1	chr1	11347156	4I	GGAGCCAGAC	----/TGTT	TGAGCAATAG	3070	het	3070	260	119	118	27	TGTT	0	1	NA	NA
UTR3	PPP1R12B	chr1	202556633	4I	ATCCTGAGAC	----/TGTT	TGTTTATAGC	3070	het	3070	241	71	146	28	TGTT	1	2	NA	NA
UTR3	REEP1	chr2	86441335	4I	GAGTGTACAC	----/TGTT	TGTTAGAGGA	3070	hom	557	199	0	192	16	TGTT	1	2	NA	NA
intronic	TMEM106B	chr7	12269261	4I	CATATTTGTA	----/TGTT	TATTTTTAGC	3070	hom	172	63	0	60	6	TGTT	0	1	NA	NA
UTR3	RBPMS	chr8	30428627	4I	AGTAGCATGG	----/TGTT	TGTTAGATGT	2462	het	2061	91	42	44	6	TGTT	1	2	NA	NA
intronic	ZMYND11	chr10	285480	4I	AATATTTTTG	----/TGTT	TTTTTTTTGT	3068	hom	146	57	0	51	6	TGTT	0	1	NA	NA
UTR3	USH1C	chr11	17515460	4I	AAAATAAATC	----/TGTT	TATTTTATTA	2470	het	1900	97	39	44	18	TGTT	0	1	NA	NA
intronic	AIP	chr11	67257360	4I	GTGACATCGA	----/TGTT	TGTTTGATGC	3070	hom	222	84	0	77	16	TGTT	1	2	NA	NA
UTR3	PGP	chr16	2262926	4I	AGTTAAAAAC	----/TGTT	TGGTAGCAGC	3070	het	3070	185	77	88	27	TGTT	0	1	NA	NA
intronic	NUP85	chr17	73208206	4I	TGTGTGTGTG	----/TGTT	GGTATTTTGA	3070	hom	136	61	0	56	5	TGTT	0	1	NA	NA
intronic	OPRL1	chr20	62723169	4I	TTTTCATCTC	----/TGTT	TGTGTGTCCT	838	hom	38	14	0	14	3	TGTT	0	1	NA	NA
intergenic	MIR3687(dist=65881),TEKT4P2(dist=15045)	chr21	9892144	4I	GTGGACCCGC	----/TGTT	TGTTTGGAAT	1128	het	1128	144	108	25	10	TGTT	1	2	NA	NA
UTR3	SEC22A	chr3	122992729	4I	AGCATTCTGG	----/TTAA	TTGAGATTTT	3070	hom	324	120	0	112	13	TTAA	0	1	NA	NA
intronic	PJA2	chr5	108679871	4I	TTTTAAATTT	----/TTAA	TTAATTATTC	2105	hom	98	37	0	34	6	TTAA	1	2	NA	NA
intronic	HLA-DQB1	chr6	32628742	4I	CACACATGAC	----/TTAA	TTAGAGTTAC	526	het	526	22	11	10	1	TTAA	0	1	NA	NA
ncRNA_exonic	HOTAIR	chr12	54358048	4I	GTTGCAGCAC	----/TTAA	TTCTCTCGCC	2179	het	2179	105	59	40	5	TTAA	0	1	NA	NA
intronic	LCP1	chr13	46722704	4I	AGAATGTAAC	----/TTAA	TTAACAAAGC	593	het	440	28	9	11	6	TTAA	1	2	NA	NA
UTR3	NRXN3	chr14	80330343	4I	TGTTAAGAGT	----/TTAA	TTAATTTTTT	2909	hom	97	56	0	48	11	TTAA	1	2	NA	NA
intergenic	LOC390705(dist=232082),LINC00273(dist=430268)	chr16	33530784	4I	TATTTACTAC	----/TTAA	TCAGTCAGTA	457	het	457	24	13	9	1	TTAA	0	1	NA	NA
intronic	C18orf54	chr18	51900789	4I	AGCACACTGT	----/TTAA	TTACACTAAA	422	het	292	15	6	8	1	TTAA	0	1	NA	NA
intronic	DYNC1I2	chr2	172582282	4I	ATTCCTTTTA	----/TTAC	TTATGTATTA	819	hom	21	15	0	14	1	TTAC	0	1	NA	NA
UTR3	ZFAND5	chr9	74966508	4I	CTGTTGTACT	----/TTAC	TTTTTTTTTT	445	het	445	63	30	10	34	TTAC	0	1	NA	NA
intronic	DIAPH3	chr13	60385061	4I	TTGCTTGCTA	----/TTAC	AAAAAATTTT	1279	hom	58	29	0	21	7	TTAC	0	1	NA	NA
intronic	ISY1,ISY1-RAB43	chr3	128859203	4I	TGTCACAAAC	----/TTAG	TTACTTACGT	3070	hom	213	77	0	74	8	TTAG	0	1	NA	NA
UTR3	MIA3	chr1	222841153	4I	TAAAATTGTC	----/TTAT	TTATTTATGA	3070	het	1855	150	41	92	21	TTAT	2	3	NA	NA
UTR3	TRPM8	chr2	234926627	4I	GATACTCCTC	----/TTAT	TTATTATTTT	1016	het	367	30	8	18	6	TTAT	1	2	NA	NA
intergenic	BAZ1A(dist=45443),IGBP1P1(dist=18832)	chr14	35390296	4I	ACATATTGCA	----/TTAT	TTTTTTTTTT	509	het	336	34	8	10	15	TTAT	0	1	NA	NA
UTR3	SMAD2	chr18	45361017	4I	CAGAAATACC	----/TTAT	TTAAACGTGT	2023	hom	84	38	0	33	7	TTAT	0	1	NA	NA
intronic	SLIT1	chr10	98778575	4I	ATTCGTCCAC	----/TTCA	TTCATTCATT	1168	het	828	73	17	21	35	TTCA	9	10	NA	NA
intronic	EIF2AK4	chr15	40269127	4I	TTCCTTTCAT	----/TTCC	TTCCTTCCTT	625	hom	29	16	0	11	5	TTCC	3	4	NA	NA
intergenic	ANKRD30BL(dist=18042),GPR39(dist=140563)	chr2	133033584	4I	GCTTTTTCTC	----/TTCG	TCTTTATTTT	886	hom	4	24	1	16	8	TTCG	0	1	NA	NA
intronic	ADAM9	chr8	38884343	4I	AGTACCTGGG	----/TTCT	TTCTTCTTCT	2123	het	2059	85	42	39	5	TTCT	1	2	NA	NA
UTR3	PAQR8	chr6	52272468	4I	TGTGTTTTGC	----/TTGA	TTGCTTGGCA	491	het	251	19	5	9	7	TTGA	0	1	NA	NA
intronic	EFHA2	chr8	16977728	4I	ATAAGAATAT	----/TTGA	TTAACACTAT	463	het	463	22	12	9	3	TTGA	0	1	NA	NA
UTR3	PDE3B	chr11	14893441	4I	AGATCTTACT	----/TTGA	TTGTTACTGA	415	het	397	18	8	8	2	TTGA	0	1	NA	NA
downstream	C15orf27	chr15	76497329	4I	AGGTTTTCCT	----/TTGA	TTGATTGCTA	1091	hom	49	23	0	18	7	TTGA	1	2	NA	NA
intronic	C3orf19	chr3	14706771	4I	GATTGATTGA	----/TTGG	AGCACTTTTT	152	het	152	12	6	5	1	TTGG	0	1	NA	NA
UTR3	HEXIM1	chr17	43227767	4I	CCCCCTGGCT	----/TTGG	TTGGTTTCGT	335	hom	15	9	0	6	3	TTGG	1	2	NA	NA
UTR3	PEX26	chr22	18572372	4I	CACTGTGTCC	----/TTGG	TTGGTGTTGA	245	hom	12	6	0	5	1	TTGG	1	2	NA	NA
intronic	WDR64	chr1	241958402	4I	GGGAAGTCCC	----/TTGT	TTAAGATCAC	1661	het	1661	111	71	32	7	TTGT	0	1	NA	NA
UTR3	SLC25A26	chr3	66428614	4I	AAAGAATAGC	----/TTGT	TTGTTTGTTT	3070	hom	207	78	0	72	11	TTGT	3	4	NA	NA
UTR3	LMLN	chr3	197766525	4I	ACTGTTCCCA	----/TTGT	TTGTTCTAAA	1692	het	1692	76	35	31	11	TTGT	1	2	NA	NA
UTR3	KCNIP4	chr4	20731214	4I	TGTTGTAATC	----/TTGT	TTGTTTCCTT	85	hom	5	2	0	2	0	TTGT	1	2	NA	NA
intronic	FAM82B	chr8	87518102	4I	ATGGAAACTC	----/TTGT	TTAATTTCCC	965	hom	44	16	0	16	0	TTGT	0	1	NA	NA
intronic	PTPN9	chr15	75762518	4I	GGTTGGTTAA	----/TTGT	TTGGAAAAGG	209	hom	9	5	0	4	1	TTGT	0	1	NA	NA
UTR3	DNAH7	chr2	196602449	4I	TTCTTTAGTC	----/TTTA	TTTATTTCAG	169	het	169	16	10	4	3	TTTA	1	2	NA	NA
intergenic	ZNF716(dist=363387),NONE(dist=NONE)	chr7	57896652	4I	TGGGGCCTGG	----/TTTA	TTTTTCTTTT	23	het	3	1	0	1	0	TTTA	0	1	NA	NA
intronic	COX10	chr17	13977814	4I	ACTTTCTGCC	----/TTTA	TTTTTCTCTG	964	hom	44	17	0	16	1	TTTA	0	1	NA	NA
intergenic	CDRT15L2(dist=70781),CCDC144NL(dist=211703)	chr17	20555005	4I	TCTATCCTGC	----/TTTA	TTTATCTTGG	125	het	125	10	5	3	2	TTTA	1	2	NA	NA
intergenic	PIEZO2(dist=388563),GNAL(dist=151812)	chr18	11537324	4I	GGCCATGAGC	----/TTTA	TAAAATACAG	885	het	885	51	31	17	4	TTTA	0	1	NA	NA
intronic	C18orf54	chr18	51904462	4I	AATAGTCAAC	----/TTTA	TTTATTTATT	713	hom	32	13	0	12	1	TTTA	2	3	NA	NA
ncRNA_intronic	ANKRD20A11P	chr21	15343471	4I	GGTTTTATTT	----/TTTA	AAAAAGAACT	405	het	405	68	50	10	8	TTTA	0	1	NA	NA
intronic	ERP44	chr9	102759691	4I	TTAGCATTTT	----/TTTC	TTTAACAAAA	461	hom	20	8	0	8	0	TTTC	0	1	NA	NA
ncRNA_intronic	LOC100616668	chr13	41445622	4I	TGCTTTTTGG	----/TTTC	TTTTTTTTTA	1028	hom	47	17	0	17	2	TTTC	0	1	NA	NA
UTR3	SOCS4	chr14	55511366	4I	ATGATCCTTT	----/TTTC	TTCCTTAATT	1296	hom	61	25	0	22	3	TTTC	0	1	NA	NA
UTR3	GNB5	chr15	52413716	4I	TAATATCGTT	----/TTTC	TTTCTATGTA	2853	hom	131	50	0	46	7	TTTC	1	2	NA	NA
UTR5	HLF	chr17	53342797	4I	GGGGCGGTTG	----/TTTC	TTTCTTTCTT	272	hom	12	6	0	5	1	TTTC	2	3	NA	NA
intergenic	CROCCP3(dist=28834),MIR3675(dist=27379)	chr1	16848030	4I	TGAGAATTGT	----/TTTG	TTTGTTTGTT	1243	het	1243	66	31	23	14	TTTG	4	5	NA	NA
ncRNA_UTR3	BCL2L15	chr1	114422838	4I	AACAACTGTT	----/TTTG	TTTGTTTGTT	1629	het	1629	107	46	31	30	TTTG	4	5	NA	NA
downstream	PHLDA3	chr1	201433940	4I	CCCGTTTTTT	----/TTTG	TTGTTGTTGT	249	hom	12	5	0	5	1	TTTG	0	1	NA	NA
intronic	NUP133	chr1	229586463	4I	TAGTTTGTTT	----/TTTG	TTTGTTTGTT	593	het	23	27	1	11	15	TTTG	5	6	NA	NA
intronic	NUP133	chr1	229623410	4I	AACAAAAATA	----/TTTG	TTTGTATGAT	1457	hom	24	33	1	27	4	TTTG	1	2	NA	NA
intronic	NRP2	chr2	206608465	4I	TTCTGACTCT	----/TTTG	TTTGTTTGTT	289	het	289	38	10	6	22	TTTG	5	6	NA	NA
intronic	PIKFYVE	chr2	209180235	4I	TGCTGTCTGC	----/TTTG	TTTGTTAGCA	2285	hom	108	41	0	38	4	TTTG	1	2	NA	NA
intronic	FYTTD1	chr3	197500395	4I	TGGCAGTGTT	----/TTTG	TTTGTTTGTT	815	hom	38	22	0	14	9	TTTG	4	5	NA	NA
intronic	EXOC1	chr4	56736795	4I	AAGTATGTTT	----/TTTG	TTTGTTTGTT	817	het	689	35	14	15	7	TTTG	7	8	NA	NA
UTR3	STK31	chr7	23872025	4I	TTTTAAAAAC	----/TTTG	TTTGGTTTGG	3070	hom	265	93	0	92	6	TTTG	1	2	NA	NA
intergenic	POLR2J4(dist=7350),RASA4P(dist=2388)	chr7	44066098	4I	CAATATCTTT	----/TTTG	TTTGTTTGTT	17	het	17	5	1	1	3	TTTG	4	5	NA	NA
intronic	CELF2	chr10	11356094	4I	CTGTTTTCCT	----/TTTG	TTTTTCAGTG	3070	hom	181	67	0	63	10	TTTG	0	1	NA	NA
intronic	KCNJ5	chr11	128782403	4I	TTGTTGTTGT	----/TTTG	TTTGTTTATT	147	hom	7	3	0	3	0	TTTG	1	2	NA	NA
exonic	PKD1L3	chr16	71981415	4I	CAAGATCCTC	----/TTTG	TTTGTTGTTC	2242	het	2242	110	58	41	18	TTTG	1	2	unknown	UNKNOWN
intronic	CLTC	chr17	57721908	4I	TTGTTTTTTT	----/TTTG	TTTGTTTGTT	272	hom	12	7	0	5	1	TTTG	4	5	NA	NA
intronic	SEMA6B	chr19	4550387	4I	CCTCAGGTTT	----/TTTG	TTTGTTTGTT	709	het	275	25	6	14	5	TTTG	2	3	NA	NA
intronic	NOTCH3	chr19	15278374	4I	TGGTGTTTTA	----/TTTG	TTTGTTTTTG	248	hom	12	10	0	5	3	TTTG	1	2	NA	NA
intergenic	CGB5(dist=1259),CGB8(dist=1068)	chr19	49549827	4I	CAGGCCCAAT	----/TTTG	TTTGTTTGTT	85	hom	5	3	0	2	1	TTTG	2	3	NA	NA
downstream	MIR519D	chr19	54216778	4I	AGTCTGTTTT	----/TTTG	TTTGTTTGTT	248	hom	12	7	0	5	2	TTTG	4	5	NA	NA
intronic	TRAPPC2	chrX	13734920	4I	GCTTTTATAC	----/TTTG	TTTGTTATTG	827	het	516	29	11	15	3	TTTG	1	2	NA	NA
UTR3	SPTBN1	chr2	54896378	4I	GTAATTTCAA	----/TTTT	TTTTTTTTTT	198	het	56	45	18	17	10	T	12	16	NA	NA
UTR3	FRAS1	chr4	79465101	4I	GTCTGTACCA	----/TTTT	TTCTGCTTTG	2538	het	2538	156	91	50	18	T	2	6	NA	NA
intronic	TIAM2	chr6	155566890	4I	CCTTTTATAG	----/TTTT	TTTTTTTTTT	26	hom	10	24	6	3	16	T	15	19	NA	NA
UTR3	THSD7A	chr7	11414247	4I	ATCCAGTTCC	----/TTTT	TTTTTCTTTT	809	het	170	33	10	21	1	T	5	9	NA	NA
intronic	BMPER	chr7	34101563	4I	GGAGACCCTG	----/TTTT	TTTTTTTTTT	195	hom	49	22	0	18	4	T	15	19	NA	NA
intergenic	EFHA2(dist=27525),ZDHHC2(dist=6163)	chr8	17007673	4I	ATGTATACTG	----/TTTT	TTCTATGATC	1093	hom	52	20	0	19	3	T	2	6	NA	NA
UTR3	ZNF395	chr8	28203281	4I	TCCCTCTTGC	----/TTTT	TTTTTTTTTT	139	het	10	41	9	13	21	T	13	17	NA	NA
intronic	BNC2	chr9	16738557	4I	ACATCAAAAC	----/TTTT	TTTAAGAAAT	2670	hom	137	52	0	48	5	T	3	7	NA	NA
UTR3	TSPAN14	chr10	82279271	4I	TTGATGATGA	----/TTTT	TTTTTTTTTT	242	het	40	78	25	17	39	T	13	17	NA	NA
intronic	LDHA	chr11	18428638	4I	AAATGTGAGA	----/TTTT	TTTTTTTTTT	245	hom	8	26	6	18	2	T	12	16	NA	NA
upstream	CLEC6A	chr12	8608483	4I	TCCTCTTTTG	----/TTTT	TTTTTTTTAA	620	hom	58	23	0	21	2	T	8	12	NA	NA
UTR5	NEUROD4	chr12	55414000	4I	TGAAAGCGTC	----/TTTT	TCTTCTACCA	2956	het	1373	103	41	52	8	T	1	5	NA	NA
UTR3	SPPL3	chr12	121201612	4I	GCTTTTTTCC	----/TTTT	TTTTTTTTTT	490	het	288	115	50	34	30	T	11	15	NA	NA
intronic	SUPT16H	chr14	21834816	4I	GTCCACTCAC	----/TTTT	TTTTTTTTTT	190	hom	22	21	1	11	8	T	11	15	NA	NA
intronic	NDUFAB1	chr16	23596843	4I	CTATATTGAA	----/TTTT	TTTATTATAC	615	het	615	45	25	14	5	T	3	7	NA	NA
UTR3	PTPRT	chr20	40706454	4I	TGGCCTGAGA	----/TTTT	TTTTTTTTTT	265	hom	43	16	0	16	0	T	12	16	NA	NA
intergenic	AP1B1(dist=34800),RFPL1-AS1(dist=13632)	chr22	29819372	4I	ATCTATCAAC	----/TTTT	TTTTTTTTTT	34	het	3	11	2	4	5	T	12	16	NA	NA
downstream	CHRM3	chr1	240072722	3I	CAGCAAAAAG	---/AAA	AAAAAAAAAA	318	het	172	56	19	17	19	A	10	13	NA	NA
intergenic	ANKRD30BL(dist=4349),GPR39(dist=154256)	chr2	133019891	3I	TGCATTGAAG	---/AAA	TTCACGACTC	3070	het	3070	785	217	462	110	A	0	3	NA	NA
UTR3	RND3	chr2	151326158	3I	AGATTATAAC	---/AAA	AAAAAAAAAA	159	hom	21	16	1	11	4	A	12	15	NA	NA
intergenic	RPL37A(dist=108844),IGFBP2(dist=23095)	chr2	217475032	3I	ATTTTATTTC	---/AAA	AAAAAAAAAA	200	hom	15	38	8	18	14	A	14	17	NA	NA
intronic	STT3B	chr3	31621229	3I	ATGTAATGAT	---/AAA	GAAGAGTACA	147	hom	7	3	0	3	1	A	0	3	NA	NA
intronic	NSUN7	chr4	40789054	3I	TTAAAGAGTG	---/AAA	AAAAAAAAAA	61	het	61	69	38	12	18	A	12	15	NA	NA
splicing	ZNF131	chr5	43175822	3I	CTAGAATGTT	---/AAA	AAAAAAAAAA	1	ref	7	16	3	4	8	A	15	18	NA	NA
UTR3	ERGIC1	chr5	172379524	3I	TTTTTTGAAG	---/AAA	AAAAAAAAAA	12	het	12	36	20	8	12	A	13	16	NA	NA
intronic	EYS	chr6	66115282	3I	CACACACAAG	---/AAA	AAAAAAAAAG	87	het	86	18	7	6	5	A	9	12	NA	NA
UTR3	SYNJ2	chr6	158518876	3I	GGAAAAGGAT	---/AAA	AAAAAAAAAA	219	het	146	50	20	16	13	A	11	14	NA	NA
UTR3	PLXNA4	chr7	131809762	3I	TCCCTCTAAT	---/AAA	AAAATAATTT	367	hom	21	8	0	8	0	A	4	7	NA	NA
intronic	PSD3	chr8	18413894	3I	TTTAGCGTTC	---/AAA	AAAAAAAAAA	1180	hom	115	77	3	49	28	A	10	13	NA	NA
ncRNA_intronic	ADAM5P	chr8	39181619	3I	CGTCTCAAAG	---/AAA	AAAAAAAGAA	135	hom	12	7	0	5	2	A	7	10	NA	NA
intronic	ADCY8	chr8	131812578	3I	CGTTAAGTGC	---/AAA	AAAAAAAAAA	59	het	59	28	17	9	2	A	12	15	NA	NA
intronic	NFX1	chr9	33352827	3I	GAGAAGAAAC	---/AAA	GAAGTCTGTA	2161	hom	100	35	0	35	1	A	0	3	NA	NA
UTR3	ZNF37A	chr10	38407886	3I	TTAAAGAGGG	---/AAA	AAAAAACAAT	3070	hom	449	177	0	152	33	A	6	9	NA	NA
ncRNA_exonic	LOC100190940	chr12	130521235	3I	ACTCTGTCTC	---/AAA	AAAAAAAAAA	9	hom	4	3	0	2	1	A	10	13	NA	NA
intronic	RXFP2	chr13	32360692	3I	ATCTAATGGT	---/AAA	AAAAAAAAAA	121	het	121	44	26	11	8	A	10	13	NA	NA
intronic	C14orf133	chr14	77901759	3I	GAGCCAAGTG	---/AAA	AAAAAAAAAA	271	het	6	86	17	27	41	A	14	17	NA	NA
intronic	ERN2	chr16	23713314	3I	CAACAACAAC	---/AAA	AAGTTGTGTT	147	het	147	17	13	4	1	A	2	5	NA	NA
intergenic	GGT6(dist=11586),SMTNL2(dist=11814)	chr17	4475462	3I	GTTCCCTATT	---/AAA	AAAAAAAAAA	458	hom	72	34	0	26	9	A	12	15	NA	NA
intronic	MYOM1	chr18	3075504	3I	ACAAACAGAC	---/AAA	GAAGAATTTT	3070	hom	279	108	0	95	14	A	0	3	NA	NA
intronic	ACSBG2	chr19	6161111	3I	ACTGTGTCTC	---/AAA	AAAAAAAAAA	147	het	6	28	5	14	9	A	13	16	NA	NA
intronic	COL5A3	chr19	10097444	3I	CCTGGAAAAT	---/AAA	AAAAAAAAAA	446	het	218	96	31	26	42	A	11	14	NA	NA
intronic	TMC2	chr20	2618034	3I	ACTCTGTCTC	---/AAA	AAAAAAAAAA	38	hom	10	7	1	6	1	A	14	17	NA	NA
intronic	SLC35F5	chr2	114480813	3I	TAAAAAATTA	---/AAC	AACCAAAGAA	524	hom	23	11	0	9	3	AAC	1	2	NA	NA
ncRNA_exonic	LOC728323	chr2	243102193	3I	ACGCAAACTA	---/AAC	AACAACAATG	23	het	3	1	0	1	0	AAC	2	3	NA	NA
intronic	IL5RA	chr3	3147144	3I	AAAAGAAATA	---/AAC	AACATTACCT	3070	hom	206	78	0	71	11	AAC	1	2	NA	NA
intronic	LRRFIP2	chr3	37096110	3I	CAAGTAATCT	---/AAC	ACTAACAAGT	919	het	919	40	20	17	3	AAC	0	1	NA	NA
intronic	MIER3	chr5	56246277	3I	TGCAAGAGAA	---/AAC	AACAAAGAAC	349	het	349	21	10	7	4	AAC	1	2	NA	NA
ncRNA_intronic	LOC340074	chr5	134986257	3I	CTAAAAAAAA	---/AAC	AACAACAACA	505	het	495	24	10	10	4	AAC	3	4	NA	NA
exonic	AKAP9	chr7	91652179	3I	GAAAAAACTA	---/AAC	AACTTGAAGA	3070	hom	248	112	1	103	13	AAC	1	2	nonframeshift insertion	AKAP9:NM_147185:exon14:c.4004_4005insAAC:p.K1335delinsKT,AKAP9:NM_005751:exon14:c.4004_4005insAAC:p.K1335delinsKT,
intronic	SERPINE1	chr7	100775088	3I	TCCATCTCAA	---/AAC	AACAACAACA	1734	hom	59	40	0	29	14	AAC	7	8	NA	NA
intronic	AZIN1	chr8	103846824	3I	ACAGGCAGAA	---/AAC	AATACTTAGT	1259	het	1239	49	25	23	1	AAC	0	1	NA	NA
intergenic	GGTA1P(dist=19435),DAB2IP(dist=47658)	chr9	124281741	3I	CTGTTAACAG	---/AAC	AACAATTATT	41	het	41	15	12	2	1	AAC	1	2	NA	NA
UTR3	FAM102A	chr9	130703853	3I	AGGTGAGTAA	---/AAC	AACAACAACA	2957	hom	138	62	0	48	16	AAC	3	4	NA	NA
intronic	MAN1B1	chr9	140001342	3I	TGTCAAAAAG	---/AAC	AACGAAATCC	1657	hom	76	31	0	27	4	AAC	1	2	NA	NA
intronic	GTPBP4	chr10	1042024	3I	GTGGAAAAAA	---/AAC	TAATATTTTT	3070	hom	235	88	0	81	12	AAC	0	1	NA	NA
UTR3	WAPAL	chr10	88196174	3I	CAGTGGTGTG	---/AAC	AATAATACAA	736	het	736	40	21	14	4	AAC	0	1	NA	NA
intronic	FGD6	chr12	95500701	3I	AACAAAACAA	---/AAC	AAAACAAAAC	553	het	553	35	21	11	67	AAC	0	1	NA	NA
ncRNA_exonic	C14orf23	chr14	29261310	3I	GCACTAAAAA	---/AAC	AAACAAACAA	1191	het	1191	59	29	22	13	AAC	0	1	NA	NA
intronic	ATP10A	chr15	25926326	3I	CAACAACAAT	---/AAC	AACAACAAAA	1494	hom	73	37	0	26	10	AAC	2	3	NA	NA
intronic	SLC12A1	chr15	48538980	3I	GTCTCAAACA	---/AAC	AACAACAACA	2161	hom	100	37	0	35	3	AAC	4	5	NA	NA
UTR3	L3MBTL4	chr18	5954813	3I	CAAAAAGCAA	---/AAC	AACAAACAAA	1042	het	938	38	19	19	0	AAC	1	2	NA	NA
UTR3	C20orf112	chr20	31032761	3I	ACAAAAGCAA	---/AAC	AACAAGTTCC	1408	het	816	46	17	25	4	AAC	1	2	NA	NA
intronic	UFD1L	chr22	19459675	3I	CAACAAAGAA	---/AAC	AACCACAACC	85	hom	5	2	0	2	0	AAC	1	2	NA	NA
UTR3	CRKL	chr22	21307713	3I	TGTGTTTTAA	---/AAC	AACAACAACA	1038	het	991	71	20	19	34	AAC	9	10	NA	NA
intronic	SNRNP40	chr1	31764714	3I	AAAGGACGCC	---/AAG	AAGAATTAGT	2861	het	2861	162	91	53	18	AAG	1	2	NA	NA
intronic	PGLYRP4	chr1	153315468	3I	TGAGAAGGAT	---/AAG	AAGACAGCAG	2980	hom	138	50	0	48	4	AAG	1	2	NA	NA
intronic	OBSCN	chr1	228465675	3I	GCAGGGACTC	---/AAG	AGGAGGGAAG	277	het	277	14	7	6	1	AAG	0	1	NA	NA
intronic	EFR3B	chr2	25302691	3I	ACACACCAAA	---/AAG	AAGAACAATA	134	het	134	7	3	3	1	AAG	1	2	NA	NA
intronic	RASGRP3	chr2	33787709	3I	TGTTCCCTCA	---/AAG	AAGTCATCTG	517	het	517	27	14	10	3	AAG	1	2	NA	NA
UTR3	CCDC85A	chr2	56611544	3I	GATAGAAGAC	---/AAG	AAGAAGAAAA	1968	het	1968	89	42	36	10	AAG	2	3	NA	NA
intronic	EXOC6B	chr2	72958023	3I	ACAAAAGGTT	---/AAG	AAGATGTTAG	199	het	5	5	0	4	4	AAG	1	2	NA	NA
intronic	GBE1	chr3	81548210	3I	ACATTACTAT	---/AAG	AATAAAAGAG	185	het	185	12	5	4	3	AAG	0	1	NA	NA
exonic	MUC13	chr3	124646706	3I	GCTGTTGGGA	---/AAG	AAGGTGTATT	3070	hom	350	134	0	126	8	AAG	1	2	nonframeshift insertion	MUC13:NM_033049:exon2:c.184_185insCTT:p.F62delinsLF,
ncRNA_exonic	C5orf27	chr5	95195454	3I	GCAAGAGAAC	---/AAG	AAGGAGCCTG	3070	hom	159	66	0	55	12	AAG	1	2	NA	NA
downstream	HCG11	chr6	26527619	3I	TTAAAAAAAA	---/AAG	AAATCACTGG	562	hom	26	10	0	10	1	AAG	0	1	NA	NA
intronic	SNAP91	chr6	84366386	3I	ATTGCCCACC	---/AAG	AAGTGAGACA	1621	het	1274	60	26	29	5	AAG	1	2	NA	NA
intronic	RELN	chr7	103155952	3I	CTCTGAGTAA	---/AAG	AAGATTTACA	941	het	941	75	51	19	4	AAG	1	2	NA	NA
UTR3	PBK	chr8	27667282	3I	GCAAAAACCA	---/AAG	AAGATCTGAG	896	het	373	27	8	16	2	AAG	1	2	NA	NA
intronic	WDYHV1	chr8	124440337	3I	AAAAAAAAAA	---/AAG	AAGCTAAATA	539	het	339	18	7	10	1	AAG	1	2	NA	NA
ncRNA_intronic	MIR3134	chr9	114994306	3I	GAAGAAAAGA	---/AAG	AAAGAAAGAA	469	het	469	20	10	9	1	AAG	0	1	NA	NA
UTR3	UBE2Q2	chr15	76192914	3I	CACTTTTAAC	---/AAG	AAATCCAGAA	1972	hom	91	36	0	32	4	AAG	0	1	NA	NA
intronic	USP22	chr17	20921539	3I	TCATTCATTC	---/AAG	AAGCCAGAAC	1345	het	860	50	18	24	6	AAG	1	2	NA	NA
UTR3	ZNF529	chr19	37037309	3I	AAAACAAAAC	---/AAG	AACATTACAC	2286	het	2177	93	44	41	8	AAG	0	1	NA	NA
intronic	CEACAM3	chr19	42311061	3I	GAGTTGGCCA	---/AAG	AATAGGAGAT	286	het	286	18	11	6	1	AAG	0	1	NA	NA
UTR3	YWHAB	chr20	43536806	3I	CCAAAAAAAA	---/AAG	AGAAAAAAAC	689	het	689	49	22	14	13	AAG	0	1	NA	NA
intronic	SAMSN1	chr21	15884975	3I	TTTAATAGAC	---/AAG	ACATATTTTA	839	het	324	24	7	15	2	AAG	0	1	NA	NA
intronic	BRWD1	chr21	40597216	3I	ACAGATAAAA	---/AAG	AAGCCAAAAG	1091	hom	50	20	0	18	2	AAG	1	2	NA	NA
intronic	TPO	chr2	1544197	3I	TTTTTTCCAA	---/AAT	AATATATCAG	1190	het	463	33	10	21	4	AAT	1	2	NA	NA
UTR3	DNAH7	chr2	196602583	3I	TAAGTAGTAA	---/AAT	AATATGCTTT	748	het	748	40	17	14	9	AAT	1	2	NA	NA
intronic	C6orf165	chr6	88123762	3I	GGAATACAAC	---/AAT	GTTAGAAATG	134	het	98	6	2	3	1	AAT	0	1	NA	NA
downstream	GABRR1	chr6	89887165	3I	CATATGTAGA	---/AAT	ATCATAATAT	272	hom	12	5	0	5	1	AAT	0	1	NA	NA
UTR3	ADCY1	chr7	45762688	3I	ATTTAACAAA	---/AAT	AATAAAGGGA	2106	hom	100	38	0	35	3	AAT	1	2	NA	NA
UTR3	ZNF107	chr7	64171036	3I	TTGAAAAGCA	---/AAT	AATGATGTAA	3070	hom	191	78	0	66	22	AAT	1	2	NA	NA
UTR3	PPP1R3A	chr7	113517319	3I	GATAAATTGA	---/AAT	ACAAATTTCA	734	het	69	18	2	13	1	AAT	0	1	NA	NA
UTR3	CTTNBP2	chr7	117350829	3I	TGCTACTAGA	---/AAT	AATATTGAAG	1504	hom	47	27	0	25	3	AAT	1	2	NA	NA
intronic	OSBPL8	chr12	76762924	3I	CCAAATTTTA	---/AAT	GTTGGTTGCT	902	hom	41	16	0	15	1	AAT	0	1	NA	NA
UTR3	ABHD13	chr13	108884211	3I	GATTTCTAAG	---/AAT	AATGTTTTTC	710	het	486	25	10	13	3	AAT	1	2	NA	NA
intergenic	SIX6(dist=60491),SIX1(dist=72401)	chr14	61039016	3I	CTTTCCCAAC	---/AAT	GACATTCCCT	3070	hom	179	76	0	62	12	AAT	0	1	NA	NA
UTR3	RORA	chr15	60784224	3I	TAAAAATGTC	---/AAT	AACGTGTGTG	2413	hom	112	41	0	39	1	AAT	0	1	NA	NA
UTR3	KIF2B	chr17	51902493	3I	AAACTGTCCA	---/AAT	AATTATCTAA	3070	hom	153	65	0	53	11	AAT	1	2	NA	NA
ncRNA_exonic	MCM3AP-AS1	chr21	47671276	3I	GGCTTAAAAA	---/AAT	AATTTTTTAA	3070	hom	246	90	0	84	9	AAT	1	2	NA	NA
intronic	GDAP2	chr1	118429439	3I	TACTCTGCAG	---/ACA	ACAACACCTA	161	het	161	8	4	4	0	ACA	2	3	NA	NA
exonic	ZNF687	chr1	151263678	3I	GCTGTTGGGG	---/ACA	ACAACTAGTC	3070	het	1972	155	43	85	29	ACA	1	2	nonframeshift insertion	ZNF687:NM_020832:exon9:c.3707_3708insACA:p.D1236delinsEH,
UTR3	TFCP2L1	chr2	121979221	3I	CTAAAAGTAT	---/ACA	AGTTCTTAGA	398	hom	18	7	0	7	0	ACA	0	1	NA	NA
exonic	ZNF804A	chr2	185802212	3I	TAAAAAGAAC	---/ACA	ACAATACTTT	2916	hom	135	51	0	47	7	ACA	1	2	nonframeshift insertion	ZNF804A:NM_194250:exon4:c.2089_2090insACA:p.T697delinsNT,
intergenic	TAMM41(dist=67590),SYN2(dist=89920)	chr3	11955942	3I	CCCTCCTTGC	---/ACA	CAACGCAGGC	398	hom	18	8	0	7	1	ACA	0	1	NA	NA
intergenic	FSTL5(dist=120026),NAF1(dist=842648)	chr4	163205212	3I	TGAAACAAAT	---/ACA	ACATTTGTTT	185	het	185	9	5	4	0	ACA	1	2	NA	NA
intronic	FEZF1	chr7	121942833	3I	ACCATGAGAG	---/ACA	ACATTTCCTG	3070	hom	191	70	0	66	7	ACA	1	2	NA	NA
intergenic	FAM86C1(dist=11839),DEFB108B(dist=20127)	chr11	71524119	3I	CAGAAATCTG	---/ACA	ACACTGGTCA	85	hom	5	2	0	2	0	ACA	1	2	NA	NA
upstream	ZNF705A	chr12	8325092	3I	GCTTTTCATC	---/ACA	GGTTGATCTG	1515	het	1515	72	40	28	6	ACA	0	1	NA	NA
exonic	GLIPR1L2	chr12	75816815	3I	AATGGATTGG	---/ACA	ACAAGAAAAA	3070	hom	180	88	1	80	7	ACA	1	2	nonframeshift insertion	GLIPR1L2:NM_152436:exon4:c.716_717insACA:p.D239delinsEH,
UTR3	SDK2	chr17	71333017	3I	GGCAGGTGTT	---/ACA	GGGCTGGCCT	3070	het	3070	290	169	99	21	ACA	0	1	NA	NA
ncRNA_exonic	FLJ45079	chr17	75877465	3I	GGGCCAAGGC	---/ACA	ACAAGCTCTG	3070	het	3070	224	69	137	16	ACA	1	2	NA	NA
UTR3	MLLT1	chr19	6212376	3I	CTCCAGCCCC	---/ACA	ACACCACCGC	3070	hom	296	111	0	93	21	ACA	1	2	NA	NA
downstream	ZNF98	chr19	22573485	3I	TGAGTTAATT	---/ACA	ACATTATTTG	128	het	128	9	4	3	2	ACA	1	2	NA	NA
intronic	PI4KA	chr22	21167606	3I	AATTTTACTG	---/ACA	ACATATCCAT	1459	het	970	49	20	26	5	ACA	1	2	NA	NA
intronic	POMC	chr2	25387859	3I	GAGGGAATGG	---/ACC	TGGGTAAACT	311	het	142	11	3	6	2	ACC	0	1	NA	NA
intronic	IL1RL2	chr2	102804539	3I	GAAACAGAGA	---/ACC	ACCAGCTCCA	975	het	975	41	21	18	2	ACC	1	2	NA	NA
intronic	DOCK9	chr13	99477982	3I	ACAGGAATAG	---/ACC	ACCAGCCAAC	1783	hom	82	31	0	29	3	ACC	1	2	NA	NA
UTR3	TTC23	chr15	99676961	3I	GTGAGTAGTG	---/ACC	ACATCTTACA	1405	hom	65	23	0	23	3	ACC	0	1	NA	NA
upstream	LGALS9C	chr17	18380009	3I	CCAACACCCT	---/ACC	ACCTTTCTCT	294	het	294	37	28	7	2	ACC	1	2	NA	NA
intergenic	NONE(dist=NONE),LOC100130000(dist=22994)	chr1	143664136	3I	ACCAGCGCGC	---/ACG	ACGACTAGGA	55	het	55	11	8	2	1	ACG	1	2	NA	NA
intergenic	NBPF11(dist=227169),FLJ39739(dist=54384)	chr1	147851638	3I	ACCAGGGCGC	---/ACG	ACGACTAGGA	23	het	3	1	0	1	0	ACG	1	2	NA	NA
exonic	FAM90A1	chr12	8374782	3I	CTGGGGTGAC	---/ACG	GTACGTGGTC	3070	hom	344	135	0	117	23	ACG	0	1	nonframeshift insertion	FAM90A1:NM_018088:exon7:c.1031_1032insCGT:p.T344delinsTS,
exonic	HADHB	chr2	26477126	3I	TTCCAGAATG	---/ACT	ACTATCTTGA	3070	hom	212	82	0	73	11	ACT	1	2	nonframeshift insertion	HADHB:NM_000183:exon2:c.4_5insACT:p.T2delinsNS,
intronic	SNAPC3	chr9	15447362	3I	ATTCCATCAA	---/ACT	ACTACACTAT	587	hom	26	10	0	10	0	ACT	1	2	NA	NA
intergenic	TTTY23(dist=277337),NONE(dist=NONE)	chrY	10026908	3I	AAGTGATAAA	---/ACT	CCACTGCTAT	272	hom	12	5	0	5	0	ACT	0	1	NA	NA
UTR3	CA6	chr1	9034816	3I	TGACCTAGCC	---/AGA	AGAAGTGCCT	3070	hom	255	93	0	86	7	AGA	1	2	NA	NA
UTR5	LPAR3	chr1	85331809	3I	TTCATTGTGG	---/AGA	AGAAGTGAAC	2389	hom	112	43	0	39	4	AGA	1	2	NA	NA
ncRNA_intronic	FAM91A2	chr1	149670606	3I	AGAAGGAGGG	---/AGA	AGAAGCAGGG	460	het	460	66	44	12	8	AGA	1	2	NA	NA
upstream	PGLYRP4	chr1	153321218	3I	CTTCCCAGAG	---/AGA	AGAAGAGAGC	587	hom	26	14	0	10	3	AGA	2	3	NA	NA
ncRNA_UTR3	ZAK	chr2	174089706	3I	GTACATTTAG	---/AGA	AGGTTAAAAG	3070	hom	167	61	0	58	4	AGA	0	1	NA	NA
intronic	PIKFYVE	chr2	209195492	3I	TTTCCTGAGG	---/AGA	AGGTTTCCTA	314	het	90	11	2	6	3	AGA	0	1	NA	NA
intronic	LIMD1	chr3	45677816	3I	GGGAGGAGAG	---/AGA	AGATCATCTT	979	het	979	43	20	18	5	AGA	1	2	NA	NA
intronic	SENP7	chr3	101067011	3I	AGAATTATAT	---/AGA	AGTTTTTTCA	85	hom	5	3	0	2	0	AGA	0	1	NA	NA
intergenic	LOC340107(dist=1069901),CDH9(dist=970116)	chr5	25910593	3I	CTGGAAAATG	---/AGA	AGAAGAAGCG	2970	hom	86	60	1	49	9	AGA	2	3	NA	NA
UTR3	PCSK1	chr5	95727966	3I	GAAAACTTTC	---/AGA	AGAAGGAGAA	2734	het	1611	88	34	49	9	AGA	1	2	NA	NA
intronic	FAT2	chr5	150887185	3I	GCGGAGACAG	---/AGA	AGTAGTCAGG	3070	hom	220	81	0	76	6	AGA	0	1	NA	NA
intronic	TYW1B	chr7	72081878	3I	TGCATGTCAT	---/AGA	AGAAGACTTT	928	het	928	230	173	25	27	AGA	2	3	NA	NA
intronic	FKBP15	chr9	115969434	3I	GAGAAAAAGT	---/AGA	AGCTTAACTG	3070	hom	167	64	0	57	8	AGA	0	1	NA	NA
intronic	SCD	chr10	102108346	3I	TTTGAAGTGT	---/AGA	GCTGTGCTGG	197	het	43	6	1	4	1	AGA	0	1	NA	NA
intronic	ADAM8	chr10	135084233	3I	GGGCGGTCTC	---/AGA	AGCTCACCTG	3070	hom	555	197	0	188	16	AGA	0	1	NA	NA
intronic	MS4A3	chr11	59831949	3I	GTAGGTCAGC	---/AGA	AGATCACATA	394	het	394	26	15	8	3	AGA	1	2	NA	NA
intronic	VWF	chr12	6161964	3I	AAGAGAGAGG	---/AGA	AGAAGTAAGG	3070	hom	133	72	1	63	9	AGA	1	2	NA	NA
upstream;downstream	SNORD114-10;SNORD114-9	chr14	101432441	3I	GGTCCATCAC	---/AGA	AGAAGTAGAG	3070	hom	297	114	0	101	11	AGA	1	2	NA	NA
upstream	ALOX15	chr17	4544979	3I	CTTCTGGTGG	---/AGA	AGAAGGGTGG	2097	hom	97	39	0	34	5	AGA	1	2	NA	NA
intronic	PAF1	chr19	39881016	3I	TTCAAAAGGT	---/AGA	AGGAGGGGTG	2187	het	1818	83	37	39	6	AGA	0	1	NA	NA
intronic	SULT2B1	chr19	49095143	3I	GGTGGCCAGG	---/AGA	AGAAGAGACG	1846	hom	85	36	0	30	4	AGA	2	3	NA	NA
UTR3	TIMP3	chr22	33257379	3I	CAGTGTGAGC	---/AGA	AGAAGCTGAT	3070	het	3070	142	63	61	19	AGA	1	2	NA	NA
intronic	TBL1X	chrX	9622451	3I	ACCAGGCTGT	---/AGA	AGAAGAAGAA	526	het	525	25	11	10	4	AGA	6	7	NA	NA
ncRNA_intronic	BCYRN1	chrX	70461899	3I	ACACAGGAAC	---/AGA	AGGAGAGGGA	1150	het	1140	45	23	21	3	AGA	0	1	NA	NA
intronic	FMN2	chr1	240308055	3I	AATTTCCATA	---/AGC	AGGTCACAGG	3070	het	2569	153	54	85	19	AGC	0	1	NA	NA
downstream	BOLA3	chr2	74362460	3I	CTCTCTCTGT	---/AGC	AGCAGGACAG	209	hom	9	4	0	4	0	AGC	1	2	NA	NA
exonic	BMP6	chr6	7727523	3I	CAGCAGGAGG	---/AGC	AGCAGCAGCA	286	het	286	19	10	6	3	AGC	7	8	nonframeshift insertion	BMP6:NM_001718:exon1:c.335_336insAGC:p.E112delinsEA,
exonic	NOTCH4	chr6	32191659	3I	TGAGACACAT	---/AGC	AGCAGCAGCA	1187	het	929	65	19	22	22	AGC	10	11	nonframeshift deletion	NOTCH4:NM_004557:exon1:c.45_47del:p.15_16del,
exonic	OXA1L	chr14	23240714	3I	CAATATCCCT	---/AGC	AGCAGCAGCA	3070	het	3070	244	104	97	46	AGC	4	5	nonframeshift insertion	OXA1L:NM_005015:exon10:c.1435_1436insAGC:p.S479delinsKR,
intronic	ZC3H18	chr16	88690883	3I	TCCAGGCACG	---/AGC	AGCGTGCTCA	175	het	175	13	8	4	1	AGC	1	2	NA	NA
exonic	EME1	chr17	48452979	3I	GACTGGAAAA	---/AGC	AGCCCTTTCC	3070	het	2087	170	46	107	17	AGC	1	2	nonframeshift insertion	EME1:NM_001166131:exon2:c.410_411insAGC:p.K137delinsKA,EME1:NM_152463:exon2:c.410_411insAGC:p.K137delinsKA,
ncRNA_intronic	LOC100294362	chr17	78329261	3I	CGGAGGAAGA	---/AGC	GGGGTGACCG	221	hom	12	5	0	4	6	AGC	0	1	NA	NA
UTR3	NACC1	chr19	13251206	3I	CCTGAAAGGA	---/AGC	AGGTGCTCCC	323	hom	15	6	0	6	1	AGC	0	1	NA	NA
UTR3	SPAST	chr2	32381728	3I	TTCATTTAAA	---/AGG	AGATTAACGT	2718	hom	126	48	0	44	3	AGG	0	1	NA	NA
intronic	ADH5	chr4	99995852	3I	CCTATGTTTC	---/AGG	AGGTGAGCAC	335	hom	15	6	0	6	0	AGG	1	2	NA	NA
intronic	C5orf4	chr5	154210340	3I	TGCTTTGACC	---/AGG	AGAAGTTGCA	2021	het	1673	84	34	36	16	AGG	0	1	NA	NA
intronic	LY86	chr6	6649975	3I	GAAGGCTAGA	---/AGG	AGGAGGGAAA	1519	het	967	53	20	27	5	AGG	2	3	NA	NA
intronic	PRIM2	chr6	57246774	3I	ATGAAGACTT	---/AGG	AGGATTTCTT	2315	het	2315	104	54	42	8	AGG	1	2	NA	NA
intergenic	DKFZp434L192(dist=314961),LOC100130849(dist=63140)	chr7	56879938	3I	ACCGGGAGGC	---/AGG	AGGTGGGACT	704	het	704	64	43	15	4	AGG	1	2	NA	NA
intronic	ANKRD20A1,ANKRD20A3	chr9	67952446	3I	TAATAAGTAA	---/AGG	AGAAGTGAAA	23	het	3	1	0	1	0	AGG	0	1	NA	NA
UTR3	KSR2	chr12	117897165	3I	CTTCTGTGAA	---/AGG	AGGAGAAGAG	194	het	96	6	2	4	0	AGG	1	2	NA	NA
UTR5	RGMA	chr15	93616284	3I	TCAGAAAAAA	---/AGG	AGAAGAAAAT	829	het	829	56	34	17	7	AGG	0	1	NA	NA
intergenic	LOC390705(dist=105982),LINC00273(dist=556368)	chr16	33404684	3I	CTGGACCACC	---/AGG	AGAAGTGCCT	2171	het	2171	121	68	40	13	AGG	0	1	NA	NA
intronic	CDR2L	chr17	72997365	3I	AAAAAGAAGT	---/AGG	AGGAGGGTCT	3070	hom	286	106	0	101	8	AGG	2	3	NA	NA
ncRNA_exonic	LOC388692	chr1	149281934	3I	AGATCTGTTG	---/AGT	AGTAGGAACA	1969	het	1969	153	99	39	12	AGT	1	2	NA	NA
intergenic	NONE(dist=NONE),LOC90499(dist=22324)	chr2	95398747	3I	TTTTCTGCTC	---/AGT	AAGCTCAATT	197	het	43	5	1	4	0	AGT	0	1	NA	NA
upstream	MFF	chr2	228192224	3I	TTAGTAGAAA	---/AGT	TCCAGTTACT	3070	hom	153	56	0	53	5	AGT	0	1	NA	NA
upstream	HIST1H2AB	chr6	26033811	3I	ACTTCTGATA	---/AGT	AGGGAAAATC	1270	het	1135	48	23	23	2	AGT	0	1	NA	NA
intronic	RPP30	chr10	92638708	3I	CAGAAATGTC	---/AGT	AGTATATTAG	827	het	492	27	10	15	3	AGT	1	2	NA	NA
intronic	ABCC2	chr10	101553910	3I	TAGTGATGAG	---/AGT	AGTAAAATAC	1531	hom	70	29	0	25	3	AGT	1	2	NA	NA
intronic	LAMC1	chr1	183096254	3I	CAAAAAAATT	---/ATA	ATGACAGTAT	1819	het	952	55	20	32	7	ATA	0	1	NA	NA
UTR3	UBR3	chr2	170939693	3I	ATGATAAAAT	---/ATA	ATGTCAGATC	1597	hom	76	40	0	26	17	ATA	0	1	NA	NA
UTR3	SPARC	chr5	151041878	3I	GTGCAAAAGC	---/ATA	ATAATGTGTT	3070	het	3070	165	81	69	17	ATA	1	2	NA	NA
UTR3	FRMD1	chr6	168457318	3I	CACAGTGATG	---/ATA	ACTGTGAACT	3070	hom	338	122	0	115	12	ATA	0	1	NA	NA
intronic	WDR67	chr8	124140806	3I	TGTTATAAAC	---/ATA	ATAAGAAAGT	2071	hom	61	43	1	35	7	ATA	1	2	NA	NA
intronic	AGAP11	chr10	88754813	3I	ATTGATGATG	---/ATA	ATAATAATAG	8	het	8	10	4	1	5	ATA	3	4	NA	NA
intronic	BBOX1	chr11	27078644	3I	TAAGCAAAGC	---/ATA	ATAATTGGAT	1531	hom	70	28	0	25	4	ATA	1	2	NA	NA
intronic	EEA1	chr12	93247776	3I	AAAGGAAAAG	---/ATA	ATAATACTGT	2051	hom	97	43	0	34	8	ATA	2	3	NA	NA
intergenic	LOC338862(dist=101052),KLHL1(dist=714216)	chr13	69560509	3I	ATGAGATGCT	---/ATA	ATAATGAGCT	862	het	862	43	19	16	5	ATA	1	2	NA	NA
intergenic	RRN3(dist=10605),MIR3180-4(dist=49944)	chr16	15198763	3I	TATCAGTGTC	---/ATA	ATATCACCCT	231	het	231	136	106	10	20	ATA	1	2	NA	NA
exonic	ZNF714	chr19	21299775	3I	AAAAAAGGTT	---/ATA	ATGAACTAAA	1999	hom	94	45	0	32	10	ATA	0	1	stopgain SNV	ZNF714:NM_182515:exon5:c.305_306insATA:p.Y102delinsX,
UTR3	ZNF714	chr19	21303347	3I	AAAATTTAGT	---/ATA	TTATCATACT	1244	hom	26	24	1	21	5	ATA	0	1	NA	NA
exonic	ZNF814	chr19	58385870	3I	CTCCACATTC	---/ATA	ATGTTTTTTT	638	het	281	26	6	12	8	ATA	0	1	nonframeshift insertion	ZNF814:NM_001144989:exon3:c.888_889insTAT:p.H296delinsHI,
intergenic	ANKRD30BL(dist=3537),GPR39(dist=155068)	chr2	133019079	3I	TGATGATATT	---/ATC	GTTACTGAGT	3070	het	3070	1719	634	886	167	ATC	0	1	NA	NA
intronic	SLIT2	chr4	20597098	3I	GATGTTCACT	---/ATC	ATCAAGGAGA	461	hom	21	9	0	8	1	ATC	1	2	NA	NA
intronic	PDZD2	chr5	32060986	3I	GGGAAAAGAT	---/ATC	ATGAGCTTCT	713	hom	32	15	0	12	3	ATC	0	1	NA	NA
intronic	UBXN2B	chr8	59335639	3I	GTGAGACGAA	---/ATC	ATCATCATCA	494	het	81	26	2	9	15	ATC	14	15	NA	NA
intergenic	CNTNAP3B(dist=186893),FAM27C(dist=880870)	chr9	44109366	3I	GAGCGAAGAT	---/ATC	AATATTTTGC	808	het	808	35	17	15	3	ATC	0	1	NA	NA
intergenic	NONE(dist=NONE),LOC441666(dist=436212)	chr10	42391102	3I	ATCGAATGTA	---/ATC	ATCATCAAAT	1031	het	97	25	3	18	5	ATC	2	3	NA	NA
UTR3	WNK1	chr12	1019454	3I	AAGTTAATCT	---/ATC	ATCTATCTTT	937	het	683	38	14	17	7	ATC	1	2	NA	NA
ncRNA_exonic	LINC00324	chr17	8124564	3I	GAGATGATAA	---/ATC	ATCATGGTGT	3070	hom	282	105	0	97	10	ATC	1	2	NA	NA
intronic	ELAC2	chr17	12909047	3I	TAACTGCTGA	---/ATC	ATCAAGAAAA	3070	het	2955	145	61	71	16	ATC	1	2	NA	NA
exonic	OR7C2	chr19	15052984	3I	TCCTAAGAGT	---/ATC	ATCTGCCAGA	3070	hom	250	98	0	86	14	ATC	1	2	nonframeshift insertion	OR7C2:NM_012377:exon1:c.684_685insATC:p.V228delinsVI,
UTR3	TIMM8A	chrX	100600982	3I	GGAAAGGGAG	---/ATC	ATCAAGATAA	699	het	699	50	33	14	3	ATC	1	2	NA	NA
intergenic	NONE(dist=NONE),GYG2P1(dist=1207522)	chrY	13310393	3I	TCATGTCTAT	---/ATC	ATCTGTGTGT	1629	het	1629	76	43	30	3	ATC	1	2	NA	NA
intronic	CELA3B	chr1	22310042	3I	AATAATAATA	---/ATG	ATGATGATGA	281	het	166	17	4	7	8	ATG	6	7	NA	NA
ncRNA_exonic	FAM86HP	chr3	129816900	3I	TCCAGAAAGC	---/ATG	ATGTCAAGAT	3070	het	3070	139	64	69	11	ATG	1	2	NA	NA
downstream	LRBA	chr4	151185625	3I	TATTTTATTA	---/ATG	ATGATGTTTA	496	het	496	34	21	10	5	ATG	2	3	NA	NA
intronic	HMGXB3	chr5	149401623	3I	GCAAAACATT	---/ATG	ATATTTTTTT	634	het	634	33	15	12	6	ATG	0	1	NA	NA
UTR3	TMEM106B	chr7	12276750	3I	AAACATGCTT	---/ATG	ATAATAGCAA	713	hom	32	12	0	12	2	ATG	0	1	NA	NA
intergenic	LOC100130298(dist=235144),CLVS1(dist=85074)	chr8	62115451	3I	GATGATTTTA	---/ATG	ATGAGGAAGC	2220	hom	103	42	0	36	5	ATG	1	2	NA	NA
ncRNA_exonic	LOC100133308	chr10	45649976	3I	AAAGAGAAAA	---/ATG	ATGCTAGGAA	3070	het	3070	194	109	78	11	ATG	1	2	NA	NA
intronic	PMM2	chr16	8904878	3I	CTGTTTATCT	---/ATG	ATGTTGCCCA	3070	hom	153	55	0	53	4	ATG	1	2	NA	NA
intronic	COMMD7	chr20	31292185	3I	CAATGTAGAT	---/ATG	ATAATTTTTA	1091	hom	50	18	0	18	0	ATG	0	1	NA	NA
intronic	SEPT2	chr2	242289664	3I	AGTTACTAAC	---/ATT	ATTGTGTCAG	3070	hom	203	79	0	70	13	ATT	1	2	NA	NA
UTR3	RYBP	chr3	72426062	3I	GTGGTCTTTG	---/ATT	ATTATTTTTT	593	het	23	14	1	11	4	ATT	2	3	NA	NA
intronic	PIK3CA	chr3	178917089	3I	AATAAAAATC	---/ATT	ATAAATCTAA	134	het	98	5	2	3	0	ATT	0	1	NA	NA
intergenic	APOD(dist=52208),SDHAP2(dist=21626)	chr3	195363284	3I	ATTAGGACAA	---/ATT	ATTATTACTG	228	het	228	39	30	6	3	ATT	2	3	NA	NA
intronic	THAP6	chr4	76446922	3I	TCACTTGATG	---/ATT	ATTATTATTA	523	het	523	23	11	10	2	ATT	3	4	NA	NA
UTR3	AFF1	chr4	88059802	3I	AATTTATCAA	---/ATT	ATTATACTGG	2424	het	2424	101	49	44	8	ATT	1	2	NA	NA
UTR3	DTWD2	chr5	118176510	3I	TGCAATTCTC	---/ATT	CTTCTTTAGC	1435	het	1387	61	28	26	8	ATT	0	1	NA	NA
UTR3	PAIP2	chr5	138705189	3I	ATACTGTAAC	---/ATT	ATGATTTGAG	3070	hom	170	67	0	59	10	ATT	0	1	NA	NA
intergenic	ODZ4(dist=1213073),MIR4300(dist=1237015)	chr11	80364768	3I	TCATGGAATC	---/ATT	GTTGTTGTTC	3070	hom	323	121	0	110	16	ATT	0	1	NA	NA
intronic	MYO1H	chr12	109845779	3I	TATAATCATC	---/ATT	GTTTCTTTAA	908	het	787	35	16	17	2	ATT	0	1	NA	NA
intronic	TAOK2	chr16	29993904	3I	GGTACAGAAA	---/ATT	ATTGTGAGAG	1035	het	1035	64	40	20	6	ATT	1	2	NA	NA
intronic	ITGAE	chr17	3664478	3I	TTTTCTTTAA	---/ATT	AAACACACAT	3070	het	3070	153	66	64	24	ATT	0	1	NA	NA
UTR3	ZNF626	chr19	20805394	3I	GTATTACATC	---/ATT	ATTCACTTTT	650	hom	29	14	0	11	3	ATT	1	2	NA	NA
intronic	MEI1	chr22	42159535	3I	GGAGGAAGAG	---/ATT	ATTATTTGCA	184	hom	9	4	0	4	0	ATT	2	3	NA	NA
intronic	OTC	chrX	38262699	3I	CGTTTTTGGG	---/ATT	ATTGTACATT	359	het	347	15	7	7	2	ATT	1	2	NA	NA
intronic	RCC2	chr1	17749460	3I	TCCAAATTCC	---/CAA	CAACAGCCAA	2133	hom	100	40	0	35	4	CAA	1	2	NA	NA
downstream	CD34	chr1	208059769	3I	TGAGGTGCTC	---/CAA	CCTCTTCCCT	131	het	131	7	3	3	2	CAA	0	1	NA	NA
exonic	FAM171B	chr2	187559048	3I	GCAGCAGCAG	---/CAA	CAACAACAAC	294	het	22	10	1	6	4	CAA	5	6	nonframeshift insertion	FAM171B:NM_177454:exon1:c.148_149insCAA:p.Q50delinsPK,
UTR3	CBL	chr11	119171051	3I	GGCTTATATT	---/CAA	ACCATGTGCA	3070	hom	483	192	1	183	21	CAA	0	1	NA	NA
exonic	ZNF880	chr19	52887247	3I	AAAAACCTAT	---/CAA	CAACAATTCC	1864	het	1177	67	25	33	7	CAA	2	3	nonframeshift insertion	ZNF880:NM_001145434:exon4:c.414_415insCAA:p.I138delinsIQ,
intergenic	FAM182B(dist=184784),LOC100134868(dist=23724)	chr20	25966711	3I	TGGGAGTTGG	---/CAA	CAATCCCTGT	1816	het	1022	58	22	33	4	CAA	1	2	NA	NA
exonic	SYNGR1	chr22	39777823	3I	ACGTGGAGCC	---/CAA	CACTGGGCCG	1631	hom	114	41	0	36	9	CAA	0	1	nonframeshift insertion	SYNGR1:NM_004711:exon4:c.606_607insCAA:p.P202delinsPQ,
intergenic	TMEM18(dist=70642),LOC339822(dist=31756)	chr2	748081	3I	ACCTCACCAT	---/CAC	CACCACCAAT	52	het	47	4	1	2	1	CAC	2	3	NA	NA
intronic	SOS1	chr2	39251376	3I	ATTCAACTGT	---/CAC	CACAATAAAA	1594	hom	73	30	0	26	4	CAC	1	2	NA	NA
intergenic	ANKRD30BL(dist=9746),GPR39(dist=148859)	chr2	133025288	3I	AGCTCTAGTT	---/CAC	AACAGGAGAA	317	het	38	9	1	6	1	CAC	0	1	NA	NA
intergenic	ANKRD30BL(dist=14185),GPR39(dist=144420)	chr2	133029727	3I	CATCACTCTT	---/CAC	GGGAACACAC	23	het	3	12	0	1	12	CAC	0	1	NA	NA
intronic	SEMA5B	chr3	122642725	3I	GTGTCTGGCA	---/CAC	CATGGGGGGA	1121	het	622	38	13	20	4	CAC	0	1	NA	NA
exonic	TSPYL1	chr6	116600466	3I	GGCCTTCCTT	---/CAC	CACCACCTCA	1156	het	1010	47	21	21	6	CAC	2	3	nonframeshift insertion	TSPYL1:NM_003309:exon1:c.528_529insGTG:p.V176delinsVW,
intergenic	PODXL(dist=540955),PLXNA4(dist=25760)	chr7	131782331	3I	TCATCATCAT	---/CAC	CACCACCACC	147	hom	7	3	0	3	0	CAC	7	8	NA	NA
exonic	DLGAP2	chr8	1626461	3I	CAGGCCACAT	---/CAC	CACCACGGAG	1369	het	1369	64	35	25	3	CAC	2	3	nonframeshift insertion	DLGAP2:NM_004745:exon9:c.2130_2131insCAC:p.I710delinsIH,
downstream	CRY1	chr12	107385129	3I	GAAAAAAAAA	---/CAC	CACGTACACA	1408	het	816	45	17	25	5	CAC	1	2	NA	NA
intronic	TUBGCP3	chr13	113180924	3I	TCATCATCAT	---/CAC	CACCATCATC	194	het	96	6	2	4	0	CAC	1	2	NA	NA
intronic	BRWD3	chrX	79999797	3I	AGCAGAAATT	---/CAC	CACAATACCC	1163	hom	5	26	1	20	6	CAC	1	2	NA	NA
UTR3	KIAA1751	chr1	1886345	3I	CAGTGCAGAA	---/CAG	CGGCCTTCGC	3070	het	3070	146	73	57	19	CAG	0	1	NA	NA
exonic	SERINC2	chr1	31905890	3I	AGACGCCACA	---/CAG	CAGCAGCAGC	2419	het	1326	87	28	42	17	CAG	5	6	nonframeshift insertion	SERINC2:NM_018565:exon9:c.1102_1103insCAG:p.Q368delinsPE,SERINC2:NM_001199038:exon10:c.1117_1118insCAG:p.Q373delinsPE,SERINC2:NM_001199037:exon9:c.1102_1103insCAG:p.Q368delinsPE,SERINC2:NM_001199039:exon10:c.925_926insCAG:p.Q309delinsPE,SERINC2:NM_178865:exon9:c.1090_1091insCAG:p.Q364delinsPE,
exonic	SAMD4A	chr14	55169051	3I	GCACGTCGAC	---/CAG	CAGCTTTGGT	3070	hom	275	102	0	94	9	CAG	1	2	nonframeshift insertion	SAMD4A:NM_015589:exon2:c.468_469insCAG:p.T156delinsTQ,SAMD4A:NM_001161576:exon2:c.468_469insCAG:p.T156delinsTQ,
exonic	BCL6B	chr17	6928020	3I	ACGAGGCCTC	---/CAG	CAGCAGCAGC	335	hom	15	20	0	6	14	CAG	10	11	nonframeshift insertion	BCL6B:NM_181844:exon4:c.702_703insCAG:p.S234delinsSQ,
UTR5	TBCB	chr19	36606380	3I	GCTGATAGCC	---/CAG	CAGCAGCAGC	816	het	816	41	18	16	8	CAG	4	5	NA	NA
exonic	NR1H2	chr19	50881823	3I	GATTCGGAAA	---/CAG	CAGCAGCAGG	1296	het	1045	53	22	24	11	CAG	3	4	nonframeshift insertion	NR1H2:NM_007121:exon6:c.517_518insCAG:p.Q173delinsPE,
downstream	FAM184A	chr6	119280990	3I	AAATAAAAAG	---/CAT	CATTGTTTGA	385	hom	8	9	0	7	2	CAT	1	2	NA	NA
ncRNA_exonic	FLJ31813	chr10	51818915	3I	TCATCATCAC	---/CAT	CATCATCATC	271	het	271	26	15	6	5	CAT	4	5	NA	NA
intergenic	LOC653061(dist=71534),MIR4508(dist=122204)	chr15	23685005	3I	CCTTCTCTCG	---/CAT	CATCTCCTCC	23	het	3	1	0	1	0	CAT	1	2	NA	NA
intronic	GLP2R	chr17	9756120	3I	TCTTCTTCAA	---/CAT	CATCATCATC	103	het	103	15	12	3	0	CAT	3	4	NA	NA
UTR3	TTPAL	chr20	43122748	3I	TAGTAACAAA	---/CAT	CATCACAGTC	3070	het	3070	197	101	79	20	CAT	1	2	NA	NA
intronic	GLI2	chr2	121555236	3I	AGAGGTCTGG	---/CCA	CCACCCCAAG	209	hom	9	5	0	4	1	CCA	1	2	NA	NA
intronic	MS4A4A	chr11	60059510	3I	AGTTTCTCTC	---/CCA	CCACCTGCCC	272	hom	12	5	0	5	0	CCA	1	2	NA	NA
exonic	SSC5D	chr19	56029617	3I	ACCCCTCACC	---/CCA	CCACAACTCC	1920	het	1920	82	41	35	6	CCA	1	2	nonframeshift insertion	SSC5D:NM_001144950:exon14:c.3974_3975insCCA:p.P1325delinsPH,
intronic	ABCG8	chr2	44101650	3I	AGAGCAAGTG	---/CCC	CCCCCCACCC	1456	het	222	68	15	41	12	C	6	9	NA	NA
intergenic	ANKRD30BL(dist=14977),GPR39(dist=143628)	chr2	133030519	3I	TCTCCTTCCA	---/CCC	CTCCTCCCTC	689	hom	32	15	0	12	3	C	1	4	NA	NA
intronic	CHRNG	chr2	233408191	3I	CCTCCATCCA	---/CCC	CCCCCCCCAT	873	het	728	98	49	34	17	C	8	11	NA	NA
intergenic	PSMB9(dist=19041),LOC100294145(dist=15284)	chr6	32846669	3I	TAAATTAGTT	---/CCC	CCCCCCCAAA	598	hom	50	20	0	18	3	C	7	10	NA	NA
intronic	EBF3	chr10	131639307	3I	CTGTTGAAAT	---/CCC	CCCCCCCCCG	723	hom	58	53	2	25	28	C	9	12	NA	NA
intronic	FAM189A1	chr15	29444088	3I	ATCCCGAAAT	---/CCC	AGATAGCAGA	3070	hom	208	98	1	83	15	C	0	3	NA	NA
intronic	CA10	chr17	49711042	3I	GTGAGATCCA	---/CCC	ACCATCCTCT	2780	het	816	79	23	48	9	C	0	3	NA	NA
intronic	TCF7L1	chr2	85510395	3I	GTGTCCCCCC	---/CCG	CCCCAAAATG	394	hom	18	7	0	7	0	CCG	0	1	NA	NA
intergenic	TUBA3E(dist=53726),CCDC115(dist=86056)	chr2	131009760	3I	GGATGGCGCA	---/CCG	CCAGAACTTC	299	het	299	14	7	6	1	CCG	0	1	NA	NA
exonic	FZD1	chr7	90894460	3I	GGGGCAGCAA	---/CCG	CCGCCGCCGC	782	hom	37	14	0	13	2	CCG	4	5	nonframeshift insertion	FZD1:NM_003505:exon1:c.265_266insCCG:p.P89delinsPA,
intronic	LAMA1	chr18	7038784	3I	TCATTAAATC	---/CCG	CCGCCGCGCA	798	het	798	46	24	15	10	CCG	2	3	NA	NA
exonic	NADK	chr1	1684348	3I	TTGACCTAGC	---/CCT	CCTCCTCCTC	1083	het	1083	85	30	20	39	CCT	9	10	nonframeshift insertion	NADK:NM_001198993:exon12:c.1336_1337insAGG:p.G446delinsRG,NADK:NM_023018:exon12:c.1336_1337insAGG:p.G446delinsRG,NADK:NM_001198995:exon10:c.1240_1241insAGG:p.G414delinsRG,NADK:NM_001198994:exon14:c.1771_1772insAGG:p.G591delinsRG,
intronic	PARP8	chr5	49962738	3I	CCGACCTCCC	---/CCT	CCTCCTCCTC	510	hom	31	13	0	9	4	CCT	5	6	NA	NA
intronic	WWC1	chr5	167826233	3I	CTCCTGTCCA	---/CCT	CCTGTTTCCC	311	het	142	9	3	6	0	CCT	1	2	NA	NA
intronic	MICA	chr6	31378226	3I	GCATTTCCTG	---/CCT	CCCCAGGAAG	976	het	976	45	21	18	7	CCT	0	1	NA	NA
intronic	WBSCR27	chr7	73249474	3I	TCTCCCTCTC	---/CCT	CCTCTCCCTC	17	het	17	2	1	1	11	CCT	1	2	NA	NA
intronic	NRIP3	chr11	9007035	3I	TTTTATCTGA	---/CCT	CCACATTTGT	839	hom	38	15	0	14	5	CCT	0	1	NA	NA
intronic	ADAMTS8	chr11	130288798	3I	GTCCTCATGA	---/CCT	CCTCCTCATC	257	het	40	6	1	5	0	CCT	2	3	NA	NA
intronic	ERN1	chr17	62130390	3I	CAACCCCAGG	---/CCT	CCTCCTCCAA	587	hom	26	11	0	10	1	CCT	2	3	NA	NA
intronic	DPP9	chr19	4720032	3I	CCCTTCGCCC	---/CCT	CCTCCTCATT	2266	het	1490	78	31	40	9	CCT	2	3	NA	NA
ncRNA_intronic	APOC4-APOC2	chr19	45452270	3I	GCCCCCAGCC	---/CCT	CGTCCTCCCT	298	het	38	8	1	6	1	CCT	0	1	NA	NA
intronic	LILRB3	chr19	54723856	3I	CTCCTCCTCC	---/CCT	TGGCTGGGCC	470	het	470	32	20	10	4	CCT	0	1	NA	NA
intronic	SLC19A1	chr21	46958004	3I	CCAGTGCCGG	---/CCT	CCTCCTCGCC	479	het	324	17	7	9	1	CCT	2	3	NA	NA
intronic	C6orf89	chr6	36853858	3I	GTGACAGCCT	---/CGC	CGCCGCGCCC	248	hom	12	5	0	5	0	CGC	2	3	NA	NA
upstream	ABCF2	chr7	150924351	3I	GTTCTCGGCG	---/CGC	CGCCGCGCTG	3070	hom	326	124	0	102	21	CGC	2	3	NA	NA
intergenic	ZCCHC12(dist=52047),LONRF3(dist=95735)	chrX	118012978	3I	ACTCAGCAGT	---/CGC	CGCCGCCGCC	2783	hom	135	57	0	44	13	CGC	3	4	NA	NA
intronic	SEMA6B	chr19	4547802	3I	ATCCCCTCCC	---/CGT	CGTCCTCCCC	254	het	93	7	2	5	0	CGT	1	2	NA	NA
UTR3	NANOS1	chr10	120792298	3I	TCTGACATTG	---/CTA	CTATTTTACC	3070	hom	444	161	0	152	14	CTA	1	2	NA	NA
UTR3	TSPAN11	chr12	31145011	3I	ACCATAGCTT	---/CTA	CTGTGCCCAC	3070	hom	273	104	0	94	13	CTA	0	1	NA	NA
UTR3	NPEPPS	chr17	45700385	3I	ACAGTATATC	---/CTA	CTAATAAGCC	3070	hom	220	82	0	76	5	CTA	1	2	NA	NA
exonic	TMEM191B	chr22	20378891	3I	CCTAGCTCTT	---/CTA	CTACGGAGGG	23	het	3	1	0	1	1	CTA	1	2	nonframeshift insertion	TMEM191B:NM_001242313:exon4:c.477_478insCTA:p.F159delinsFL,
intronic	RPS4X	chrX	71495389	3I	TTTAAAACTT	---/CTA	CTTACCCATG	2476	hom	115	43	0	40	7	CTA	0	1	NA	NA
exonic	KIAA1751	chr1	1900107	3I	CTGTGGTCTT	---/CTC	CTTGCAAAAG	3070	het	3070	198	89	99	14	CTC	0	1	nonframeshift insertion	KIAA1751:NM_001080484:exon11:c.1212_1213insGAG:p.K404delinsKR,
intronic	TTC13	chr1	231064579	3I	CCAGGCAATT	---/CTC	CTACCTCACC	337	het	337	21	13	7	1	CTC	0	1	NA	NA
intronic	PBRM1	chr3	52584432	3I	TAGAAGGAAT	---/CTC	CTTACCTGCC	2484	het	1855	94	38	44	11	CTC	0	1	NA	NA
UTR5	UBE2D3	chr4	103748876	3I	CCTTTTCCTT	---/CTC	CTTCTCGGAA	3070	het	3070	197	100	82	17	CTC	0	1	NA	NA
UTR3	SPINK5	chr5	147516915	3I	ACTGAATAAA	---/CTC	CTCTACCCTT	3070	hom	167	63	0	58	9	CTC	1	2	NA	NA
intergenic	EGFR(dist=136180),LANCL2(dist=21930)	chr7	55411211	3I	AGAGGATGAT	---/CTC	ATCTTTCCAA	272	hom	12	6	0	5	1	CTC	0	1	NA	NA
exonic	POM121	chr7	72413724	3I	CTGCTGTCTT	---/CTC	CTTCGGTGCA	1243	het	1243	153	108	27	21	CTC	0	1	nonframeshift insertion	POM121:NM_172020:exon13:c.2397_2398insCTC:p.F799delinsFL,
UTR3	HTR5A	chr7	154876658	3I	TTCAAATATT	---/CTC	CTCTGTGGTC	3070	hom	804	321	1	292	41	CTC	1	2	NA	NA
intronic	RNF38	chr9	36342182	3I	CTGGCCTTTT	---/CTC	CTCATTTGCA	1091	hom	50	18	0	18	3	CTC	1	2	NA	NA
ncRNA_exonic	LOC642236	chr9	68433482	3I	ATTTCTTCTT	---/CTC	CTGCTGTTTT	3070	het	2344	128	49	73	10	CTC	0	1	NA	NA
intergenic	MTPAP(dist=13748),LOC729668(dist=1241)	chr10	30652015	3I	GCATAAACTT	---/CTC	CTTGATTTTC	419	het	345	15	7	8	0	CTC	0	1	NA	NA
intronic	KRT6C	chr12	52865379	3I	CCTGCCAATT	---/CTC	CTCTCCCAGG	2924	hom	86	53	1	48	4	CTC	1	2	NA	NA
intronic	GPR133	chr12	131439465	3I	GAAATATGAT	---/CTC	CTTCATTTGA	1028	hom	47	21	0	17	2	CTC	0	1	NA	NA
intergenic	C2CD4B(dist=88979),MGC15885(dist=382910)	chr15	62546461	3I	CCAGCAGCCT	---/CTC	CTCCTGCTCC	3070	hom	212	79	0	73	7	CTC	1	2	NA	NA
intronic	LRRK1	chr15	101529414	3I	CTGTGACACT	---/CTC	AGCATCTGCA	2016	het	1670	73	34	36	4	CTC	0	1	NA	NA
intronic	LOC81691	chr16	20856702	3I	CTGGCCACAT	---/CTC	CTTTTCTCGC	461	hom	21	8	0	8	0	CTC	0	1	NA	NA
intronic	FAM57A	chr17	636321	3I	GCGCGCTGTT	---/CTC	CTCTCCGCCC	463	het	463	24	12	9	4	CTC	1	2	NA	NA
intronic	PDK2	chr17	48186132	3I	GGAGGCTTCT	---/CTC	CTCCTCACTC	3070	hom	211	77	0	72	9	CTC	2	3	NA	NA
downstream	CSNK1D	chr17	80200399	3I	GGGGGCAGCT	---/CTC	CTCCTGCTCT	209	hom	9	4	0	4	0	CTC	1	2	NA	NA
exonic	RTTN	chr18	67863851	3I	TGCTTTCCAT	---/CTC	CTCCAAAGGC	3070	hom	303	117	0	104	10	CTC	1	2	nonframeshift insertion	RTTN:NM_173630:exon7:c.727_728insGAG:p.D243delinsED,
intronic	CD97	chr19	14508667	3I	CACTGACAAG	---/CTC	CGGCCTAATG	147	hom	7	3	0	3	0	CTC	0	1	NA	NA
intergenic	MGC2752(dist=7098),NONE(dist=NONE)	chr19	59102860	3I	GAGCTTTGTT	---/CTC	CTCAGGACCC	23	het	3	1	0	1	0	CTC	1	2	NA	NA
intronic	RIIAD1	chr1	151700190	3I	AGGATTCTCC	---/CTG	CAGAGTCTGG	1267	het	1187	55	24	23	7	CTG	0	1	NA	NA
intronic	GPR156	chr3	119904367	3I	TATGTAAAAA	---/CTG	CTGCAGCATT	736	het	659	29	14	14	1	CTG	1	2	NA	NA
exonic	MUC12	chr7	100612956	3I	GCGTCCGTTA	---/CTG	CTACAGTGAC	3070	het	3070	299	201	77	26	CTG	0	1	nonframeshift insertion	MUC12:NM_001164462:exon1:c.53_54insCTG:p.T18delinsTC,
exonic	C18orf25	chr18	43833702	3I	GACAAAACAT	---/CTG	CTGGCAATGC	3070	hom	300	109	0	103	9	CTG	1	2	nonframeshift insertion	C18orf25:NM_001008239:exon3:c.755_756insCTG:p.S252delinsSC,C18orf25:NM_145055:exon4:c.938_939insCTG:p.S313delinsSC,
intronic	CD320	chr19	8367982	3I	GTGAAGCTGA	---/CTG	CTGCCCGTAA	2046	hom	97	40	0	33	6	CTG	1	2	NA	NA
intergenic	TPTEP1(dist=1817),ANKRD62P1-PARP4P3(dist=3062)	chr22	17131537	3I	GCCCACTCTT	---/CTG	CTGGTCTCAT	1028	hom	47	19	0	17	1	CTG	1	2	NA	NA
UTR5	PRAME	chr22	22899639	3I	GCCTACGCCA	---/CTG	CTGCCTGGGC	2696	het	2696	126	66	49	9	CTG	1	2	NA	NA
intronic	PIP5K1A	chr1	151212400	3I	GCCGGGCCTC	---/CTT	CTAACTCTAT	3070	hom	165	60	0	57	7	CTT	0	1	NA	NA
UTR3	ETAA1	chr2	67637523	3I	TAATAAAAAA	---/CTT	CTTCAACTTT	254	het	93	9	2	5	2	CTT	1	2	NA	NA
ncRNA_exonic	RPL23AP7	chr2	114369807	3I	CAGGAGCTTC	---/CTT	CTTCGCTTTC	69	het	69	29	23	3	2	CTT	1	2	NA	NA
exonic	LTF	chr3	46501285	3I	CTGAACACTC	---/CTT	CTCCTACGGC	2515	hom	120	44	0	40	5	CTT	0	1	nonframeshift insertion	LTF:NM_002343:exon2:c.68_69insAAG:p.R23delinsKG,
UTR3	MAP4	chr3	47892377	3I	GTGGAGGATC	---/CTT	CTTTGAGGGA	3070	het	3070	309	125	154	35	CTT	1	2	NA	NA
exonic	CCDC66	chr3	56650052	3I	AATTCTACGA	---/CTT	CTTCTAAGAA	1758	hom	82	30	0	29	1	CTT	1	2	nonframeshift insertion	CCDC66:NM_001141947:exon13:c.1814_1815insCTT:p.T605delinsTF,CCDC66:NM_001012506:exon13:c.1712_1713insCTT:p.T571delinsTF,
intergenic	LSAMP-AS3(dist=310089),IGSF11(dist=1873503)	chr3	116745976	3I	AACGTGGTCA	---/CTT	TCGAGTAGAG	2385	hom	112	41	0	39	2	CTT	0	1	NA	NA
UTR3	STK32B	chr4	5501378	3I	GGCCACAGTC	---/CTT	CTGAGCTTGT	3070	hom	261	96	0	90	9	CTT	0	1	NA	NA
intergenic	LOC650293(dist=240639),USP17(dist=24365)	chr4	9192766	3I	CCTTATTCTC	---/CTT	CTTTTTTCAA	335	hom	15	6	0	6	0	CTT	1	2	NA	NA
intergenic	CWH43(dist=250703),NONE(dist=NONE)	chr4	49314798	3I	TCTCTTACTC	---/CTT	CTGCCCTCTC	85	hom	5	2	0	2	0	CTT	0	1	NA	NA
intronic	IL31RA	chr5	55168329	3I	TGTTTACCTC	---/CTT	CTTCTCTGTT	690	het	535	28	11	14	3	CTT	1	2	NA	NA
intronic	SYCP2L	chr6	10891999	3I	GAAATCTTTA	---/CTT	CTTCTCCTTC	335	hom	15	7	0	6	0	CTT	1	2	NA	NA
UTR3	HLA-DMA	chr6	32916541	3I	GTCCCAGAGA	---/CTT	CTTCTACCCT	3070	hom	212	82	0	73	9	CTT	1	2	NA	NA
UTR5	TREML4	chr6	41196105	3I	CGTCTGACTC	---/CTT	CTCCTGAGAG	3070	hom	200	71	0	69	5	CTT	0	1	NA	NA
exonic	PRICKLE4	chr6	41754574	3I	CCGAACACTC	---/CTT	CTCGCTGCTG	1153	het	1153	54	27	21	6	CTT	0	1	nonframeshift insertion	PRICKLE4:NM_013397:exon8:c.862_863insCTT:p.L288delinsPF,
exonic	ANLN	chr7	36447350	3I	CAGAAAGCTA	---/CTT	CTTCTCCAGT	3070	hom	250	94	0	90	7	CTT	1	2	nonframeshift insertion	ANLN:NM_018685:exon5:c.881_882insCTT:p.T294delinsTF,
ncRNA_intronic	TDH	chr8	11213602	3I	AACTCTGCTC	---/CTT	TTTTCTCACA	919	het	919	40	20	17	4	CTT	0	1	NA	NA
intronic	LAPTM4B	chr8	98828216	3I	TAATAAAATA	---/CTT	CTTTGAATTT	1154	hom	53	21	0	19	5	CTT	1	2	NA	NA
UTR5	OPALIN	chr10	98118930	3I	ATTTTCTGTC	---/CTT	CTTACTTTTC	2051	het	2051	82	42	37	5	CTT	1	2	NA	NA
intergenic	KRT77(dist=30021),KRT76(dist=34671)	chr12	53127268	3I	TGACTGTGTC	---/CTT	CTTTGTCACT	461	hom	21	8	0	8	0	CTT	1	2	NA	NA
intronic	NEK5	chr13	52701491	3I	GAAATTTGAA	---/CTT	CTTAACTTTA	3070	hom	144	52	0	50	8	CTT	1	2	NA	NA
UTR3	MGA	chr15	42061088	3I	GGTGGAAGAA	---/CTT	CTTCTGAAAA	3070	hom	232	91	0	80	11	CTT	1	2	NA	NA
intronic	SLC5A11	chr16	24886728	3I	TGGTCTCAAA	---/CTT	CTGCACTCAA	209	hom	9	6	0	4	2	CTT	0	1	NA	NA
exonic;splicing	CDRT4;CDRT4,FAM18B2-CDRT4	chr17	15343525	3I	CCAACCCTAC	---/CTT	CTTCTTTCTT	1783	hom	82	36	0	29	13	CTT	2	3	nonframeshift insertion	CDRT4:NM_001204477:exon3:c.28_29insAAG:p.V10delinsKV,
intronic	ABCA5	chr17	67304273	3I	GAAAATATGA	---/CTT	CTTTTTTATC	272	hom	12	5	0	5	0	CTT	1	2	NA	NA
intronic	ADAMTS10	chr19	8673255	3I	TCCTCTTAGA	---/CTT	CTTCTTTCTT	1066	hom	50	22	0	18	3	CTT	2	3	NA	NA
intronic	C19orf44	chr19	16625612	3I	GGGCCATCAC	---/CTT	CTGTCCCTGT	272	hom	12	6	0	5	1	CTT	0	1	NA	NA
UTR3	ETS2	chr21	40196353	3I	TATTCCCGGC	---/CTT	CTTTATAAAT	3070	hom	241	89	0	83	9	CTT	1	2	NA	NA
intronic	SLC25A18	chr22	18072334	3I	TCACTACTTA	---/CTT	CTTTAACTTT	1817	het	1817	88	44	33	13	CTT	1	2	NA	NA
UTR3	MTHFR	chr1	11847335	3I	GGAATGGGTG	---/GAA	GAAGAGGCCG	3070	hom	276	101	0	94	15	GAA	1	2	NA	NA
intergenic	ANKRD30BL(dist=4345),GPR39(dist=154260)	chr2	133019887	3I	GTGCTGCATT	---/GAA	GAAGTTCACG	3070	het	3070	821	505	168	140	GAA	1	2	NA	NA
UTR3	PDE4D	chr5	58269674	3I	TTAAAATATG	---/GAA	GAAGTCATTG	1972	hom	91	35	0	32	4	GAA	1	2	NA	NA
ncRNA_exonic	TREML2P1	chr6	41217192	3I	GCAAAATCAG	---/GAA	GAAGAAGTGT	2458	het	2458	118	66	45	7	GAA	2	3	NA	NA
intronic	MDN1	chr6	90431263	3I	ATTCATGCTT	---/GAA	GAAGAAATGC	3070	het	3070	327	133	157	41	GAA	2	3	NA	NA
intergenic	PRMT3(dist=65674),SLC6A5(dist=24393)	chr11	20596553	3I	GGAGAAAGAT	---/GAA	GAAGATGAAG	1000	hom	47	21	0	17	5	GAA	1	2	NA	NA
intergenic	PRMT3(dist=65704),SLC6A5(dist=24363)	chr11	20596583	3I	TGATGAAGAT	---/GAA	GAAGAAGATG	965	hom	44	19	0	16	2	GAA	2	3	NA	NA
intronic	STYK1	chr12	10786758	3I	AGAAGAGAAT	---/GAA	GAAGAAGCCT	1510	hom	73	32	0	24	8	GAA	2	3	NA	NA
intronic	KRT6A	chr12	52882411	3I	ATTTCCTAGT	---/GAA	GAAGGGGCCA	3070	hom	165	60	0	57	3	GAA	1	2	NA	NA
exonic	REC8	chr14	24646407	3I	GATCGCAGAG	---/GAA	GAAGAAGCTA	3070	hom	385	156	0	132	28	GAA	2	3	nonframeshift insertion	REC8:NM_001048205:exon8:c.682_683insGAA:p.E228delinsGK,REC8:NM_005132:exon9:c.682_683insGAA:p.E228delinsGK,
intronic	BLM	chr15	91358272	3I	AGGTTGAGAG	---/GAA	GAAGGTCATT	1531	hom	70	27	0	25	2	GAA	1	2	NA	NA
UTR3	ZFP42	chr4	188925177	3I	GTGATAAATT	---/GAC	TTCAAAAGCA	479	het	342	16	7	9	0	GAC	0	1	NA	NA
intronic	MYOM2	chr8	2071262	3I	AGTAACACAA	---/GAC	GAAAGCAAAA	3070	hom	247	96	0	85	14	GAC	0	1	NA	NA
exonic	SPAG1	chr8	101206460	3I	AGAAGGAAAA	---/GAC	AGCGGAAGAA	954	het	954	54	28	18	7	GAC	0	1	nonframeshift insertion	SPAG1:NM_003114:exon10:c.1060_1061insGAC:p.S354delinsRR,SPAG1:NM_172218:exon10:c.1060_1061insGAC:p.S354delinsRR,
intergenic	RAB6C(dist=7466),LOC440905(dist=35795)	chr2	130747777	3I	GGAGGAAGAA	---/GAG	GAGGAGGAGA	85	hom	5	3	0	2	1	GAG	3	4	NA	NA
intronic	NUP210	chr3	13361041	3I	CTGCTGAGCA	---/GAG	GAGGGGCACA	137	het	46	5	1	3	1	GAG	1	2	NA	NA
intronic	SEMA5A	chr5	9197435	3I	GAGGGAGAGA	---/GAG	GAGAAGGCAG	1036	het	1023	51	21	19	8	GAG	1	2	NA	NA
exonic	AKAP12	chr6	151674117	3I	TGTAGCAATT	---/GAG	GAGGATTTAG	3070	hom	346	131	0	118	20	GAG	1	2	nonframeshift insertion	AKAP12:NM_144497:exon2:c.4297_4298insGAG:p.E1433delinsGE,AKAP12:NM_005100:exon4:c.4591_4592insGAG:p.E1531delinsGE,
intronic	STRA8	chr7	134930170	3I	GGAAGAAGAA	---/GAG	GAGGAGGAGG	3070	hom	485	210	0	166	48	GAG	4	5	NA	NA
intronic	FAM129B	chr9	130287562	3I	AAAGGAAGAA	---/GAG	GAGGCAAGAG	985	het	889	41	18	18	5	GAG	1	2	NA	NA
intergenic	TUBB8(dist=27331),ZMYND11(dist=57896)	chr10	122509	3I	GGTGGGTGCT	---/GAG	GAGAGGAAGC	419	het	345	16	7	8	1	GAG	1	2	NA	NA
intronic	ODF3	chr11	197170	3I	GATCCCCACT	---/GAG	GATGCTGCAG	182	het	182	11	6	4	1	GAG	0	1	NA	NA
upstream	LILRB3	chr19	54727431	3I	AGTGAGCACA	---/GAG	GAGAAATGCA	713	hom	32	15	0	12	2	GAG	1	2	NA	NA
intronic	ZNF497	chr19	58870004	3I	TAGCAGATCT	---/GAG	GAGAAAACAA	191	het	148	8	3	4	1	GAG	1	2	NA	NA
intronic	C20orf43	chr20	55048497	3I	AAGTGATTTT	---/GAG	GAGAATTTTG	1784	hom	83	33	0	29	4	GAG	1	2	NA	NA
intronic	LAMA5	chr20	60889036	3I	GCACAGAGAC	---/GAG	GGGTGGCGAG	244	hom	26	12	0	4	27	GAG	0	1	NA	NA
intergenic	C21orf15(dist=90147),ANKRD20A11P(dist=5264)	chr21	15310832	3I	AAATTTCCCA	---/GAG	GAGTTATTAC	594	het	594	88	67	14	7	GAG	1	2	NA	NA
intergenic	RUNX1(dist=550407),MIR802(dist=121011)	chr21	36972002	3I	CTGTTTCAGA	---/GAG	GAGGAGGAGG	640	het	639	30	13	12	6	GAG	6	7	NA	NA
exonic	TTLL3	chr3	9852060	3I	CCCGGTCCTC	---/GAT	GACCCCTCTC	3043	hom	141	51	0	49	7	GAT	0	1	nonframeshift insertion	TTLL3:NM_001025930:exon1:c.370_371insGAT:p.D124delinsGY,
intronic	COPB2	chr3	139093141	3I	GAATGATGAC	---/GAT	GATGATGATG	248	hom	12	5	0	5	0	GAT	10	11	NA	NA
upstream	MZB1	chr5	138725773	3I	CCATTTCACA	---/GAT	GATAGGGAGC	335	hom	15	8	0	6	2	GAT	1	2	NA	NA
UTR3	SLC22A23	chr6	3271473	3I	GGAAGGTGAG	---/GAT	GAGCTGGACG	3070	hom	159	64	0	55	10	GAT	0	1	NA	NA
intronic	SUN1	chr7	891185	3I	ACCTGCACTC	---/GAT	GATTTACCTA	3070	hom	170	68	0	59	10	GAT	1	2	NA	NA
intronic	DNAH11	chr7	21598313	3I	GATATCATTG	---/GAT	GATATTTATG	131	het	131	6	3	3	0	GAT	1	2	NA	NA
intronic	TIMELESS	chr12	56814257	3I	TGACGATAAG	---/GAT	GATAAGGAGG	2603	hom	123	49	0	43	7	GAT	1	2	NA	NA
intergenic	NONE(dist=NONE),ANKRD26P1(dist=103181)	chr16	46400068	3I	AGTTCCATTC	---/GAT	GATGATTCCC	18	het	18	28	20	2	4	GAT	2	3	NA	NA
intergenic	ZNF429(dist=117035),ZNF100(dist=68729)	chr19	21838114	3I	ACACAAAGAA	---/GAT	GATAACAAAC	859	het	859	39	20	16	3	GAT	1	2	NA	NA
intergenic	URI1(dist=21558),ZNF536(dist=334251)	chr19	30529077	3I	GCGTGAAGAA	---/GAT	GATGATTATG	2984	hom	140	55	0	48	13	GAT	2	3	NA	NA
intergenic	TTTY23(dist=280019),NONE(dist=NONE)	chrY	10029590	3I	ACTTGGTAAC	---/GAT	AATATCATCA	3070	het	2820	589	82	485	69	GAT	0	1	NA	NA
intergenic	ARHGEF11(dist=28011),ETV3L(dist=18662)	chr1	157043173	3I	TCCCAAGTGG	---/GCA	GCAGCAGCAG	3070	het	1216	118	27	69	23	GCA	3	4	NA	NA
exonic	FAM157B	chr9	141107537	3I	GGCAGCGGCG	---/GCA	GCAGCAGCAG	2533	het	173	110	6	42	60	GCA	12	13	nonframeshift insertion	FAM157B:NM_001145249:exon2:c.219_220insGCA:p.R73delinsRA,
intronic	DHRS7	chr14	60616913	3I	ACCCTAACAG	---/GCA	ACAAAAAAAA	379	het	237	19	5	8	6	GCA	0	1	NA	NA
exonic	ZNF527	chr19	37879856	3I	GAAAAACCAT	---/GCA	ATGCATGCAA	2485	het	2485	147	87	47	13	GCA	0	1	stopgain SNV	ZNF527:NM_032453:exon5:c.905_906insGCA:p.Y302delinsX,
exonic	KCNN2	chr5	113698632	3I	TGCAGCCGCT	---/GCC	GCCGCCGCCG	376	het	376	27	13	8	9	GCC	4	5	nonframeshift insertion	KCNN2:NM_021614:exon1:c.160_161insGCC:p.A54delinsGP,
exonic	TMEM184A	chr7	1586654	3I	TCCCGCCGGA	---/GCC	GCCGCCGCTG	1594	hom	73	31	0	26	6	GCC	2	3	nonframeshift insertion	TMEM184A:NM_001097620:exon9:c.1176_1177insGGC:p.G392delinsGA,
ncRNA_intronic	LOC642846	chr12	9462682	3I	TTCTGTGGGT	---/GCC	AATACCTCAT	985	het	985	72	47	20	2	GCC	0	1	NA	NA
UTR3	CCDC8	chr19	46913902	3I	GTTGGCTCAA	---/GCC	CTCTTTTTAA	3070	hom	238	87	0	82	10	GCC	0	1	NA	NA
UTR5	PPP1R21	chr2	48667952	3I	AGGAGGAGGC	---/GCG	GCGGCGGCGG	756	het	713	59	14	14	33	GCG	7	8	NA	NA
[truncated: 15,270 more rows]
