# Supplementary material for: Proteogenomic analysis reveals exosomes are more oncogenic than ectosomes
Source: Oncotarget. 2015 Apr 12;6(17):15375–96. doi: 10.18632/oncotarget.3801 (PMC4558158; doi:10.18632/oncotarget.3801)
Supplement: Supplementary file 5 [file oncotarget-06-15375-s005.xlsx]

## Sheet: SNVs
ANNOVAR_1	ANNOVAR_2	seq_name(target)	Chromosome	Position	bcalls_used	bcalls_filt	ref	Q(snp)	max_gt	Q(max_gt)	max_gt|poly_site	Q(max_gt|poly_site)	A_count	C_count	G_count	T_count	Baf	Coverage	RS ID	ANNOVAR Exon Function	ANNOVAR Exon annotation	PolyPhen2 Score
ncRNA_exonic	WASH7P	WASH5P-chr1-14363-14829	chr1	14464	48	0	A	55	AT	55	AT	88	34	0	0	14	0.291667	48	NA_snp131	NA	NA	NA
ncRNA_exonic	WASH7P	WASH5P-chr1-15796-15947	chr1	15820	16	0	G	155	GT	95	GT	95	0	0	4	12	0.75	16	rs2691315	NA	NA	NA
exonic	OR4F5	OR4F5-chr1-69091-70008	chr1	69270	10	0	A	139	GG	27	GG	27	0	0	10	0	1	10	NA_snp131	synonymous SNV	OR4F5:NM_001005484:exon1:c.A180G:p.S60S,	NA
exonic	OR4F5	OR4F5-chr1-69091-70008	chr1	69511	106	3	A	1188	GG	305	GG	305	0	0	106	0	1	106	rs2691305	nonsynonymous SNV	OR4F5:NM_001005484:exon1:c.A421G:p.T141A,	0
exonic	OR4F5	OR4F5-chr1-69091-70008	chr1	69761	54	0	A	215	AT	203	AT	203	25	0	0	29	0.537037	54	NA_snp131	nonsynonymous SNV	OR4F5:NM_001005484:exon1:c.A671T:p.D224V,	0
exonic	OR4F5	OR4F5-chr1-69091-70008	chr1	69897	5	0	T	81	CC	12	CC	12	0	5	0	0	1	5	rs75758884	synonymous SNV	OR4F5:NM_001005484:exon1:c.T807C:p.S269S,	NA
ncRNA_exonic	LOC100133331	LOC100133331-chr1-661140-665184	chr1	662029	14	0	G	134	AG	3	AG	3	13	0	1	0	0.0714286	14	rs4297229	NA	NA	NA
ncRNA_exonic	LOC100133331	LOC100133331-chr1-661140-665184	chr1	662201	3	1	G	64	AA	7	AA	7	3	0	0	0	0	3	rs71238021	NA	NA	NA
ncRNA_exonic	LOC100133331	LOC100133331-chr1-661140-665184	chr1	662857	145	2	G	1668	AA	406	AA	406	144	0	1	0	0.00689655	145	rs6689091	NA	NA	NA
ncRNA_exonic	LOC100133331	LOC100133331-chr1-661140-665184	chr1	664834	104	4	T	1226	GG	302	GG	302	0	0	104	0	1	104	rs77832891	NA	NA	NA
ncRNA_exonic	LINC00115	NCRNA00115-chr1-761587-762902	chr1	761732	18	0	C	264	TT	51	TT	51	0	0	0	18	1	18	rs2286139	NA	NA	NA
ncRNA_exonic	LINC00115	NCRNA00115-chr1-761587-762902	chr1	761752	20	0	C	290	TT	57	TT	57	0	0	0	20	1	20	rs1057213	NA	NA	NA
ncRNA_exonic	LINC00115	NCRNA00115-chr1-761587-762902	chr1	761800	16	0	A	234	TT	45	TT	45	0	0	0	16	1	16	rs1064272	NA	NA	NA
ncRNA_exonic	LINC00115	NCRNA00115-chr1-761587-762902	chr1	761811	12	0	G	187	AA	33	AA	33	12	0	0	0	0	12	rs1057212	NA	NA	NA
ncRNA_exonic	LINC00115	NCRNA00115-chr1-761587-762902	chr1	762061	132	0	T	460	AT	460	AT	492	67	0	0	65	0.492424	132	NA_snp131	NA	NA	NA
ncRNA_exonic	LINC00115	NCRNA00115-chr1-761587-762902	chr1	762273	109	1	G	1259	AA	319	AA	319	109	0	0	0	0	109	rs3115849	NA	NA	NA
ncRNA_exonic	LINC00115	NCRNA00115-chr1-761587-762902	chr1	762409	28	0	G	91	CG	91	CG	124	0	11	17	0	0.607143	28	NA_snp131	NA	NA	NA
ncRNA_exonic	LINC00115	NCRNA00115-chr1-761587-762902	chr1	762589	2	86	G	35	CC	5	CC	5	0	2	0	0	1	2	rs3115848	NA	NA	NA
ncRNA_exonic	LINC00115	NCRNA00115-chr1-761587-762902	chr1	762592	2	86	C	41	GG	5	GG	5	0	0	2	0	1	2	rs3131950	NA	NA	NA
ncRNA_exonic	LINC00115	NCRNA00115-chr1-761587-762902	chr1	762601	7	87	T	75	CC	18	CC	18	0	7	0	0	1	7	rs3131949	NA	NA	NA
ncRNA_exonic	LINC00115	NCRNA00115-chr1-761587-762902	chr1	762632	147	5	T	1692	AA	437	AA	437	147	0	0	0	0	147	rs3131948	NA	NA	NA
ncRNA_exonic	LOC643837	LOC643837-chr1-787307-787490	chr1	787399	88	3	G	1108	TT	260	TT	260	0	0	0	88	1	88	rs2905055	NA	NA	NA
ncRNA_exonic	LOC643837	LOC643837-chr1-788771-788902	chr1	788840	149	9	T	476	CT	446	CT	446	0	81	0	68	0.456376	149	rs10157303	NA	NA	NA
ncRNA_exonic	LOC643837	LOC643837-chr1-788771-788902	chr1	788854	133	13	A	63	AG	63	AG	96	88	0	45	0	0.338346	133	NA_snp131	NA	NA	NA
ncRNA_exonic	LOC643837	LOC643837-chr1-788957-789740	chr1	789001	34	3	G	31	AG	31	AG	64	11	0	23	0	0.676471	34	rs71507472	NA	NA	NA
ncRNA_exonic	LOC643837	LOC643837-chr1-788957-789740	chr1	789099	163	2	G	385	AG	385	AG	418	71	0	92	0	0.564417	163	rs10158938	NA	NA	NA
ncRNA_exonic	LOC643837	LOC643837-chr1-788957-789740	chr1	789256	139	48	T	1564	CC	366	CC	366	0	138	0	1	0.00719424	139	rs3131939	NA	NA	NA
ncRNA_exonic	FAM41C	FAM41C-chr1-809492-810535	chr1	809917	279	3	A	895	AG	895	AG	928	141	0	138	0	0.494624	279	NA_snp131	NA	NA	NA
exonic	SAMD11	SAMD11-chr1-877790-877868	chr1	877831	6	0	T	92	CC	15	CC	15	0	6	0	0	1	6	rs6672356	nonsynonymous SNV	SAMD11:NM_152486:exon10:c.T1027C:p.W343R,	0
exonic	NOC2L	NOC2L-chr1-889162-889272	chr1	889238	122	1	G	1401	AA	330	AA	330	121	0	1	0	0.00819672	122	rs3828049	nonsynonymous SNV	NOC2L:NM_015658:exon8:c.C812T:p.A271V,	0.486
exonic	KLHL17	KLHL17-chr1-897735-897851	chr1	897738	104	0	C	309	CT	309	CT	342	0	56	0	48	0.461538	104	rs6696971	synonymous SNV	KLHL17:NM_198317:exon5:c.C715T:p.L239L,	NA
exonic	PLEKHN1	PLEKHN1-chr1-906259-906386	chr1	906272	41	0	A	191	AC	140	AC	140	20	21	0	0	0.512195	41	rs28507236	synonymous SNV	PLEKHN1:NM_001160184:exon6:c.A498C:p.A166A,PLEKHN1:NM_032129:exon6:c.A498C:p.A166A,	NA
exonic	PLEKHN1	PLEKHN1-chr1-909213-909431	chr1	909238	52	2	G	679	CC	150	CC	150	0	52	0	0	1	52	rs3829740	nonsynonymous SNV	PLEKHN1:NM_001160184:exon13:c.G1355C:p.R452P,PLEKHN1:NM_032129:exon14:c.G1460C:p.R487P,	0
UTR3	PLEKHN1	PLEKHN1-chr1-909822-910482	chr1	910438	139	3	A	1644	GG	409	GG	409	1	0	138	0	0.992806	139	rs6685581	NA	NA	NA
ncRNA_exonic	C1orf170	C1orf170-chr1-910579-911649	chr1	910903	38	10	T	484	CC	107	CC	107	0	38	0	0	1	38	rs4970429	NA	NA	NA
ncRNA_exonic	C1orf170	C1orf170-chr1-910579-911649	chr1	911595	21	0	A	250	GG	60	GG	60	0	0	21	0	1	21	rs7417106	NA	NA	NA
ncRNA_exonic	C1orf170	C1orf170-chr1-914261-916037	chr1	914333	13	5	C	185	GG	36	GG	36	0	0	13	0	1	13	rs13302979	NA	NA	NA
ncRNA_exonic	C1orf170	C1orf170-chr1-914261-916037	chr1	914852	7	0	G	111	CC	18	CC	18	0	7	0	0	1	7	rs13303368	NA	NA	NA
ncRNA_exonic	C1orf170	C1orf170-chr1-914261-916037	chr1	914876	11	0	T	181	CC	30	CC	30	0	11	0	0	1	11	rs13302983	NA	NA	NA
ncRNA_exonic	C1orf170	C1orf170-chr1-914261-916037	chr1	914940	20	0	T	289	CC	57	CC	57	0	20	0	0	1	20	rs13303033	NA	NA	NA
ncRNA_exonic	C1orf170	C1orf170-chr1-914261-916037	chr1	915227	105	126	A	1255	GG	311	GG	311	0	0	105	0	1	105	rs13303355	NA	NA	NA
ncRNA_exonic	C1orf170	C1orf170-chr1-916517-916553	chr1	916549	149	2	A	1785	GG	439	GG	439	0	0	149	0	1	149	rs6660139	NA	NA	NA
UTR5	ISG15	ISG15-chr1-948847-948956	chr1	948870	78	5	C	987	GG	230	GG	230	0	0	78	0	1	78	rs4615788	NA	NA	NA
UTR5	ISG15	ISG15-chr1-948847-948956	chr1	948921	82	1	T	953	CC	235	CC	235	0	82	0	0	1	82	rs15842	NA	NA	NA
exonic	ISG15	ISG15-chr1-949364-949915	chr1	949608	42	0	G	273	AG	151	AG	151	28	0	14	0	0.333333	42	rs1921	nonsynonymous SNV	ISG15:NM_005101:exon2:c.G248A:p.S83N,	0.008
exonic	ISG15	ISG15-chr1-949364-949915	chr1	949654	50	2	A	643	GG	147	GG	147	0	0	50	0	1	50	rs8997	synonymous SNV	ISG15:NM_005101:exon2:c.A294G:p.V98V,	NA
exonic	AGRN	AGRN-chr1-981777-982115	chr1	981931	91	1	A	1141	GG	271	GG	271	0	0	91	0	1	91	rs2465128	synonymous SNV	AGRN:NM_198576:exon18:c.A3066G:p.S1022S,	NA
exonic	AGRN	AGRN-chr1-982953-983067	chr1	982994	132	2	T	1637	CC	392	CC	392	0	132	0	0	1	132	rs10267	synonymous SNV	AGRN:NM_198576:exon21:c.T3558C:p.F1186F,	NA
exonic	AGRN	AGRN-chr1-989133-989357	chr1	989314	58	0	G	251	AG	231	AG	231	32	0	26	0	0.448276	58	NA_snp131	nonsynonymous SNV	AGRN:NM_198576:exon34:c.G5833A:p.V1945M,	0.085
UTR3	AGRN	AGRN-chr1-990204-991492	chr1	990380	50	0	C	596	TT	139	TT	138	1	0	0	49	0.98	50	rs3121561	NA	NA	NA
UTR3	AGRN	AGRN-chr1-990204-991492	chr1	990417	53	0	T	699	CC	155	CC	155	0	53	0	0	1	53	rs2465136	NA	NA	NA
UTR3	AGRN	AGRN-chr1-990204-991492	chr1	990517	54	1	C	676	TT	156	TT	156	0	0	0	54	1	54	rs2710872	NA	NA	NA
UTR3	AGRN	AGRN-chr1-990204-991492	chr1	990773	63	0	C	798	TT	187	TT	187	0	0	0	63	1	63	rs2799072	NA	NA	NA
UTR3	AGRN	AGRN-chr1-990204-991492	chr1	990806	105	0	G	1266	AA	309	AA	309	104	1	0	0	0.00952381	105	rs2799073	NA	NA	NA
UTR3	AGRN	AGRN-chr1-990204-991492	chr1	990984	144	0	G	1721	AA	424	AA	424	144	0	0	0	0	144	rs8014	NA	NA	NA
UTR3	C1orf159	C1orf159-chr1-1017198-1018367	chr1	1017341	50	0	G	651	TT	145	TT	145	0	0	0	50	1	50	rs1133647	NA	NA	NA
UTR3	C1orf159	C1orf159-chr1-1017198-1018367	chr1	1017587	84	1	C	1055	TT	247	TT	247	0	0	0	84	1	84	rs3766191	NA	NA	NA
exonic	C1orf159	C1orf159-chr1-1021258-1021392	chr1	1021346	114	1	A	1404	GG	337	GG	337	0	0	113	1	0.00877193	114	rs10907177	synonymous SNV	C1orf159:NM_017891:exon7:c.T357C:p.I119I,	NA
exonic	SDF4	SDF4-chr1-1158624-1158737	chr1	1158631	134	2	A	1514	GG	392	GG	392	0	0	134	0	1	134	rs6603781	synonymous SNV	SDF4:NM_016176:exon4:c.T570C:p.D190D,SDF4:NM_016547:exon4:c.T570C:p.D190D,	NA
intronic	UBE2J2	LOC100128842-chr1-1193438-1196954	chr1	1196863	137	0	T	1630	CC	402	CC	402	0	136	1	0	0.00729927	137	rs6659787	NA	NA	NA
exonic	CPSF3L	CPSF3L-chr1-1247398-1247527	chr1	1247494	39	0	T	472	CC	66	CC	66	0	38	0	1	0.025641	39	rs12103	synonymous SNV	CPSF3L:NM_017871:exon16:c.A1641G:p.P547P,	NA
exonic	CPSF3L	CPSF3L-chr1-1249112-1249301	chr1	1249187	132	0	G	1664	AA	394	AA	394	132	0	0	0	0	132	rs12142199	synonymous SNV	CPSF3L:NM_017871:exon9:c.C882T:p.F294F,	NA
exonic	CPSF3L	CPSF3L-chr1-1254676-1254904	chr1	1254841	181	0	C	2090	GG	536	GG	536	0	0	181	0	1	181	rs10907179	synonymous SNV	CPSF3L:NM_017871:exon4:c.G264C:p.G88G,	NA
exonic	GLTPD1	GLTPD1-chr1-1262621-1264275	chr1	1262966	49	0	C	624	TT	144	TT	144	0	0	0	49	1	49	rs307349	synonymous SNV	GLTPD1:NM_001029885:exon3:c.C468T:p.R156R,	NA
UTR3	GLTPD1	GLTPD1-chr1-1262621-1264275	chr1	1263144	111	10	G	1369	AA	329	AA	329	111	0	0	0	0	111	rs307350	NA	NA	NA
UTR3	GLTPD1	GLTPD1-chr1-1262621-1264275	chr1	1263362	79	2	G	998	AA	235	AA	235	79	0	0	0	0	79	rs4970433	NA	NA	NA
UTR3	GLTPD1	GLTPD1-chr1-1262621-1264275	chr1	1263457	93	4	T	1104	CC	273	CC	273	0	93	0	0	1	93	rs307351	NA	NA	NA
exonic	TAS1R3	TAS1R3-chr1-1268886-1269843	chr1	1269554	116	3	T	1425	CC	346	CC	346	0	116	0	0	1	116	rs307377	nonsynonymous SNV	TAS1R3:NM_152228:exon6:c.T2269C:p.C757R,	0
UTR3	DVL1	DVL1-chr1-1270659-1271895	chr1	1271175	95	3	A	1195	GG	283	GG	283	0	0	95	0	1	95	rs307373	NA	NA	NA
exonic	DVL1	DVL1-chr1-1277433-1277536	chr1	1277533	94	11	T	992	CC	265	CC	265	0	94	0	0	1	94	rs307362	synonymous SNV	DVL1:NM_004421:exon4:c.A366G:p.P122P,	NA
UTR5	DVL1	DVL1-chr1-1284276-1284492	chr1	1284490	3	0	G	50	AA	7	AA	7	3	0	0	0	0	3	NA_snp131	NA	NA	NA
UTR3	MXRA8	MXRA8-chr1-1288072-1289009	chr1	1288345	141	1	A	1676	GG	419	GG	419	0	0	141	0	1	141	rs13249	NA	NA	NA
UTR3	MXRA8	MXRA8-chr1-1288072-1289009	chr1	1288471	93	1	C	1116	TT	273	TT	273	0	0	0	93	1	93	rs3766183	NA	NA	NA
UTR3	MXRA8	MXRA8-chr1-1288072-1289009	chr1	1288583	59	1	C	790	GG	175	GG	175	0	0	59	0	1	59	rs3845295	NA	NA	NA
UTR3	MXRA8	MXRA8-chr1-1288072-1289009	chr1	1288823	55	5	A	708	GG	161	GG	161	0	0	55	0	1	55	rs2296471	NA	NA	NA
UTR5	AURKAIP1	AURKAIP1-chr1-1310377-1310818	chr1	1310668	20	3	A	269	CC	55	CC	55	0	20	0	0	1	20	rs2242398	NA	NA	NA
UTR3	ATAD3A	ATAD3A-chr1-1469306-1470064	chr1	1469546	39	0	G	516	AA	110	AA	110	39	0	0	0	0	39	rs3128344	NA	NA	NA
exonic	MIB2	MIB2-chr1-1551888-1551994	chr1	1551927	24	0	T	81	CT	81	CT	114	0	10	0	14	0.583333	24	rs7418389	nonsynonymous SNV	MIB2:NM_001170688:exon2:c.T214C:p.F72L,MIB2:NM_080875:exon2:c.T214C:p.F72L,MIB2:NM_001170686:exon2:c.T214C:p.F72L,MIB2:NM_001170687:exon2:c.T214C:p.F72L,	0
UTR3	SLC35E2B	LOC728661-chr1-1592940-1597458	chr1	1594315	133	0	C	1493	TT	283	TT	283	0	5	0	128	0.962406	133	rs1061892	NA	NA	NA
UTR3	SLC35E2B	LOC728661-chr1-1592940-1597458	chr1	1594498	241	3	C	1331	CT	110	CT	110	0	63	0	178	0.738589	241	rs7416520	NA	NA	NA
UTR3	SLC35E2B	LOC728661-chr1-1592940-1597458	chr1	1594841	6	0	A	107	GG	15	GG	15	0	0	6	0	1	6	NA_snp131	NA	NA	NA
UTR3	SLC35E2B	LOC728661-chr1-1592940-1597458	chr1	1595198	30	0	A	381	GG	83	GG	83	0	0	30	0	1	30	rs4307513	NA	NA	NA
UTR3	SLC35E2B	LOC728661-chr1-1592940-1597458	chr1	1595400	10	0	A	141	GG	27	GG	27	0	0	10	0	1	10	rs4313339	NA	NA	NA
UTR3	SLC35E2B	LOC728661-chr1-1592940-1597458	chr1	1595867	30	2	C	364	AA	83	AA	83	30	0	0	0	0	30	rs4443835	NA	NA	NA
UTR3	SLC35E2B	LOC728661-chr1-1592940-1597458	chr1	1596196	31	1	C	378	TT	90	TT	90	0	0	0	31	1	31	rs1109644	NA	NA	NA
UTR3	SLC35E2B	LOC728661-chr1-1592940-1597458	chr1	1596304	152	1	G	1810	AA	454	AA	454	152	0	0	0	0	152	rs1109645	NA	NA	NA
UTR3	SLC35E2B	LOC728661-chr1-1592940-1597458	chr1	1596974	76	0	C	973	TT	226	TT	226	0	0	0	76	1	76	rs4074020	NA	NA	NA
exonic	SLC35E2B	LOC728661-chr1-1599766-1599911	chr1	1599812	22	1	C	281	TT	63	TT	63	0	0	0	22	1	22	rs12729295	nonsynonymous SNV	SLC35E2B:NM_001110781:exon8:c.G934A:p.V312I,	NA
exonic	SLC35E2B	LOC728661-chr1-1599766-1599911	chr1	1599888	17	0	A	254	GG	48	GG	48	0	0	17	0	1	17	rs2072923	synonymous SNV	SLC35E2B:NM_001110781:exon8:c.T858C:p.S286S,	NA
exonic	CDK11A	CDC2L2-chr1-1634915-1635063	chr1	1635004	25	0	T	113	CT	113	CT	146	0	10	0	15	0.6	25	rs874516	synonymous SNV	CDK11A:NM_033529:exon18:c.A1941G:p.K647K,CDK11A:NM_024011:exon18:c.A1971G:p.K657K,	NA
exonic	CDK11A	CDC2L2-chr1-1635662-1635783	chr1	1635749	66	0	C	307	AC	259	AC	259	37	29	0	0	0.439394	66	rs1136997	synonymous SNV	CDK11A:NM_033529:exon15:c.G1569T:p.R523R,CDK11A:NM_024011:exon15:c.G1599T:p.R533R,	NA
exonic	CDK11A	CDC2L2-chr1-1635989-1636094	chr1	1636044	61	1	G	177	AG	177	AG	210	24	0	37	0	0.606557	61	rs1059822	synonymous SNV	CDK11A:NM_033529:exon14:c.C1479T:p.Y493Y,CDK11A:NM_024011:exon14:c.C1509T:p.Y503Y,	NA
exonic	CDK11A,CDK11B	CDC2L1-chr1-1650798-1650894	chr1	1650807	81	51	T	172	CT	172	CT	205	0	29	0	52	0.641975	81	rs1137005	synonymous SNV	CDK11B:NM_033486:exon4:c.A315G:p.R105R,CDK11B:NM_033493:exon4:c.A315G:p.R105R,CDK11B:NM_033489:exon5:c.A213G:p.R71R,CDK11A:NM_033529:exon4:c.A315G:p.R105R,CDK11B:NM_033492:exon4:c.A315G:p.R105R,CDK11A:NM_024011:exon4:c.A315G:p.R105R,CDK11B:NM_033488:exon5:c.A213G:p.R71R,	NA
exonic	CDK11A,CDK11B	CDC2L1-chr1-1650798-1650894	chr1	1650832	159	6	A	560	AG	538	AG	538	77	0	81	1	0.512658	158	rs72909030	nonsynonymous SNV	CDK11B:NM_033486:exon4:c.T290C:p.V97A,CDK11B:NM_033493:exon4:c.T290C:p.V97A,CDK11B:NM_033489:exon5:c.T188C:p.V63A,CDK11A:NM_033529:exon4:c.T290C:p.V97A,CDK11B:NM_033492:exon4:c.T290C:p.V97A,CDK11A:NM_024011:exon4:c.T290C:p.V97A,CDK11B:NM_033488:exon5:c.T188C:p.V63A,	NA
UTR3	SLC35E2	SLC35E2-chr1-1663681-1663962	chr1	1663831	127	2	C	307	CT	307	CT	340	0	76	0	51	0.401575	127	rs3817856	NA	NA	NA
UTR3	SLC35E2	SLC35E2-chr1-1663681-1663962	chr1	1663851	110	2	G	423	CG	239	CG	239	0	67	43	0	0.390909	110	rs2294486	NA	NA	NA
UTR3	SLC35E2	SLC35E2-chr1-1663681-1663962	chr1	1663861	90	2	G	441	AG	212	AG	212	58	0	32	0	0.355556	90	rs2294487	NA	NA	NA
exonic	SLC35E2	SLC35E2-chr1-1666129-1666274	chr1	1666251	7	0	G	99	AA	18	AA	18	7	0	0	0	0	7	rs74500811	nonsynonymous SNV	SLC35E2:NM_001199787:exon6:c.C610T:p.R204W,SLC35E2:NM_182838:exon5:c.C610T:p.R204W,	0.427028
UTR3	NADK	NADK-chr1-1682678-1684499	chr1	1683327	11	0	C	151	TT	30	TT	30	0	0	0	11	1	11	rs14390	NA	NA	NA
UTR3	NADK	NADK-chr1-1682678-1684499	chr1	1683420	81	3	A	331	AT	219	AT	219	34	0	0	47	0.580247	81	rs8841	NA	NA	NA
UTR3	NADK	NADK-chr1-1682678-1684499	chr1	1683565	210	0	G	573	AG	573	AG	606	100	0	110	0	0.52381	210	rs12588	NA	NA	NA
UTR3	NADK	NADK-chr1-1682678-1684499	chr1	1683900	121	0	G	394	AG	394	AG	427	57	0	63	1	0.525	120	rs1062090	NA	NA	NA
UTR3	NADK	NADK-chr1-1682678-1684499	chr1	1684169	76	0	C	264	CG	264	CG	297	0	42	34	0	0.447368	76	rs7796	NA	NA	NA
exonic	NADK	NADK-chr1-1682678-1684499	chr1	1684472	29	0	C	60	CT	60	CT	93	0	18	0	11	0.37931	29	rs7407	synonymous SNV	NADK:NM_001198994:exon14:c.G1647A:p.P549P,NADK:NM_023018:exon12:c.G1212A:p.P404P,NADK:NM_001198995:exon10:c.G1116A:p.P372P,NADK:NM_001198993:exon12:c.G1212A:p.P404P,	NA
exonic	NADK	NADK-chr1-1685983-1686137	chr1	1686040	76	14	G	372	GT	232	GT	232	0	0	31	45	0.592105	76	rs4751	nonsynonymous SNV	NADK:NM_001198994:exon10:c.C1221A:p.N407K,NADK:NM_023018:exon8:c.C786A:p.N262K,NADK:NM_001198995:exon6:c.C690A:p.N230K,NADK:NM_001198993:exon8:c.C786A:p.N262K,	0.672
UTR5	CALML6	CALML6-chr1-1846266-1846746	chr1	1846357	94	0	G	201	AG	201	AG	234	35	0	59	0	0.62766	94	rs2748988	NA	NA	NA
UTR5	CALML6	CALML6-chr1-1846266-1846746	chr1	1846582	119	1	A	496	AG	396	AG	396	54	0	65	0	0.546218	119	rs2748987	NA	NA	NA
exonic	TMEM52	TMEM52-chr1-1849029-1849601	chr1	1849529	104	0	A	414	AG	329	AG	329	45	1	58	0	0.563107	103	rs28640257	nonsynonymous SNV	TMEM52:NM_178545:exon5:c.T422C:p.M141T,	0.07
UTR3	KIAA1751	KIAA1751-chr1-1884752-1887289	chr1	1886222	34	11	T	423	GG	99	GG	99	0	0	34	0	1	34	rs2803287	NA	NA	NA
UTR3	KIAA1751	KIAA1751-chr1-1884752-1887289	chr1	1886346	144	1	G	301	CG	301	CG	334	1	60	83	0	0.58042	143	NA_snp131	NA	NA	NA
UTR3	KIAA1751	KIAA1751-chr1-1884752-1887289	chr1	1886385	195	0	T	2336	CC	576	CC	576	0	195	0	0	1	195	rs2803286	NA	NA	NA
UTR3	KIAA1751	KIAA1751-chr1-1884752-1887289	chr1	1886501	57	0	C	52	AC	52	AC	85	16	40	1	0	0.714286	56	rs2748976	NA	NA	NA
UTR3	KIAA1751	KIAA1751-chr1-1884752-1887289	chr1	1886519	65	10	C	638	AA	106	AA	106	61	4	0	0	0.0615385	65	rs2748975	NA	NA	NA
UTR3	KIAA1751	KIAA1751-chr1-1884752-1887289	chr1	1886859	30	0	C	151	CT	149	CT	154	0	13	1	16	0.551724	29	rs3795290	NA	NA	NA
exonic	KIAA1751	KIAA1751-chr1-1884752-1887289	chr1	1887019	32	1	A	460	GG	93	GG	93	0	0	32	0	1	32	rs28548017	stoploss SNV	KIAA1751:NM_001080484:exon18:c.T2287C:p.X763Q,	0.210453
exonic	KIAA1751	KIAA1751-chr1-1884752-1887289	chr1	1887245	27	0	G	143	AG	143	AG	174	14	0	13	0	0.481481	27	rs28575980	synonymous SNV	KIAA1751:NM_001080484:exon18:c.C2061T:p.A687A,	NA
exonic	KIAA1751	KIAA1751-chr1-1888059-1888223	chr1	1888193	107	0	C	249	AC	249	AC	282	41	66	0	0	0.616822	107	rs3820011	nonsynonymous SNV	KIAA1751:NM_001080484:exon17:c.G1882T:p.G628C,	0.988
exonic	KIAA1751	KIAA1751-chr1-1896327-1896500	chr1	1896440	137	2	G	455	AG	455	AG	482	70	0	67	0	0.489051	137	rs16824585	synonymous SNV	KIAA1751:NM_001080484:exon13:c.C1462T:p.L488L,	NA
exonic	KIAA1751	KIAA1751-chr1-1900074-1900272	chr1	1900232	124	0	T	370	CT	370	CT	403	0	58	0	66	0.532258	124	rs16824588	nonsynonymous SNV	KIAA1751:NM_001080484:exon11:c.A1087G:p.I363V,	0.30267
exonic	KIAA1751	KIAA1751-chr1-1916825-1916929	chr1	1916890	132	1	C	323	CT	323	CT	356	0	78	0	54	0.409091	132	rs3795280	synonymous SNV	KIAA1751:NM_001080484:exon6:c.G435A:p.L145L,	NA
exonic	GABRD	GABRD-chr1-1956957-1957177	chr1	1957037	235	8	T	770	CT	665	CT	665	0	122	0	113	0.480851	235	rs2229110	synonymous SNV	GABRD:NM_000815:exon4:c.T330C:p.G110G,	NA
UTR5	PRKCZ	PRKCZ-chr1-2036155-2036334	chr1	2036263	106	2	G	292	AG	292	AG	325	50	0	56	0	0.528302	106	rs10797413	NA	NA	NA
intronic	C1orf86	LOC100128003-chr1-2120482-2120988	chr1	2120625	14	0	C	39	AC	39	AC	72	5	9	0	0	0.642857	14	rs2503700	NA	NA	NA
UTR3	SKI	SKI-chr1-2238016-2241651	chr1	2240006	128	1	T	1581	CC	380	CC	380	0	128	0	0	1	128	rs2173049	NA	NA	NA
UTR3	RER1	RER1-chr1-2334474-2336242	chr1	2335676	181	1	A	2184	GG	541	GG	541	0	0	181	0	1	181	rs1129333	NA	NA	NA
UTR3	RER1	RER1-chr1-2334474-2336242	chr1	2335969	143	0	C	386	CG	386	CG	419	0	77	66	0	0.461538	143	rs12085089	NA	NA	NA
UTR3	RER1	RER1-chr1-2334474-2336242	chr1	2336210	21	0	C	104	CT	104	CT	129	0	11	0	10	0.47619	21	rs1129332	NA	NA	NA
UTR3	PEX10	PEX10-chr1-2336882-2337273	chr1	2337032	80	0	C	425	CT	190	CT	190	0	27	1	52	0.658228	79	rs1129171	NA	NA	NA
exonic	PEX10	PEX10-chr1-2339891-2340297	chr1	2339903	51	0	C	320	CG	146	CG	146	0	17	34	0	0.666667	51	NA_snp131	synonymous SNV	PEX10:NM_153818:exon3:c.G588C:p.T196T,PEX10:NM_002617:exon3:c.G588C:p.T196T,	NA
exonic	PEX10	PEX10-chr1-2339891-2340297	chr1	2340200	94	0	T	1102	CC	276	CC	276	0	94	0	0	1	94	rs2494598	synonymous SNV	PEX10:NM_153818:exon3:c.A291G:p.T97T,PEX10:NM_002617:exon3:c.A291G:p.T97T,	NA
exonic	PEX10	PEX10-chr1-2339891-2340297	chr1	2340212	88	0	G	233	AG	233	AG	266	41	0	47	0	0.534091	88	rs1143016	synonymous SNV	PEX10:NM_153818:exon3:c.C279T:p.G93G,PEX10:NM_002617:exon3:c.C279T:p.G93G,	NA
exonic	PLCH2	PLCH2-chr1-2418612-2418815	chr1	2418625	121	4	C	372	CT	372	CT	405	0	63	0	58	0.479339	121	rs7512269	synonymous SNV	PLCH2:NM_014638:exon7:c.C924T:p.Y308Y,	NA
exonic	PLCH2	PLCH2-chr1-2421199-2421306	chr1	2421279	96	0	C	403	CT	353	CT	353	0	45	0	51	0.53125	96	NA_snp131	synonymous SNV	PLCH2:NM_014638:exon10:c.C1488T:p.D496D,	NA
exonic	PLCH2	PLCH2-chr1-2430523-2430669	chr1	2430617	196	1	C	612	CT	612	CT	645	0	101	0	95	0.484694	196	rs2296442	synonymous SNV	PLCH2:NM_014638:exon19:c.C2529T:p.I843I,	NA
exonic	PANK4	PANK4-chr1-2444327-2444478	chr1	2444414	82	0	G	364	AG	266	AG	266	47	0	35	0	0.426829	82	rs7535528	nonsynonymous SNV	PANK4:NM_018216:exon13:c.C1640T:p.A547V,	0
exonic	PANK4	PANK4-chr1-2452540-2452754	chr1	2452569	37	1	T	487	CC	106	CC	106	0	37	0	0	1	37	rs2985862	synonymous SNV	PANK4:NM_018216:exon3:c.A393G:p.K131K,	NA
exonic	MMEL1	MMEL1-chr1-2560770-2560960	chr1	2560882	20	0	G	256	AA	51	AA	51	20	0	0	0	0	20	rs4648658	synonymous SNV	MMEL1:NM_033467:exon2:c.C42T:p.A14A,	NA
exonic	MMEL1	MMEL1-chr1-2560770-2560960	chr1	2560903	18	0	T	269	GG	51	GG	51	0	0	18	0	1	18	rs4648659	synonymous SNV	MMEL1:NM_033467:exon2:c.A21C:p.P7P,	NA
UTR5	MMEL1	MMEL1-chr1-2564305-2564481	chr1	2564465	77	1	T	931	CC	223	CC	223	0	77	0	0	1	77	rs12752515	NA	NA	NA
exonic	ACTRT2	ACTRT2-chr1-2938046-2939465	chr1	2938989	56	0	G	216	AG	216	AG	249	27	0	29	0	0.517857	56	rs3795263	nonsynonymous SNV	ACTRT2:NM_080431:exon1:c.G739A:p.G247R,	0.998
ncRNA_exonic	FLJ42875	FLJ42875-chr1-2983901-2984289	chr1	2983963	66	3	G	620	AA	177	AA	177	64	1	1	0	0.0153846	65	rs2297828	NA	NA	NA
exonic	PRDM16	PRDM16-chr1-3327948-3329364	chr1	3328358	94	1	T	1185	CC	278	CC	278	0	94	0	0	1	94	rs870124	nonsynonymous SNV	PRDM16:NM_022114:exon9:c.T1597C:p.S533P,PRDM16:NM_199454:exon9:c.T1597C:p.S533P,	0.213057
UTR3	PRDM16	PRDM16-chr1-3350241-3355183	chr1	3350409	71	8	G	228	AG	226	AG	231	34	0	37	0	0.521127	71	rs3748837	NA	NA	NA
UTR3	PRDM16	PRDM16-chr1-3350241-3355183	chr1	3352227	69	4	T	889	CC	205	CC	205	0	69	0	0	1	69	rs1537406	NA	NA	NA
UTR3	PRDM16	PRDM16-chr1-3350241-3355183	chr1	3352228	70	4	G	265	CG	264	CG	273	0	36	34	0	0.485714	70	rs12735779	NA	NA	NA
UTR3	PRDM16	PRDM16-chr1-3350241-3355183	chr1	3352347	100	1	T	1216	CC	275	CC	275	0	99	0	1	0.01	100	rs1537405	NA	NA	NA
UTR3	PRDM16	PRDM16-chr1-3350241-3355183	chr1	3352503	34	1	G	434	CC	99	CC	99	0	34	0	0	1	34	rs1537404	NA	NA	NA
UTR3	PRDM16	PRDM16-chr1-3350241-3355183	chr1	3352541	25	0	T	353	CC	72	CC	72	0	25	0	0	1	25	rs1065247	NA	NA	NA
UTR3	PRDM16	PRDM16-chr1-3350241-3355183	chr1	3352579	28	1	T	398	CC	69	CC	66	1	27	0	0	0.964286	28	rs1537402	NA	NA	NA
UTR3	PRDM16	PRDM16-chr1-3350241-3355183	chr1	3352784	118	4	A	1341	GG	346	GG	346	0	0	118	0	1	118	rs2493267	NA	NA	NA
UTR3	PRDM16	PRDM16-chr1-3350241-3355183	chr1	3352872	83	19	A	376	AC	254	AC	254	36	47	0	0	0.566265	83	rs2236518	NA	NA	NA
UTR3	PRDM16	PRDM16-chr1-3350241-3355183	chr1	3353553	58	3	C	133	CT	133	CT	166	0	37	0	21	0.362069	58	NA_snp131	NA	NA	NA
UTR3	PRDM16	PRDM16-chr1-3350241-3355183	chr1	3353750	67	1	C	200	CT	200	CT	233	0	40	0	27	0.402985	67	rs12728419	NA	NA	NA
UTR3	PRDM16	PRDM16-chr1-3350241-3355183	chr1	3353890	99	0	A	1237	GG	289	GG	289	0	0	99	0	1	99	rs2493265	NA	NA	NA
UTR3	PRDM16	PRDM16-chr1-3350241-3355183	chr1	3353949	116	1	A	1426	GG	344	GG	344	0	0	116	0	1	116	rs2493264	NA	NA	NA
UTR3	PRDM16	PRDM16-chr1-3350241-3355183	chr1	3354511	58	1	C	127	CT	127	CT	160	0	34	0	24	0.413793	58	rs35169740	NA	NA	NA
UTR3	PRDM16	PRDM16-chr1-3350241-3355183	chr1	3354595	20	0	T	245	CC	57	CC	57	0	20	0	0	1	20	rs2483249	NA	NA	NA
UTR3	PRDM16	PRDM16-chr1-3350241-3355183	chr1	3354615	16	0	T	222	CC	45	CC	45	0	16	0	0	1	16	rs2493263	NA	NA	NA
exonic	ARHGEF16	ARHGEF16-chr1-3383732-3383901	chr1	3383898	37	2	A	482	GG	106	GG	106	0	0	37	0	1	37	rs6424078	synonymous SNV	ARHGEF16:NM_014448:exon4:c.A801G:p.P267P,	NA
exonic	ARHGEF16	ARHGEF16-chr1-3389642-3389794	chr1	3389727	87	0	C	1042	TT	258	TT	258	0	0	0	87	1	87	rs2185639	nonsynonymous SNV	ARHGEF16:NM_014448:exon7:c.C1108T:p.H370Y,	0.133
exonic	ARHGEF16	ARHGEF16-chr1-3394439-3394590	chr1	3394456	35	0	T	445	CC	98	CC	98	0	35	0	0	1	35	rs4638054	synonymous SNV	ARHGEF16:NM_014448:exon11:c.T1491C:p.S497S,	NA
exonic	ARHGEF16	ARHGEF16-chr1-3394988-3395176	chr1	3395039	68	0	G	836	AA	201	AA	201	68	0	0	0	0	68	rs10797395	synonymous SNV	ARHGEF16:NM_014448:exon12:c.G1677A:p.V559V,	NA
UTR3	ARHGEF16	ARHGEF16-chr1-3397012-3397675	chr1	3397188	64	0	T	823	CC	190	CC	190	0	64	0	0	1	64	rs2487677	NA	NA	NA
UTR3	ARHGEF16	ARHGEF16-chr1-3397012-3397675	chr1	3397447	27	3	C	128	CT	128	CT	141	0	12	0	15	0.555556	27	rs34963382	NA	NA	NA
UTR3	ARHGEF16	ARHGEF16-chr1-3397012-3397675	chr1	3397455	29	2	G	393	AA	84	AA	84	29	0	0	0	0	29	rs1051515	NA	NA	NA
UTR3	ARHGEF16	ARHGEF16-chr1-3397012-3397675	chr1	3397564	76	0	C	943	TT	226	TT	226	0	0	0	76	1	76	rs1051517	NA	NA	NA
exonic	MEGF6	MEGF6-chr1-3413797-3413925	chr1	3413868	26	4	C	91	CG	91	CG	124	0	15	11	0	0.423077	26	rs4648506	nonsynonymous SNV	MEGF6:NM_001409:exon27:c.G3410C:p.G1137A,	0.555
exonic	MEGF6	MEGF6-chr1-3416360-3416488	chr1	3416449	37	0	C	216	AC	165	AC	165	23	14	0	0	0.378378	37	rs7553399	nonsynonymous SNV	MEGF6:NM_001409:exon22:c.G2747T:p.R916L,	0.906
exonic	MEGF6	MEGF6-chr1-3418360-3418485	chr1	3418391	32	0	C	215	CT	115	CT	115	0	9	0	23	0.71875	32	rs4648508	synonymous SNV	MEGF6:NM_001409:exon18:c.G2283A:p.P761P,	NA
exonic	MEGF6	MEGF6-chr1-3428114-3428251	chr1	3428160	91	9	T	415	GT	173	GT	173	1	0	58	32	0.355556	90	rs2820999	synonymous SNV	MEGF6:NM_001409:exon9:c.A1068C:p.T356T,	NA
exonic	MEGF6	MEGF6-chr1-3428570-3428692	chr1	3428608	76	2	G	345	AG	255	AG	255	45	0	31	0	0.407895	76	rs11585362	nonsynonymous SNV	MEGF6:NM_001409:exon8:c.C938T:p.A313V,	0.891
exonic	MEGF6	MEGF6-chr1-3496389-3496493	chr1	3496479	58	1	T	744	CC	172	CC	172	0	58	0	0	1	58	rs2794340	nonsynonymous SNV	MEGF6:NM_001409:exon4:c.A391G:p.S131G,	0.428356
exonic	TPRG1L	TPRG1L-chr1-3542277-3542453	chr1	3542312	70	29	T	59	GT	59	GT	92	0	0	39	31	0.442857	70	NA_snp131	nonsynonymous SNV	TPRG1L:NM_182752:exon3:c.T329G:p.V110G,	0.991
exonic	WRAP73	WDR8-chr1-3548030-3548221	chr1	3548136	77	1	T	955	CC	223	CC	223	0	77	0	0	1	77	rs2760321	synonymous SNV	WRAP73:NM_017818:exon11:c.A1134G:p.A378A,	NA
UTR5	TP73	TP73-chr1-3598897-3598994	chr1	3598900	21	1	G	68	AG	68	AG	101	8	0	13	0	0.619048	21	rs2273953	NA	NA	NA
UTR5	TP73	TP73-chr1-3598897-3598994	chr1	3598910	28	1	C	96	CT	96	CT	129	0	16	0	12	0.428571	28	rs1801173	NA	NA	NA
exonic	TP73	TP73-chr1-3638585-3638771	chr1	3638674	191	5	C	2245	TT	562	TT	562	0	0	1	190	0.994764	191	rs1801174	synonymous SNV	TP73:NM_001204190:exon3:c.C372T:p.T124T,TP73:NM_001204186:exon5:c.C519T:p.T173T,TP73:NM_001204192:exon3:c.C306T:p.T102T,TP73:NM_001126241:exon3:c.C372T:p.T124T,TP73:NM_001204184:exon5:c.C519T:p.T173T,TP73:NM_001204191:exon3:c.C372T:p.T124T,TP73:NM_001204187:exon5:c.C519T:p.T173T,TP73:NM_005427:exon5:c.C519T:p.T173T,TP73:NM_001204189:exon3:c.C372T:p.T124T,TP73:NM_001204188:exon5:c.C519T:p.T173T,TP…	NA
ncRNA_exonic	TP73-AS1	KIAA0495-chr1-3652550-3656951	chr1	3652822	57	1	C	677	GG	128	GG	128	0	1	56	0	0.982456	57	rs9800	NA	NA	NA
ncRNA_exonic	TP73-AS1	KIAA0495-chr1-3652550-3656951	chr1	3653412	61	5	A	755	CC	179	CC	179	0	61	0	0	1	61	rs1181866	NA	NA	NA
ncRNA_exonic	TP73-AS1	KIAA0495-chr1-3652550-3656951	chr1	3653426	72	7	T	896	CC	214	CC	214	0	72	0	0	1	72	rs1181865	NA	NA	NA
ncRNA_exonic	TP73-AS1	KIAA0495-chr1-3652550-3656951	chr1	3654190	11	0	A	156	GG	30	GG	30	0	0	11	0	1	11	rs1181864	NA	NA	NA
ncRNA_exonic	TP73-AS1	KIAA0495-chr1-3652550-3656951	chr1	3655117	183	4	C	608	CT	599	CT	600	0	88	1	94	0.516484	182	NA_snp131	NA	NA	NA
ncRNA_exonic	TP73-AS1	KIAA0495-chr1-3652550-3656951	chr1	3656324	87	5	T	1007	CC	252	CC	252	0	87	0	0	1	87	rs1181863	NA	NA	NA
ncRNA_exonic	TP73-AS1	KIAA0495-chr1-3659625-3659754	chr1	3659657	126	3	G	471	AG	410	AG	410	68	0	58	0	0.460317	126	rs2298222	NA	NA	NA
ncRNA_exonic	TP73-AS1	KIAA0495-chr1-3662171-3663886	chr1	3662845	224	6	A	852	AG	619	AG	619	101	1	122	0	0.547085	223	rs3737589	NA	NA	NA
ncRNA_exonic	TP73-AS1	KIAA0495-chr1-3662171-3663886	chr1	3663057	147	0	A	346	AT	346	AT	379	83	1	1	62	0.427586	145	rs3737590	NA	NA	NA
exonic	CCDC27	CCDC27-chr1-3668965-3669363	chr1	3669201	105	0	A	452	AG	327	AG	327	44	0	61	0	0.580952	105	rs10797410	synonymous SNV	CCDC27:NM_152492:exon1:c.A156G:p.P52P,	NA
exonic	CCDC27	CCDC27-chr1-3668965-3669363	chr1	3669205	108	0	C	436	CG	376	CG	376	0	48	60	0	0.555556	108	rs10910021	nonsynonymous SNV	CCDC27:NM_152492:exon1:c.C160G:p.Q54E,	0
exonic	CCDC27	CCDC27-chr1-3677845-3677994	chr1	3677933	108	1	T	326	CT	326	CT	359	0	48	0	60	0.555556	108	rs1181883	nonsynonymous SNV	CCDC27:NM_152492:exon5:c.T800C:p.M267T,	0.031
exonic	CCDC27	CCDC27-chr1-3679672-3680038	chr1	3679775	234	2	C	801	CT	703	CT	703	0	112	0	122	0.521368	234	rs10910024	nonsynonymous SNV	CCDC27:NM_152492:exon7:c.C1058T:p.T353M,	0.947
UTR3	LRRC47	LRRC47-chr1-3696784-3697900	chr1	3696890	9	1	A	70	AC	57	AC	58	3	6	0	0	0.666667	9	rs8379	NA	NA	NA
UTR3	LRRC47	LRRC47-chr1-3696784-3697900	chr1	3697137	135	0	G	380	GT	380	GT	413	0	0	77	58	0.42963	135	rs8520	NA	NA	NA
UTR3	CEP104	KIAA0562-chr1-3728645-3732081	chr1	3729169	17	1	C	53	CG	53	CG	86	0	10	7	0	0.411765	17	rs7528951	NA	NA	NA
UTR3	CEP104	KIAA0562-chr1-3728645-3732081	chr1	3730435	61	0	T	170	CT	170	CT	203	0	24	0	37	0.606557	61	rs6695834	NA	NA	NA
exonic	CEP104	KIAA0562-chr1-3753059-3753256	chr1	3753136	104	0	A	452	AT	328	AT	328	45	0	0	59	0.567308	104	rs2275824	nonsynonymous SNV	CEP104:NM_014704:exon10:c.T1240A:p.L414I,	0.003
exonic	CEP104	KIAA0562-chr1-3755528-3755683	chr1	3755675	177	1	T	2129	CC	526	CC	526	0	177	0	0	1	177	rs1891941	synonymous SNV	CEP104:NM_014704:exon8:c.A744G:p.E248E,	NA
exonic	CEP104	KIAA0562-chr1-3761471-3761547	chr1	3761479	125	1	C	368	CT	368	CT	401	0	69	0	56	0.448	125	rs2275822	synonymous SNV	CEP104:NM_014704:exon6:c.G558A:p.T186T,	NA
UTR5	CEP104	KIAA0562-chr1-3773453-3773797	chr1	3773588	4	1	C	33	CG	31	CG	36	0	1	3	0	0.75	4	rs7542369	NA	NA	NA
UTR5	CEP104	KIAA0562-chr1-3773453-3773797	chr1	3773718	7	1	A	103	GG	18	GG	18	0	0	7	0	1	7	rs4648428	NA	NA	NA
UTR5	CEP104	KIAA0562-chr1-3773453-3773797	chr1	3773733	9	0	C	23	AC	23	AC	56	4	5	0	0	0.555556	9	rs13374773	NA	NA	NA
UTR5	DFFB	DFFB-chr1-3773845-3774281	chr1	3774130	103	3	A	272	AG	272	AG	305	56	0	47	0	0.456311	103	rs34891610	NA	NA	NA
UTR5	DFFB	DFFB-chr1-3773845-3774281	chr1	3774138	104	3	T	280	CT	280	CT	313	0	47	1	56	0.543689	103	rs12723005	NA	NA	NA
exonic	DFFB	DFFB-chr1-3786169-3786339	chr1	3786189	78	1	G	227	AG	227	AG	260	34	0	44	0	0.564103	78	rs1141070	synonymous SNV	DFFB:NM_004402:exon5:c.G531A:p.T177T,	NA
exonic	DFFB	DFFB-chr1-3786169-3786339	chr1	3786245	84	3	G	333	AG	300	AG	300	46	0	38	0	0.452381	84	rs12738235	nonsynonymous SNV	DFFB:NM_004402:exon5:c.G587A:p.R196K,	0
exonic	DFFB	DFFB-chr1-3800071-3801992	chr1	3800242	140	0	A	325	AG	325	AG	358	85	0	55	0	0.392857	140	rs3205087	synonymous SNV	DFFB:NM_004402:exon7:c.A954G:p.P318P,	NA
UTR3	DFFB	DFFB-chr1-3800071-3801992	chr1	3800480	26	0	G	155	GT	155	GT	169	0	0	12	14	0.538462	26	rs7555538	NA	NA	NA
UTR3	DFFB	DFFB-chr1-3800071-3801992	chr1	3801247	2	0	T	30	GG	5	GG	5	0	0	2	0	1	2	rs10909817	NA	NA	NA
UTR3	C1orf174	C1orf174-chr1-3805703-3806637	chr1	3806074	5	0	G	125	AA	12	AA	12	5	0	0	0	0	5	rs4075974	NA	NA	NA
exonic	C1orf174	C1orf174-chr1-3807133-3807621	chr1	3807593	61	1	G	763	CC	179	CC	179	0	61	0	0	1	61	rs4274008	nonsynonymous SNV	C1orf174:NM_207356:exon3:c.C158G:p.T53R,	0
ncRNA_exonic	LOC100133612	LOC100133612-chr1-3830959-3832009	chr1	3831232	108	0	A	1322	GG	317	GG	317	0	0	107	1	0.00925926	108	rs35241263	NA	NA	NA
ncRNA_exonic	LOC284661	LOC284661-chr1-4472111-4472692	chr1	4472448	107	0	C	440	CG	349	CG	349	0	48	59	0	0.551402	107	rs4654533	NA	NA	NA
UTR3	AJAP1	AJAP1-chr1-4842605-4843850	chr1	4842981	109	0	G	397	AG	396	AG	408	56	0	53	0	0.486239	109	rs12074406	NA	NA	NA
UTR3	AJAP1	AJAP1-chr1-4842605-4843850	chr1	4843306	175	1	C	623	CT	615	CT	616	0	86	0	89	0.508571	175	rs41311394	NA	NA	NA
UTR3	AJAP1	AJAP1-chr1-4842605-4843850	chr1	4843531	21	0	G	256	AA	60	AA	60	21	0	0	0	0	21	rs9426505	NA	NA	NA
exonic	NPHP4	NPHP4-chr1-5924398-5924577	chr1	5924518	92	1	G	328	AG	309	AG	309	51	0	41	0	0.445652	92	NA_snp131	synonymous SNV	NPHP4:NM_015102:exon28:c.C3876T:p.G1292G,	NA
exonic	NPHP4	NPHP4-chr1-5926433-5926518	chr1	5926507	102	0	T	1204	CC	302	CC	302	0	102	0	0	1	102	rs555164	synonymous SNV	NPHP4:NM_015102:exon26:c.A3570G:p.E1190E,	NA
exonic	KCNAB2	KCNAB2-chr1-6158545-6160523	chr1	6158562	46	0	A	112	AG	112	AG	145	27	0	19	0	0.413043	46	rs2229002	synonymous SNV	KCNAB2:NM_172130:exon15:c.A990G:p.S330S,KCNAB2:NM_001199863:exon14:c.A831G:p.S277S,KCNAB2:NM_003636:exon16:c.A1032G:p.S344S,KCNAB2:NM_001199861:exon16:c.A1032G:p.S344S,KCNAB2:NM_001199860:exon16:c.A1032G:p.S344S,KCNAB2:NM_001199862:exon16:c.A1176G:p.S392S,	NA
UTR3	KCNAB2	KCNAB2-chr1-6158545-6160523	chr1	6159032	75	1	A	310	AG	279	AG	279	34	1	40	0	0.540541	74	rs4908772	NA	NA	NA
UTR3	CHD5	CHD5-chr1-6161853-6165487	chr1	6162054	24	0	T	136	CT	136	CT	167	0	13	0	11	0.458333	24	rs6696489	NA	NA	NA
UTR3	CHD5	CHD5-chr1-6161853-6165487	chr1	6162583	90	0	G	406	AG	307	AG	307	51	0	39	0	0.433333	90	rs3810993	NA	NA	NA
UTR3	CHD5	CHD5-chr1-6161853-6165487	chr1	6163135	106	0	C	287	CT	287	CT	320	2	58	0	46	0.442308	104	rs1064281	NA	NA	NA
UTR3	CHD5	CHD5-chr1-6161853-6165487	chr1	6163141	107	0	C	289	CT	289	CT	322	0	60	0	47	0.439252	107	rs11587	NA	NA	NA
UTR3	CHD5	CHD5-chr1-6161853-6165487	chr1	6163584	77	1	C	325	CT	323	CT	328	0	37	0	40	0.519481	77	rs55832961	NA	NA	NA
UTR3	CHD5	CHD5-chr1-6161853-6165487	chr1	6163925	144	1	C	583	CT	419	CT	419	0	62	0	82	0.569444	144	rs3810989	NA	NA	NA
UTR3	CHD5	CHD5-chr1-6161853-6165487	chr1	6164679	26	5	C	97	CG	97	CG	130	0	16	10	0	0.384615	26	rs3888071	NA	NA	NA
UTR3	CHD5	CHD5-chr1-6161853-6165487	chr1	6164686	29	5	C	137	AC	109	AC	109	18	11	0	0	0.37931	29	NA_snp131	NA	NA	NA
exonic	CHD5	CHD5-chr1-6184008-6184167	chr1	6184092	59	5	A	214	AG	214	AG	247	31	1	27	0	0.465517	58	rs2843493	nonsynonymous SNV	CHD5:NM_015557:exon31:c.T4615C:p.S1539P,	0
exonic	RNF207	RNF207-chr1-6278349-6278429	chr1	6278414	117	2	A	323	AG	323	AG	356	66	0	51	0	0.435897	117	rs709209	nonsynonymous SNV	RNF207:NM_207396:exon17:c.A1718G:p.N573S,	0
exonic	RNF207	RNF207-chr1-6279296-6281254	chr1	6279370	79	0	G	317	CG	317	CG	331	0	40	39	0	0.493671	79	rs846111	nonsynonymous SNV	RNF207:NM_207396:exon18:c.G1808C:p.G603A,	0.002
exonic	ESPN	ESPN-chr1-6500686-6500868	chr1	6500712	8	3	C	43	CG	43	CG	55	0	4	4	0	0.5	8	NA_snp131	synonymous SNV	ESPN:NM_031475:exon4:c.C702G:p.S234S,	NA
UTR5	PLEKHG5	PLEKHG5-chr1-6579505-6580069	chr1	6579607	108	5	C	1280	TT	316	TT	316	0	0	0	108	1	108	rs1556035	NA	NA	NA
UTR5	PLEKHG5	PLEKHG5-chr1-6579505-6580069	chr1	6579843	112	1	C	1307	TT	292	TT	292	0	2	1	109	0.981982	111	rs1010584	NA	NA	NA
UTR3	NOL9	NOL9-chr1-6585210-6586063	chr1	6585539	60	1	C	801	TT	178	TT	178	0	0	0	60	1	60	rs1064835	NA	NA	NA
UTR3	NOL9	NOL9-chr1-6585210-6586063	chr1	6585804	122	0	C	1545	TT	364	TT	364	0	0	0	122	1	122	rs13513	NA	NA	NA
exonic	NOL9	NOL9-chr1-6614167-6614581	chr1	6614535	19	2	G	225	AA	51	AA	51	18	1	0	0	0.0526316	19	rs4908923	nonsynonymous SNV	NOL9:NM_024654:exon1:c.C28T:p.R10W,	0.984
exonic	TAS1R1	TAS1R1-chr1-6634691-6635452	chr1	6635231	80	0	A	1030	GG	235	GG	235	0	0	79	1	0.0125	80	rs10864628	nonsynonymous SNV	TAS1R1:NM_138697:exon3:c.A1039G:p.K347E,	0
UTR3	KLHL21	KLHL21-chr1-6650785-6653718	chr1	6651728	123	0	C	398	CT	398	CT	431	0	63	0	60	0.487805	123	rs1556036	NA	NA	NA
UTR3	KLHL21	KLHL21-chr1-6650785-6653718	chr1	6652718	206	1	G	688	AG	676	AG	676	106	0	100	0	0.485437	206	rs2235567	NA	NA	NA
UTR3	KLHL21	KLHL21-chr1-6650785-6653718	chr1	6652745	186	1	G	656	AG	586	AG	586	98	0	88	0	0.473118	186	rs7513688	NA	NA	NA
UTR5	PHF13	PHF13-chr1-6673756-6674165	chr1	6673780	16	7	C	120	CG	120	CG	148	0	8	8	0	0.5	16	rs12402498	NA	NA	NA
UTR3	PHF13	PHF13-chr1-6681471-6684092	chr1	6681744	56	0	C	204	CT	204	CT	234	0	26	1	29	0.527273	55	rs3747994	NA	NA	NA
exonic	DNAJC11	DNAJC11-chr1-6704618-6704734	chr1	6704635	131	0	A	1648	GG	391	GG	391	0	0	131	0	1	131	rs200458	synonymous SNV	DNAJC11:NM_018198:exon10:c.T1080C:p.G360G,	NA
exonic	DNAJC11	DNAJC11-chr1-6705849-6706038	chr1	6705874	62	25	G	202	CG	202	CG	235	0	31	31	0	0.5	62	rs200454	nonsynonymous SNV	DNAJC11:NM_018198:exon8:c.C869G:p.T290S,	0
exonic	CAMTA1	CAMTA1-chr1-7723413-7725259	chr1	7723588	209	2	C	878	CT	478	CT	478	0	87	0	122	0.583732	209	rs3737906	synonymous SNV	CAMTA1:NM_015215:exon9:c.C981T:p.N327N,	NA
exonic	CAMTA1	CAMTA1-chr1-7723413-7725259	chr1	7723957	76	2	G	951	AA	223	AA	223	76	0	0	0	0	76	rs12128526	synonymous SNV	CAMTA1:NM_015215:exon9:c.G1350A:p.S450S,	NA
UTR3	CAMTA1	CAMTA1-chr1-7826519-7829763	chr1	7829226	50	0	A	690	GG	147	GG	147	0	0	50	0	1	50	rs707456	NA	NA	NA
UTR3	VAMP3	VAMP3-chr1-7839686-7841491	chr1	7840698	60	0	A	317	AG	250	AG	250	26	0	34	0	0.566667	60	rs35024711	NA	NA	NA
UTR3	VAMP3	VAMP3-chr1-7839686-7841491	chr1	7840769	98	0	A	439	AG	355	AG	355	45	0	53	0	0.540816	98	rs66781032	NA	NA	NA
UTR3	VAMP3	VAMP3-chr1-7839686-7841491	chr1	7840926	171	0	G	2119	CC	501	CC	501	0	170	1	0	0.00584795	171	rs697679	NA	NA	NA
UTR3	VAMP3	VAMP3-chr1-7839686-7841491	chr1	7841330	170	1	G	511	AG	511	AG	544	80	0	90	0	0.529412	170	rs1048785	NA	NA	NA
exonic	PER3	PER3-chr1-7869953-7870081	chr1	7870048	85	2	T	1045	CC	249	CC	249	0	84	1	0	0.0117647	85	rs228669	synonymous SNV	PER3:NM_016831:exon11:c.T1335C:p.S445S,	NA
exonic	PER3	PER3-chr1-7880527-7880700	chr1	7880683	48	0	T	217	GT	169	GT	169	0	0	26	22	0.458333	48	rs10462020	nonsynonymous SNV	PER3:NM_016831:exon15:c.T1916G:p.V639G,	0.206
exonic	PER3	PER3-chr1-7887178-7887875	chr1	7887248	80	0	G	319	AG	294	AG	294	42	0	38	0	0.475	80	rs2859387	synonymous SNV	PER3:NM_016831:exon17:c.G2235A:p.P745P,	NA
exonic	PER3	PER3-chr1-7887178-7887875	chr1	7887389	51	1	C	248	CT	222	CT	222	0	23	0	28	0.54902	51	NA_snp131	synonymous SNV	PER3:NM_016831:exon17:c.C2376T:p.P792P,	NA
exonic	PER3	PER3-chr1-7887178-7887875	chr1	7887493	66	0	T	825	CC	190	CC	188	1	65	0	0	0.984848	66	rs228696	nonsynonymous SNV	PER3:NM_016831:exon17:c.T2480C:p.L827P,	0
exonic	PER3	PER3-chr1-7889897-7890221	chr1	7890117	170	3	T	563	CT	563	CT	596	0	85	0	85	0.5	170	rs2640909	nonsynonymous SNV	PER3:NM_016831:exon18:c.T3083C:p.M1028T,	0.515
exonic	PER3	PER3-chr1-7897059-7897209	chr1	7897133	94	0	A	425	AG	334	AG	334	42	0	52	0	0.553191	94	rs10462021	nonsynonymous SNV	PER3:NM_016831:exon20:c.A3446G:p.H1149R,	0.359
UTR3	PER3	PER3-chr1-7902732-7905236	chr1	7904247	24	0	C	344	TT	69	TT	69	0	0	0	24	1	24	rs228677	NA	NA	NA
UTR3	PER3	PER3-chr1-7902732-7905236	chr1	7904475	66	2	G	848	AA	194	AA	194	66	0	0	0	0	66	rs228678	NA	NA	NA
UTR3	PER3	PER3-chr1-7902732-7905236	chr1	7904699	98	1	C	246	CT	246	CT	279	0	60	0	38	0.387755	98	rs12731471	NA	NA	NA
exonic	UTS2	UTS2-chr1-7913367-7913551	chr1	7913445	225	0	C	560	CT	560	CT	593	0	129	0	96	0.426667	225	rs13306061	nonsynonymous SNV	UTS2:NM_021995:exon1:c.G47A:p.R16Q,	0.002
UTR5	PARK7	PARK7-chr1-8021714-8021853	chr1	8021740	46	0	G	156	AG	156	AG	189	21	0	25	0	0.543478	46	rs17523802	NA	NA	NA
UTR5	PARK7	PARK7-chr1-8021714-8021853	chr1	8021778	40	0	T	177	CT	177	CT	210	0	19	0	21	0.525	40	rs226249	NA	NA	NA
exonic	SLC45A1	SLC45A1-chr1-8390269-8390996	chr1	8390384	249	10	G	553	CG	553	CG	586	0	106	143	0	0.574297	249	rs56125713	synonymous SNV	SLC45A1:NM_001080397:exon4:c.G831C:p.L277L,	NA
exonic	SLC45A1	SLC45A1-chr1-8390269-8390996	chr1	8390495	126	4	A	1494	GG	370	GG	370	0	0	126	0	1	126	rs1058619	synonymous SNV	SLC45A1:NM_001080397:exon4:c.A942G:p.P314P,	NA
exonic	SLC45A1	SLC45A1-chr1-8390269-8390996	chr1	8390888	96	1	G	272	AG	272	AG	305	40	0	56	0	0.583333	96	rs2289731	synonymous SNV	SLC45A1:NM_001080397:exon4:c.G1335A:p.P445P,	NA
exonic	SLC45A1	SLC45A1-chr1-8395497-8395650	chr1	8395560	109	1	G	302	GT	302	GT	335	0	0	57	52	0.477064	109	rs7535752	nonsynonymous SNV	SLC45A1:NM_001080397:exon5:c.G1507T:p.A503S,	0
UTR3	SLC45A1	SLC45A1-chr1-8403807-8404226	chr1	8404169	145	0	T	1819	AA	433	AA	433	145	0	0	0	0	145	rs6685844	NA	NA	NA
UTR3	RERE	RERE-chr1-8412466-8415180	chr1	8412989	71	1	A	909	GG	209	GG	209	0	0	71	0	1	71	rs1064826	NA	NA	NA
UTR3	RERE	RERE-chr1-8412466-8415180	chr1	8413317	124	0	A	371	AC	371	AC	404	67	57	0	0	0.459677	124	rs1058791	NA	NA	NA
UTR3	RERE	RERE-chr1-8412466-8415180	chr1	8413839	163	1	A	466	AG	466	AG	499	89	0	73	1	0.450617	162	rs1058790	NA	NA	NA
exonic	RERE	RERE-chr1-8418256-8418976	chr1	8418644	36	1	C	140	AC	140	AC	173	18	18	0	0	0.5	36	rs11121172	synonymous SNV	RERE:NM_012102:exon21:c.G3951T:p.R1317R,RERE:NM_001042682:exon10:c.G2289T:p.R763R,RERE:NM_001042681:exon20:c.G3951T:p.R1317R,	NA
exonic	RERE	RERE-chr1-8418256-8418976	chr1	8418650	34	2	T	124	CT	124	CT	157	0	15	0	19	0.558824	34	rs1058766	synonymous SNV	RERE:NM_012102:exon21:c.A3945G:p.R1315R,RERE:NM_001042682:exon10:c.A2283G:p.R761R,RERE:NM_001042681:exon20:c.A3945G:p.R1315R,	NA
exonic	RERE	RERE-chr1-8420172-8421550	chr1	8421203	36	1	T	113	CT	113	CT	146	0	14	0	22	0.611111	36	rs13596	synonymous SNV	RERE:NM_012102:exon19:c.A2364G:p.P788P,RERE:NM_001042682:exon8:c.A702G:p.P234P,RERE:NM_001042681:exon18:c.A2364G:p.P788P,	NA
exonic	RERE	RERE-chr1-8425872-8426034	chr1	8425900	67	1	T	309	CT	177	CT	177	0	39	0	28	0.41791	67	rs3753275	synonymous SNV	RERE:NM_012102:exon14:c.A1419G:p.T473T,RERE:NM_001042681:exon13:c.A1419G:p.T473T,	NA
exonic	CA6	CA6-chr1-9017196-9017344	chr1	9017204	108	1	A	270	AG	270	AG	303	62	0	46	0	0.425926	108	rs2274333	nonsynonymous SNV	CA6:NM_001215:exon3:c.A268G:p.S90G,	0.988
exonic	CA6	CA6-chr1-9030926-9031040	chr1	9030964	113	4	C	387	CT	346	CT	346	0	53	0	60	0.530973	113	rs3737665	synonymous SNV	CA6:NM_001215:exon7:c.C768T:p.N256N,	NA
UTR3	CA6	CA6-chr1-9034681-9035146	chr1	9034966	58	0	A	198	AC	198	AC	231	34	24	0	0	0.413793	58	rs72641583	NA	NA	NA
exonic	SLC2A7	SLC2A7-chr1-9074740-9074927	chr1	9074861	119	1	C	453	CT	355	CT	355	0	53	0	66	0.554622	119	rs12402973	nonsynonymous SNV	SLC2A7:NM_207420:exon7:c.G782A:p.R261Q,	0.136
UTR3	SLC2A5	SLC2A5-chr1-9097007-9097848	chr1	9097241	146	1	C	429	CT	429	CT	462	0	77	0	69	0.472603	146	rs5840	NA	NA	NA
UTR3	SLC2A5	SLC2A5-chr1-9097007-9097848	chr1	9097251	142	2	A	472	AG	472	AG	505	71	0	71	0	0.5	142	rs1063137	NA	NA	NA
intergenic	SLC2A5(dist=15212),GPR157(dist=19377)	SLC2A5-chr1-9145073-9145201	chr1	9145099	92	4	C	358	CG	329	CG	329	0	43	49	0	0.532609	92	rs72632944	NA	NA	NA
exonic	H6PD	H6PD-chr1-9323568-9331392	chr1	9323910	40	0	G	194	AG	194	AG	211	21	0	19	0	0.475	40	rs6688832	nonsynonymous SNV	H6PD:NM_004285:exon5:c.G1358A:p.R453Q,	0.004
exonic	H6PD	H6PD-chr1-9323568-9331392	chr1	9324571	125	0	T	495	CT	399	CT	399	0	69	0	56	0.448	125	rs9434742	synonymous SNV	H6PD:NM_004285:exon5:c.T2019C:p.Y673Y,	NA
exonic	H6PD	H6PD-chr1-9323568-9331392	chr1	9324670	137	25	A	506	AG	409	AG	409	63	3	71	0	0.529851	134	rs9434743	synonymous SNV	H6PD:NM_004285:exon5:c.A2118G:p.S706S,	NA
UTR3	H6PD	H6PD-chr1-9323568-9331392	chr1	9325085	165	2	G	586	GT	586	GT	593	0	0	81	84	0.509091	165	rs17368633	NA	NA	NA
UTR3	H6PD	H6PD-chr1-9323568-9331392	chr1	9325792	57	0	A	221	AC	221	AC	254	31	26	0	0	0.45614	57	NA_snp131	NA	NA	NA
UTR3	H6PD	H6PD-chr1-9323568-9331392	chr1	9325832	55	0	T	204	CT	204	CT	237	0	25	0	30	0.545455	55	NA_snp131	NA	NA	NA
UTR3	H6PD	H6PD-chr1-9323568-9331392	chr1	9327387	90	1	T	348	GT	323	GT	323	0	0	48	42	0.466667	90	rs1294015	NA	NA	NA
UTR3	H6PD	H6PD-chr1-9323568-9331392	chr1	9329086	48	0	A	294	AG	186	AG	186	18	0	30	0	0.625	48	NA_snp131	NA	NA	NA
UTR3	H6PD	H6PD-chr1-9323568-9331392	chr1	9329611	47	0	C	200	CT	200	CT	233	0	25	0	22	0.468085	47	rs61740358	NA	NA	NA
exonic	SPSB1	SPSB1-chr1-9415802-9416644	chr1	9416346	71	2	C	330	CT	255	CT	255	0	31	0	40	0.56338	71	rs3795309	synonymous SNV	SPSB1:NM_025106:exon2:c.C396T:p.L132L,	NA
UTR3	SPSB1	SPSB1-chr1-9427507-9429588	chr1	9427869	188	1	G	379	AG	379	AG	412	71	1	116	0	0.620321	187	rs2275457	NA	NA	NA
UTR3	SPSB1	SPSB1-chr1-9427507-9429588	chr1	9428685	53	0	T	677	GG	154	GG	154	0	0	53	0	1	53	rs9442601	NA	NA	NA
UTR3	SPSB1	SPSB1-chr1-9427507-9429588	chr1	9428769	27	0	G	387	AA	78	AA	78	27	0	0	0	0	27	rs9728893	NA	NA	NA
exonic	TMEM201	TMEM201-chr1-9670564-9670863	chr1	9670834	29	0	C	341	TT	83	TT	83	0	0	0	29	1	29	rs4926472	nonsynonymous SNV	TMEM201:NM_001130924:exon9:c.C1736T:p.P579L,	NA
UTR3	TMEM201	TMEM201-chr1-9673044-9674935	chr1	9673779	69	3	C	881	AA	205	AA	205	69	0	0	0	0	69	rs4450053	NA	NA	NA
ncRNA_exonic	C1orf200	C1orf200-chr1-9712669-9714101	chr1	9713386	132	1	C	464	CT	464	CT	497	0	67	0	65	0.492424	132	rs4240895	NA	NA	NA
ncRNA_exonic	C1orf200	C1orf200-chr1-9712669-9714101	chr1	9713500	151	2	G	528	AG	468	AG	468	81	0	70	0	0.463576	151	rs4240896	NA	NA	NA
UTR3	PIK3CD	PIK3CD-chr1-9786967-9789079	chr1	9787508	55	0	T	723	CC	162	CC	162	0	55	0	0	1	55	rs1135426	NA	NA	NA
UTR3	PIK3CD	PIK3CD-chr1-9786967-9789079	chr1	9787840	185	4	G	698	GT	501	GT	501	0	0	80	105	0.567568	185	rs1135427	NA	NA	NA
UTR5	CLSTN1	CLSTN1-chr1-9883701-9884550	chr1	9884399	8	0	T	67	GT	67	GT	77	0	0	5	3	0.375	8	NA_snp131	NA	NA	NA
UTR3	CTNNBIP1	CTNNBIP1-chr1-9908334-9910834	chr1	9908515	52	0	A	655	GG	151	GG	151	0	0	52	0	1	52	rs946273	NA	NA	NA
UTR3	NMNAT1	NMNAT1-chr1-10042359-10045555	chr1	10043822	13	0	G	28	CG	28	CG	61	0	5	8	0	0.615385	13	rs77800690	NA	NA	NA
UTR3	NMNAT1	NMNAT1-chr1-10042359-10045555	chr1	10043840	17	0	G	31	GT	31	GT	64	0	0	11	6	0.352941	17	rs79529377	NA	NA	NA
UTR3	NMNAT1	NMNAT1-chr1-10042359-10045555	chr1	10045152	64	1	C	859	GG	190	GG	190	0	0	64	0	1	64	rs4073852	NA	NA	NA
UTR5	RBP7	RBP7-chr1-10057255-10057389	chr1	10057305	18	0	C	39	CG	39	CG	72	0	11	7	0	0.388889	18	NA_snp131	NA	NA	NA
UTR5	UBE4B	UBE4B-chr1-10093016-10093752	chr1	10093371	179	0	C	569	CT	568	CT	574	0	87	0	92	0.513966	179	NA_snp131	NA	NA	NA
UTR5	UBE4B	UBE4B-chr1-10093016-10093752	chr1	10093457	89	0	C	465	CT	218	CT	218	0	32	0	57	0.640449	89	rs7528979	NA	NA	NA
exonic	UBE4B	UBE4B-chr1-10218414-10218540	chr1	10218439	84	0	T	241	CT	241	CT	274	0	35	0	49	0.583333	84	rs2273299	synonymous SNV	UBE4B:NM_001105562:exon22:c.T2952C:p.S984S,UBE4B:NM_006048:exon21:c.T2565C:p.S855S,	NA
exonic	UBE4B	UBE4B-chr1-10218414-10218540	chr1	10218472	123	0	T	281	CT	281	CT	314	0	48	0	75	0.609756	123	NA_snp131	synonymous SNV	UBE4B:NM_001105562:exon22:c.T2985C:p.H995H,UBE4B:NM_006048:exon21:c.T2598C:p.H866H,	NA
exonic	KIF1B	KIF1B-chr1-10363221-10368653	chr1	10363664	55	1	G	241	GT	241	GT	273	0	0	28	27	0.490909	55	rs41274458	nonsynonymous SNV	KIF1B:NM_183416:exon21:c.G2421T:p.M807I,	0.304795
exonic	KIF1B	KIF1B-chr1-10363221-10368653	chr1	10364057	137	0	A	682	AG	330	AG	330	52	0	85	0	0.620438	137	rs41274462	synonymous SNV	KIF1B:NM_183416:exon21:c.A2814G:p.T938T,	NA
UTR3	KIF1B	KIF1B-chr1-10363221-10368653	chr1	10366286	93	0	A	303	AC	303	AC	336	50	43	0	0	0.462366	93	NA_snp131	NA	NA	NA
UTR3	KIF1B	KIF1B-chr1-10363221-10368653	chr1	10366487	37	0	T	127	GT	127	GT	159	0	0	18	19	0.513514	37	rs8019	NA	NA	NA
UTR3	KIF1B	KIF1B-chr1-10363221-10368653	chr1	10367058	94	0	G	384	AG	383	AG	389	49	0	45	0	0.478723	94	rs41274464	NA	NA	NA
UTR3	KIF1B	KIF1B-chr1-10363221-10368653	chr1	10367570	9	1	G	45	AG	45	AG	74	5	0	4	0	0.444444	9	rs41274466	NA	NA	NA
UTR3	KIF1B	KIF1B-chr1-10363221-10368653	chr1	10367591	9	0	T	72	CT	72	CT	104	0	4	0	5	0.555556	9	rs1065828	NA	NA	NA
UTR3	KIF1B	KIF1B-chr1-10363221-10368653	chr1	10368282	226	0	G	603	CG	603	CG	636	0	104	122	0	0.539823	226	NA_snp131	NA	NA	NA
UTR3	KIF1B	KIF1B-chr1-10363221-10368653	chr1	10368500	77	1	A	372	AG	280	AG	280	33	0	44	0	0.571429	77	NA_snp131	NA	NA	NA
UTR3	KIF1B	KIF1B-chr1-10436603-10441659	chr1	10438687	94	0	C	426	CT	314	CT	314	1	40	0	53	0.569892	93	rs1536262	NA	NA	NA
UTR3	KIF1B	KIF1B-chr1-10436603-10441659	chr1	10439799	143	1	A	426	AG	426	AG	459	79	0	64	0	0.447552	143	rs41310365	NA	NA	NA
UTR5	PGD	PGD-chr1-10459085-10459182	chr1	10459136	36	0	C	260	CT	118	CT	118	0	11	0	25	0.694444	36	NA_snp131	NA	NA	NA
UTR3	PGD	PGD-chr1-10479687-10480200	chr1	10480196	109	0	G	471	CG	281	CG	281	0	63	46	0	0.422018	109	rs11547608	NA	NA	NA
UTR5	APITD1,APITD1-CORT	APITD1-chr1-10490159-10490625	chr1	10490285	18	0	T	268	CC	51	CC	51	0	18	0	0	1	18	rs649639	NA	NA	NA
UTR5	APITD1,APITD1-CORT	APITD1-chr1-10490159-10490625	chr1	10490539	14	1	G	33	CG	33	CG	66	0	5	9	0	0.642857	14	rs661256	NA	NA	NA
UTR5	APITD1,APITD1-CORT	APITD1-chr1-10490159-10490625	chr1	10490550	10	2	G	27	CG	27	CG	60	0	3	7	0	0.7	10	rs661272	NA	NA	NA
UTR5	APITD1-CORT	APITD1-chr1-10490800-10491458	chr1	10490881	25	2	G	304	AA	66	AA	66	25	0	0	0	0	25	rs481571	NA	NA	NA
UTR5	APITD1-CORT	APITD1-chr1-10490800-10491458	chr1	10491209	25	0	G	114	AG	114	AG	147	11	0	14	0	0.56	25	rs484416	NA	NA	NA
UTR3	APITD1	APITD1-chr1-10502322-10502864	chr1	10502710	34	0	A	158	AG	158	AG	191	19	0	15	0	0.441176	34	rs2847337	NA	NA	NA
exonic	PEX14	PEX14-chr1-10596270-10596354	chr1	10596341	88	0	C	345	CT	339	CT	340	0	42	0	46	0.522727	88	rs12375	synonymous SNV	PEX14:NM_004565:exon3:c.C156T:p.F52F,	NA
UTR3	CASZ1	CASZ1-chr1-10696668-10700116	chr1	10698598	35	0	G	82	AG	82	AG	115	12	0	23	0	0.657143	35	rs12752101	NA	NA	NA
UTR5	CASZ1	CASZ1-chr1-10856621-10856707	chr1	10856692	52	0	C	123	CT	123	CT	156	0	34	0	18	0.346154	52	rs11121627	NA	NA	NA
UTR3	C1orf127	C1orf127-chr1-11006533-11006798	chr1	11006569	51	0	G	651	AA	150	AA	150	51	0	0	0	0	51	rs2275490	NA	NA	NA
exonic	C1orf127	C1orf127-chr1-11007700-11008901	chr1	11008341	101	3	G	417	AG	336	AG	336	56	1	44	0	0.44	100	rs10864483	synonymous SNV	C1orf127:NM_001170754:exon12:c.C1851T:p.C617C,	NA
UTR3	MASP2	MASP2-chr1-11086581-11087705	chr1	11086717	38	1	A	123	AG	123	AG	156	20	0	18	0	0.473684	38	rs1033638	NA	NA	NA
exonic	MASP2	MASP2-chr1-11086581-11087705	chr1	11087524	75	0	G	161	AG	161	AG	194	27	1	47	0	0.635135	74	rs1782455	synonymous SNV	MASP2:NM_006610:exon11:c.C1479T:p.S493S,	NA
exonic	MASP2	MASP2-chr1-11090805-11090939	chr1	11090916	184	1	C	614	AC	614	AC	647	91	93	0	0	0.505435	184	rs12711521	nonsynonymous SNV	MASP2:NM_006610:exon9:c.G1111T:p.D371Y,	0.752082
exonic	EXOSC10	EXOSC10-chr1-11132144-11132228	chr1	11132217	91	0	G	355	AG	355	AG	386	46	0	45	0	0.494505	91	rs1130683	synonymous SNV	EXOSC10:NM_001001998:exon20:c.C2169T:p.R723R,EXOSC10:NM_002685:exon19:c.C2094T:p.R698R,	NA
exonic	EXOSC10	EXOSC10-chr1-11141139-11141295	chr1	11141187	79	0	C	266	CG	266	CG	299	0	42	37	0	0.468354	79	rs2258621	synonymous SNV	EXOSC10:NM_001001998:exon11:c.G1389C:p.P463P,EXOSC10:NM_002685:exon11:c.G1389C:p.P463P,	NA
exonic	EXOSC10	EXOSC10-chr1-11150611-11150725	chr1	11150721	77	0	G	306	CG	306	CG	336	0	39	38	0	0.493506	77	NA_snp131	synonymous SNV	EXOSC10:NM_001001998:exon6:c.C648G:p.L216L,EXOSC10:NM_002685:exon6:c.C648G:p.L216L,	NA
exonic	MTOR	MTOR-chr1-11181303-11181425	chr1	11181327	86	2	C	367	CT	311	CT	311	0	40	0	46	0.534884	86	rs11121691	synonymous SNV	MTOR:NM_004958:exon49:c.G6909A:p.L2303L,	NA
exonic	MTOR	MTOR-chr1-11205025-11205102	chr1	11205058	222	3	C	624	CT	624	CT	657	0	122	0	100	0.45045	222	rs1057079	synonymous SNV	MTOR:NM_004958:exon33:c.G4731A:p.A1577A,	NA
exonic	MTOR	MTOR-chr1-11288725-11288975	chr1	11288758	166	1	G	497	AG	497	AG	530	79	0	87	0	0.524096	166	rs1064261	synonymous SNV	MTOR:NM_004958:exon19:c.C2997T:p.N999N,	NA
exonic	MTOR	MTOR-chr1-11301610-11301738	chr1	11301714	156	2	A	494	AG	494	AG	527	82	0	74	0	0.474359	156	rs1135172	synonymous SNV	MTOR:NM_004958:exon10:c.T1437C:p.D479D,	NA
UTR5	MTOR	MTOR-chr1-11322502-11322608	chr1	11322565	27	1	C	166	CG	141	CG	141	0	11	16	0	0.592593	27	rs2295079	NA	NA	NA
exonic	PTCHD2	PTCHD2-chr1-11561047-11562145	chr1	11561593	97	3	G	390	AG	322	AG	322	54	0	43	0	0.443299	97	rs2817580	nonsynonymous SNV	PTCHD2:NM_020780:exon2:c.G544A:p.G182S,	0.002
exonic	PTCHD2	PTCHD2-chr1-11579412-11579560	chr1	11579470	106	1	G	1224	AA	278	AA	278	105	0	1	0	0.00943396	106	rs2072994	nonsynonymous SNV	PTCHD2:NM_020780:exon8:c.G1948A:p.A650T,	0
UTR3	FBXO2	FBXO2-chr1-11708450-11708885	chr1	11708736	69	2	T	818	CC	202	CC	202	0	69	0	0	1	69	rs1055547	NA	NA	NA
UTR3	AGTRAP	AGTRAP-chr1-11810134-11810827	chr1	11810674	74	1	G	287	AG	287	AG	313	39	0	35	0	0.472973	74	rs1128059	NA	NA	NA
UTR3	AGTRAP	AGTRAP-chr1-11810134-11810827	chr1	11810691	77	0	C	234	CT	234	CT	267	0	41	0	36	0.467532	77	rs1128065	NA	NA	NA
UTR3	AGTRAP	AGTRAP-chr1-11810134-11810827	chr1	11810765	82	0	T	910	AA	237	AA	237	82	0	0	0	0	82	rs6540993	NA	NA	NA
UTR3	MTHFR	MTHFR-chr1-11845787-11850955	chr1	11846252	93	0	G	1109	AA	275	AA	275	93	0	0	0	0	93	rs4846048	NA	NA	NA
UTR3	MTHFR	MTHFR-chr1-11845787-11850955	chr1	11846447	72	4	G	928	AA	212	AA	212	72	0	0	0	0	72	rs4845884	NA	NA	NA
UTR3	MTHFR	MTHFR-chr1-11845787-11850955	chr1	11847759	134	4	C	1590	TT	398	TT	398	0	0	0	134	1	134	rs3737966	NA	NA	NA
UTR3	MTHFR	MTHFR-chr1-11845787-11850955	chr1	11848879	80	1	A	1010	GG	238	GG	238	0	0	80	0	1	80	rs2077360	NA	NA	NA
UTR3	MTHFR	MTHFR-chr1-11845787-11850955	chr1	11849447	28	0	A	397	GG	81	GG	81	0	0	28	0	1	28	rs868014	NA	NA	NA
UTR3	MTHFR	MTHFR-chr1-11845787-11850955	chr1	11850365	135	0	T	1665	GG	403	GG	403	0	0	135	0	1	135	rs4846049	NA	NA	NA
exonic	MTHFR	MTHFR-chr1-11854415-11854595	chr1	11854457	109	1	G	1351	AA	325	AA	325	109	0	0	0	0	109	rs4846051	synonymous SNV	MTHFR:NM_005957:exon8:c.C1305T:p.F435F,	NA
exonic	MTHFR	MTHFR-chr1-11856263-11856456	chr1	11856378	174	5	G	520	AG	520	AG	553	87	0	87	0	0.5	174	rs1801133	nonsynonymous SNV	MTHFR:NM_005957:exon5:c.C665T:p.A222V,	0.858
exonic	CLCN6	CLCN6-chr1-11884543-11884610	chr1	11884555	161	0	A	1975	GG	482	GG	482	0	0	161	0	1	161	rs198400	nonsynonymous SNV	CLCN6:NM_021735:exon8:c.A593G:p.E198G,CLCN6:NM_021737:exon8:c.A593G:p.E198G,CLCN6:NM_001286:exon8:c.A593G:p.E198G,CLCN6:NM_021736:exon8:c.A593G:p.E198G,	0.003736
exonic	KIAA2013	KIAA2013-chr1-11982693-11983546	chr1	11983206	31	3	A	81	AG	81	AG	114	21	0	10	0	0.322581	31	rs3795408	synonymous SNV	KIAA2013:NM_138346:exon2:c.T1374C:p.F458F,	NA
exonic	PLOD1	PLOD1-chr1-12009830-12009963	chr1	12009955	82	1	C	401	CT	228	CT	228	0	32	0	50	0.609756	82	rs7529452	synonymous SNV	PLOD1:NM_000302:exon3:c.C294T:p.F98F,	NA
exonic	PLOD1	PLOD1-chr1-12024232-12024357	chr1	12024235	128	2	C	421	CT	419	CT	423	0	62	0	66	0.515625	128	rs1130529	synonymous SNV	PLOD1:NM_000302:exon12:c.C1206T:p.N402N,	NA
exonic	PLOD1	PLOD1-chr1-12024701-12024842	chr1	12024800	147	0	G	412	AG	412	AG	445	71	0	76	0	0.517007	147	NA_snp131	synonymous SNV	PLOD1:NM_000302:exon13:c.G1428A:p.K476K,	NA
UTR5	MFN2	MFN2-chr1-12040238-12040541	chr1	12040324	24	0	A	116	AG	98	AG	98	11	0	13	0	0.541667	24	rs2236054	NA	NA	NA
UTR5	MFN2	MFN2-chr1-12040238-12040541	chr1	12040479	29	2	T	113	CT	113	CT	146	0	13	0	16	0.551724	29	rs2180183	NA	NA	NA
UTR3	MFN2	MFN2-chr1-12071553-12073571	chr1	12071680	20	0	A	294	GG	55	GG	55	0	0	20	0	1	20	rs1042842	NA	NA	NA
UTR3	MFN2	MFN2-chr1-12071553-12073571	chr1	12072518	130	8	G	1520	CC	385	CC	385	0	130	0	0	1	130	rs3088064	NA	NA	NA
exonic	MIIP	MIIP-chr1-12082152-12082499	chr1	12082334	63	1	A	166	AT	166	AT	199	37	0	0	26	0.412698	63	rs11553925	nonsynonymous SNV	MIIP:NM_021933:exon3:c.A297T:p.K99N,	0.293
exonic	MIIP	MIIP-chr1-12082152-12082499	chr1	12082461	28	0	C	146	CT	97	CT	97	0	11	0	17	0.607143	28	rs11588712	nonsynonymous SNV	MIIP:NM_021933:exon3:c.C424T:p.P142S,	0.127
exonic	MIIP	MIIP-chr1-12082890-12082974	chr1	12082926	214	1	A	2551	GG	570	GG	570	2	0	212	0	0.990654	214	rs2295283	nonsynonymous SNV	MIIP:NM_021933:exon4:c.A499G:p.K167E,	0
exonic	TNFRSF8	TNFRSF8-chr1-12175634-12175786	chr1	12175729	141	1	C	1748	TT	421	TT	421	0	0	0	141	1	141	rs1763642	nonsynonymous SNV	TNFRSF8:NM_001243:exon8:c.C889T:p.R297C,	0.451943
exonic	TNFRSF8	TNFRSF8-chr1-12198286-12198493	chr1	12198297	25	9	T	81	CT	81	CT	111	0	12	0	13	0.52	25	rs476488	synonymous SNV	TNFRSF8:NM_001243:exon14:c.T1347C:p.S449S,	NA
UTR3	TNFRSF1B	TNFRSF1B-chr1-12266797-12269276	chr1	12267265	105	1	A	1282	GG	313	GG	313	0	0	105	0	1	105	rs1061624	NA	NA	NA
UTR3	TNFRSF1B	TNFRSF1B-chr1-12266797-12269276	chr1	12267292	91	1	C	229	CT	229	CT	262	0	47	1	43	0.477778	90	rs3397	NA	NA	NA
exonic	VPS13D	VPS13D-chr1-12401837-12401942	chr1	12401868	119	0	A	1442	CC	351	CC	351	0	119	0	0	1	119	rs28551666	synonymous SNV	VPS13D:NM_018156:exon40:c.A8583C:p.P2861P,VPS13D:NM_015378:exon41:c.A8658C:p.P2886P,	NA
exonic	DHRS3	DHRS3-chr1-12638746-12638984	chr1	12638964	76	2	T	225	CT	225	CT	258	0	32	0	44	0.578947	76	rs2275875	synonymous SNV	DHRS3:NM_004753:exon4:c.A480G:p.P160P,	NA
UTR5	AADACL3	AADACL3-chr1-12776118-12776347	chr1	12776134	31	0	C	421	AA	90	AA	90	31	0	0	0	0	31	rs3010874	NA	NA	NA
UTR5	AADACL3	AADACL3-chr1-12776118-12776347	chr1	12776218	88	1	A	1130	CC	262	CC	262	0	88	0	0	1	88	rs3000860	NA	NA	NA
exonic	AADACL3	AADACL3-chr1-12776118-12776347	chr1	12776344	73	1	A	902	TT	214	TT	214	0	0	0	73	1	73	rs3000859	nonsynonymous SNV	AADACL3:NM_001103169:exon1:c.A1T:p.M1L,	0.067277
exonic	AADACL3	AADACL3-chr1-12779477-12779693	chr1	12779560	137	0	T	1694	CC	405	CC	405	0	137	0	0	1	137	rs3010876	synonymous SNV	AADACL3:NM_001103170:exon2:c.T81C:p.D27D,	NA
exonic	AADACL3	AADACL3-chr1-12779477-12779693	chr1	12779618	154	1	T	1841	CC	454	CC	454	0	154	0	0	1	154	rs3010877	nonsynonymous SNV	AADACL3:NM_001103170:exon2:c.T139C:p.S47P,	0
exonic	AADACL3	AADACL3-chr1-12785189-12788726	chr1	12785494	98	0	G	1161	TT	220	TT	220	0	0	2	96	0.979592	98	rs7513079	nonsynonymous SNV	AADACL3:NM_001103169:exon3:c.G374T:p.C125F,AADACL3:NM_001103170:exon4:c.G584T:p.C195F,	0.280306
UTR3	AADACL3	AADACL3-chr1-12785189-12788726	chr1	12786070	170	1	A	1983	GG	417	GG	417	3	0	167	0	0.982353	170	rs3000930	NA	NA	NA
UTR3	AADACL3	AADACL3-chr1-12785189-12788726	chr1	12786273	124	0	T	1537	CC	368	CC	368	0	124	0	0	1	124	rs3010885	NA	NA	NA
UTR3	AADACL3	AADACL3-chr1-12785189-12788726	chr1	12786363	128	0	C	1537	TT	351	TT	351	0	1	0	127	0.992188	128	rs3010886	NA	NA	NA
UTR3	AADACL3	AADACL3-chr1-12785189-12788726	chr1	12786417	86	4	A	1082	GG	256	GG	256	0	0	86	0	1	86	rs3010887	NA	NA	NA
UTR3	AADACL3	AADACL3-chr1-12785189-12788726	chr1	12786444	90	3	G	1076	AA	265	AA	265	90	0	0	0	0	90	rs17038464	NA	NA	NA
UTR3	AADACL3	AADACL3-chr1-12785189-12788726	chr1	12787632	100	0	C	1238	TT	298	TT	298	0	0	0	100	1	100	rs3010888	NA	NA	NA
UTR3	AADACL3	AADACL3-chr1-12785189-12788726	chr1	12787980	89	0	A	1118	GG	257	GG	256	0	1	88	0	0.988764	89	rs3010890	NA	NA	NA
exonic	C1orf158	C1orf158-chr1-12820703-12821101	chr1	12820870	92	1	T	1132	CC	272	CC	272	0	92	0	0	1	92	rs1132185	nonsynonymous SNV	C1orf158:NM_152290:exon4:c.T571C:p.F191L,	0
exonic	PRAMEF12	PRAMEF12-chr1-12835686-12836261	chr1	12835868	264	0	T	708	CT	708	CT	741	0	120	0	144	0.545455	264	rs1812242	nonsynonymous SNV	PRAMEF12:NM_001080830:exon2:c.T470C:p.M157T,	0
exonic	PRAMEF12	PRAMEF12-chr1-12837154-12838046	chr1	12837634	317	3	T	1053	AT	914	AT	914	167	0	0	150	0.473186	317	rs848578	synonymous SNV	PRAMEF12:NM_001080830:exon3:c.T1344A:p.I448I,	NA
UTR3	PRAMEF12	PRAMEF12-chr1-12837154-12838046	chr1	12837840	310	1	G	1017	CG	1017	CG	1042	0	155	155	0	0.5	310	rs848577	NA	NA	NA
UTR5	PRAMEF1	PRAMEF1-chr1-12851546-12851623	chr1	12851566	108	0	A	269	AG	269	AG	302	62	0	46	0	0.425926	108	rs1339887	NA	NA	NA
UTR5	PRAMEF1	PRAMEF1-chr1-12851546-12851623	chr1	12851575	115	1	G	459	CG	386	CG	386	1	60	54	0	0.473684	114	rs2744049	NA	NA	NA
UTR5	PRAMEF1	PRAMEF1-chr1-12851546-12851623	chr1	12851582	114	2	C	370	CT	370	CT	403	0	59	0	55	0.482456	114	rs3904962	NA	NA	NA
exonic	PRAMEF1	PRAMEF1-chr1-12853352-12853663	chr1	12853403	224	1	A	481	AC	481	AC	514	132	92	0	0	0.410714	224	rs1737157	synonymous SNV	PRAMEF1:NM_023013:exon2:c.A27C:p.L9L,	NA
exonic	PRAMEF1	PRAMEF1-chr1-12854064-12854642	chr1	12854428	179	1	C	519	CT	519	CT	552	0	95	0	84	0.469274	179	rs1769774	nonsynonymous SNV	PRAMEF1:NM_023013:exon3:c.C652T:p.P218S,	0.002
exonic	PRAMEF1	PRAMEF1-chr1-12854064-12854642	chr1	12854530	186	4	C	2229	GG	557	GG	557	0	0	186	0	1	186	rs1063776	nonsynonymous SNV	PRAMEF1:NM_023013:exon3:c.C754G:p.Q252E,	0.001
exonic	PRAMEF1	PRAMEF1-chr1-12854064-12854642	chr1	12854544	182	4	T	719	CT	460	CT	460	0	103	0	79	0.434066	182	rs1063778	synonymous SNV	PRAMEF1:NM_023013:exon3:c.T768C:p.V256V,	NA
exonic	PRAMEF1	PRAMEF1-chr1-12855587-12856223	chr1	12855835	180	6	C	2118	GG	527	GG	524	0	0	179	1	0.00555556	180	rs1063795	nonsynonymous SNV	PRAMEF1:NM_023013:exon4:c.C1115G:p.A372G,	0
exonic	PRAMEF1	PRAMEF1-chr1-12855587-12856223	chr1	12855845	163	9	G	1910	CC	484	CC	484	0	163	0	0	1	163	rs1063797	synonymous SNV	PRAMEF1:NM_023013:exon4:c.G1125C:p.R375R,	NA
exonic	PRAMEF1	PRAMEF1-chr1-12855587-12856223	chr1	12855878	100	8	A	335	AC	335	AC	368	52	48	0	0	0.48	100	rs1052908	nonsynonymous SNV	PRAMEF1:NM_023013:exon4:c.A1158C:p.R386S,	0
exonic	PRAMEF1	PRAMEF1-chr1-12855587-12856223	chr1	12856010	143	0	C	259	CG	259	CG	292	0	89	54	0	0.377622	143	rs2142947	nonsynonymous SNV	PRAMEF1:NM_023013:exon4:c.C1290G:p.F430L,	0.07
exonic	PRAMEF1	PRAMEF1-chr1-12855587-12856223	chr1	12856111	36	0	C	112	CT	112	CT	145	0	23	0	13	0.361111	36	rs2982215	nonsynonymous SNV	PRAMEF1:NM_023013:exon4:c.C1391T:p.P464L,	0.996
UTR3	PRAMEF1	PRAMEF1-chr1-12855587-12856223	chr1	12856146	32	0	G	76	AG	76	AG	109	9	0	23	0	0.71875	32	rs1974302	NA	NA	NA
UTR3	PRAMEF1	PRAMEF1-chr1-12855587-12856223	chr1	12856153	37	0	G	102	AG	102	AG	135	13	0	24	0	0.648649	37	rs61775055	NA	NA	NA
UTR3	PRAMEF1	PRAMEF1-chr1-12855587-12856223	chr1	12856219	33	0	G	127	AG	127	AG	160	14	0	19	0	0.575758	33	rs1769781	NA	NA	NA
UTR3	PRAMEF11	PRAMEF11-chr1-12884468-12885361	chr1	12884615	96	1	C	1196	TT	251	TT	251	0	1	0	95	0.989583	96	rs57201328	NA	NA	NA
exonic	PRAMEF11	PRAMEF11-chr1-12884468-12885361	chr1	12885289	12	0	G	160	TT	33	TT	33	0	0	0	12	1	12	rs28703947	synonymous SNV	PRAMEF11:NM_001146344:exon4:c.C822A:p.L274L,	NA
exonic	PRAMEF11	PRAMEF11-chr1-12887108-12887689	chr1	12887549	100	0	T	1246	CC	296	CC	296	0	100	0	0	1	100	rs2994114	nonsynonymous SNV	PRAMEF11:NM_001146344:exon3:c.A308G:p.E103G,	NA
exonic	PRAMEF11	PRAMEF11-chr1-12888357-12888664	chr1	12888389	59	1	A	659	CC	96	CC	96	3	56	0	0	0.949153	59	rs1830486	synonymous SNV	PRAMEF11:NM_001146344:exon2:c.T135G:p.L45L,	NA
UTR5	PRAMEF11	PRAMEF11-chr1-12888357-12888664	chr1	12888629	72	5	A	41	AG	41	AG	74	54	0	18	0	0.25	72	rs76312011	NA	NA	NA
UTR5	HNRNPCL1	HNRNPCL1-chr1-12908238-12908323	chr1	12908243	156	6	A	487	AG	466	AG	466	75	0	81	0	0.519231	156	rs1736808	NA	NA	NA
exonic	PRAMEF2	PRAMEF2-chr1-12921076-12921764	chr1	12921386	173	12	G	406	AG	406	AG	439	79	0	94	0	0.543353	173	NA_snp131	nonsynonymous SNV	PRAMEF2:NM_023014:exon4:c.G1177A:p.A393T,	0.003
UTR3	PRAMEF2	PRAMEF2-chr1-12921076-12921764	chr1	12921642	49	0	G	82	AG	82	AG	115	12	1	36	0	0.75	48	rs2994093	NA	NA	NA
UTR3	PRAMEF2	PRAMEF2-chr1-12921076-12921764	chr1	12921716	32	0	A	54	AG	54	AG	87	24	0	8	0	0.25	32	rs2994094	NA	NA	NA
exonic	PRAMEF4	PRAMEF4-chr1-12941675-12942256	chr1	12942119	40	1	C	117	CT	117	CT	150	0	26	0	14	0.35	40	rs3927874	nonsynonymous SNV	PRAMEF4:NM_001009611:exon3:c.G431A:p.R144K,	0
UTR5	PRAMEF4	PRAMEF4-chr1-12945971-12946025	chr1	12945996	96	1	G	360	GT	358	GT	362	0	0	46	50	0.520833	96	rs61778472	NA	NA	NA
UTR5	PRAMEF10	PRAMEF10-chr1-12958047-12958094	chr1	12958092	6	0	T	75	CC	15	CC	15	0	6	0	0	1	6	NA_snp131	NA	NA	NA
splicing	PRAMEF10	PRAMEF10-chr1-12958047-12958094	chr1	12958094	6	0	A	34	AG	33	AG	49	2	0	4	0	0.666667	6	NA_snp131	NA	NA	NA
exonic	PRAMEF6	PRAMEF6-chr1-13000814-13001395	chr1	13001312	22	0	C	101	CG	101	CG	115	0	11	11	0	0.5	22	rs1967669	nonsynonymous SNV	PRAMEF6:NM_001010889:exon3:c.G371C:p.C124S,	0.423862
exonic	PRAMEF22	PRAMEF22-chr1-13036222-13036800	chr1	13036247	24	1	T	85	AT	85	AT	118	11	0	0	13	0.541667	24	rs71279237	nonsynonymous SNV	PRAMEF22:NM_001100631:exon2:c.T319A:p.L107M,	0
exonic	PRAMEF22	PRAMEF22-chr1-13036222-13036800	chr1	13036330	9	0	G	36	AG	36	AG	68	5	0	4	0	0.444444	9	rs61780077	synonymous SNV	PRAMEF22:NM_001100631:exon2:c.G402A:p.R134R,	NA
exonic	PRAMEF22	PRAMEF22-chr1-13036222-13036800	chr1	13036447	8	0	C	22	CG	22	CG	54	0	5	3	0	0.375	8	rs1320957	synonymous SNV	PRAMEF22:NM_001100631:exon2:c.C519G:p.V173V,	NA
exonic	LOC440563	LOC440563-chr1-13182961-13183967	chr1	13183439	456	2	T	3070	CC	340	CC	340	1	376	1	78	0.171806	454	rs28713604	nonsynonymous SNV	LOC440563:NM_001136561:exon2:c.A434G:p.H145R,	NA
exonic	LOC440563	LOC440563-chr1-13182961-13183967	chr1	13183511	335	54	T	849	CT	849	CT	882	0	150	0	185	0.552239	335	rs1737105	nonsynonymous SNV	LOC440563:NM_001136561:exon2:c.A362G:p.D121G,	NA
exonic	LOC440563	LOC440563-chr1-13182961-13183967	chr1	13183567	283	11	C	190	CT	190	CT	223	1	201	0	81	0.287234	282	rs78160026	synonymous SNV	LOC440563:NM_001136561:exon2:c.G306A:p.A102A,	NA
exonic	LOC440563	LOC440563-chr1-13182961-13183967	chr1	13183573	286	7	G	207	GT	207	GT	240	0	0	200	86	0.300699	286	rs76669210	synonymous SNV	LOC440563:NM_001136561:exon2:c.C300A:p.S100S,	NA
UTR3	PRAMEF3	PRAMEF3-chr1-13328196-13328832	chr1	13328412	2	0	T	32	CC	5	CC	5	0	2	0	0	1	2	rs28514328	NA	NA	NA
UTR3	PRAMEF3	PRAMEF3-chr1-13328196-13328832	chr1	13328488	3	0	C	74	TT	7	TT	7	0	0	0	3	1	3	rs28378668	NA	NA	NA
UTR3	PRAMEF17	PRAMEF17-chr1-13718404-13719064	chr1	13719052	33	0	T	425	GG	96	GG	96	0	0	33	0	1	33	rs4662136	NA	NA	NA
UTR5	PRAMEF20	PRAMEF20-chr1-13736907-13737001	chr1	13736932	3	0	T	40	CC	7	CC	7	0	3	0	0	1	3	rs5000661	NA	NA	NA
exonic	PDPN	PDPN-chr1-13910252-13910595	chr1	13910417	27	0	C	148	CT	148	CT	176	0	13	0	14	0.518519	27	rs355025	synonymous SNV	PDPN:NM_006474:exon1:c.C117T:p.P39P,PDPN:NM_198389:exon1:c.C117T:p.P39P,	NA
exonic	PDPN	PDPN-chr1-13940795-13940906	chr1	13940864	121	1	C	1483	GG	357	GG	357	0	0	121	0	1	121	rs2486188	nonsynonymous SNV	PDPN:NM_006474:exon5:c.C668G:p.A223G,PDPN:NM_001006624:exon5:c.C314G:p.A105G,PDPN:NM_198389:exon5:c.C668G:p.A223G,PDPN:NM_001006625:exon5:c.C314G:p.A105G,	0
UTR3	PDPN	PDPN-chr1-13942400-13944450	chr1	13943185	158	1	G	624	AG	466	AG	466	88	0	70	0	0.443038	158	rs1061610	NA	NA	NA
UTR3	PDPN	PDPN-chr1-13942400-13944450	chr1	13943528	68	0	A	240	AC	240	AC	273	38	30	0	0	0.441176	68	rs1539114	NA	NA	NA
UTR5	PRDM2	PRDM2-chr1-14031350-14032140	chr1	14031732	74	0	G	974	CC	220	CC	220	0	74	0	0	1	74	rs2495061	NA	NA	NA
UTR5	PRDM2	PRDM2-chr1-14031350-14032140	chr1	14031756	63	0	A	835	CC	187	CC	187	0	63	0	0	1	63	rs3795753	NA	NA	NA
exonic	PRDM2	PRDM2-chr1-14104913-14109326	chr1	14109084	126	0	T	432	GT	432	GT	465	1	0	61	64	0.512	125	NA_snp131	nonsynonymous SNV	PRDM2:NM_012231:exon8:c.T4794G:p.N1598K,PRDM2:NM_001007257:exon3:c.T4191G:p.N1397K,PRDM2:NM_015866:exon8:c.T4794G:p.N1598K,	0.47082
exonic	PRDM2	PRDM2-chr1-14142922-14143065	chr1	14143003	72	1	A	919	GG	214	GG	214	0	0	72	0	1	72	rs1046331	nonsynonymous SNV	PRDM2:NM_001135610:exon7:c.A593G:p.Q198R,	NA
UTR3	PRDM2	PRDM2-chr1-14149654-14151572	chr1	14149844	9	0	T	119	AA	24	AA	24	9	0	0	0	0	9	rs1046333	NA	NA	NA
UTR3	PRDM2	PRDM2-chr1-14149654-14151572	chr1	14150032	110	0	C	1389	TT	328	TT	328	0	0	0	110	1	110	rs2697967	NA	NA	NA
UTR3	PRDM2	PRDM2-chr1-14149654-14151572	chr1	14150116	81	2	C	1011	TT	241	TT	241	0	0	0	81	1	81	rs2697966	NA	NA	NA
UTR3	PRDM2	PRDM2-chr1-14149654-14151572	chr1	14150505	77	0	T	964	CC	229	CC	229	0	77	0	0	1	77	rs2697965	NA	NA	NA
UTR3	PRDM2	PRDM2-chr1-14149654-14151572	chr1	14150709	59	10	C	756	TT	175	TT	175	0	0	0	59	1	59	rs2697964	NA	NA	NA
UTR3	PRDM2	PRDM2-chr1-14149654-14151572	chr1	14150714	74	11	G	908	AA	220	AA	220	74	0	0	0	0	74	rs2744680	NA	NA	NA
UTR3	PRDM2	PRDM2-chr1-14149654-14151572	chr1	14150740	118	4	G	1450	TT	352	TT	352	0	0	0	118	1	118	rs2697963	NA	NA	NA
UTR3	PRDM2	PRDM2-chr1-14149654-14151572	chr1	14150992	93	0	T	1179	CC	277	CC	277	0	93	0	0	1	93	rs2697962	NA	NA	NA
ncRNA_exonic	C1orf126	C1orf126-chr1-15439038-15440966	chr1	15439413	9	0	G	148	AA	24	AA	24	9	0	0	0	0	9	rs4661577	NA	NA	NA
ncRNA_exonic	C1orf126	C1orf126-chr1-15439038-15440966	chr1	15440237	75	1	A	847	CC	177	CC	177	1	74	0	0	0.986667	75	rs4661320	NA	NA	NA
ncRNA_UTR3	KAZN	KIAA1026-chr1-15444304-15444543	chr1	15444487	28	0	G	373	AA	81	AA	81	28	0	0	0	0	28	rs2235783	NA	NA	NA
ncRNA_exonic	C1orf126	C1orf126-chr1-15444823-15445400	chr1	15444832	24	1	C	276	TT	67	TT	67	0	0	0	24	1	24	rs10927679	NA	NA	NA
ncRNA_exonic	C1orf126	C1orf126-chr1-15444823-15445400	chr1	15445060	79	1	C	1005	TT	235	TT	235	0	0	0	79	1	79	rs10927680	NA	NA	NA
ncRNA_exonic	C1orf126	C1orf126-chr1-15444823-15445400	chr1	15445186	139	1	G	1656	AA	372	AA	372	137	0	1	1	0.00724638	138	rs10927681	NA	NA	NA
ncRNA_exonic	C1orf126	C1orf126-chr1-15447468-15447555	chr1	15447498	170	0	A	2099	GG	504	GG	504	0	0	170	0	1	170	rs1546906	NA	NA	NA
UTR5	TMEM51	TMEM51-chr1-15541391-15541927	chr1	15541537	113	0	C	296	CT	296	CT	329	0	67	0	46	0.40708	113	rs3753314	NA	NA	NA
exonic	TMEM51	TMEM51-chr1-15545822-15546973	chr1	15546077	49	0	G	233	AG	220	AG	221	27	0	22	0	0.44898	49	rs3753313	synonymous SNV	TMEM51:NM_001136216:exon4:c.G600A:p.P200P,TMEM51:NM_018022:exon3:c.G600A:p.P200P,TMEM51:NM_001136217:exon3:c.G600A:p.P200P,TMEM51:NM_001136218:exon4:c.G600A:p.P200P,	NA
exonic	FHAD1	FHAD1-chr1-15723793-15724622	chr1	15723843	40	0	G	232	AG	102	AG	102	27	0	13	0	0.325	40	rs2294490	synonymous SNV	FHAD1:NM_052929:exon31:c.G4173A:p.L1391L,	NA
UTR3	FHAD1	FHAD1-chr1-15723793-15724622	chr1	15724033	97	0	A	480	AG	313	AG	313	40	0	57	0	0.587629	97	rs2253372	NA	NA	NA
UTR3	EFHD2	EFHD2-chr1-15755089-15756839	chr1	15755676	17	0	G	173	AG	111	AG	111	12	0	5	0	0.294118	17	rs6695499	NA	NA	NA
exonic	CELA2A	CELA2A-chr1-15789228-15789356	chr1	15789297	96	0	A	400	AC	308	AC	308	43	53	0	0	0.552083	96	rs3815787	synonymous SNV	CELA2A:NM_033440:exon4:c.A297C:p.A99A,	NA
exonic	CELA2B	CELA2B-chr1-15812396-15812541	chr1	15812432	119	0	A	1443	GG	353	GG	353	0	0	119	0	1	119	rs6429745	nonsynonymous SNV	CELA2B:NM_015849:exon6:c.A530G:p.Q177R,	0
exonic	CASP9	CASP9-chr1-15832485-15832574	chr1	15832543	106	0	T	423	CT	392	CT	392	0	55	0	51	0.481132	106	rs1052576	nonsynonymous SNV	CASP9:NM_032996:exon5:c.A413G:p.Q138R,CASP9:NM_001229:exon5:c.A662G:p.Q221R,	0
exonic	CASP9	CASP9-chr1-15844605-15844890	chr1	15844615	64	0	A	120	AG	120	AG	153	40	0	24	0	0.375	64	rs1820204	synonymous SNV	CASP9:NM_032996:exon2:c.T159C:p.F53F,CASP9:NM_001229:exon2:c.T408C:p.F136F,	NA
exonic	CASP9	CASP9-chr1-15850564-15850790	chr1	15850613	24	8	G	80	AG	80	AG	113	9	0	15	0	0.625	24	rs1052571	nonsynonymous SNV	CASP9:NM_001229:exon1:c.C83T:p.A28V,	0.17
UTR3	DNAJC16	DNAJC16-chr1-15894273-15898226	chr1	15894959	164	0	T	642	CT	468	CT	468	0	91	0	73	0.445122	164	rs1467513	NA	NA	NA
UTR3	DNAJC16	DNAJC16-chr1-15894273-15898226	chr1	15897020	37	0	C	136	CT	136	CT	169	0	19	0	18	0.486486	37	rs9298	NA	NA	NA
exonic	AGMAT	AGMAT-chr1-15909688-15909890	chr1	15909850	50	0	C	261	CG	201	CG	201	0	21	29	0	0.58	50	rs6429757	nonsynonymous SNV	AGMAT:NM_024758:exon2:c.G313C:p.G105R,	0
UTR5	AGMAT	AGMAT-chr1-15911191-15911605	chr1	15911597	13	1	A	60	AG	60	AG	93	8	0	5	0	0.384615	13	rs6687585	NA	NA	NA
UTR3	TMEM82	TMEM82-chr1-16074041-16074475	chr1	16074468	59	0	T	172	AT	172	AT	205	25	0	0	34	0.576271	59	rs10927846	NA	NA	NA
exonic	FBLIM1	FBLIM1-chr1-16096904-16097073	chr1	16096934	85	1	C	925	TT	240	TT	240	1	0	0	84	0.988235	85	rs10927851	nonsynonymous SNV	FBLIM1:NM_017556:exon6:c.C572T:p.S191F,FBLIM1:NM_001024216:exon2:c.C281T:p.S94F,FBLIM1:NM_001024215:exon5:c.C572T:p.S191F,	0.979
UTR3	FBLIM1	FBLIM1-chr1-16111043-16113084	chr1	16112795	57	0	A	97	AG	97	AG	130	35	0	22	0	0.385965	57	rs7663	NA	NA	NA
UTR3	UQCRHL	UQCRHL-chr1-16133657-16134194	chr1	16133838	63	0	A	268	AT	268	AT	291	31	0	0	32	0.507937	63	rs66673012	NA	NA	NA
exonic	UQCRHL	UQCRHL-chr1-16133657-16134194	chr1	16133987	272	4	T	976	CT	745	CT	745	0	149	0	123	0.452206	272	rs7417535	nonsynonymous SNV	UQCRHL:NM_001089591:exon1:c.A158G:p.Y53C,	NA
exonic	UQCRHL	UQCRHL-chr1-16133657-16134194	chr1	16134072	268	1	C	761	CT	761	CT	794	0	140	0	128	0.477612	268	rs61744357	nonsynonymous SNV	UQCRHL:NM_001089591:exon1:c.G73A:p.E25K,	NA
ncRNA_exonic	FLJ37453	FLJ37453-chr1-16160710-16163401	chr1	16160773	88	1	C	262	CG	262	CG	295	0	51	37	0	0.420455	88	rs4661342	NA	NA	NA
ncRNA_exonic	FLJ37453	FLJ37453-chr1-16160710-16163401	chr1	16161530	25	3	C	344	GG	72	GG	72	0	0	25	0	1	25	rs6688051	NA	NA	NA
ncRNA_exonic	FLJ37453	FLJ37453-chr1-16160710-16163401	chr1	16161836	38	1	T	164	CT	164	CT	197	0	17	0	21	0.552632	38	rs4661661	NA	NA	NA
ncRNA_exonic	FLJ37453	FLJ37453-chr1-16160710-16163401	chr1	16161867	27	0	A	387	GG	78	GG	78	0	0	27	0	1	27	rs4661662	NA	NA	NA
ncRNA_exonic	FLJ37453	FLJ37453-chr1-16160710-16163401	chr1	16161958	34	0	G	125	GT	125	GT	158	0	0	19	15	0.441176	34	rs4661663	NA	NA	NA
ncRNA_exonic	FLJ37453	FLJ37453-chr1-16160710-16163401	chr1	16162092	35	13	G	108	CG	108	CG	141	0	13	22	0	0.628571	35	rs4661664	NA	NA	NA
ncRNA_exonic	FLJ37453	FLJ37453-chr1-16160710-16163401	chr1	16162179	31	13	C	97	CT	97	CT	130	0	19	0	12	0.387097	31	rs4661665	NA	NA	NA
ncRNA_exonic	FLJ37453	FLJ37453-chr1-16160710-16163401	chr1	16162186	33	13	T	435	CC	94	CC	94	0	33	0	0	1	33	rs4661343	NA	NA	NA
ncRNA_exonic	FLJ37453	FLJ37453-chr1-16160710-16163401	chr1	16162471	97	2	C	190	AC	190	AC	223	42	55	0	0	0.56701	97	rs4661666	NA	NA	NA
ncRNA_exonic	FLJ37453	FLJ37453-chr1-16160710-16163401	chr1	16162554	91	1	G	445	CG	221	CG	221	0	58	33	0	0.362637	91	rs6666548	NA	NA	NA
ncRNA_exonic	FLJ37453	FLJ37453-chr1-16160710-16163401	chr1	16162731	79	0	C	297	CT	297	CT	330	0	41	0	38	0.481013	79	rs4661667	NA	NA	NA
exonic	SPEN	SPEN-chr1-16254586-16262761	chr1	16256007	45	0	T	590	CC	130	CC	130	0	45	0	0	1	45	rs848209	nonsynonymous SNV	SPEN:NM_015001:exon11:c.T3272C:p.L1091P,	0
exonic	SPEN	SPEN-chr1-16254586-16262761	chr1	16259813	57	0	A	719	GG	165	GG	165	0	0	57	0	1	57	rs848210	nonsynonymous SNV	SPEN:NM_015001:exon11:c.A7078G:p.N2360D,	0
exonic	SPEN	SPEN-chr1-16265791-16266950	chr1	16265904	150	1	T	422	AT	422	AT	455	66	0	0	84	0.56	150	rs41269155	synonymous SNV	SPEN:NM_015001:exon15:c.T10977A:p.I3659I,	NA
exonic	ZBTB17	ZBTB17-chr1-16271192-16271334	chr1	16271260	110	2	G	441	AG	347	AG	347	60	0	50	0	0.454545	110	rs9661939	synonymous SNV	ZBTB17:NM_003443:exon8:c.C1002T:p.F334F,ZBTB17:NM_001242884:exon7:c.C756T:p.F252F,	NA
exonic	ZBTB17	ZBTB17-chr1-16272210-16272335	chr1	16272250	43	1	A	178	AG	178	AG	205	21	1	21	0	0.5	42	rs848217	synonymous SNV	ZBTB17:NM_003443:exon6:c.T621C:p.A207A,ZBTB17:NM_001242884:exon5:c.T375C:p.A125A,	NA
UTR3	HSPB7	HSPB7-chr1-16340523-16342254	chr1	16340761	107	1	T	367	CT	367	CT	400	0	51	0	56	0.523364	107	rs1048334	NA	NA	NA
UTR3	HSPB7	HSPB7-chr1-16340523-16342254	chr1	16340879	105	3	T	284	GT	284	GT	317	0	0	43	62	0.590476	105	rs1048302	NA	NA	NA
UTR3	HSPB7	HSPB7-chr1-16340523-16342254	chr1	16340951	131	1	A	388	AT	388	AT	421	72	0	0	59	0.450382	131	rs1048261	NA	NA	NA
UTR3	HSPB7	HSPB7-chr1-16340523-16342254	chr1	16341342	84	3	C	269	AC	269	AC	302	45	39	0	0	0.464286	84	rs11552856	NA	NA	NA
UTR3	HSPB7	HSPB7-chr1-16340523-16342254	chr1	16341354	96	3	T	318	GT	318	GT	348	0	0	49	47	0.489583	96	rs1048245	NA	NA	NA
UTR3	HSPB7	HSPB7-chr1-16340523-16342254	chr1	16341560	54	3	G	197	GT	197	GT	230	0	0	28	26	0.481481	54	rs35441766	NA	NA	NA
UTR3	HSPB7	HSPB7-chr1-16340523-16342254	chr1	16341649	147	0	C	512	CT	512	CT	523	0	70	1	76	0.520548	146	rs1048238	NA	NA	NA
UTR3	HSPB7	HSPB7-chr1-16340523-16342254	chr1	16341733	142	0	T	507	CT	489	CT	489	0	73	0	69	0.485915	142	rs1048237	NA	NA	NA
exonic	HSPB7	HSPB7-chr1-16340523-16342254	chr1	16342237	70	3	A	222	AG	209	AG	209	32	0	38	0	0.542857	70	rs1739840	synonymous SNV	HSPB7:NM_014424:exon3:c.T351C:p.T117T,	NA
exonic	HSPB7	HSPB7-chr1-16344260-16345285	chr1	16344360	3	0	A	27	AG	26	AG	34	1	0	2	0	0.666667	3	rs732286	synonymous SNV	HSPB7:NM_014424:exon1:c.T99C:p.A33A,	NA
UTR5	HSPB7	HSPB7-chr1-16344260-16345285	chr1	16344625	102	0	C	421	CG	342	CG	342	0	47	55	0	0.539216	102	rs945417	NA	NA	NA
UTR5	HSPB7	HSPB7-chr1-16344260-16345285	chr1	16344730	96	2	T	307	CT	307	CT	340	0	46	0	50	0.520833	96	rs945418	NA	NA	NA
UTR5	HSPB7	HSPB7-chr1-16344260-16345285	chr1	16344827	144	1	G	434	AG	434	AG	467	68	0	76	0	0.527778	144	rs1056207	NA	NA	NA
UTR5	HSPB7	HSPB7-chr1-16344260-16345285	chr1	16344858	210	1	C	644	CT	644	CT	677	0	110	0	100	0.47619	210	rs945419	NA	NA	NA
UTR5	HSPB7	HSPB7-chr1-16344260-16345285	chr1	16345208	78	0	G	225	AG	225	AG	258	32	0	46	0	0.589744	78	rs945420	NA	NA	NA
exonic	CLCNKA	CLCNKA-chr1-16351258-16351386	chr1	16351275	56	1	A	247	AG	229	AG	229	27	0	29	0	0.517857	56	rs10927887	nonsynonymous SNV	CLCNKA:NM_004070:exon4:c.A247G:p.R83G,CLCNKA:NM_001042704:exon4:c.A247G:p.R83G,	0.001
exonic	CLCNKA	CLCNKA-chr1-16354513-16354614	chr1	16354590	162	0	A	471	AT	471	AT	504	87	1	0	74	0.459627	161	rs12126269	nonsynonymous SNV	CLCNKA:NM_004070:exon10:c.A944T:p.Y315F,CLCNKA:NM_001042704:exon10:c.A944T:p.Y315F,	0
exonic	CLCNKA	CLCNKA-chr1-16356956-16357169	chr1	16357147	55	5	C	153	CT	153	CT	186	0	34	0	21	0.381818	55	rs12140223	nonsynonymous SNV	CLCNKA:NM_004070:exon15:c.C1600T:p.R534W,CLCNKA:NM_001042704:exon15:c.C1600T:p.R534W,	0
exonic	CLCNKA	CLCNKA-chr1-16360106-16360544	chr1	16360137	62	2	C	219	CT	219	CT	252	0	34	0	28	0.451613	62	rs12746751	nonsynonymous SNV	CLCNKA:NM_004070:exon20:c.C2048T:p.P683L,CLCNKA:NM_001042704:exon20:c.C2045T:p.P682L,	0.927
UTR3	CLCNKA	CLCNKA-chr1-16360106-16360544	chr1	16360190	80	1	A	335	AC	311	AC	311	38	42	0	0	0.525	80	rs28418375	NA	NA	NA
UTR3	CLCNKA	CLCNKA-chr1-16360106-16360544	chr1	16360279	133	1	A	422	AG	422	AG	455	70	0	63	0	0.473684	133	rs12132442	NA	NA	NA
UTR5	CLCNKB	CLCNKB-chr1-16370247-16370375	chr1	16370314	76	3	G	387	GT	212	GT	212	0	0	28	48	0.631579	76	rs868951	NA	NA	NA
exonic	CLCNKB	CLCNKB-chr1-16370981-16371087	chr1	16371067	34	0	G	140	GT	140	GT	173	0	0	18	16	0.470588	34	rs2015352	nonsynonymous SNV	CLCNKB:NM_000085:exon2:c.G80T:p.R27L,	0.693
exonic	CLCNKB	CLCNKB-chr1-16373030-16373158	chr1	16373124	85	0	A	249	AG	249	AG	282	47	2	36	0	0.433735	83	rs5257	synonymous SNV	CLCNKB:NM_000085:exon4:c.A324G:p.S108S,	NA
exonic	CLCNKB	CLCNKB-chr1-16374400-16374539	chr1	16374533	48	1	G	636	CC	141	CC	141	0	48	0	0	1	48	rs2014562	synonymous SNV	CLCNKB:NM_000085:exon5:c.G492C:p.G164G,	NA
exonic	CLCNKB	CLCNKB-chr1-16374999-16375077	chr1	16375063	83	21	C	984	GG	245	GG	245	0	0	83	0	1	83	rs1889789	nonsynonymous SNV	CLCNKB:NM_000085:exon7:c.C641G:p.A214G,	0
exonic	CLCNKB	CLCNKB-chr1-16374999-16375077	chr1	16375064	83	21	A	936	CC	239	CC	239	0	81	2	0	0.0240964	83	rs1889790	synonymous SNV	CLCNKB:NM_000085:exon7:c.A642C:p.A214A,	NA
exonic	CLCNKB	CLCNKB-chr1-16376113-16376197	chr1	16376191	79	2	C	973	TT	234	TT	234	0	0	0	79	1	79	rs7367494	nonsynonymous SNV	CLCNKB:NM_000085:exon9:c.C860T:p.A287V,CLCNKB:NM_001165945:exon2:c.C353T:p.A118V,	0
exonic	CLCNKB	CLCNKB-chr1-16376310-16376411	chr1	16376319	111	1	T	1406	CC	331	CC	331	0	111	0	0	1	111	rs7368151	synonymous SNV	CLCNKB:NM_000085:exon10:c.T876C:p.C292C,CLCNKB:NM_001165945:exon3:c.T369C:p.C123C,	NA
exonic	CLCNKB	CLCNKB-chr1-16377973-16378042	chr1	16377999	90	1	C	159	CT	159	CT	192	0	57	0	33	0.366667	90	rs6650118	synonymous SNV	CLCNKB:NM_000085:exon13:c.C1254T:p.T418T,CLCNKB:NM_001165945:exon6:c.C747T:p.T249T,	NA
exonic	CLCNKB	CLCNKB-chr1-16377973-16378042	chr1	16378000	86	1	A	153	AG	153	AG	186	54	1	31	0	0.364706	85	rs6650119	nonsynonymous SNV	CLCNKB:NM_000085:exon13:c.A1255G:p.I419V,CLCNKB:NM_001165945:exon6:c.A748G:p.I250V,	0.553
exonic	CLCNKB	CLCNKB-chr1-16378205-16378315	chr1	16378215	25	1	C	131	CT	131	CT	154	0	12	0	13	0.52	25	rs5252	synonymous SNV	CLCNKB:NM_000085:exon14:c.C1308T:p.I436I,CLCNKB:NM_001165945:exon7:c.C801T:p.I267I,	NA
exonic	CLCNKB	CLCNKB-chr1-16378693-16378906	chr1	16378725	47	1	A	143	AT	143	AT	176	26	0	0	21	0.446809	47	rs12140311	nonsynonymous SNV	CLCNKB:NM_000085:exon15:c.A1441T:p.T481S,CLCNKB:NM_001165945:exon8:c.A934T:p.T312S,	0.003
exonic	CLCNKB	CLCNKB-chr1-16380134-16380267	chr1	16380196	95	0	T	1187	CC	283	CC	283	0	95	0	0	1	95	rs5253	nonsynonymous SNV	CLCNKB:NM_000085:exon16:c.T1685C:p.M562T,CLCNKB:NM_001165945:exon9:c.T1178C:p.M393T,	0.002
exonic	CLCNKB	CLCNKB-chr1-16380134-16380267	chr1	16380243	63	2	A	163	AG	163	AG	196	37	0	26	0	0.412698	63	rs2275166	nonsynonymous SNV	CLCNKB:NM_000085:exon16:c.A1732G:p.K578E,CLCNKB:NM_001165945:exon9:c.A1225G:p.K409E,	0
exonic	CLCNKB	CLCNKB-chr1-16380134-16380267	chr1	16380252	63	2	C	157	CT	157	CT	190	0	37	0	26	0.412698	63	rs2275167	synonymous SNV	CLCNKB:NM_000085:exon16:c.C1741T:p.L581L,CLCNKB:NM_001165945:exon9:c.C1234T:p.L412L,	NA
UTR3	CLCNKB	CLCNKB-chr1-16383364-16383802	chr1	16383448	42	0	A	549	CC	119	CC	119	0	42	0	0	1	42	rs10803415	NA	NA	NA
UTR3	CLCNKB	CLCNKB-chr1-16383364-16383802	chr1	16383515	78	1	C	282	CT	282	CT	315	0	40	0	38	0.487179	78	rs12402924	NA	NA	NA
UTR3	CLCNKB	CLCNKB-chr1-16383364-16383802	chr1	16383581	111	2	G	345	GT	345	GT	378	0	0	58	53	0.477477	111	rs1057844	NA	NA	NA
UTR3	CLCNKB	CLCNKB-chr1-16383364-16383802	chr1	16383605	110	0	A	333	AG	333	AG	366	58	0	52	0	0.472727	110	rs1057845	NA	NA	NA
UTR3	CLCNKB	CLCNKB-chr1-16383364-16383802	chr1	16383668	165	1	T	1981	GG	492	GG	492	0	0	165	0	1	165	rs6660218	NA	NA	NA
UTR3	CLCNKB	CLCNKB-chr1-16383364-16383802	chr1	16383742	197	1	C	2464	GG	590	GG	590	0	0	197	0	1	197	rs1057857	NA	NA	NA
UTR3	FAM131C	FAM131C-chr1-16384265-16385212	chr1	16384353	225	0	T	674	CT	589	CT	589	0	109	2	114	0.511211	223	rs2863442	NA	NA	NA
UTR3	FAM131C	FAM131C-chr1-16384265-16385212	chr1	16384499	135	1	C	545	AC	407	AC	407	75	59	1	0	0.440299	134	rs1055081	NA	NA	NA
UTR3	FAM131C	FAM131C-chr1-16384265-16385212	chr1	16384656	44	2	G	593	TT	127	TT	127	0	0	0	44	1	44	rs2863443	NA	NA	NA
UTR3	FAM131C	FAM131C-chr1-16384265-16385212	chr1	16384784	37	1	A	207	AG	151	AG	151	13	0	24	0	0.648649	37	rs2019490	NA	NA	NA
UTR3	FAM131C	FAM131C-chr1-16384265-16385212	chr1	16384843	42	2	G	73	CG	73	CG	106	0	11	31	0	0.738095	42	NA_snp131	NA	NA	NA
exonic	FAM131C	FAM131C-chr1-16384265-16385212	chr1	16385131	59	0	C	325	AC	190	AC	190	37	22	0	0	0.372881	59	rs1832151	nonsynonymous SNV	FAM131C:NM_182623:exon7:c.G644T:p.S215I,	0.004
exonic	FAM131C	FAM131C-chr1-16384265-16385212	chr1	16385175	51	0	G	32	AG	32	AG	65	10	0	41	0	0.803922	51	rs17853748	synonymous SNV	FAM131C:NM_182623:exon7:c.C600T:p.S200S,	NA
exonic	FAM131C	FAM131C-chr1-16385989-16386099	chr1	16386008	47	0	T	264	CT	164	CT	164	0	30	0	17	0.361702	47	rs2863452	synonymous SNV	FAM131C:NM_182623:exon6:c.A543G:p.Q181Q,	NA
exonic	FAM131C	FAM131C-chr1-16386364-16386546	chr1	16386416	58	1	G	176	AG	176	AG	209	25	0	33	0	0.568966	58	rs9442230	synonymous SNV	FAM131C:NM_182623:exon5:c.C399T:p.D133D,	NA
exonic	FAM131C	FAM131C-chr1-16386364-16386546	chr1	16386447	54	0	G	681	CC	158	CC	158	0	54	0	0	1	54	rs11576236	nonsynonymous SNV	FAM131C:NM_182623:exon5:c.C368G:p.P123R,	0
exonic	FAM131C	FAM131C-chr1-16388594-16388687	chr1	16388646	74	2	T	359	CT	178	CT	178	0	48	1	25	0.342466	73	rs2863456	synonymous SNV	FAM131C:NM_182623:exon4:c.A216G:p.R72R,	NA
exonic	FAM131C	FAM131C-chr1-16388994-16389029	chr1	16389026	63	1	T	154	CT	154	CT	187	0	22	0	41	0.650794	63	rs2863458	nonsynonymous SNV	FAM131C:NM_182623:exon3:c.A142G:p.K48E,	0.565
UTR3	EPHA2	EPHA2-chr1-16450832-16451815	chr1	16451413	105	1	C	1249	TT	296	TT	296	0	1	0	104	0.990476	105	rs1803527	NA	NA	NA
exonic	EPHA2	EPHA2-chr1-16450832-16451815	chr1	16451767	82	1	G	270	AG	270	AG	303	39	0	43	0	0.52439	82	rs3754334	synonymous SNV	EPHA2:NM_004431:exon17:c.C2874T:p.I958I,	NA
exonic	EPHA2	EPHA2-chr1-16474873-16475542	chr1	16475123	90	3	C	361	CT	226	CT	226	0	34	0	56	0.622222	90	rs6678616	synonymous SNV	EPHA2:NM_004431:exon3:c.G573A:p.L191L,	NA
exonic	EPHA2	EPHA2-chr1-16474873-16475542	chr1	16475126	93	3	C	393	CT	247	CT	247	0	36	0	57	0.612903	93	rs6678618	synonymous SNV	EPHA2:NM_004431:exon3:c.G570A:p.A190A,	NA
UTR3	ARHGEF19	ARHGEF19-chr1-16524599-16525239	chr1	16524653	83	1	A	291	AG	291	AG	324	45	0	38	0	0.457831	83	rs221030	NA	NA	NA
UTR3	ARHGEF19	ARHGEF19-chr1-16524599-16525239	chr1	16524869	174	1	T	573	CT	573	CT	606	0	85	0	89	0.511494	174	rs221031	NA	NA	NA
UTR3	ARHGEF19	ARHGEF19-chr1-16524599-16525239	chr1	16525056	51	1	G	202	GT	202	GT	235	0	0	27	24	0.470588	51	rs451260	NA	NA	NA
exonic	ARHGEF19	ARHGEF19-chr1-16532675-16532835	chr1	16532803	133	2	G	302	AG	302	AG	335	56	0	77	0	0.578947	133	rs221050	synonymous SNV	ARHGEF19:NM_153213:exon7:c.C1170T:p.S390S,	NA
exonic	ARHGEF19	ARHGEF19-chr1-16534170-16534272	chr1	16534255	80	1	C	246	CG	246	CG	279	0	44	36	0	0.45	80	rs221057	nonsynonymous SNV	ARHGEF19:NM_153213:exon4:c.G712C:p.E238Q,	0.045
exonic	ARHGEF19	ARHGEF19-chr1-16534439-16534720	chr1	16534646	69	0	C	213	CG	213	CG	246	0	38	31	0	0.449275	69	rs221058	nonsynonymous SNV	ARHGEF19:NM_153213:exon3:c.G487C:p.G163R,	0.186
UTR3	FBXO42	FBXO42-chr1-16576560-16578280	chr1	16576836	23	0	A	164	AG	158	AG	160	10	0	13	0	0.565217	23	rs7536390	NA	NA	NA
exonic	FBXO42	FBXO42-chr1-16576560-16578280	chr1	16577908	146	5	G	471	CG	471	CG	504	0	71	74	1	0.510345	145	rs12069239	nonsynonymous SNV	FBXO42:NM_018994:exon10:c.C1411G:p.P471A,	0
exonic	SPATA21	SPATA21-chr1-16731462-16731599	chr1	16731510	119	0	C	419	CG	419	CG	452	0	61	58	0	0.487395	119	rs525409	nonsynonymous SNV	SPATA21:NM_198546:exon8:c.G763C:p.V255L,	0
exonic	SPATA21	SPATA21-chr1-16736096-16736538	chr1	16736132	58	1	T	245	CT	240	CT	241	0	32	0	26	0.448276	58	rs4661746	nonsynonymous SNV	SPATA21:NM_198546:exon6:c.A551G:p.Q184R,	0.063
UTR3	NECAP2	NECAP2-chr1-16785337-16786582	chr1	16786087	133	1	T	1631	CC	393	CC	393	0	133	0	0	1	133	rs279022	NA	NA	NA
ncRNA_exonic	CROCCP3	CROCCL2-chr1-16793931-16796622	chr1	16794115	36	0	G	109	CG	109	CG	142	0	16	20	0	0.555556	36	rs1877623	NA	NA	NA
ncRNA_exonic	CROCCP3	CROCCL2-chr1-16793931-16796622	chr1	16794917	63	0	C	748	TT	184	TT	183	0	0	1	62	0.984127	63	rs149565	NA	NA	NA
ncRNA_exonic	CROCCP3	CROCCL2-chr1-16804750-16804932	chr1	16804753	32	9	T	391	CC	91	CC	91	0	32	0	0	1	32	rs696097	NA	NA	NA
ncRNA_exonic	CROCCP3	CROCCL2-chr1-16812064-16812160	chr1	16812082	18	0	A	149	AG	98	AG	98	6	1	11	0	0.647059	17	rs2418644	NA	NA	NA
ncRNA_exonic	CROCCP3	CROCCL2-chr1-16812921-16813156	chr1	16813066	52	4	C	166	CT	166	CT	199	0	29	0	23	0.442308	52	rs2165678	NA	NA	NA
ncRNA_exonic	CROCCP3	CROCCL2-chr1-16817113-16817278	chr1	16817131	37	1	T	67	CT	67	CT	100	0	14	0	23	0.621622	37	rs157247	NA	NA	NA
UTR3	NBPF1	NBPF1-chr1-16890412-16890681	chr1	16890421	1435	9	G	2559	AG	2559	AG	2592	568	0	867	0	0.604181	1435	rs2990549	NA	NA	NA
exonic	NBPF1	NBPF1-chr1-16890412-16890681	chr1	16890598	631	69	T	2722	AT	1056	AT	1056	385	0	0	246	0.389857	631	rs2990550	unknown	UNKNOWN	NA
exonic	NBPF1	NBPF1-chr1-16890412-16890681	chr1	16890602	618	70	T	605	GT	605	GT	638	0	0	206	412	0.666667	618	rs2990551	unknown	UNKNOWN	NA
exonic	NBPF1	NBPF1-chr1-16890412-16890681	chr1	16890639	470	23	C	25	CT	25	CT	58	0	358	0	112	0.238298	470	rs1043750	unknown	UNKNOWN	NA
exonic	NBPF1	NBPF1-chr1-16890412-16890681	chr1	16890644	457	33	C	1329	CT	1329	CT	1362	0	241	0	216	0.472648	457	rs2992339	unknown	UNKNOWN	NA
exonic	NBPF1	NBPF1-chr1-16890412-16890681	chr1	16890671	402	55	T	2232	CT	273	CT	273	0	289	0	113	0.281095	402	rs2419526	unknown	UNKNOWN	NA
exonic	NBPF1	NBPF1-chr1-16890412-16890681	chr1	16890672	400	55	G	2087	AG	285	AG	285	287	0	113	0	0.2825	400	rs2419525	unknown	UNKNOWN	NA
exonic	NBPF1	NBPF1-chr1-16895568-16895731	chr1	16895634	157	1	T	1329	GG	89	GG	89	0	0	135	22	0.140127	157	rs11581926	unknown	UNKNOWN	NA
exonic	NBPF1	NBPF1-chr1-16901652-16901724	chr1	16901668	247	2	T	62	CT	62	CT	95	0	62	0	185	0.748988	247	rs3901679	unknown	UNKNOWN	NA
exonic	NBPF1	NBPF1-chr1-16901652-16901724	chr1	16901714	200	1	G	1190	AG	164	AG	164	145	0	55	0	0.275	200	rs4661824	unknown	UNKNOWN	NA
exonic	NBPF1	NBPF1-chr1-16902762-16902976	chr1	16902894	237	1	A	2216	GG	321	GG	321	23	0	214	0	0.902954	237	rs28453011	unknown	UNKNOWN	NA
exonic	NBPF1	NBPF1-chr1-16902762-16902976	chr1	16902943	137	0	T	93	CT	93	CT	126	0	38	0	99	0.722628	137	rs3896429	unknown	UNKNOWN	NA
exonic	NBPF1	NBPF1-chr1-16903812-16903914	chr1	16903912	66	0	T	542	AT	25	AT	25	55	0	0	11	0.166667	66	rs61772344	unknown	UNKNOWN	NA
exonic	NBPF1	NBPF1-chr1-16905688-16905897	chr1	16905842	34	1	A	101	AG	101	AG	135	19	0	15	0	0.441176	34	rs595041	unknown	UNKNOWN	NA
exonic	NBPF1	NBPF1-chr1-16907240-16907451	chr1	16907328	433	1	G	1790	GT	979	GT	979	0	0	179	254	0.586605	433	rs4661383	unknown	UNKNOWN	NA
exonic	NBPF1	NBPF1-chr1-16909039-16909253	chr1	16909052	32	2	C	409	TT	93	TT	93	0	0	0	32	1	32	rs3897177	unknown	UNKNOWN	NA
exonic	NBPF1	NBPF1-chr1-16909039-16909253	chr1	16909100	42	0	G	37	CG	37	CG	70	0	13	29	0	0.690476	42	rs4996327	unknown	UNKNOWN	NA
exonic	NBPF1	NBPF1-chr1-16909039-16909253	chr1	16909129	39	1	T	250	CT	98	CT	98	0	29	0	10	0.25641	39	rs4996328	unknown	UNKNOWN	NA
exonic	NBPF1	NBPF1-chr1-16913545-16913756	chr1	16913584	16	0	A	161	AC	48	AC	48	3	13	0	0	0.8125	16	rs629538	unknown	UNKNOWN	NA
exonic	NBPF1	NBPF1-chr1-16913545-16913756	chr1	16913612	43	0	G	243	AG	205	AG	205	24	0	19	0	0.44186	43	rs629889	unknown	UNKNOWN	NA
exonic	NBPF1	NBPF1-chr1-16913545-16913756	chr1	16913633	38	0	G	149	GT	149	GT	182	0	0	21	17	0.447368	38	rs4661383	unknown	UNKNOWN	NA
exonic	NBPF1	NBPF1-chr1-16913545-16913756	chr1	16913677	37	0	T	497	CC	108	CC	108	0	37	0	0	1	37	rs71263230	unknown	UNKNOWN	NA
exonic	NBPF1	NBPF1-chr1-16914220-16914292	chr1	16914252	233	1	C	25	CT	25	CT	58	0	179	0	54	0.23176	233	rs1020241	unknown	UNKNOWN	NA
exonic	NBPF1	NBPF1-chr1-16915344-16915558	chr1	16915497	14	0	G	24	AG	24	AG	57	4	0	10	0	0.714286	14	NA_snp131	unknown	UNKNOWN	NA
exonic	NBPF1	NBPF1-chr1-16918342-16918551	chr1	16918502	657	22	A	3050	AG	971	AG	971	238	0	419	0	0.637747	657	rs3925698	unknown	UNKNOWN	NA
UTR5	NBPF1	NBPF1-chr1-16918654-16918808	chr1	16918717	673	7	C	231	CT	231	CT	264	0	490	0	183	0.271917	673	rs3872321	NA	NA	NA
UTR5	NBPF1	NBPF1-chr1-16918654-16918808	chr1	16918734	689	8	G	193	CG	193	CG	226	0	184	505	0	0.732946	689	rs3928093	NA	NA	NA
UTR5	NBPF1	NBPF1-chr1-16919936-16920062	chr1	16920002	242	4	G	356	CG	356	CG	389	0	89	153	0	0.632231	242	rs3851917	NA	NA	NA
ncRNA_exonic	CROCCP2	CROCCL1-chr1-16944753-16945598	chr1	16945065	84	1	A	547	AG	154	AG	154	25	0	59	0	0.702381	84	rs7803	NA	NA	NA
ncRNA_exonic	CROCCP2	CROCCL1-chr1-16944753-16945598	chr1	16945409	463	34	T	68	AT	68	AT	101	124	1	1	337	0.73102	461	rs13566	NA	NA	NA
ncRNA_exonic	CROCCP2	CROCCL1-chr1-16944753-16945598	chr1	16945504	516	3	C	197	CT	197	CT	230	0	371	0	145	0.281008	516	rs11378	NA	NA	NA
ncRNA_exonic	CROCCP2	CROCCL1-chr1-16946340-16946533	chr1	16946438	351	10	G	173	AG	173	AG	206	99	0	252	0	0.717949	351	rs28392876	NA	NA	NA
ncRNA_exonic	CROCCP2	CROCCL1-chr1-16952270-16952500	chr1	16952481	218	23	A	620	AG	620	AG	653	115	0	103	0	0.472477	218	rs915311	NA	NA	NA
ncRNA_exonic	CROCCP2	CROCCL1-chr1-16952848-16952994	chr1	16952993	381	6	C	3070	GG	1134	GG	1134	0	0	381	0	1	381	rs942268	NA	NA	NA
ncRNA_exonic	CROCCP2	CROCCL1-chr1-16953640-16953784	chr1	16953672	265	5	C	123	CT	123	CT	156	0	193	0	72	0.271698	265	rs3738597	NA	NA	NA
ncRNA_exonic	MST1P2	MSTP2-chr1-16972864-16973010	chr1	16972920	358	2	C	346	CT	346	CT	379	0	243	0	115	0.321229	358	rs4661882	NA	NA	NA
ncRNA_exonic	MST1P2	MSTP2-chr1-16973958-16974076	chr1	16974021	13	1	G	20	AG	20	AG	53	2	0	11	0	0.846154	13	rs2761539	NA	NA	NA
ncRNA_exonic	MST1P2	MSTP2-chr1-16974279-16975159	chr1	16974637	645	1	T	215	CT	215	CT	248	0	176	0	469	0.727132	645	rs16854791	NA	NA	NA
ncRNA_exonic	MST1P2	MSTP2-chr1-16974279-16975159	chr1	16974869	138	7	G	429	CG	425	CG	428	0	72	66	0	0.478261	138	rs4570422	NA	NA	NA
ncRNA_exonic	MST1P2	MSTP2-chr1-16974279-16975159	chr1	16975002	269	19	C	91	CT	91	CT	124	0	197	0	72	0.267658	269	rs2093773	NA	NA	NA
ncRNA_exonic	MST1P2	MSTP2-chr1-16975376-16975536	chr1	16975495	172	3	T	90	CT	90	CT	123	0	46	0	126	0.732558	172	rs2761532	NA	NA	NA
ncRNA_exonic	MST1P2	MSTP2-chr1-16976569-16976914	chr1	16976585	140	1	C	252	CT	252	CT	285	0	85	0	55	0.392857	140	rs1135350	NA	NA	NA
ncRNA_exonic	MST1P2	MSTP2-chr1-16976569-16976914	chr1	16976620	115	0	A	287	AG	287	AG	320	65	1	49	0	0.429825	114	rs55885953	NA	NA	NA
ncRNA_exonic	MST1P2	MSTP2-chr1-16976569-16976914	chr1	16976679	168	0	G	1138	AG	26	AG	26	131	0	37	0	0.220238	168	rs1065528	NA	NA	NA
ncRNA_exonic	ESPNP	ESPNP-chr1-17017713-17017789	chr1	17017717	162	5	C	131	CT	131	CT	164	0	113	0	49	0.302469	162	rs12561804	NA	NA	NA
ncRNA_exonic	ESPNP	ESPNP-chr1-17017713-17017789	chr1	17017734	165	5	C	96	CT	96	CT	129	0	118	0	47	0.284848	165	rs12561805	NA	NA	NA
ncRNA_exonic	ESPNP	ESPNP-chr1-17022926-17023189	chr1	17022952	53	0	C	687	AA	156	AA	156	53	0	0	0	0	53	rs557690	NA	NA	NA
ncRNA_exonic	ESPNP	ESPNP-chr1-17022926-17023189	chr1	17023158	52	0	G	118	CG	118	CG	151	0	17	35	0	0.673077	52	NA_snp131	NA	NA	NA
ncRNA_exonic	ESPNP	ESPNP-chr1-17022926-17023189	chr1	17023182	48	0	C	41	CG	41	CG	74	0	37	11	0	0.229167	48	rs614461	NA	NA	NA
ncRNA_exonic	ESPNP	ESPNP-chr1-17030438-17030639	chr1	17030590	134	1	G	212	AG	212	AG	245	53	1	80	0	0.601504	133	rs590170	NA	NA	NA
ncRNA_exonic	ESPNP	ESPNP-chr1-17033783-17033914	chr1	17033854	58	1	C	330	CT	55	CT	55	0	16	1	41	0.719298	57	rs2476568	NA	NA	NA
ncRNA_exonic	ESPNP	ESPNP-chr1-17046459-17046652	chr1	17046549	26	2	G	285	AA	68	AA	68	25	1	0	0	0.0384615	26	rs1755332	NA	NA	NA
ncRNA_exonic	MST1P9	MSTP9-chr1-17081402-17083888	chr1	17081463	136	0	G	1697	AA	406	AA	406	136	0	0	0	0	136	rs1759204	NA	NA	NA
ncRNA_exonic	MST1P9	MSTP9-chr1-17081402-17083888	chr1	17081796	76	0	G	49	AG	49	AG	82	17	0	59	0	0.776316	76	rs9729171	NA	NA	NA
ncRNA_exonic	MST1P9	MSTP9-chr1-17081402-17083888	chr1	17081855	25	0	C	96	CG	96	CG	129	0	15	10	0	0.4	25	rs2610593	NA	NA	NA
ncRNA_exonic	MST1P9	MSTP9-chr1-17081402-17083888	chr1	17082475	20	0	C	133	CT	133	CT	150	0	9	0	11	0.55	20	rs2610592	NA	NA	NA
ncRNA_exonic	MST1P9	MSTP9-chr1-17081402-17083888	chr1	17083183	16	0	G	34	AG	34	AG	67	5	0	11	0	0.6875	16	rs9662313	NA	NA	NA
ncRNA_exonic	MST1P9	MSTP9-chr1-17081402-17083888	chr1	17083568	32	0	G	48	AG	48	AG	81	11	0	21	0	0.65625	32	rs10159208	NA	NA	NA
ncRNA_exonic	MST1P9	MSTP9-chr1-17081402-17083888	chr1	17083671	107	4	C	234	CG	234	CG	267	0	62	45	0	0.420561	107	rs1057420	NA	NA	NA
ncRNA_exonic	MST1P9	MSTP9-chr1-17081402-17083888	chr1	17083685	103	2	C	274	AC	274	AC	307	43	60	0	0	0.582524	103	rs3197973	NA	NA	NA
ncRNA_exonic	MST1P9	MSTP9-chr1-17081402-17083888	chr1	17083807	90	4	T	1134	CC	267	CC	267	0	90	0	0	1	90	rs1057346	NA	NA	NA
ncRNA_exonic	MST1P9	MSTP9-chr1-17085298-17085530	chr1	17085502	163	44	T	390	CT	390	CT	423	0	73	0	90	0.552147	163	rs2329006	NA	NA	NA
ncRNA_exonic	MST1P9	MSTP9-chr1-17085561-17085663	chr1	17085589	150	1	A	25	AC	25	AC	58	115	34	0	1	0.228188	149	rs3863807	NA	NA	NA
ncRNA_exonic	MST1P9	MSTP9-chr1-17085764-17085894	chr1	17085834	148	2	G	711	GT	264	GT	264	0	0	51	97	0.655405	148	rs2005622	NA	NA	NA
ncRNA_exonic	MST1P9	MSTP9-chr1-17085971-17086181	chr1	17086052	45	3	T	574	CC	132	CC	132	0	45	0	0	1	45	rs1057286	NA	NA	NA
ncRNA_exonic	MST1P9	MSTP9-chr1-17086849-17086985	chr1	17086870	96	5	T	128	CT	128	CT	161	0	35	0	61	0.635417	96	rs2261727	NA	NA	NA
ncRNA_exonic	MST1P9	MSTP9-chr1-17087246-17087368	chr1	17087365	279	4	C	768	CG	768	CG	801	0	143	135	1	0.485612	278	rs2446556	NA	NA	NA
UTR5	CROCC	CROCC-chr1-17248445-17248573	chr1	17248500	94	3	A	166	AG	166	AG	199	60	0	34	0	0.361702	94	rs6683035	NA	NA	NA
exonic	CROCC	CROCC-chr1-17248445-17248573	chr1	17248532	90	12	A	1106	GG	268	GG	268	0	0	90	0	1	90	rs6586566	nonsynonymous SNV	CROCC:NM_014675:exon1:c.A19G:p.R7G,	0
exonic	CROCC	CROCC-chr1-17250820-17250974	chr1	17250836	162	3	A	413	AG	413	AG	446	89	0	73	0	0.450617	162	rs57174186	synonymous SNV	CROCC:NM_014675:exon3:c.A213G:p.T71T,	NA
exonic	CROCC	CROCC-chr1-17264895-17264978	chr1	17264920	137	2	C	458	CT	456	CT	462	0	65	0	72	0.525547	137	rs4463721	nonsynonymous SNV	CROCC:NM_014675:exon11:c.C1316T:p.A439V,	0
exonic	CROCC	CROCC-chr1-17264895-17264978	chr1	17264939	133	2	T	409	CT	409	CT	442	0	64	0	69	0.518797	133	rs4558023	synonymous SNV	CROCC:NM_014675:exon11:c.T1335C:p.D445D,	NA
exonic	CROCC	CROCC-chr1-17265404-17265637	chr1	17265507	19	0	C	82	CT	82	CT	115	0	12	0	7	0.368421	19	NA_snp131	nonsynonymous SNV	CROCC:NM_014675:exon12:c.C1478T:p.P493L,	0.997
exonic	CROCC	CROCC-chr1-17265404-17265637	chr1	17265560	19	2	C	145	CT	13	CT	13	0	3	0	16	0.842105	19	rs9435793	nonsynonymous SNV	CROCC:NM_014675:exon12:c.C1531T:p.P511S,	0.94
exonic	CROCC	CROCC-chr1-17281807-17282045	chr1	17281991	22	0	G	76	AG	76	AG	109	9	0	13	0	0.590909	22	NA_snp131	nonsynonymous SNV	CROCC:NM_014675:exon24:c.G3650A:p.R1217H,	0.994
exonic	CROCC	CROCC-chr1-17287253-17287625	chr1	17287414	2	1	T	34	CC	5	CC	5	0	2	0	0	1	2	rs2273113	synonymous SNV	CROCC:NM_014675:exon27:c.T4194C:p.A1398A,	NA
exonic	CROCC	CROCC-chr1-17295611-17295835	chr1	17295679	84	0	T	989	CC	247	CC	247	0	84	0	0	1	84	rs4920574	synonymous SNV	CROCC:NM_014675:exon32:c.T5145C:p.A1715A,	NA
UTR3	CROCC	CROCC-chr1-17298855-17299474	chr1	17299014	26	1	A	349	CC	73	CC	73	0	26	0	0	1	26	rs6661019	NA	NA	NA
exonic	MFAP2	MFAP2-chr1-17301764-17301837	chr1	17301780	102	1	A	1296	GG	304	GG	304	0	0	102	0	1	102	rs761422	synonymous SNV	MFAP2:NM_001135247:exon8:c.T429C:p.H143H,MFAP2:NM_017459:exon8:c.T432C:p.H144H,MFAP2:NM_002403:exon8:c.T432C:p.H144H,MFAP2:NM_001135248:exon8:c.T429C:p.H143H,	NA
exonic	ATP13A2	ATP13A2-chr1-17312453-17312853	chr1	17312743	68	4	C	740	TT	186	TT	186	0	0	4	64	0.941176	68	rs3170740	nonsynonymous SNV	ATP13A2:NM_001141974:exon27:c.G3214A:p.A1072T,	NA
exonic	ATP13A2	ATP13A2-chr1-17313300-17313451	chr1	17313343	138	9	G	1531	AA	396	AA	396	138	0	0	0	0	138	rs9435659	synonymous SNV	ATP13A2:NM_022089:exon27:c.C3192T:p.A1064A,ATP13A2:NM_001141973:exon27:c.C3177T:p.A1059A,ATP13A2:NM_001141974:exon26:c.C3060T:p.A1020A,	NA
exonic	ATP13A2	ATP13A2-chr1-17313541-17313764	chr1	17313654	30	0	C	402	TT	87	TT	87	0	0	0	30	1	30	rs761421	synonymous SNV	ATP13A2:NM_022089:exon26:c.G2970A:p.V990V,ATP13A2:NM_001141973:exon26:c.G2955A:p.V985V,ATP13A2:NM_001141974:exon25:c.G2838A:p.V946V,	NA
exonic	ATP13A2	ATP13A2-chr1-17314817-17314969	chr1	17314942	93	0	G	1043	AA	226	AA	226	91	1	1	0	0.0108696	92	rs9435662	synonymous SNV	ATP13A2:NM_022089:exon24:c.C2637T:p.G879G,ATP13A2:NM_001141973:exon24:c.C2622T:p.G874G,ATP13A2:NM_001141974:exon23:c.C2505T:p.G835G,	NA
exonic	ATP13A2	ATP13A2-chr1-17318981-17319076	chr1	17319011	50	1	G	635	AA	143	AA	143	50	0	0	0	0	50	rs2076603	synonymous SNV	ATP13A2:NM_022089:exon17:c.C1815T:p.P605P,ATP13A2:NM_001141973:exon17:c.C1800T:p.P600P,ATP13A2:NM_001141974:exon17:c.C1800T:p.P600P,	NA
exonic	SDHB	SDHB-chr1-17380443-17380665	chr1	17380497	13	1	G	119	TT	29	TT	29	0	0	0	13	1	13	rs2746462	synonymous SNV	SDHB:NM_003000:exon1:c.C18A:p.A6A,	NA
UTR3	PADI2	PADI2-chr1-17393257-17395772	chr1	17393709	3	3	G	50	AA	7	AA	7	3	0	0	0	0	3	NA_snp131	NA	NA	NA
UTR3	PADI2	PADI2-chr1-17393257-17395772	chr1	17393737	57	1	C	354	CT	113	CT	113	0	17	0	40	0.701754	57	NA_snp131	NA	NA	NA
UTR3	PADI2	PADI2-chr1-17393257-17395772	chr1	17394048	13	0	T	176	AA	36	AA	36	13	0	0	0	0	13	rs35058101	NA	NA	NA
UTR3	PADI2	PADI2-chr1-17393257-17395772	chr1	17394374	91	1	C	1175	AA	271	AA	271	91	0	0	0	0	91	rs12133334	NA	NA	NA
UTR3	PADI2	PADI2-chr1-17393257-17395772	chr1	17394613	179	6	T	2134	CC	488	CC	488	0	178	0	1	0.00558659	179	rs10157828	NA	NA	NA
UTR3	PADI2	PADI2-chr1-17393257-17395772	chr1	17394623	185	6	C	2000	TT	494	TT	494	0	2	2	181	0.989071	183	rs10157387	NA	NA	NA
UTR3	PADI2	PADI2-chr1-17393257-17395772	chr1	17395480	106	0	G	1313	AA	312	AA	312	105	0	1	0	0.00943396	106	rs2076599	NA	NA	NA
UTR3	PADI2	PADI2-chr1-17393257-17395772	chr1	17395521	127	0	G	1403	AA	360	AA	360	125	0	1	1	0.00793651	126	rs2076598	NA	NA	NA
exonic	PADI2	PADI2-chr1-17396583-17396711	chr1	17396703	110	0	T	1359	CC	326	CC	326	0	110	0	0	1	110	rs2076595	synonymous SNV	PADI2:NM_007365:exon15:c.A1644G:p.L548L,	NA
exonic	PADI2	PADI2-chr1-17402174-17402318	chr1	17402255	117	0	C	1324	TT	339	TT	339	0	0	1	116	0.991453	117	rs3818032	synonymous SNV	PADI2:NM_007365:exon12:c.G1374A:p.A458A,	NA
exonic	PADI2	PADI2-chr1-17405759-17405910	chr1	17405809	48	0	G	566	AA	94	AA	94	47	0	1	0	0.0208333	48	rs2057096	synonymous SNV	PADI2:NM_007365:exon11:c.C1260T:p.N420N,	NA
exonic	PADI2	PADI2-chr1-17413016-17413194	chr1	17413152	127	0	C	362	CT	362	CT	395	0	71	0	56	0.440945	127	rs61749340	nonsynonymous SNV	PADI2:NM_007365:exon7:c.G698A:p.R233Q,	0
exonic	PADI1	PADI1-chr1-17550116-17550188	chr1	17550121	121	0	G	438	AG	422	AG	422	61	0	60	0	0.495868	121	rs2293912	synonymous SNV	PADI1:NM_013358:exon3:c.G279A:p.R93R,	NA
UTR3	PADI1	PADI1-chr1-17570505-17572501	chr1	17572380	64	0	G	269	AG	269	AG	284	33	0	31	0	0.484375	64	rs41303883	NA	NA	NA
UTR3	PADI1	PADI1-chr1-17570505-17572501	chr1	17572420	45	0	C	173	AC	173	AC	206	22	23	0	0	0.511111	45	rs75330410	NA	NA	NA
exonic	PADI3	PADI3-chr1-17575593-17575724	chr1	17575645	99	0	A	381	AC	336	AC	336	47	52	0	0	0.525253	99	rs3763589	synonymous SNV	PADI3:NM_016233:exon1:c.A13C:p.R5R,	NA
exonic	PADI3	PADI3-chr1-17586073-17586253	chr1	17586134	198	2	A	581	AG	581	AG	614	103	0	95	0	0.479798	198	rs3750300	nonsynonymous SNV	PADI3:NM_016233:exon2:c.A154G:p.I52V,	0
exonic	PADI3	PADI3-chr1-17593214-17593331	chr1	17593316	47	0	G	181	AG	181	AG	214	21	0	26	0	0.553191	47	rs2272629	nonsynonymous SNV	PADI3:NM_016233:exon5:c.G511A:p.V171M,	0.778
exonic	PADI3	PADI3-chr1-17609341-17610725	chr1	17609448	114	2	G	425	GT	422	GT	426	0	0	55	59	0.517544	114	rs2293920	synonymous SNV	PADI3:NM_016233:exon16:c.G1869T:p.P623P,	NA
UTR3	PADI3	PADI3-chr1-17609341-17610725	chr1	17610466	129	1	A	378	AC	378	AC	411	69	60	0	0	0.465116	129	rs2977300	NA	NA	NA
UTR3	PADI3	PADI3-chr1-17609341-17610725	chr1	17610602	49	0	A	580	CC	140	CC	140	1	48	0	0	0.979592	49	rs2977301	NA	NA	NA
exonic	PADI4	PADI4-chr1-17657464-17657644	chr1	17657534	128	0	G	1520	AA	378	AA	378	128	0	0	0	0	128	rs11203366	nonsynonymous SNV	PADI4:NM_012387:exon2:c.G163A:p.G55S,	0
exonic	PADI4	PADI4-chr1-17657464-17657644	chr1	17657616	69	1	T	871	CC	203	CC	203	0	69	0	0	1	69	rs11203367	nonsynonymous SNV	PADI4:NM_012387:exon2:c.T245C:p.V82A,	0
exonic	PADI4	PADI4-chr1-17660438-17660504	chr1	17660499	197	3	G	2339	CC	585	CC	585	0	197	0	0	1	197	rs874881	nonsynonymous SNV	PADI4:NM_012387:exon3:c.G335C:p.G112A,	0.676
exonic	PADI4	PADI4-chr1-17662654-17662721	chr1	17662662	138	0	T	1692	CC	412	CC	412	0	138	0	0	1	138	rs1748033	synonymous SNV	PADI4:NM_012387:exon4:c.T349C:p.L117L,	NA
exonic	PADI4	PADI4-chr1-17674436-17674543	chr1	17674537	78	2	C	953	AA	228	AA	228	78	0	0	0	0	78	rs2240335	synonymous SNV	PADI4:NM_012387:exon10:c.C1149A:p.R383R,	NA
exonic	PADI6	PADI6-chr1-17707542-17707659	chr1	17707601	141	1	T	1774	CC	421	CC	421	0	141	0	0	1	141	rs6669650	synonymous SNV	PADI6:NM_207421:exon5:c.T495C:p.P165P,	NA
UTR3	PADI6	PADI6-chr1-17727701-17728195	chr1	17728072	203	1	G	569	AG	569	AG	602	94	0	108	1	0.534653	202	rs34167614	NA	NA	NA
UTR3	PADI6	PADI6-chr1-17727701-17728195	chr1	17728119	221	0	A	703	AG	703	AG	719	110	0	111	0	0.502262	221	rs2526830	NA	NA	NA
UTR3	RCC2	RCC2-chr1-17733252-17735690	chr1	17733564	47	0	T	150	GT	150	GT	183	0	0	18	29	0.617021	47	rs7191	NA	NA	NA
UTR3	RCC2	RCC2-chr1-17733252-17735690	chr1	17733996	30	0	G	168	AG	168	AG	199	15	0	15	0	0.5	30	rs3193024	NA	NA	NA
exonic	ARHGEF10L	ARHGEF10L-chr1-17961330-17961511	chr1	17961345	89	1	C	443	CT	216	CT	216	0	33	0	56	0.629213	89	rs34725104	synonymous SNV	ARHGEF10L:NM_018125:exon18:c.C1761T:p.I587I,ARHGEF10L:NM_001011722:exon16:c.C1644T:p.I548I,	NA
exonic	ARHGEF10L	ARHGEF10L-chr1-17990942-17991090	chr1	17991052	59	0	T	745	CC	174	CC	174	0	59	0	0	1	59	rs6695710	nonsynonymous SNV	ARHGEF10L:NM_018125:exon26:c.T2971C:p.W991R,ARHGEF10L:NM_001011722:exon24:c.T2854C:p.W952R,	0
exonic	ARHGEF10L	ARHGEF10L-chr1-18023343-18024369	chr1	18023365	23	0	C	255	TT	19	TT	19	0	1	0	22	0.956522	23	rs2270978	synonymous SNV	ARHGEF10L:NM_018125:exon29:c.C3330T:p.N1110N,ARHGEF10L:NM_001011722:exon27:c.C3213T:p.N1071N,	NA
exonic	ARHGEF10L	ARHGEF10L-chr1-18023343-18024369	chr1	18023509	28	0	T	352	CC	35	CC	35	0	27	0	1	0.0357143	28	rs2270977	synonymous SNV	ARHGEF10L:NM_018125:exon29:c.T3474C:p.D1158D,ARHGEF10L:NM_001011722:exon27:c.T3357C:p.D1119D,	NA
exonic	ARHGEF10L	ARHGEF10L-chr1-18023343-18024369	chr1	18023690	80	1	A	993	GG	238	GG	238	0	0	80	0	1	80	rs2270976	nonsynonymous SNV	ARHGEF10L:NM_018125:exon29:c.A3655G:p.I1219V,ARHGEF10L:NM_001011722:exon27:c.A3538G:p.I1180V,	0
UTR3	ARHGEF10L	ARHGEF10L-chr1-18023343-18024369	chr1	18023877	108	2	G	314	AG	314	AG	347	52	1	55	0	0.514019	107	rs11589634	NA	NA	NA
exonic	ACTL8	ACTL8-chr1-18149480-18149851	chr1	18149510	156	1	G	1826	TT	417	TT	417	0	0	1	155	0.99359	156	rs694214	nonsynonymous SNV	ACTL8:NM_030812:exon2:c.G7T:p.A3S,	0.032
exonic	ACTL8	ACTL8-chr1-18149480-18149851	chr1	18149566	196	0	C	2311	AA	581	AA	581	195	0	1	0	0.00510204	196	rs2296035	synonymous SNV	ACTL8:NM_030812:exon2:c.C63A:p.G21G,	NA
exonic	ACTL8	ACTL8-chr1-18152262-18153556	chr1	18152582	102	1	C	327	CT	327	CT	360	0	54	0	48	0.470588	102	rs478698	synonymous SNV	ACTL8:NM_030812:exon3:c.C669T:p.D223D,	NA
UTR3	IGSF21	IGSF21-chr1-18704750-18704976	chr1	18704829	70	2	G	124	AG	124	AG	157	26	2	42	0	0.617647	68	rs72940712	NA	NA	NA
UTR3	IGSF21	IGSF21-chr1-18704750-18704976	chr1	18704862	81	2	A	246	AG	246	AG	279	47	0	34	0	0.419753	81	rs1043459	NA	NA	NA
exonic	KLHDC7A	KLHDC7A-chr1-18807424-18812478	chr1	18807897	43	1	C	193	CG	193	CG	226	0	23	20	0	0.465116	43	rs2992755	nonsynonymous SNV	KLHDC7A:NM_152375:exon1:c.C422G:p.P141R,	0.247179
exonic	KLHDC7A	KLHDC7A-chr1-18807424-18812478	chr1	18807953	36	0	C	251	AC	160	AC	160	23	13	0	0	0.361111	36	rs11261022	nonsynonymous SNV	KLHDC7A:NM_152375:exon1:c.C478A:p.R160S,	0.176
exonic	KLHDC7A	KLHDC7A-chr1-18807424-18812478	chr1	18808292	209	2	C	509	AC	509	AC	542	90	119	0	0	0.569378	209	rs2992753	nonsynonymous SNV	KLHDC7A:NM_152375:exon1:c.C817A:p.H273N,	0
exonic	KLHDC7A	KLHDC7A-chr1-18807424-18812478	chr1	18808465	38	18	T	97	AT	97	AT	130	15	0	0	23	0.605263	38	rs3007718	synonymous SNV	KLHDC7A:NM_152375:exon1:c.T990A:p.A330A,	NA
exonic	KLHDC7A	KLHDC7A-chr1-18807424-18812478	chr1	18808526	40	1	A	181	AC	181	AC	208	20	20	0	0	0.5	40	rs2992752	nonsynonymous SNV	KLHDC7A:NM_152375:exon1:c.A1051C:p.T351P,	0
UTR3	KLHDC7A	KLHDC7A-chr1-18807424-18812478	chr1	18809896	130	0	A	550	AT	345	AT	345	54	0	0	76	0.584615	130	rs2992745	NA	NA	NA
UTR3	KLHDC7A	KLHDC7A-chr1-18807424-18812478	chr1	18809916	117	0	G	525	AG	318	AG	318	70	0	47	0	0.401709	117	rs12061708	NA	NA	NA
UTR3	KLHDC7A	KLHDC7A-chr1-18807424-18812478	chr1	18810344	34	1	G	183	GT	180	GT	183	0	0	15	19	0.558824	34	rs2992740	NA	NA	NA
UTR3	KLHDC7A	KLHDC7A-chr1-18807424-18812478	chr1	18811668	130	0	T	502	CT	427	CT	427	0	69	0	61	0.469231	130	rs3007719	NA	NA	NA
UTR3	KLHDC7A	KLHDC7A-chr1-18807424-18812478	chr1	18812176	32	0	G	104	AG	104	AG	137	11	0	21	0	0.65625	32	rs872355	NA	NA	NA
UTR3	KLHDC7A	KLHDC7A-chr1-18807424-18812478	chr1	18812316	121	0	C	266	CT	266	CT	299	0	74	0	47	0.38843	121	rs708088	NA	NA	NA
UTR5	PAX7	PAX7-chr1-18957500-18958182	chr1	18957713	10	1	C	162	TT	27	TT	27	0	0	0	10	1	10	NA_snp131	NA	NA	NA
exonic	PAX7	PAX7-chr1-19027147-19027312	chr1	19027239	61	3	A	208	AG	205	AG	208	31	1	28	1	0.474576	59	rs2743201	synonymous SNV	PAX7:NM_013945:exon6:c.A873G:p.P291P,PAX7:NM_002584:exon6:c.A879G:p.P293P,PAX7:NM_001135254:exon6:c.A879G:p.P293P,	NA
UTR3	PAX7	PAX7-chr1-19071308-19075359	chr1	19071752	217	1	T	2621	CC	648	CC	648	0	217	0	0	1	217	rs1010113	NA	NA	NA
UTR3	PAX7	PAX7-chr1-19071308-19075359	chr1	19072926	242	1	A	2983	GG	721	GG	721	0	0	242	0	1	242	rs485874	NA	NA	NA
UTR3	PAX7	PAX7-chr1-19071308-19075359	chr1	19075225	7	0	A	104	GG	18	GG	18	0	0	7	0	1	7	rs851114	NA	NA	NA
exonic	TAS1R2	TAS1R2-chr1-19166093-19167021	chr1	19166294	217	0	G	625	AG	625	AG	658	103	0	114	0	0.525346	217	rs12033832	synonymous SNV	TAS1R2:NM_152232:exon6:c.C2319T:p.S773S,	NA
exonic	TAS1R2	TAS1R2-chr1-19185973-19186155	chr1	19186129	76	0	G	953	CC	224	CC	224	0	76	0	0	1	76	rs9701796	nonsynonymous SNV	TAS1R2:NM_152232:exon1:c.C26G:p.S9C,	0
exonic	ALDH4A1	ALDH4A1-chr1-19201876-19201997	chr1	19201956	152	2	A	1850	GG	450	GG	450	0	0	152	0	1	152	rs2230708	synonymous SNV	ALDH4A1:NM_001161504:exon13:c.T1200C:p.D400D,ALDH4A1:NM_170726:exon13:c.T1380C:p.D460D,ALDH4A1:NM_003748:exon13:c.T1380C:p.D460D,	NA
exonic	ALDH4A1	ALDH4A1-chr1-19202809-19202961	chr1	19202917	74	29	T	734	CC	200	CC	200	0	73	1	0	0.0135135	74	rs7550938	synonymous SNV	ALDH4A1:NM_001161504:exon12:c.A1050G:p.S350S,ALDH4A1:NM_170726:exon12:c.A1230G:p.S410S,ALDH4A1:NM_003748:exon12:c.A1230G:p.S410S,	NA
exonic	ALDH4A1	ALDH4A1-chr1-19202809-19202961	chr1	19202926	71	26	T	719	CC	200	CC	200	0	71	0	0	1	71	rs2230706	synonymous SNV	ALDH4A1:NM_001161504:exon12:c.A1041G:p.A347A,ALDH4A1:NM_170726:exon12:c.A1221G:p.A407A,ALDH4A1:NM_003748:exon12:c.A1221G:p.A407A,	NA
exonic	ALDH4A1	ALDH4A1-chr1-19203910-19204106	chr1	19203997	59	0	C	749	GG	168	GG	168	0	1	58	0	0.983051	59	rs2230705	synonymous SNV	ALDH4A1:NM_001161504:exon10:c.G870C:p.A290A,ALDH4A1:NM_170726:exon10:c.G1050C:p.A350A,ALDH4A1:NM_003748:exon10:c.G1050C:p.A350A,	NA
exonic	ALDH4A1	ALDH4A1-chr1-19211967-19212122	chr1	19212007	37	0	G	128	AG	128	AG	161	19	0	18	0	0.486486	37	NA_snp131	nonsynonymous SNV	ALDH4A1:NM_001161504:exon5:c.C233T:p.P78L,ALDH4A1:NM_170726:exon5:c.C413T:p.P138L,ALDH4A1:NM_003748:exon5:c.C413T:p.P138L,	0.994
exonic	UBR4	UBR4-chr1-19410998-19411192	chr1	19411129	186	1	A	2229	GG	555	GG	555	0	0	186	0	1	186	rs1043905	synonymous SNV	UBR4:NM_020765:exon102:c.T14877C:p.H4959H,	NA
exonic	UBR4	UBR4-chr1-19413173-19413315	chr1	19413261	122	0	T	1443	AA	318	AA	318	121	0	0	1	0.00819672	122	rs12584	nonsynonymous SNV	UBR4:NM_020765:exon100:c.A14599T:p.M4867L,	0.01
exonic	UBR4	UBR4-chr1-19415253-19415471	chr1	19415304	76	0	C	941	TT	226	TT	226	0	0	0	76	1	76	rs1043899	synonymous SNV	UBR4:NM_020765:exon98:c.G14379A:p.K4793K,	NA
exonic	UBR4	UBR4-chr1-19433331-19433460	chr1	19433449	153	5	A	1768	GG	412	GG	412	1	0	152	0	0.993464	153	rs6426677	synonymous SNV	UBR4:NM_020765:exon82:c.T12117C:p.V4039V,	NA
exonic	UBR4	UBR4-chr1-19447683-19447928	chr1	19447843	95	1	C	1194	GG	283	GG	283	0	0	95	0	1	95	rs1044010	synonymous SNV	UBR4:NM_020765:exon68:c.G9981C:p.L3327L,	NA
exonic	UBR4	UBR4-chr1-19499358-19499587	chr1	19499560	92	0	T	387	CT	327	CT	327	0	49	0	43	0.467391	92	rs16862578	nonsynonymous SNV	UBR4:NM_020765:exon25:c.A3319G:p.T1107A,	0.14
exonic	KIAA0090	KIAA0090-chr1-19565289-19565351	chr1	19565344	97	0	C	266	CG	266	CG	299	0	57	40	0	0.412371	97	rs709683	nonsynonymous SNV	KIAA0090:NM_015047:exon10:c.G1034C:p.S345T,	0.002
exonic	KIAA0090	KIAA0090-chr1-19566791-19566940	chr1	19566881	134	3	C	373	CT	373	CT	406	0	72	0	62	0.462687	134	rs12084825	synonymous SNV	KIAA0090:NM_015047:exon7:c.G696A:p.E232E,	NA
UTR5	MRTO4	MRTO4-chr1-19578075-19578357	chr1	19578192	81	1	G	328	AG	302	AG	302	42	0	39	0	0.481481	81	rs2294942	NA	NA	NA
exonic	MRTO4	MRTO4-chr1-19583948-19584015	chr1	19584004	225	0	G	795	AG	730	AG	730	116	0	109	0	0.484444	225	rs1042380	synonymous SNV	MRTO4:NM_016183:exon5:c.G330A:p.E110E,	NA
UTR3	MRTO4	MRTO4-chr1-19585175-19586621	chr1	19585545	3	0	G	63	AA	7	AA	7	3	0	0	0	0	3	rs761305	NA	NA	NA
UTR3	MRTO4	MRTO4-chr1-19585175-19586621	chr1	19585903	17	0	G	64	AG	64	AG	97	6	0	11	0	0.647059	17	rs9426684	NA	NA	NA
UTR3	MRTO4	MRTO4-chr1-19585175-19586621	chr1	19585933	9	0	G	81	AG	79	AG	84	5	0	4	0	0.444444	9	rs9426685	NA	NA	NA
UTR3	MRTO4	MRTO4-chr1-19585175-19586621	chr1	19586015	6	1	G	75	GT	57	GT	57	0	0	2	4	0.666667	6	rs9426686	NA	NA	NA
UTR3	MRTO4	MRTO4-chr1-19585175-19586621	chr1	19586294	152	0	A	370	AG	370	AG	403	90	0	62	0	0.407895	152	rs1063984	NA	NA	NA
UTR3	MRTO4	MRTO4-chr1-19585175-19586621	chr1	19586360	71	0	T	120	CT	120	CT	153	0	22	0	49	0.690141	71	rs1063985	NA	NA	NA
UTR3	MRTO4	MRTO4-chr1-19585175-19586621	chr1	19586571	3	0	T	74	CC	7	CC	7	0	3	0	0	1	3	rs1063986	NA	NA	NA
ncRNA_exonic	AKR7L	AKR7L-chr1-19595066-19595195	chr1	19595137	73	0	C	366	CT	223	CT	223	0	29	0	44	0.60274	73	rs2235795	NA	NA	0.003
ncRNA_exonic	AKR7L	AKR7L-chr1-19595066-19595195	chr1	19595194	49	0	A	144	AG	144	AG	177	30	0	19	0	0.387755	49	rs75616155	NA	NA	0.97
ncRNA_exonic	AKR7L	AKR7L-chr1-19596077-19596173	chr1	19596124	191	4	C	438	CT	438	CT	471	0	104	1	86	0.452632	190	rs2235794	NA	NA	NA
ncRNA_exonic	AKR7L	AKR7L-chr1-19596077-19596173	chr1	19596156	180	4	G	544	GT	544	GT	577	0	0	93	87	0.483333	180	rs6665756	NA	NA	NA
ncRNA_exonic	AKR7L	AKR7L-chr1-19600355-19600568	chr1	19600386	125	1	C	324	CT	324	CT	357	0	69	0	56	0.448	125	NA_snp131	NA	NA	NA
ncRNA_exonic	AKR7L	AKR7L-chr1-19600355-19600568	chr1	19600538	16	0	C	99	CT	97	CT	103	0	5	0	11	0.6875	16	NA_snp131	NA	NA	NA
exonic	AKR7A3	AKR7A3-chr1-19609057-19609386	chr1	19609254	193	3	T	2249	CC	571	CC	571	0	193	0	0	1	193	rs1738025	nonsynonymous SNV	AKR7A3:NM_012067:exon7:c.A967G:p.T323A,	0
exonic	AKR7A3	AKR7A3-chr1-19611180-19611279	chr1	19611241	75	0	T	920	CC	183	CC	183	0	74	0	1	0.0133333	75	rs1738023	nonsynonymous SNV	AKR7A3:NM_012067:exon5:c.A643G:p.N215D,	0
exonic	AKR7A3	AKR7A3-chr1-19612382-19612486	chr1	19612477	57	0	C	250	CT	248	CT	252	1	27	1	28	0.509091	55	rs2231198	nonsynonymous SNV	AKR7A3:NM_012067:exon3:c.G412A:p.V138M,	0.006
exonic	AKR7A2	AKR7A2-chr1-19634949-19635136	chr1	19635011	182	10	C	410	CT	410	CT	443	0	96	0	86	0.472527	182	rs1043657	nonsynonymous SNV	AKR7A2:NM_003689:exon2:c.G424A:p.A142T,	0.301
UTR5	PQLC2	PQLC2-chr1-19638740-19639383	chr1	19639088	23	1	C	116	CT	116	CT	149	0	13	0	10	0.434783	23	rs2231194	NA	NA	NA
UTR3	CAPZB	CAPZB-chr1-19665267-19666111	chr1	19665847	168	7	G	1948	AA	497	AA	497	168	0	0	0	0	168	rs8329	NA	NA	NA
exonic	CAPZB	CAPZB-chr1-19683916-19684057	chr1	19684030	79	1	G	169	AG	169	AG	202	30	0	49	0	0.620253	79	NA_snp131	synonymous SNV	CAPZB:NM_004930:exon5:c.C357T:p.V119V,CAPZB:NM_001206540:exon5:c.C357T:p.V119V,	NA
UTR3	MINOS1	C1orf151-chr1-19952881-19955174	chr1	19953118	70	0	G	939	TT	208	TT	208	0	0	0	70	1	70	rs1534985	NA	NA	NA
UTR3	C1orf151-NBL1,NBL1	NBL1-chr1-19983359-19984945	chr1	19984346	51	1	A	199	AG	199	AG	230	27	0	24	0	0.470588	51	rs1049959	NA	NA	NA
UTR3	C1orf151-NBL1,NBL1	NBL1-chr1-19983359-19984945	chr1	19984461	63	1	C	744	TT	141	TT	141	0	1	0	62	0.984127	63	rs3087566	NA	NA	NA
UTR5	HTR6	HTR6-chr1-19991780-19992960	chr1	19992066	58	1	T	239	CT	239	CT	271	0	29	0	29	0.5	58	rs10917509	NA	NA	NA
exonic	HTR6	HTR6-chr1-19991780-19992960	chr1	19992513	189	2	C	709	CT	451	CT	451	0	81	0	108	0.571429	189	rs1805054	synonymous SNV	HTR6:NM_000871:exon1:c.C267T:p.Y89Y,	NA
UTR3	TMCO4	TMCO4-chr1-20008707-20009937	chr1	20008880	328	0	G	3070	TT	981	TT	981	1	0	0	327	0.996951	328	rs9064	NA	NA	NA
exonic	TMCO4	TMCO4-chr1-20008707-20009937	chr1	20009737	12	0	G	84	AG	84	AG	116	6	0	6	0	0.5	12	rs10917514	synonymous SNV	TMCO4:NM_181719:exon16:c.C1701T:p.S567S,	NA
exonic	TMCO4	TMCO4-chr1-20020927-20021044	chr1	20020993	58	2	A	689	GG	169	GG	169	0	0	58	0	1	58	rs4370779	synonymous SNV	TMCO4:NM_181719:exon15:c.T1434C:p.R478R,	NA
exonic	TMCO4	TMCO4-chr1-20020927-20021044	chr1	20020994	59	2	C	102	CT	102	CT	135	0	36	0	23	0.389831	59	rs4515815	nonsynonymous SNV	TMCO4:NM_181719:exon15:c.G1433A:p.R478H,	0.001
exonic	TMCO4	TMCO4-chr1-20097801-20097975	chr1	20097822	113	1	G	184	AG	184	AG	217	40	0	73	0	0.646018	113	rs11551819	synonymous SNV	TMCO4:NM_181719:exon5:c.C333T:p.D111D,	NA
exonic	TMCO4	TMCO4-chr1-20097801-20097975	chr1	20097941	125	36	G	55	GT	55	GT	88	0	2	90	33	0.268293	123	rs10917536	nonsynonymous SNV	TMCO4:NM_181719:exon5:c.C214A:p.Q72K,	0
exonic	RNF186	RNF186-chr1-20140523-20141771	chr1	20141528	66	0	C	192	CT	192	CT	225	0	38	0	28	0.424242	66	rs1541185	nonsynonymous SNV	RNF186:NM_019062:exon1:c.G67A:p.A23T,	0.385
exonic	PLA2G2A	PLA2G2A-chr1-20301925-20302336	chr1	20302201	65	0	C	225	CT	225	CT	258	0	37	0	28	0.430769	65	rs34568801	nonsynonymous SNV	PLA2G2A:NM_001161728:exon5:c.G428A:p.R143H,PLA2G2A:NM_001161727:exon6:c.G428A:p.R143H,PLA2G2A:NM_001161729:exon5:c.G428A:p.R143H,PLA2G2A:NM_000300:exon6:c.G428A:p.R143H,	0.034
exonic	PLA2G2A	PLA2G2A-chr1-20304873-20305017	chr1	20304926	92	11	G	258	AG	226	AG	226	46	0	46	0	0.5	92	rs4744	synonymous SNV	PLA2G2A:NM_001161728:exon3:c.C132T:p.Y44Y,PLA2G2A:NM_001161727:exon4:c.C132T:p.Y44Y,PLA2G2A:NM_001161729:exon3:c.C132T:p.Y44Y,PLA2G2A:NM_000300:exon4:c.C132T:p.Y44Y,	NA
UTR5	PLA2G2A	PLA2G2A-chr1-20306073-20306183	chr1	20306146	149	2	G	450	CG	450	CG	483	0	69	80	0	0.536913	149	rs11573156	NA	NA	NA
UTR3	PLA2G2D	PLA2G2D-chr1-20438441-20440752	chr1	20439313	4	0	C	68	GG	10	GG	10	0	0	4	0	1	4	rs617180	NA	NA	NA
exonic	PLA2G2D	PLA2G2D-chr1-20442000-20442106	chr1	20442054	112	0	T	1439	CC	334	CC	334	0	112	0	0	1	112	rs584367	nonsynonymous SNV	PLA2G2D:NM_012400:exon3:c.A238G:p.S80G,	0
UTR3	PLA2G2F	PLA2G2F-chr1-20474683-20476879	chr1	20474907	116	3	T	463	CT	391	CT	391	1	62	0	53	0.46087	115	rs3738126	NA	NA	NA
exonic	PLA2G2C	PLA2G2C-chr1-20490484-20490650	chr1	20490518	58	1	T	276	CT	234	CT	234	0	31	0	27	0.465517	58	rs6426616	nonsynonymous SNV	PLA2G2C:NM_001105572:exon3:c.A419G:p.Q140R,	NA
UTR3	VWA5B1	VWA5B1-chr1-20680250-20681387	chr1	20680760	149	5	A	560	AG	459	AG	459	70	0	79	0	0.530201	149	rs230180	NA	NA	NA
UTR3	VWA5B1	VWA5B1-chr1-20680250-20681387	chr1	20681092	106	1	C	335	CG	335	CG	368	0	58	48	0	0.45283	106	rs926267	NA	NA	NA
UTR3	MUL1	MUL1-chr1-20825943-20827912	chr1	20826243	20	0	C	71	CT	71	CT	104	0	11	0	9	0.45	20	rs1044332	NA	NA	NA
UTR3	MUL1	MUL1-chr1-20825943-20827912	chr1	20826685	95	2	T	389	AT	318	AT	318	53	0	0	42	0.442105	95	rs582984	NA	NA	NA
UTR3	MUL1	MUL1-chr1-20825943-20827912	chr1	20826686	95	2	C	370	AC	329	AC	329	53	42	0	0	0.442105	95	rs583346	NA	NA	NA
UTR3	MUL1	MUL1-chr1-20825943-20827912	chr1	20826910	53	1	G	706	AA	156	AA	156	53	0	0	0	0	53	rs529974	NA	NA	NA
UTR3	MUL1	MUL1-chr1-20825943-20827912	chr1	20827031	99	0	A	324	AG	324	AG	357	51	0	48	0	0.484848	99	rs531651	NA	NA	NA
exonic	MUL1	MUL1-chr1-20829715-20829802	chr1	20829761	62	3	A	297	AC	250	AC	250	28	34	0	0	0.548387	62	NA_snp131	nonsynonymous SNV	MUL1:NM_024544:exon2:c.T162G:p.I54M,	0.042
UTR5	FAM43B	FAM43B-chr1-20878932-20881512	chr1	20879156	8	1	A	160	GG	21	GG	21	0	0	8	0	1	8	NA_snp131	NA	NA	NA
UTR3	FAM43B	FAM43B-chr1-20878932-20881512	chr1	20880905	86	0	A	1102	GG	254	GG	254	0	0	86	0	1	86	rs74058407	NA	NA	NA
UTR3	FAM43B	FAM43B-chr1-20878932-20881512	chr1	20881309	128	2	T	1507	AA	336	AA	336	127	0	0	1	0.0078125	128	rs3795509	NA	NA	NA
exonic	PINK1	PINK1-chr1-20976927-20978003	chr1	20977000	135	4	A	454	AC	394	AC	394	65	70	0	0	0.518519	135	rs1043424	nonsynonymous SNV	PINK1:NM_032409:exon8:c.A1562C:p.N521T,	0
UTR3	PINK1	PINK1-chr1-20976927-20978003	chr1	20977221	150	0	A	1840	TT	444	TT	444	0	0	0	150	1	150	rs686658	NA	NA	NA
UTR3	PINK1	PINK1-chr1-20976927-20978003	chr1	20977365	253	5	C	3015	GG	730	GG	730	0	1	252	0	0.996047	253	rs513414	NA	NA	NA
UTR3	PINK1	PINK1-chr1-20976927-20978003	chr1	20977380	252	5	T	805	CT	796	CT	796	0	128	0	124	0.492063	252	rs1043443	NA	NA	NA
UTR3	PINK1	PINK1-chr1-20976927-20978003	chr1	20977449	229	11	G	666	GT	666	GT	699	0	0	118	111	0.484716	229	rs512550	NA	NA	NA
UTR3	PINK1	PINK1-chr1-20976927-20978003	chr1	20977748	386	2	T	1074	GT	1023	GT	1023	0	0	203	183	0.474093	386	rs1043502	NA	NA	NA
UTR3	PINK1	PINK1-chr1-20976927-20978003	chr1	20977856	235	0	T	1134	CT	478	CT	478	0	145	0	90	0.382979	235	rs2078073	NA	NA	NA
UTR3	DDOST	DDOST-chr1-20978260-20979021	chr1	20978410	12	0	T	87	CT	72	CT	72	0	8	0	4	0.333333	12	rs559542	NA	NA	NA
UTR3	DDOST	DDOST-chr1-20978260-20979021	chr1	20978832	36	0	T	501	CC	105	CC	105	0	36	0	0	1	36	rs6893	NA	NA	NA
exonic	DDOST	DDOST-chr1-20982594-20982680	chr1	20982631	158	0	G	439	AG	439	AG	472	74	0	84	0	0.531646	158	rs4704	synonymous SNV	DDOST:NM_005216:exon3:c.C366T:p.G122G,	NA
exonic	DDOST	DDOST-chr1-20987690-20988037	chr1	20987873	16	0	G	206	CC	45	CC	45	0	16	0	0	1	16	rs537816	nonsynonymous SNV	DDOST:NM_005216:exon1:c.C22G:p.R8G,	0
exonic	KIF17	KIF17-chr1-20992707-20992824	chr1	20992819	115	1	G	341	CG	341	CG	373	0	57	58	0	0.504348	115	rs631357	nonsynonymous SNV	KIF17:NM_020816:exon14:c.C2799G:p.D933E,KIF17:NM_001122819:exon14:c.C2796G:p.D932E,	0
exonic	KIF17	KIF17-chr1-21011302-21011513	chr1	21011346	99	0	A	246	AG	246	AG	279	59	0	40	0	0.40404	99	rs12028811	synonymous SNV	KIF17:NM_020816:exon10:c.T2187C:p.T729T,KIF17:NM_001122819:exon10:c.T2187C:p.T729T,	NA
exonic	KIF17	KIF17-chr1-21024872-21024981	chr1	21024901	64	0	C	242	CT	242	CT	275	0	34	0	30	0.46875	64	rs522496	nonsynonymous SNV	KIF17:NM_020816:exon6:c.G1204A:p.V402M,KIF17:NM_001122819:exon6:c.G1204A:p.V402M,	0
exonic	KIF17	KIF17-chr1-21030940-21031392	chr1	21031046	171	3	C	458	CT	458	CT	491	0	92	0	79	0.461988	171	rs2296226	synonymous SNV	KIF17:NM_020816:exon5:c.G1017A:p.P339P,KIF17:NM_001122819:exon5:c.G1017A:p.P339P,	NA
exonic	KIF17	KIF17-chr1-21041986-21042132	chr1	21042094	102	2	G	403	AG	381	AG	381	54	0	48	0	0.470588	102	rs12046928	synonymous SNV	KIF17:NM_020816:exon2:c.C270T:p.Y90Y,KIF17:NM_001122819:exon2:c.C270T:p.Y90Y,	NA
exonic	KIF17	KIF17-chr1-21043969-21044317	chr1	21044161	6	0	A	83	GG	15	GG	15	0	0	6	0	1	6	rs601329	synonymous SNV	KIF17:NM_020816:exon1:c.T39C:p.R13R,KIF17:NM_001122819:exon1:c.T39C:p.R13R,	NA
UTR3	SH2D5	SH2D5-chr1-21046225-21048488	chr1	21046569	101	1	G	287	AG	287	AG	320	42	0	59	0	0.584158	101	rs12022873	NA	NA	NA
UTR3	SH2D5	SH2D5-chr1-21046225-21048488	chr1	21047092	82	0	A	1071	TT	244	TT	244	0	0	0	82	1	82	rs671905	NA	NA	NA
UTR3	SH2D5	SH2D5-chr1-21046225-21048488	chr1	21047616	193	2	G	547	AG	547	AG	580	89	0	104	0	0.53886	193	rs637990	NA	NA	NA
UTR3	SH2D5	SH2D5-chr1-21046225-21048488	chr1	21047725	146	1	A	1816	GG	436	GG	436	0	0	146	0	1	146	rs659046	NA	NA	NA
exonic	SH2D5	SH2D5-chr1-21050889-21051128	chr1	21050958	34	0	C	437	TT	94	TT	94	0	0	1	33	0.970588	34	rs592060	synonymous SNV	SH2D5:NM_001103160:exon5:c.G309A:p.Q103Q,SH2D5:NM_001103161:exon6:c.G561A:p.Q187Q,	NA
exonic	EIF4G3	EIF4G3-chr1-21167349-21167521	chr1	21167404	142	4	A	1758	GG	424	GG	424	0	0	142	0	1	142	rs7553394	synonymous SNV	EIF4G3:NM_003760:exon25:c.T3838C:p.L1280L,EIF4G3:NM_001198802:exon28:c.T3856C:p.L1286L,EIF4G3:NM_001198801:exon28:c.T3946C:p.L1316L,	NA
exonic	EIF4G3	EIF4G3-chr1-21267984-21268823	chr1	21267993	60	0	G	159	CG	159	CG	192	0	27	33	0	0.55	60	rs35176330	nonsynonymous SNV	EIF4G3:NM_003760:exon9:c.C1486G:p.P496A,EIF4G3:NM_001198802:exon12:c.C1504G:p.P502A,EIF4G3:NM_001198801:exon11:c.C1483G:p.P495A,EIF4G3:NM_001198803:exon14:c.C1519G:p.P507A,	0.992
UTR3	ECE1	ECE1-chr1-21543740-21546624	chr1	21546323	121	18	A	72	AC	72	AC	105	48	73	0	0	0.603306	121	NA_snp131	NA	NA	NA
exonic;splicing	ECE1;ECE1	ECE1-chr1-21573714-21573856	chr1	21573855	87	2	G	274	AG	274	AG	307	41	0	46	0	0.528736	87	rs1076669	nonsynonymous SNV	ECE1:NM_001113348:exon9:c.C974T:p.T325I,ECE1:NM_001113347:exon7:c.C986T:p.T329I,ECE1:NM_001113349:exon8:c.C1013T:p.T338I,ECE1:NM_001397:exon9:c.C1022T:p.T341I,	0.001
UTR5	ECE1	ECE1-chr1-21616857-21616982	chr1	21616932	5	0	G	37	GT	37	GT	62	0	0	2	3	0.6	5	NA_snp131	NA	NA	NA
exonic	NBPF3	NBPF3-chr1-21795181-21795390	chr1	21795288	103	1	C	246	CT	246	CT	279	0	61	0	42	0.407767	103	rs61740199	nonsynonymous SNV	NBPF3:NM_001256416:exon3:c.C241T:p.R81C,NBPF3:NM_032264:exon3:c.C241T:p.R81C,	0.078
exonic	NBPF3	NBPF3-chr1-21797125-21797227	chr1	21797204	113	1	G	410	CG	380	CG	380	0	59	54	0	0.477876	113	rs72872292	nonsynonymous SNV	NBPF3:NM_001256417:exon3:c.G213C:p.E71D,NBPF3:NM_001256416:exon4:c.G423C:p.E141D,NBPF3:NM_032264:exon4:c.G423C:p.E141D,	0.535
exonic	NBPF3	NBPF3-chr1-21798062-21798276	chr1	21798144	125	0	C	445	CT	445	CT	458	0	61	0	64	0.512	125	NA_snp131	nonsynonymous SNV	NBPF3:NM_001256417:exon4:c.C319T:p.R107C,NBPF3:NM_001256416:exon5:c.C529T:p.R177C,NBPF3:NM_032264:exon5:c.C529T:p.R177C,	0.093
exonic	NBPF3	NBPF3-chr1-21798062-21798276	chr1	21798249	116	2	C	296	CG	296	CG	329	0	66	50	0	0.431034	116	rs72872297	nonsynonymous SNV	NBPF3:NM_001256417:exon4:c.C424G:p.Q142E,NBPF3:NM_001256416:exon5:c.C634G:p.Q212E,NBPF3:NM_032264:exon5:c.C634G:p.Q212E,	0.956
exonic	NBPF3	NBPF3-chr1-21806544-21806716	chr1	21806571	65	0	A	361	AG	227	AG	227	26	0	39	0	0.6	65	rs41265989	synonymous SNV	NBPF3:NM_001256417:exon10:c.A1026G:p.K342K,NBPF3:NM_001256416:exon11:c.A1200G:p.K400K,NBPF3:NM_032264:exon11:c.A1236G:p.K412K,	NA
exonic	NBPF3	NBPF3-chr1-21809636-21811392	chr1	21809667	29	0	C	136	CG	136	CG	169	0	17	12	0	0.413793	29	NA_snp131	nonsynonymous SNV	NBPF3:NM_001256417:exon14:c.C1480G:p.P494A,NBPF3:NM_001256416:exon15:c.C1654G:p.P552A,NBPF3:NM_032264:exon15:c.C1690G:p.P564A,	0.855
exonic	NBPF3	NBPF3-chr1-21809636-21811392	chr1	21809750	16	0	T	209	CC	45	CC	45	0	16	0	0	1	16	rs2651399	synonymous SNV	NBPF3:NM_001256417:exon14:c.T1563C:p.Y521Y,NBPF3:NM_001256416:exon15:c.T1737C:p.Y579Y,NBPF3:NM_032264:exon15:c.T1773C:p.Y591Y,	NA
UTR3	NBPF3	NBPF3-chr1-21809636-21811392	chr1	21809924	5	0	G	74	CC	12	CC	12	0	5	0	0	1	5	rs1966022	NA	NA	NA
UTR3	NBPF3	NBPF3-chr1-21809636-21811392	chr1	21810202	18	0	T	236	GG	51	GG	51	0	0	18	0	1	18	rs1966025	NA	NA	NA
UTR3	NBPF3	NBPF3-chr1-21809636-21811392	chr1	21810271	58	0	G	120	CG	120	CG	153	0	23	35	0	0.603448	58	rs2047655	NA	NA	NA
UTR3	NBPF3	NBPF3-chr1-21809636-21811392	chr1	21810316	69	0	C	152	CT	152	CT	185	0	41	0	28	0.405797	69	rs4568798	NA	NA	NA
UTR3	NBPF3	NBPF3-chr1-21809636-21811392	chr1	21810575	5	7	T	96	CC	12	CC	12	0	5	0	0	1	5	rs3010179	NA	NA	NA
UTR3	NBPF3	NBPF3-chr1-21809636-21811392	chr1	21810625	7	0	T	98	CC	18	CC	18	0	7	0	0	1	7	rs3010181	NA	NA	NA
exonic	ALPL	ALPL-chr1-21889603-21889777	chr1	21889635	117	2	T	1325	CC	339	CC	339	0	117	0	0	1	117	rs1780316	synonymous SNV	ALPL:NM_000478:exon5:c.T330C:p.S110S,ALPL:NM_001177520:exon3:c.T99C:p.S33S,ALPL:NM_001127501:exon4:c.T165C:p.S55S,	NA
UTR3	ALPL	ALPL-chr1-21903876-21904904	chr1	21904267	135	3	A	1646	GG	403	GG	403	0	0	135	0	1	135	rs1697406	NA	NA	NA
UTR3	RAP1GAP	RAP1GAP-chr1-21922709-21923757	chr1	21923544	36	0	C	54	CG	54	CG	87	0	27	9	0	0.25	36	rs1049396	NA	NA	NA
exonic	RAP1GAP	RAP1GAP-chr1-21924893-21924995	chr1	21924912	141	2	A	314	AG	314	AG	347	84	0	57	0	0.404255	141	rs61775974	synonymous SNV	RAP1GAP:NM_002885:exon22:c.T1860C:p.T620T,RAP1GAP:NM_001145657:exon24:c.T1938C:p.T646T,RAP1GAP:NM_001145658:exon22:c.T2052C:p.T684T,	NA
UTR3	USP48	USP48-chr1-22054340-22055212	chr1	22054427	42	0	C	169	AC	169	AC	202	18	24	0	0	0.571429	42	rs16825896	NA	NA	NA
exonic	LDLRAD2	LDLRAD2-chr1-22140891-22141316	chr1	22141206	10	0	A	133	CC	27	CC	27	0	10	0	0	1	10	rs10917051	nonsynonymous SNV	LDLRAD2:NM_001013693:exon2:c.A401C:p.N134T,	0
UTR3	LDLRAD2	LDLRAD2-chr1-22150213-22150613	chr1	22150257	43	1	C	204	CT	203	CT	210	0	20	0	23	0.534884	43	rs3736357	NA	NA	NA
exonic	HSPG2	HSPG2-chr1-22154748-22154919	chr1	22154845	239	2	A	651	AG	651	AG	684	130	0	109	0	0.456067	239	rs2228347	synonymous SNV	HSPG2:NM_005529:exon89:c.T12312C:p.D4104D,	NA
exonic	HSPG2	HSPG2-chr1-22158988-22159099	chr1	22159008	96	0	C	424	AC	286	AC	286	55	41	0	0	0.427083	96	rs2229487	synonymous SNV	HSPG2:NM_005529:exon81:c.G11187T:p.V3729V,	NA
exonic	HSPG2	HSPG2-chr1-22161172-22161438	chr1	22161275	213	0	G	676	AG	676	AG	709	105	0	108	0	0.507042	213	rs2229492	synonymous SNV	HSPG2:NM_005529:exon77:c.C10617T:p.V3539V,	NA
exonic	HSPG2	HSPG2-chr1-22165864-22166043	chr1	22165901	97	0	A	294	AG	294	AG	327	54	0	43	0	0.443299	97	rs2291826	synonymous SNV	HSPG2:NM_005529:exon73:c.T9852C:p.A3284A,	NA
exonic	HSPG2	HSPG2-chr1-22165864-22166043	chr1	22165987	92	1	G	244	AG	244	AG	277	41	0	51	0	0.554348	92	rs2291827	nonsynonymous SNV	HSPG2:NM_005529:exon73:c.C9766T:p.H3256Y,	0.744
exonic	HSPG2	HSPG2-chr1-22168732-22168873	chr1	22168855	59	1	G	222	AG	222	AG	254	29	0	30	0	0.508475	59	NA_snp131	nonsynonymous SNV	HSPG2:NM_005529:exon68:c.C8929T:p.R2977W,	1
exonic	HSPG2	HSPG2-chr1-22191336-22191566	chr1	22191454	56	1	G	699	AA	165	AA	165	56	0	0	0	0	56	rs897471	nonsynonymous SNV	HSPG2:NM_005529:exon36:c.C4508T:p.A1503V,	0.294
exonic	HSPG2	HSPG2-chr1-22199113-22199253	chr1	22199245	55	2	C	684	TT	159	TT	159	0	0	0	55	1	55	rs2229482	synonymous SNV	HSPG2:NM_005529:exon32:c.G3897A:p.V1299V,	NA
exonic	HSPG2	HSPG2-chr1-22206600-22206747	chr1	22206649	212	3	T	2549	CC	627	CC	627	0	212	0	0	1	212	rs989994	nonsynonymous SNV	HSPG2:NM_005529:exon17:c.A2294G:p.N765S,	0.065
exonic	HSPG2	HSPG2-chr1-22206856-22207052	chr1	22206942	179	0	G	2189	AA	531	AA	531	179	0	0	0	0	179	rs1874793	synonymous SNV	HSPG2:NM_005529:exon16:c.C2109T:p.A703A,	NA
exonic	HSPG2	HSPG2-chr1-22207149-22207328	chr1	22207235	108	2	T	1265	CC	319	CC	319	0	108	0	0	1	108	rs1874792	nonsynonymous SNV	HSPG2:NM_005529:exon15:c.A1912G:p.M638V,	0.3409
exonic	HSPG2	HSPG2-chr1-22216474-22216634	chr1	22216574	126	1	C	1464	AA	375	AA	375	126	0	0	0	0	126	rs2254358	synonymous SNV	HSPG2:NM_005529:exon6:c.G474T:p.G158G,	NA
exonic	HSPG2	HSPG2-chr1-22216474-22216634	chr1	22216604	116	2	C	1420	GG	344	GG	344	0	0	116	0	1	116	rs2254357	synonymous SNV	HSPG2:NM_005529:exon6:c.G444C:p.L148L,	NA
exonic	HSPG2	HSPG2-chr1-22217078-22217187	chr1	22217108	208	2	G	2497	AA	621	AA	621	208	0	0	0	0	208	rs2501260	synonymous SNV	HSPG2:NM_005529:exon4:c.C324T:p.F108F,	NA
exonic	CELA3B	CELA3B-chr1-22307317-22307414	chr1	22307340	38	0	C	422	TT	111	TT	111	0	0	0	38	1	38	rs1137254	synonymous SNV	CELA3B:NM_007352:exon3:c.C153T:p.S51S,	NA
exonic	CELA3B	CELA3B-chr1-22307317-22307414	chr1	22307358	65	1	C	815	GG	191	GG	191	0	0	65	0	1	65	rs7528300	synonymous SNV	CELA3B:NM_007352:exon3:c.C171G:p.T57T,	NA
exonic	CELA3B	CELA3B-chr1-22307531-22307665	chr1	22307538	113	0	C	1381	TT	333	TT	333	0	0	0	113	1	113	rs7528405	nonsynonymous SNV	CELA3B:NM_007352:exon4:c.C235T:p.R79W,	0.354092
exonic	CELA3B	CELA3B-chr1-22310187-22310323	chr1	22310262	46	0	G	607	CC	135	CC	135	0	46	0	0	1	46	rs10733033	synonymous SNV	CELA3B:NM_007352:exon5:c.G438C:p.P146P,	NA
exonic	CELA3B	CELA3B-chr1-22310682-22310824	chr1	22310725	134	0	G	1661	CC	400	CC	400	0	134	0	0	1	134	rs3820287	synonymous SNV	CELA3B:NM_007352:exon6:c.G543C:p.P181P,	NA
exonic;splicing	CELA3B;CELA3B	CELA3B-chr1-22310682-22310824	chr1	22310824	56	0	T	727	CC	164	CC	164	0	56	0	0	1	56	rs1803531	synonymous SNV	CELA3B:NM_007352:exon6:c.T642C:p.N214N,	NA
exonic	CELA3B	CELA3B-chr1-22313024-22313176	chr1	22313161	69	2	T	860	CC	203	CC	203	0	69	0	0	1	69	rs1803530	synonymous SNV	CELA3B:NM_007352:exon7:c.T780C:p.I260I,	NA
exonic	CELA3A	CELA3A-chr1-22336198-22336350	chr1	22336277	64	0	C	824	GG	187	GG	187	1	0	63	0	0.984375	64	rs3820285	nonsynonymous SNV	CELA3A:NM_005747:exon7:c.C722G:p.A241G,	0.058738
ncRNA_exonic	LINC00339	HSPC157-chr1-22356773-22357713	chr1	22356809	45	0	A	77	AT	77	AT	110	33	0	0	12	0.266667	45	rs1063116	NA	NA	NA
ncRNA_exonic	LINC00339	HSPC157-chr1-22356773-22357713	chr1	22356888	78	0	G	87	AG	87	AG	120	23	0	55	0	0.705128	78	rs1063117	NA	NA	NA
ncRNA_exonic	LINC00339	HSPC157-chr1-22356773-22357713	chr1	22356905	77	0	G	92	AG	92	AG	125	23	0	54	0	0.701299	77	rs1063118	NA	NA	NA
ncRNA_exonic	LINC00339	HSPC157-chr1-22356773-22357713	chr1	22357217	40	0	G	199	GT	199	GT	221	0	0	19	21	0.525	40	rs760923	NA	NA	NA
ncRNA_exonic	LINC00339	HSPC157-chr1-22356773-22357713	chr1	22357488	46	3	C	184	AC	184	AC	212	25	21	0	0	0.456522	46	rs35536968	NA	NA	NA
ncRNA_exonic	LINC00339	HSPC157-chr1-22356773-22357713	chr1	22357549	10	6	G	90	GT	89	GT	96	0	0	4	6	0.6	10	rs2473291	NA	NA	NA
UTR3	WNT4	WNT4-chr1-22443800-22447010	chr1	22443887	107	0	G	115	GT	115	GT	148	0	1	72	34	0.320755	106	rs1046310	NA	NA	NA
UTR3	WNT4	WNT4-chr1-22443800-22447010	chr1	22444490	95	0	A	420	AC	288	AC	288	39	55	1	0	0.585106	94	rs4655023	NA	NA	NA
UTR3	WNT4	WNT4-chr1-22443800-22447010	chr1	22444810	47	0	C	347	AC	134	AC	134	34	13	0	0	0.276596	47	rs7552004	NA	NA	NA
UTR3	WNT4	WNT4-chr1-22443800-22447010	chr1	22444859	112	0	T	602	GT	264	GT	264	0	0	71	41	0.366071	112	rs10753528	NA	NA	NA
UTR3	WNT4	WNT4-chr1-22443800-22447010	chr1	22445721	7	0	G	34	GT	34	GT	62	0	0	3	4	0.571429	7	rs12161351	NA	NA	NA
UTR3	WNT4	WNT4-chr1-22443800-22447010	chr1	22445991	200	0	C	641	CT	641	CT	674	0	102	0	98	0.49	200	rs3765351	NA	NA	NA
UTR5	ZBTB40	ZBTB40-chr1-22779152-22779439	chr1	22779159	37	0	T	447	CC	108	CC	108	0	37	0	0	1	37	rs10737466	NA	NA	NA
exonic	ZBTB40	ZBTB40-chr1-22835593-22835726	chr1	22835677	94	0	A	1193	GG	280	GG	280	0	0	94	0	1	94	rs209729	nonsynonymous SNV	ZBTB40:NM_014870:exon9:c.A1784G:p.Y595C,ZBTB40:NM_001083621:exon10:c.A1784G:p.Y595C,	0.309894
exonic	ZBTB40	ZBTB40-chr1-22846554-22846768	chr1	22846709	140	2	G	1703	AA	416	AA	416	140	0	0	0	0	140	rs209720	nonsynonymous SNV	ZBTB40:NM_014870:exon14:c.G2989A:p.V997M,ZBTB40:NM_001083621:exon15:c.G2989A:p.V997M,	0
exonic	ZBTB40	ZBTB40-chr1-22852695-22857650	chr1	22852715	64	0	G	809	CC	188	CC	188	0	64	0	0	1	64	rs881646	synonymous SNV	ZBTB40:NM_014870:exon18:c.G3546C:p.P1182P,ZBTB40:NM_001083621:exon19:c.G3546C:p.P1182P,	NA
UTR3	ZBTB40	ZBTB40-chr1-22852695-22857650	chr1	22853141	148	3	G	1808	AA	438	AA	438	148	0	0	0	0	148	rs2281354	NA	NA	NA
UTR3	ZBTB40	ZBTB40-chr1-22852695-22857650	chr1	22856601	304	5	T	3070	CC	816	CC	816	0	302	0	2	0.00657895	304	rs1062663	NA	NA	NA
UTR3	C1QB	C1QB-chr1-22987305-22988028	chr1	22987958	75	52	A	908	GG	217	GG	217	0	0	75	0	1	75	rs10580	NA	NA	NA
exonic	EPHB2	EPHB2-chr1-23219377-23219539	chr1	23219493	150	0	T	1715	CC	436	CC	436	0	149	0	1	0.00666667	150	rs309472	synonymous SNV	EPHB2:NM_017449:exon7:c.T1545C:p.G515G,EPHB2:NM_004442:exon7:c.T1545C:p.G515G,	NA
UTR3	KDM1A	KDM1A-chr1-23409672-23410184	chr1	23410138	58	2	T	80	GT	80	GT	113	0	0	22	36	0.62069	58	rs12137204	NA	NA	NA
UTR3	KDM1A	KDM1A-chr1-23409672-23410184	chr1	23410140	54	2	G	106	GT	106	GT	139	0	0	34	20	0.37037	54	rs12139776	NA	NA	NA
UTR3	LUZP1	LUZP1-chr1-23410516-23415546	chr1	23410721	56	0	A	143	AT	143	AT	176	32	0	0	24	0.428571	56	rs505938	NA	NA	NA
UTR3	LUZP1	LUZP1-chr1-23410516-23415546	chr1	23410742	44	0	A	94	AC	94	AC	127	27	17	0	0	0.386364	44	rs506004	NA	NA	NA
UTR3	LUZP1	LUZP1-chr1-23410516-23415546	chr1	23413027	83	0	T	280	CT	280	CT	313	0	37	0	46	0.554217	83	rs605775	NA	NA	NA
UTR3	LUZP1	LUZP1-chr1-23410516-23415546	chr1	23413458	139	1	T	481	GT	481	GT	514	0	0	68	71	0.510791	139	rs580878	NA	NA	NA
UTR3	LUZP1	LUZP1-chr1-23410516-23415546	chr1	23413707	70	0	T	199	CT	199	CT	232	0	29	0	41	0.585714	70	rs592611	NA	NA	NA
UTR3	LUZP1	LUZP1-chr1-23410516-23415546	chr1	23414209	88	0	T	429	CT	308	CT	308	0	51	0	37	0.420455	88	rs17278869	NA	NA	NA
UTR3	LUZP1	LUZP1-chr1-23410516-23415546	chr1	23415102	99	1	T	307	CT	307	CT	340	0	44	0	55	0.555556	99	rs683893	NA	NA	NA
exonic	LUZP1	LUZP1-chr1-23417683-23420873	chr1	23418153	50	2	C	271	CT	192	CT	192	0	20	0	30	0.6	50	rs10799790	nonsynonymous SNV	LUZP1:NM_001142546:exon3:c.G2602A:p.D868N,LUZP1:NM_033631:exon4:c.G2602A:p.D868N,	0
exonic	LUZP1	LUZP1-chr1-23417683-23420873	chr1	23419261	106	0	G	337	AG	337	AG	370	54	1	50	1	0.480769	104	rs477717	synonymous SNV	LUZP1:NM_001142546:exon3:c.C1494T:p.S498S,LUZP1:NM_033631:exon4:c.C1494T:p.S498S,	NA
exonic	LUZP1	LUZP1-chr1-23417683-23420873	chr1	23419374	86	1	G	309	GT	309	GT	342	0	0	42	44	0.511628	86	rs3765407	nonsynonymous SNV	LUZP1:NM_001142546:exon3:c.C1381A:p.Q461K,LUZP1:NM_033631:exon4:c.C1381A:p.Q461K,	0.168
exonic	LUZP1	LUZP1-chr1-23417683-23420873	chr1	23419383	82	1	C	301	CT	301	CT	316	0	39	1	42	0.518519	81	rs477830	nonsynonymous SNV	LUZP1:NM_001142546:exon3:c.G1372A:p.G458S,LUZP1:NM_033631:exon4:c.G1372A:p.G458S,	0.968
exonic	LUZP1	LUZP1-chr1-23417683-23420873	chr1	23419855	102	0	T	382	CT	382	CT	415	0	50	0	52	0.509804	102	rs1983965	synonymous SNV	LUZP1:NM_001142546:exon3:c.A900G:p.T300T,LUZP1:NM_033631:exon4:c.A900G:p.T300T,	NA
UTR5	LUZP1	LUZP1-chr1-23435515-23435620	chr1	23435538	130	0	G	451	AG	451	AG	484	64	0	66	0	0.507692	130	rs16827981	NA	NA	NA
UTR3	HTR1D	HTR1D-chr1-23518389-23521222	chr1	23518524	85	43	T	44	CT	44	CT	77	0	20	0	65	0.764706	85	rs605367	NA	NA	NA
exonic	HTR1D	HTR1D-chr1-23518389-23521222	chr1	23519633	22	0	A	118	AG	89	AG	89	8	0	14	0	0.636364	22	rs6300	synonymous SNV	HTR1D:NM_000864:exon1:c.T1080C:p.N360N,	NA
UTR3	ZNF436	ZNF436-chr1-23685942-23689714	chr1	23686246	170	0	C	814	CT	377	CT	377	0	65	0	105	0.617647	170	rs13523	NA	NA	NA
UTR3	ZNF436	ZNF436-chr1-23685942-23689714	chr1	23688178	128	1	A	423	AG	423	AG	456	67	0	61	0	0.476562	128	rs646193	NA	NA	NA
exonic	ZNF436	ZNF436-chr1-23685942-23689714	chr1	23688933	117	1	A	469	AG	414	AG	414	55	0	62	0	0.529915	117	rs2849028	synonymous SNV	ZNF436:NM_030634:exon3:c.T942C:p.N314N,ZNF436:NM_001077195:exon4:c.T942C:p.N314N,	NA
ncRNA_exonic	C1orf213	ZNF436-chr1-23696007-23696357	chr1	23696152	38	2	G	168	AG	159	AG	160	21	0	17	0	0.447368	38	rs665977	NA	NA	0
UTR3	TCEA3	TCEA3-chr1-23707555-23707967	chr1	23707692	3	0	A	27	AG	26	AG	40	1	0	2	0	0.666667	3	rs650102	NA	NA	NA
UTR5	TCEA3	TCEA3-chr1-23751058-23751261	chr1	23751140	27	1	G	371	TT	78	TT	78	0	0	0	27	1	27	rs71514235	NA	NA	NA
UTR3	ASAP3	ASAP3-chr1-23755056-23756423	chr1	23755513	80	0	T	1018	CC	238	CC	238	0	80	0	0	1	80	rs1198430	NA	NA	NA
UTR3	ASAP3	ASAP3-chr1-23755056-23756423	chr1	23755716	2	0	T	33	CC	5	CC	5	0	2	0	0	1	2	rs1198431	NA	NA	NA
UTR3	ASAP3	ASAP3-chr1-23755056-23756423	chr1	23756155	146	1	T	1824	CC	436	CC	436	0	146	0	0	1	146	rs1198432	NA	NA	NA
exonic	ASAP3	ASAP3-chr1-23763404-23763537	chr1	23763449	85	1	G	232	AG	232	AG	265	37	0	48	0	0.564706	85	NA_snp131	synonymous SNV	ASAP3:NM_017707:exon15:c.C1431T:p.R477R,ASAP3:NM_001143778:exon14:c.C1404T:p.R468R,	NA
exonic	ASAP3	ASAP3-chr1-23763623-23763813	chr1	23763676	100	0	G	309	AG	309	AG	342	46	0	54	0	0.54	100	NA_snp131	nonsynonymous SNV	ASAP3:NM_017707:exon14:c.C1289T:p.A430V,ASAP3:NM_001143778:exon13:c.C1262T:p.A421V,	0
UTR3	E2F2	E2F2-chr1-23832922-23836640	chr1	23833611	90	2	G	1048	TT	232	TT	232	0	0	1	89	0.988889	90	rs12026768	NA	NA	NA
UTR3	E2F2	E2F2-chr1-23832922-23836640	chr1	23833993	18	0	G	225	AA	45	AA	45	18	0	0	0	0	18	rs12027599	NA	NA	NA
UTR3	E2F2	E2F2-chr1-23832922-23836640	chr1	23834486	120	1	G	1439	AA	318	AA	318	119	0	1	0	0.00833333	120	rs3820028	NA	NA	NA
UTR3	E2F2	E2F2-chr1-23832922-23836640	chr1	23835794	52	0	A	632	GG	111	GG	111	1	0	51	0	0.980769	52	rs3218211	NA	NA	NA
UTR3	E2F2	E2F2-chr1-23832922-23836640	chr1	23836364	91	8	A	1041	GG	257	GG	257	1	1	89	0	0.988889	90	rs2075993	NA	NA	NA
exonic	E2F2	E2F2-chr1-23847405-23847563	chr1	23847464	101	2	C	1280	AA	301	AA	301	101	0	0	0	0	101	rs2075995	nonsynonymous SNV	E2F2:NM_004091:exon4:c.G678T:p.Q226H,	0.977
UTR3	ID3	ID3-chr1-23884410-23884906	chr1	23884661	54	2	G	714	AA	160	AA	160	54	0	0	0	0	54	rs1050096	NA	NA	NA
exonic	ID3	ID3-chr1-23885426-23885510	chr1	23885498	185	1	T	2256	CC	550	CC	550	0	185	0	0	1	185	rs11574	nonsynonymous SNV	ID3:NM_002167:exon2:c.A313G:p.T105A,	0
UTR5	ID3	ID3-chr1-23885618-23886322	chr1	23886073	27	1	T	73	CT	73	CT	106	0	10	0	17	0.62963	27	rs2742946	NA	NA	NA
exonic	FUCA1	FUCA1-chr1-24194388-24194859	chr1	24194748	13	2	G	161	CC	36	CC	36	0	13	0	0	1	13	rs2070956	nonsynonymous SNV	FUCA1:NM_000147:exon1:c.C29G:p.P10R,	0.894
exonic	FUCA1	FUCA1-chr1-24194388-24194859	chr1	24194773	17	3	G	218	AA	48	AA	48	17	0	0	0	0	17	rs2070955	nonsynonymous SNV	FUCA1:NM_000147:exon1:c.C4T:p.R2W,	0.928
UTR5	FUCA1	FUCA1-chr1-24194388-24194859	chr1	24194788	14	3	A	196	GG	39	GG	39	0	0	14	0	1	14	rs2070954	NA	NA	NA
exonic	CNR2	CNR2-chr1-24200461-24202152	chr1	24201162	122	0	G	1510	AA	362	AA	362	122	0	0	0	0	122	rs2229579	nonsynonymous SNV	CNR2:NM_001841:exon2:c.C946T:p.H316Y,	0.125
UTR3	PNRC2	PNRC2-chr1-24287930-24289947	chr1	24288404	45	1	A	629	GG	132	GG	132	0	0	45	0	1	45	rs3211051	NA	NA	NA
UTR3	PNRC2	PNRC2-chr1-24287930-24289947	chr1	24288432	38	0	C	537	TT	111	TT	111	0	0	0	38	1	38	rs7368202	NA	NA	NA
UTR3	SRSF10	SFRS13A-chr1-24295573-24297929	chr1	24296088	25	0	G	358	TT	72	TT	72	0	0	0	25	1	25	rs7552371	NA	NA	NA
UTR3	SRSF10	SFRS13A-chr1-24295573-24297929	chr1	24297101	23	1	G	309	AA	66	AA	66	23	0	0	0	0	23	rs1136890	NA	NA	NA
UTR3	MYOM3	MYOM3-chr1-24382532-24384117	chr1	24383819	203	1	T	2498	CC	608	CC	608	0	203	0	0	1	203	rs7540491	NA	NA	NA
exonic	MYOM3	MYOM3-chr1-24406506-24406684	chr1	24406647	145	0	G	1682	AA	427	AA	427	145	0	0	0	0	145	rs4649175	synonymous SNV	MYOM3:NM_152372:exon20:c.C2445T:p.A815A,	NA
exonic	MYOM3	MYOM3-chr1-24409083-24409204	chr1	24409191	92	2	C	1172	TT	271	TT	271	0	0	1	91	0.98913	92	rs4320729	nonsynonymous SNV	MYOM3:NM_152372:exon17:c.G1984A:p.G662R,	0.995
exonic	MYOM3	MYOM3-chr1-24413134-24413317	chr1	24413159	65	0	T	768	CC	189	CC	189	0	65	0	0	1	65	rs6424152	synonymous SNV	MYOM3:NM_152372:exon15:c.A1773G:p.E591E,	NA
exonic	MYOM3	MYOM3-chr1-24416028-24416155	chr1	24416059	70	4	T	827	CC	204	CC	204	0	70	0	0	1	70	rs4393101	nonsynonymous SNV	MYOM3:NM_152372:exon14:c.A1583G:p.D528G,	0
exonic	MYOM3	MYOM3-chr1-24416028-24416155	chr1	24416070	72	3	G	867	CC	214	CC	214	0	72	0	0	1	72	rs7533060	synonymous SNV	MYOM3:NM_152372:exon14:c.C1572G:p.P524P,	NA
exonic	MYOM3	MYOM3-chr1-24418664-24418805	chr1	24418768	16	0	T	242	CC	45	CC	45	0	16	0	0	1	16	rs7556176	synonymous SNV	MYOM3:NM_152372:exon11:c.A1128G:p.P376P,	NA
exonic	MYOM3	MYOM3-chr1-24419437-24419598	chr1	24419496	127	3	A	1533	GG	377	GG	377	0	0	127	0	1	127	rs4233050	nonsynonymous SNV	MYOM3:NM_152372:exon10:c.T1031C:p.M344T,	0
exonic	MYOM3	MYOM3-chr1-24421343-24421480	chr1	24421474	82	3	G	994	AA	244	AA	244	82	0	0	0	0	82	rs6678540	nonsynonymous SNV	MYOM3:NM_152372:exon9:c.C797T:p.T266M,	0
exonic	MYOM3	MYOM3-chr1-24421932-24421976	chr1	24421950	124	1	C	1558	GG	366	GG	366	0	0	124	0	1	124	rs4319261	nonsynonymous SNV	MYOM3:NM_152372:exon8:c.G772C:p.D258H,	0.489
UTR3	IL22RA1	IL22RA1-chr1-24446261-24448227	chr1	24447116	121	2	C	492	CT	373	CT	373	0	54	0	67	0.553719	121	rs3795302	NA	NA	NA
UTR3	IL22RA1	IL22RA1-chr1-24446261-24448227	chr1	24447214	118	4	G	423	AG	422	AG	426	62	0	56	0	0.474576	118	rs3795300	NA	NA	NA
exonic	IL22RA1	IL22RA1-chr1-24446261-24448227	chr1	24447468	69	1	G	273	CG	273	CG	306	0	34	35	0	0.507246	69	rs3795299	nonsynonymous SNV	IL22RA1:NM_021258:exon7:c.C1552G:p.R518G,	0.386
exonic	IL22RA1	IL22RA1-chr1-24446261-24448227	chr1	24448084	145	0	G	534	AG	457	AG	457	78	0	67	0	0.462069	145	rs17852648	synonymous SNV	IL22RA1:NM_021258:exon7:c.C936T:p.P312P,	NA
exonic	IL22RA1	IL22RA1-chr1-24460701-24460876	chr1	24460797	227	2	T	721	GT	721	GT	754	0	1	111	115	0.50885	226	rs17852649	synonymous SNV	IL22RA1:NM_021258:exon4:c.A435C:p.P145P,	NA
exonic	IL22RA1	IL22RA1-chr1-24465072-24465204	chr1	24465113	172	0	C	409	CT	409	CT	442	0	99	0	73	0.424419	172	rs10903022	synonymous SNV	IL22RA1:NM_021258:exon2:c.G135A:p.P45P,	NA
UTR3	IL28RA	IL28RA-chr1-24480648-24484381	chr1	24480864	141	1	G	1699	AA	417	AA	417	141	0	0	0	0	141	rs10903032	NA	NA	NA
UTR3	IL28RA	IL28RA-chr1-24480648-24484381	chr1	24480905	92	1	C	1173	TT	272	TT	272	0	0	0	92	1	92	rs10903034	NA	NA	NA
UTR3	IL28RA	IL28RA-chr1-24480648-24484381	chr1	24481349	5	1	T	60	CC	12	CC	12	0	5	0	0	1	5	rs7532646	NA	NA	NA
UTR3	IL28RA	IL28RA-chr1-24480648-24484381	chr1	24481351	5	1	T	57	CC	12	CC	12	0	5	0	0	1	5	rs7532647	NA	NA	NA
UTR3	IL28RA	IL28RA-chr1-24480648-24484381	chr1	24481376	4	0	A	49	CC	10	CC	10	0	4	0	0	1	4	rs7529826	NA	NA	NA
UTR3	IL28RA	IL28RA-chr1-24480648-24484381	chr1	24481390	9	0	C	114	TT	24	TT	24	0	0	0	9	1	9	rs7525481	NA	NA	NA
UTR3	IL28RA	IL28RA-chr1-24480648-24484381	chr1	24481828	79	1	G	1016	AA	235	AA	235	79	0	0	0	0	79	rs55733257	NA	NA	NA
UTR3	IL28RA	IL28RA-chr1-24480648-24484381	chr1	24481940	27	0	G	338	AA	76	AA	76	27	0	0	0	0	27	rs10903035	NA	NA	NA
UTR3	IL28RA	IL28RA-chr1-24480648-24484381	chr1	24482059	24	0	C	307	TT	23	TT	23	0	1	0	23	0.958333	24	rs11249002	NA	NA	NA
UTR3	IL28RA	IL28RA-chr1-24480648-24484381	chr1	24482748	227	1	T	2788	GG	680	GG	680	0	0	227	0	1	227	rs2153334	NA	NA	NA
UTR3	IL28RA	IL28RA-chr1-24480648-24484381	chr1	24482992	21	0	C	302	GG	60	GG	60	0	0	21	0	1	21	rs7531447	NA	NA	NA
UTR3	IL28RA	IL28RA-chr1-24480648-24484381	chr1	24483455	50	0	G	649	AA	147	AA	147	50	0	0	0	0	50	rs7522997	NA	NA	NA
UTR3	IL28RA	IL28RA-chr1-24480648-24484381	chr1	24483491	51	1	A	633	GG	147	GG	147	0	0	51	0	1	51	rs7536412	NA	NA	NA
ncRNA_exonic	LOC284632	LOC284632-chr1-24536623-24538180	chr1	24536742	178	3	T	2195	CC	529	CC	529	0	178	0	0	1	178	rs4649207	NA	NA	NA
ncRNA_exonic	LOC284632	LOC284632-chr1-24536623-24538180	chr1	24537614	171	0	A	2087	CC	504	CC	503	0	169	0	2	0.0116959	171	rs4649208	NA	NA	NA
UTR3	GRHL3	GRHL3-chr1-24680864-24681807	chr1	24681101	93	0	G	411	CG	342	CG	342	0	51	42	0	0.451613	93	rs34016531	NA	NA	NA
UTR3	GRHL3	GRHL3-chr1-24680864-24681807	chr1	24681641	4	0	C	43	CT	32	CT	33	0	1	0	3	0.75	4	rs10903080	NA	NA	NA
UTR3	C1orf201	C1orf201-chr1-24683490-24685109	chr1	24684116	79	2	G	278	AG	278	AG	311	36	0	43	0	0.544304	79	rs7527465	NA	NA	NA
UTR3	C1orf201	C1orf201-chr1-24683490-24685109	chr1	24684728	95	4	G	259	AG	252	AG	253	50	0	45	0	0.473684	95	rs11249092	NA	NA	NA
exonic	C1orf201	C1orf201-chr1-24706143-24706313	chr1	24706269	94	0	A	257	AG	257	AG	290	55	0	39	0	0.414894	94	rs1064842	synonymous SNV	C1orf201:NM_001199013:exon5:c.T336C:p.N112N,C1orf201:NM_001199012:exon5:c.T336C:p.N112N,C1orf201:NM_178122:exon4:c.T195C:p.N65N,C1orf201:NM_001199014:exon6:c.T60C:p.N20N,	NA
exonic	C1orf201	C1orf201-chr1-24706143-24706313	chr1	24706292	76	0	T	297	CT	297	CT	328	0	39	0	37	0.486842	76	rs1142057	nonsynonymous SNV	C1orf201:NM_001199013:exon5:c.A313G:p.I105V,C1orf201:NM_001199012:exon5:c.A313G:p.I105V,C1orf201:NM_178122:exon4:c.A172G:p.I58V,C1orf201:NM_001199014:exon6:c.A37G:p.I13V,	0
exonic	C1orf201	C1orf201-chr1-24710392-24710493	chr1	24710405	182	1	A	726	AG	569	AG	569	83	0	99	0	0.543956	182	rs12090888	nonsynonymous SNV	C1orf201:NM_001199013:exon4:c.T278C:p.M93T,C1orf201:NM_001199012:exon4:c.T278C:p.M93T,C1orf201:NM_178122:exon3:c.T137C:p.M46T,C1orf201:NM_001199014:exon5:c.T2C:p.M1T,	0
UTR3	NIPAL3	NIPAL3-chr1-24795476-24799472	chr1	24798001	76	0	G	906	AA	226	AA	226	76	0	0	0	0	76	rs195728	NA	NA	NA
UTR3	NIPAL3	NIPAL3-chr1-24795476-24799472	chr1	24798383	99	0	C	271	CT	271	CT	304	0	54	0	45	0.454545	99	rs195729	NA	NA	NA
exonic	RCAN3	RCAN3-chr1-24859573-24859744	chr1	24859617	37	1	G	346	AA	81	AA	80	30	6	0	1	0.166667	36	rs196429	synonymous SNV	RCAN3:NM_001251979:exon4:c.G414A:p.P138P,RCAN3:NM_001251983:exon3:c.G39A:p.P13P,RCAN3:NM_001251981:exon3:c.G240A:p.P80P,RCAN3:NM_001251978:exon4:c.G414A:p.P138P,RCAN3:NM_001251984:exon3:c.G39A:p.P13P,RCAN3:NM_013441:exon4:c.G414A:p.P138P,RCAN3:NM_001251977:exon4:c.G414A:p.P138P,RCAN3:NM_001251980:exon3:c.G384A:p.P128P,	NA
exonic	RCAN3	RCAN3-chr1-24859573-24859744	chr1	24859665	46	0	G	598	AA	135	AA	135	46	0	0	0	0	46	rs196430	synonymous SNV	RCAN3:NM_001251979:exon4:c.G462A:p.P154P,RCAN3:NM_001251983:exon3:c.G87A:p.P29P,RCAN3:NM_001251981:exon3:c.G288A:p.P96P,RCAN3:NM_001251978:exon4:c.G462A:p.P154P,RCAN3:NM_001251984:exon3:c.G87A:p.P29P,RCAN3:NM_013441:exon4:c.G462A:p.P154P,RCAN3:NM_001251977:exon4:c.G462A:p.P154P,RCAN3:NM_001251980:exon3:c.G432A:p.P144P,	NA
exonic	RCAN3	RCAN3-chr1-24861583-24862425	chr1	24861704	20	0	G	294	AA	57	AA	57	20	0	0	0	0	20	rs196432	nonsynonymous SNV	RCAN3:NM_001251985:exon2:c.G317A:p.R106Q,RCAN3:NM_001251982:exon3:c.G491A:p.R164Q,	NA
UTR3	C1orf130	C1orf130-chr1-24932097-24935816	chr1	24932733	200	0	A	537	AG	537	AG	570	112	0	88	0	0.44	200	rs11249141	NA	NA	NA
UTR3	C1orf130	C1orf130-chr1-24932097-24935816	chr1	24932942	139	1	T	1710	CC	415	CC	415	0	139	0	0	1	139	rs9661044	NA	NA	NA
UTR3	C1orf130	C1orf130-chr1-24932097-24935816	chr1	24932982	161	0	C	392	CT	392	CT	425	0	90	0	71	0.440994	161	rs74533123	NA	NA	NA
UTR3	C1orf130	C1orf130-chr1-24932097-24935816	chr1	24933439	17	0	T	109	GT	85	GT	85	0	0	11	6	0.352941	17	rs78035439	NA	NA	NA
UTR3	C1orf130	C1orf130-chr1-24932097-24935816	chr1	24935444	123	0	G	347	CG	347	CG	380	0	53	70	0	0.569106	123	rs41268773	NA	NA	NA
exonic	SRRM1	SRRM1-chr1-24981346-24981620	chr1	24981439	82	0	A	356	AG	279	AG	279	37	0	45	0	0.54878	82	rs56097146	synonymous SNV	SRRM1:NM_005839:exon9:c.A1134G:p.T378T,	NA
UTR3	CLIC4	CLIC4-chr1-25167264-25170815	chr1	25168124	127	0	G	406	CG	406	CG	439	1	58	68	0	0.539683	126	rs9259	NA	NA	NA
UTR3	CLIC4	CLIC4-chr1-25167264-25170815	chr1	25169634	67	0	A	171	AG	171	AG	204	43	0	24	0	0.358209	67	rs12439	NA	NA	NA
UTR3	CLIC4	CLIC4-chr1-25167264-25170815	chr1	25169875	56	0	C	752	AA	166	AA	166	56	0	0	0	0	56	rs4649025	NA	NA	NA
exonic	RUNX3	RUNX3-chr1-25291005-25291501	chr1	25291010	15	0	A	78	AT	78	AT	98	8	0	0	7	0.466667	15	rs6672420	nonsynonymous SNV	RUNX3:NM_001031680:exon1:c.T53A:p.I18N,	0.40538
exonic	C1orf63	C1orf63-chr1-25570041-25570124	chr1	25570081	109	1	T	381	CT	381	CT	414	0	51	0	58	0.53211	109	rs1043879	nonsynonymous SNV	C1orf63:NM_020317:exon4:c.A716G:p.E239G,	0.995
UTR3	RHD	RHD-chr1-25655389-25656935	chr1	25656280	2	0	A	23	GG	5	GG	5	0	0	2	0	1	2	rs28654325	NA	NA	NA
UTR3	RHD	RHD-chr1-25655389-25656935	chr1	25656330	10	0	A	143	TT	27	TT	27	0	0	0	10	1	10	rs28668998	NA	NA	NA
UTR3	TMEM50A	TMEM50A-chr1-25687151-25688740	chr1	25687901	138	1	T	519	CT	503	CT	503	0	71	0	67	0.485507	138	rs1053438	NA	NA	NA
UTR3	TMEM50A	TMEM50A-chr1-25687151-25688740	chr1	25688146	107	0	A	415	AC	367	AC	367	51	55	0	1	0.518868	106	NA_snp131	NA	NA	NA
UTR3	TMEM50A	TMEM50A-chr1-25687151-25688740	chr1	25688276	129	0	A	452	AG	452	AG	485	65	1	63	0	0.492188	128	rs9689	NA	NA	NA
exonic	RHCE	RHCE-chr1-25747130-25747363	chr1	25747230	37	0	G	62	CG	62	CG	95	0	9	28	0	0.756757	37	rs586178	nonsynonymous SNV	RHCE:NM_020485:exon1:c.C48G:p.C16W,RHCE:NM_138618:exon1:c.C48G:p.C16W,RHCE:NM_138616:exon1:c.C48G:p.C16W,RHCE:NM_138617:exon1:c.C48G:p.C16W,	0
exonic	TMEM57	TMEM57-chr1-25780750-25780873	chr1	25780773	50	2	G	232	AG	232	AG	251	26	0	24	0	0.48	50	NA_snp131	nonsynonymous SNV	TMEM57:NM_018202:exon4:c.G373A:p.V125M,	0.907
UTR3	TMEM57	TMEM57-chr1-25824755-25826696	chr1	25825781	125	0	G	466	AG	453	AG	453	65	0	60	0	0.48	125	rs61775206	NA	NA	NA
UTR3	TMEM57	TMEM57-chr1-25824755-25826696	chr1	25825950	28	7	G	85	GT	85	GT	118	0	0	17	11	0.392857	28	rs67125653	NA	NA	NA
UTR3	TMEM57	TMEM57-chr1-25824755-25826696	chr1	25825956	29	4	T	103	CT	103	CT	136	0	12	0	17	0.586207	29	rs72660967	NA	NA	NA
UTR3	TMEM57	TMEM57-chr1-25824755-25826696	chr1	25826328	71	0	G	193	AG	193	AG	226	27	0	44	0	0.619718	71	rs11538134	NA	NA	NA
UTR3	TMEM57	TMEM57-chr1-25824755-25826696	chr1	25826502	54	0	A	194	AG	194	AG	227	30	0	24	0	0.444444	54	rs34491689	NA	NA	NA
exonic	LDLRAP1	LDLRAP1-chr1-25889561-25889644	chr1	25889632	101	1	T	1241	CC	297	CC	297	0	101	0	0	1	101	rs6687605	nonsynonymous SNV	LDLRAP1:NM_015627:exon6:c.T604C:p.S202P,	0.803
exonic	LDLRAP1	LDLRAP1-chr1-25890152-25890282	chr1	25890189	83	2	A	999	GG	243	GG	243	0	0	83	0	1	83	rs28969504	synonymous SNV	LDLRAP1:NM_015627:exon7:c.A654G:p.T218T,	NA
UTR3	MAN1C1	MAN1C1-chr1-26110154-26111258	chr1	26110298	75	1	G	184	AG	184	AG	217	35	0	40	0	0.533333	75	NA_snp131	NA	NA	NA
exonic	SEPN1	SEPN1-chr1-26131633-26131766	chr1	26131654	91	22	G	980	AA	218	AA	218	89	0	2	0	0.021978	91	rs7349185	unknown	UNKNOWN	0
exonic	SEPN1	SEPN1-chr1-26138182-26138370	chr1	26138262	117	1	T	1469	CC	347	CC	347	0	117	0	0	1	117	rs760597	unknown	UNKNOWN	NA
exonic	SEPN1	SEPN1-chr1-26140568-26140669	chr1	26140573	248	2	C	2863	AA	732	AA	732	248	0	0	0	0	248	rs2294228	unknown	UNKNOWN	0.51508
UTR3	SEPN1	SEPN1-chr1-26142039-26144713	chr1	26143821	42	0	T	531	CC	123	CC	123	0	42	0	0	1	42	rs1139710	NA	NA	NA
UTR3	SEPN1	SEPN1-chr1-26142039-26144713	chr1	26144545	52	0	A	161	AT	161	AT	194	31	0	0	21	0.403846	52	rs1044183	NA	NA	NA
UTR3	SEPN1	SEPN1-chr1-26142039-26144713	chr1	26144674	114	0	G	245	AG	245	AG	278	44	0	70	0	0.614035	114	rs6872	NA	NA	NA
ncRNA_exonic	LOC646471	LOC646471-chr1-26146521-26146683	chr1	26146539	17	0	A	265	CC	48	CC	48	0	17	0	0	1	17	rs2223224	NA	NA	NA
ncRNA_exonic	LOC646471	LOC646471-chr1-26147495-26149509	chr1	26148011	54	2	G	668	AA	160	AA	160	54	0	0	0	0	54	rs2049919	NA	NA	NA
ncRNA_exonic	LOC646471	LOC646471-chr1-26147495-26149509	chr1	26148941	46	0	T	627	CC	135	CC	135	0	46	0	0	1	46	rs6598922	NA	NA	NA
ncRNA_exonic	LOC646471	LOC646471-chr1-26147495-26149509	chr1	26149064	2	0	T	44	CC	5	CC	5	0	2	0	0	1	2	rs2142624	NA	NA	NA
ncRNA_exonic	LOC646471	LOC646471-chr1-26147495-26149509	chr1	26149183	5	0	A	82	GG	12	GG	12	0	0	5	0	1	5	rs2142623	NA	NA	NA
ncRNA_exonic	LOC646471	LOC646471-chr1-26149620-26150097	chr1	26150023	182	0	C	2246	TT	543	TT	543	0	0	0	182	1	182	rs11247758	NA	NA	NA
UTR3	FAM54B	FAM54B-chr1-26158412-26159432	chr1	26158962	193	2	A	2391	GG	578	GG	578	0	0	193	0	1	193	rs15045	NA	NA	NA
UTR3	PAQR7	PAQR7-chr1-26187976-26190352	chr1	26188625	88	1	G	402	GT	272	GT	272	0	0	37	51	0.579545	88	rs213637	NA	NA	NA
UTR3	STMN1	STMN1-chr1-26210678-26212360	chr1	26210791	74	0	T	218	CT	218	CT	251	0	31	0	43	0.581081	74	rs159530	NA	NA	NA
UTR3	STMN1	STMN1-chr1-26210678-26212360	chr1	26211773	252	0	C	762	CT	762	CT	795	0	129	0	123	0.488095	252	rs159528	NA	NA	NA
UTR5	PAFAH2	PAFAH2-chr1-26324516-26324648	chr1	26324520	65	1	T	827	CC	191	CC	191	0	65	0	0	1	65	rs11247841	NA	NA	NA
UTR5	PAFAH2	PAFAH2-chr1-26324516-26324648	chr1	26324582	76	1	T	945	GG	226	GG	226	0	0	76	0	1	76	rs3008239	NA	NA	NA
UTR5	EXTL1	EXTL1-chr1-26348271-26349916	chr1	26348474	90	2	A	1100	GG	268	GG	268	0	0	90	0	1	90	rs3008245	NA	NA	NA
exonic	EXTL1	EXTL1-chr1-26357623-26357755	chr1	26357656	122	0	C	1457	AA	361	AA	361	122	0	0	0	0	122	rs2736831	nonsynonymous SNV	EXTL1:NM_004455:exon5:c.C1135A:p.H379N,	0.841
UTR3	EXTL1	EXTL1-chr1-26361656-26362952	chr1	26362194	28	0	T	347	CC	81	CC	81	0	28	0	0	1	28	rs2802315	NA	NA	NA
UTR3	SLC30A2	SLC30A2-chr1-26364514-26365796	chr1	26364690	12	0	G	52	AG	52	AG	85	6	0	6	0	0.5	12	rs41284323	NA	NA	NA
UTR3	SLC30A2	SLC30A2-chr1-26364514-26365796	chr1	26365374	215	1	T	2578	GG	596	GG	596	1	0	213	1	0.995327	214	rs4659404	NA	NA	NA
UTR3	SLC30A2	SLC30A2-chr1-26364514-26365796	chr1	26365549	62	2	C	799	TT	182	TT	182	0	0	0	62	1	62	rs2997452	NA	NA	NA
UTR3	TRIM63	TRIM63-chr1-26377798-26378374	chr1	26377880	157	0	G	1937	AA	469	AA	469	157	0	0	0	0	157	rs1135253	NA	NA	NA
UTR3	TRIM63	TRIM63-chr1-26377798-26378374	chr1	26378002	168	0	C	2061	TT	502	TT	502	0	0	0	168	1	168	rs1135251	NA	NA	NA
exonic	TRIM63	TRIM63-chr1-26392759-26392931	chr1	26392824	87	2	C	286	AC	286	AC	319	42	45	0	0	0.517241	87	rs35123100	synonymous SNV	TRIM63:NM_032588:exon2:c.G267T:p.V89V,	NA
UTR5	FAM110D	GRRP1-chr1-26485511-26485617	chr1	26485517	103	0	G	334	CG	334	CG	367	0	50	53	0	0.514563	103	rs3748854	NA	NA	NA
exonic	FAM110D	GRRP1-chr1-26487703-26489118	chr1	26487940	29	0	A	29	AG	29	AG	62	21	0	8	0	0.275862	29	rs3748856	nonsynonymous SNV	FAM110D:NM_024869:exon2:c.A158G:p.H53R,	0.99
UTR5	ZNF593	ZNF593-chr1-26496388-26496674	chr1	26496455	27	2	C	149	CT	149	CT	161	0	12	0	15	0.555556	27	rs2232648	NA	NA	NA
UTR3	ZNF593	ZNF593-chr1-26497066-26497362	chr1	26497340	38	0	A	499	CC	111	CC	111	0	38	0	0	1	38	rs79266459	NA	NA	NA
exonic	CNKSR1	CNKSR1-chr1-26515770-26516373	chr1	26515956	97	0	C	280	AC	280	AC	313	44	52	0	1	0.541667	96	rs1045105	nonsynonymous SNV	CNKSR1:NM_006314:exon21:c.C2059A:p.H687N,	0.013
exonic;splicing	CATSPER4;CATSPER4	CATSPER4-chr1-26526375-26526549	chr1	26526375	124	1	G	455	AG	427	AG	427	66	0	58	0	0.467742	124	NA_snp131	synonymous SNV	CATSPER4:NM_198137:exon7:c.G813A:p.Q271Q,	NA
exonic	CATSPER4	CATSPER4-chr1-26527845-26528010	chr1	26527863	130	1	C	371	CT	371	CT	404	0	65	1	64	0.496124	129	rs17163674	synonymous SNV	CATSPER4:NM_198137:exon9:c.C1218T:p.R406R,	NA
UTR5	CEP85	CCDC21-chr1-26560693-26560801	chr1	26560745	65	5	G	128	AG	128	AG	161	22	0	43	0	0.661538	65	rs3795687	NA	NA	NA
exonic	CEP85	CCDC21-chr1-26581662-26582356	chr1	26582091	182	0	G	623	AG	591	AG	591	93	0	89	0	0.489011	182	rs3795686	nonsynonymous SNV	CEP85:NM_022778:exon4:c.G638A:p.S213N,	0
UTR3	CEP85	CCDC21-chr1-26603624-26605299	chr1	26603993	151	1	A	1886	CC	450	CC	449	0	151	0	0	1	151	rs3820519	NA	NA	NA
UTR3	UBXN11	UBXN11-chr1-26608775-26609060	chr1	26608782	7	0	C	31	CT	25	CT	26	0	1	0	6	0.857143	7	rs34209692	NA	NA	NA
exonic	UBXN11	UBXN11-chr1-26608775-26609060	chr1	26608814	7	3	A	85	GG	18	GG	18	0	0	7	0	1	7	rs6672357	synonymous SNV	UBXN11:NM_183008:exon16:c.T1539C:p.P513P,UBXN11:NM_001077262:exon11:c.T1179C:p.P393P,UBXN11:NM_145345:exon15:c.T1440C:p.P480P,	NA
exonic	UBXN11	UBXN11-chr1-26608775-26609060	chr1	26608896	9	3	C	21	CG	21	CG	54	0	7	2	0	0.222222	9	rs72872911	nonsynonymous SNV	UBXN11:NM_183008:exon16:c.G1457C:p.C486S,UBXN11:NM_001077262:exon11:c.G1097C:p.C366S,UBXN11:NM_145345:exon15:c.G1358C:p.C453S,	0.372698
exonic	UBXN11	UBXN11-chr1-26609140-26609280	chr1	26609259	150	1	C	411	CT	411	CT	444	0	74	0	76	0.506667	150	rs7522905	synonymous SNV	UBXN11:NM_183008:exon15:c.G1173A:p.T391T,UBXN11:NM_001077262:exon10:c.G813A:p.T271T,UBXN11:NM_145345:exon14:c.G1074A:p.T358T,	NA
exonic	UBXN11	UBXN11-chr1-26610853-26610973	chr1	26610891	100	1	A	1231	CC	296	CC	296	0	100	0	0	1	100	rs4332350	nonsynonymous SNV	UBXN11:NM_183008:exon12:c.T935G:p.L312R,UBXN11:NM_001077262:exon7:c.T575G:p.L192R,UBXN11:NM_145345:exon11:c.T836G:p.L279R,	0
exonic	UBXN11	UBXN11-chr1-26627417-26627515	chr1	26627478	105	4	T	1126	CC	295	CC	295	0	104	1	0	0.00952381	105	rs2276712	synonymous SNV	UBXN11:NM_183008:exon5:c.A138G:p.S46S,UBXN11:NM_001077262:exon4:c.A138G:p.S46S,	NA
UTR5	UBXN11	UBXN11-chr1-26633083-26633195	chr1	26633190	38	0	A	162	AC	162	AC	194	19	19	0	0	0.5	38	NA_snp131	NA	NA	NA
exonic	CD52	CD52-chr1-26646662-26647013	chr1	26646726	140	2	A	1629	GG	376	GG	376	1	0	139	0	0.992857	140	rs1071849	nonsynonymous SNV	CD52:NM_001803:exon2:c.A119G:p.N40S,	0.302
exonic	CD52	CD52-chr1-26646662-26647013	chr1	26646730	146	2	A	1761	GG	436	GG	436	0	0	146	0	1	146	rs17645	nonsynonymous SNV	CD52:NM_001803:exon2:c.A123G:p.I41M,	0.001
exonic	AIM1L	AIM1L-chr1-26663332-26663471	chr1	26663362	118	3	C	465	CT	330	CT	330	0	54	0	64	0.542373	118	rs10751735	nonsynonymous SNV	AIM1L:NM_001039775:exon11:c.G3881A:p.S1294N,	0
exonic	ZNF683	ZNF683-chr1-26691023-26691717	chr1	26691174	138	2	C	435	AC	435	AC	468	68	70	0	0	0.507246	138	rs11247933	nonsynonymous SNV	ZNF683:NM_001114759:exon4:c.G863T:p.R288L,ZNF683:NM_173574:exon4:c.G863T:p.R288L,	NA
UTR3	LIN28A	LIN28-chr1-26752733-26756218	chr1	26752992	71	1	T	881	CC	171	CC	171	0	70	0	1	0.0140845	71	rs4659441	NA	NA	NA
UTR3	LIN28A	LIN28-chr1-26752733-26756218	chr1	26753942	179	0	T	564	CT	564	CT	597	0	84	0	95	0.530726	179	rs3811463	NA	NA	NA
UTR3	LIN28A	LIN28-chr1-26752733-26756218	chr1	26755073	4	0	A	67	GG	10	GG	10	0	0	4	0	1	4	rs34787247	NA	NA	NA
UTR3	LIN28A	LIN28-chr1-26752733-26756218	chr1	26755919	41	0	A	565	GG	120	GG	120	0	0	41	0	1	41	rs9438623	NA	NA	NA
UTR3	LIN28A	LIN28-chr1-26752733-26756218	chr1	26756174	99	0	G	236	AG	236	AG	269	39	0	60	0	0.606061	99	rs11247957	NA	NA	NA
UTR3	LIN28A	LIN28-chr1-26752733-26756218	chr1	26756209	81	0	G	1023	TT	241	TT	241	0	0	0	81	1	81	rs6697410	NA	NA	NA
exonic	DHDDS	DHDDS-chr1-26786528-26786635	chr1	26786627	118	0	G	385	AG	385	AG	418	56	0	62	0	0.525424	118	rs3816539	nonsynonymous SNV	DHDDS:NM_001243564:exon7:c.G655A:p.V219M,DHDDS:NM_001243565:exon7:c.G640A:p.V214M,DHDDS:NM_024887:exon8:c.G757A:p.V253M,DHDDS:NM_205861:exon8:c.G757A:p.V253M,	0
UTR3	DHDDS	DHDDS-chr1-26795383-26797793	chr1	26797508	150	0	C	582	CT	469	CT	469	0	68	0	82	0.546667	150	rs2290588	NA	NA	NA
UTR3	DHDDS	DHDDS-chr1-26795383-26797793	chr1	26797654	93	0	C	249	CT	249	CT	282	0	55	0	38	0.408602	93	rs1055323	NA	NA	NA
UTR3	HMGN2	HMGN2-chr1-26801604-26803131	chr1	26802004	8	0	G	147	TT	21	TT	21	0	0	0	8	1	8	rs7551199	NA	NA	NA
UTR3	HMGN2	HMGN2-chr1-26801604-26803131	chr1	26802465	187	1	G	687	AG	546	AG	546	102	0	84	1	0.451613	186	rs17340420	NA	NA	NA
UTR3	HMGN2	HMGN2-chr1-26801604-26803131	chr1	26802548	220	0	T	949	CT	574	CT	574	0	128	0	92	0.418182	220	rs12741800	NA	NA	NA
exonic	RPS6KA1	RPS6KA1-chr1-26879882-26879988	chr1	26879920	84	1	T	1068	CC	249	CC	249	0	84	0	0	1	84	rs4970490	synonymous SNV	RPS6KA1:NM_002953:exon7:c.T507C:p.A169A,RPS6KA1:NM_001006665:exon6:c.T534C:p.A178A,	NA
exonic	RPS6KA1	RPS6KA1-chr1-26887536-26887625	chr1	26887592	90	1	T	304	CT	304	CT	337	0	41	0	49	0.544444	90	rs1064196	synonymous SNV	RPS6KA1:NM_002953:exon16:c.T1398C:p.Y466Y,RPS6KA1:NM_001006665:exon15:c.T1425C:p.Y475Y,	NA
UTR3	RPS6KA1	RPS6KA1-chr1-26900570-26901520	chr1	26900735	123	1	C	1545	GG	367	GG	367	0	0	123	0	1	123	rs282179	NA	NA	NA
UTR3	RPS6KA1	RPS6KA1-chr1-26900570-26901520	chr1	26901090	50	0	C	664	TT	147	TT	147	0	0	0	50	1	50	rs11113	NA	NA	NA
UTR3	RPS6KA1	RPS6KA1-chr1-26900570-26901520	chr1	26901319	81	0	G	304	AG	304	AG	337	39	0	42	0	0.518519	81	rs7726	NA	NA	NA
exonic	ARID1A	ARID1A-chr1-27099837-27099987	chr1	27099883	136	6	C	582	CT	289	CT	289	0	52	0	84	0.617647	136	NA_snp131	synonymous SNV	ARID1A:NM_139135:exon15:c.C3762T:p.G1254G,ARID1A:NM_006015:exon15:c.C3762T:p.G1254G,	NA
exonic	GPN2	GPN2-chr1-27210651-27210781	chr1	27210721	118	1	T	360	CT	360	CT	393	0	55	0	63	0.533898	118	rs3170660	nonsynonymous SNV	GPN2:NM_018066:exon4:c.A790G:p.R264G,	0
UTR3	NR0B2	NR0B2-chr1-27237976-27238577	chr1	27238150	332	3	A	1092	AG	933	AG	933	159	0	173	0	0.521084	332	rs7504	NA	NA	NA
exonic	TRNP1	TRNP1-chr1-27320195-27321103	chr1	27320356	2	0	T	28	CC	5	CC	5	0	2	0	0	1	2	rs6689941	nonsynonymous SNV	TRNP1:NM_001013642:exon1:c.T79C:p.W27R,	0
exonic	FAM46B	FAM46B-chr1-27338898-27339333	chr1	27339103	6	0	G	76	GT	54	GT	54	0	0	2	4	0.666667	6	rs4970471	nonsynonymous SNV	FAM46B:NM_052943:exon1:c.C59A:p.T20K,	0.105
UTR3	SLC9A1	SLC9A1-chr1-27425301-27427135	chr1	27426219	150	2	A	503	AG	503	AG	532	75	0	75	0	0.5	150	rs5810	NA	NA	NA
UTR3	SLC9A1	SLC9A1-chr1-27425301-27427135	chr1	27426796	45	0	T	605	CC	132	CC	132	0	45	0	0	1	45	rs4266911	NA	NA	NA
exonic	SLC9A1	SLC9A1-chr1-27425301-27427135	chr1	27427041	110	2	T	1314	CC	325	CC	325	0	109	1	0	0.00909091	110	rs4418629	synonymous SNV	SLC9A1:NM_003047:exon12:c.A2205G:p.E735E,	NA
exonic	SLC9A1	SLC9A1-chr1-27480474-27481451	chr1	27480757	65	1	A	260	AG	250	AG	251	30	1	34	0	0.53125	64	rs34306208	synonymous SNV	SLC9A1:NM_003047:exon1:c.T69C:p.V23V,	NA
UTR3	WDTC1	WDTC1-chr1-27632677-27635108	chr1	27634173	111	0	G	349	AG	349	AG	382	51	0	60	0	0.540541	111	NA_snp131	NA	NA	NA
UTR3	TMEM222	TMEM222-chr1-27661870-27662890	chr1	27662235	228	4	G	745	GT	644	GT	644	0	0	109	119	0.52193	228	rs3813792	NA	NA	NA
UTR3	TMEM222	TMEM222-chr1-27661870-27662890	chr1	27662666	85	3	A	242	AG	242	AG	275	45	2	38	0	0.457831	83	rs9203	NA	NA	NA
exonic	SYTL1	SYTL1-chr1-27676880-27676976	chr1	27676925	185	1	G	606	AG	606	AG	638	93	0	92	0	0.497297	185	rs6702341	synonymous SNV	SYTL1:NM_001193308:exon10:c.G954A:p.K318K,SYTL1:NM_032872:exon10:c.G918A:p.K306K,	NA
exonic	SYTL1	SYTL1-chr1-27677285-27677443	chr1	27677290	44	0	C	155	CT	155	CT	188	0	25	0	19	0.431818	44	NA_snp131	synonymous SNV	SYTL1:NM_001193308:exon11:c.C1011T:p.S337S,SYTL1:NM_032872:exon11:c.C975T:p.S325S,	NA
exonic	SYTL1	SYTL1-chr1-27679774-27679979	chr1	27679797	64	1	A	219	AG	219	AG	252	35	0	29	0	0.453125	64	rs3813795	nonsynonymous SNV	SYTL1:NM_001193308:exon14:c.A1367G:p.Q456R,SYTL1:NM_032872:exon14:c.A1331G:p.Q444R,	0
exonic	SYTL1	SYTL1-chr1-27679774-27679979	chr1	27679954	81	1	G	228	AG	228	AG	261	35	0	46	0	0.567901	81	rs1128918	synonymous SNV	SYTL1:NM_001193308:exon14:c.G1524A:p.G508G,SYTL1:NM_032872:exon14:c.G1488A:p.G496G,	NA
exonic	SYTL1	SYTL1-chr1-27680204-27680421	chr1	27680292	42	5	A	165	AG	165	AG	198	23	0	19	0	0.452381	42	rs8533	synonymous SNV	SYTL1:NM_001193308:exon15:c.A1638G:p.E546E,SYTL1:NM_032872:exon15:c.A1602G:p.E534E,	NA
exonic	MAP3K6	MAP3K6-chr1-27688582-27688741	chr1	27688633	167	1	G	510	AG	510	AG	543	79	0	88	0	0.526946	167	rs1138294	nonsynonymous SNV	MAP3K6:NM_004672:exon9:c.C1364T:p.T455I,	0
UTR3	WASF2	WASF2-chr1-27732126-27734840	chr1	27733916	52	0	T	300	CT	174	CT	174	0	32	1	19	0.372549	51	rs11548322	NA	NA	NA
exonic	AHDC1	AHDC1-chr1-27873772-27878700	chr1	27875824	111	7	C	1308	TT	329	TT	329	0	0	0	111	1	111	rs4908364	nonsynonymous SNV	AHDC1:NM_001029882:exon6:c.G2803A:p.A935T,	0.076
exonic	AHDC1	AHDC1-chr1-27873772-27878700	chr1	27876482	78	0	C	323	AC	234	AC	234	45	33	0	0	0.423077	78	rs2076457	synonymous SNV	AHDC1:NM_001029882:exon6:c.G2145T:p.P715P,	NA
exonic	C1orf38	C1orf38-chr1-28208482-28209554	chr1	28209305	122	3	A	336	AG	336	AG	369	66	0	55	1	0.454545	121	rs3766398	synonymous SNV	C1orf38:NM_001105556:exon4:c.A1470G:p.L490L,	NA
exonic	C1orf38	C1orf38-chr1-28208482-28209554	chr1	28209362	106	4	T	316	CT	316	CT	349	0	50	0	56	0.528302	106	rs3766399	synonymous SNV	C1orf38:NM_001105556:exon4:c.T1527C:p.V509V,	NA
exonic	C1orf38	C1orf38-chr1-28208482-28209554	chr1	28209366	102	4	A	279	AG	279	AG	312	56	0	46	0	0.45098	102	rs3766400	nonsynonymous SNV	C1orf38:NM_001105556:exon4:c.A1531G:p.K511E,	0
exonic	SMPDL3B	SMPDL3B-chr1-28282195-28282375	chr1	28282206	154	3	C	1821	TT	415	TT	415	0	1	0	153	0.993506	154	rs3813804	synonymous SNV	SMPDL3B:NM_014474:exon6:c.C702T:p.V234V,SMPDL3B:NM_001009568:exon6:c.C702T:p.V234V,	NA
UTR3	SMPDL3B	SMPDL3B-chr1-28282460-28282990	chr1	28282819	50	7	T	563	CC	147	CC	147	0	50	0	0	1	50	rs4908381	NA	NA	NA
UTR3	SMPDL3B	SMPDL3B-chr1-28284987-28285662	chr1	28285501	65	0	A	287	AG	264	AG	264	29	0	36	0	0.553846	65	rs41284296	NA	NA	NA
UTR3	SMPDL3B	SMPDL3B-chr1-28284987-28285662	chr1	28285534	51	1	T	635	CC	150	CC	150	0	51	0	0	1	51	rs12402958	NA	NA	NA
UTR3	SMPDL3B	SMPDL3B-chr1-28284987-28285662	chr1	28285632	53	0	A	713	TT	157	TT	156	0	0	0	53	1	53	rs12402686	NA	NA	NA
UTR3	XKR8	XKR8-chr1-28293014-28294604	chr1	28294051	42	0	T	558	CC	123	CC	123	0	42	0	0	1	42	rs4243821	NA	NA	NA
ncRNA_exonic	LOC653566	LOC653566-chr1-28421446-28423069	chr1	28422847	358	49	C	751	CT	751	CT	784	0	201	0	157	0.438547	358	rs2989472	NA	NA	NA
UTR3	PTAFR	PTAFR-chr1-28473678-28477570	chr1	28474112	163	0	C	580	CT	521	CT	521	0	78	0	85	0.521472	163	rs17162966	NA	NA	NA
splicing	PTAFR	PTAFR-chr1-28520233-28520437	chr1	28520233	89	0	C	265	CG	265	CG	298	0	46	43	0	0.483146	89	rs905907	NA	NA	NA
UTR3	DNAJC8	DNAJC8-chr1-28526792-28527881	chr1	28527011	35	0	A	137	AG	137	AG	162	17	0	18	0	0.514286	35	rs1049504	NA	NA	NA
UTR5	ATPIF1	ATPIF1-chr1-28562611-28562781	chr1	28562676	163	0	A	486	AG	486	AG	519	85	0	78	0	0.478528	163	rs12154	NA	NA	NA
exonic	ATPIF1	ATPIF1-chr1-28564272-28564609	chr1	28564279	29	0	A	117	AG	117	AG	143	14	0	15	0	0.517241	29	rs9508	nonsynonymous SNV	ATPIF1:NM_178190:exon3:c.A187G:p.R63G,	0.441689
UTR3	SESN2	SESN2-chr1-28607227-28609001	chr1	28608210	58	0	C	278	CG	256	CG	256	1	26	31	0	0.54386	57	rs17163112	NA	NA	NA
UTR3	SESN2	SESN2-chr1-28607227-28609001	chr1	28608269	54	0	G	259	AG	249	AG	249	29	0	25	0	0.462963	54	rs61785869	NA	NA	NA
UTR5	PHACTR4	PHACTR4-chr1-28696093-28696336	chr1	28696191	42	0	G	160	AG	160	AG	193	20	0	22	0	0.52381	42	rs61783800	NA	NA	NA
exonic	PHACTR4	PHACTR4-chr1-28800066-28800663	chr1	28800380	52	1	C	273	AC	235	AC	235	29	23	0	0	0.442308	52	rs61785974	nonsynonymous SNV	PHACTR4:NM_023923:exon6:c.C1168A:p.L390I,PHACTR4:NM_001048183:exon7:c.C1138A:p.L380I,	0.08
UTR3	PHACTR4	PHACTR4-chr1-28823046-28826880	chr1	28823671	198	2	T	450	CT	450	CT	483	0	80	0	118	0.59596	198	rs12139517	NA	NA	NA
UTR3	PHACTR4	PHACTR4-chr1-28823046-28826880	chr1	28826587	70	0	G	288	AG	288	AG	315	35	0	35	0	0.5	70	rs9107	NA	NA	NA
UTR5	TAF12	TAF12-chr1-28969167-28969604	chr1	28969314	257	4	A	2918	GG	756	GG	756	0	0	257	0	1	257	rs4252958	NA	NA	NA
UTR5	YTHDF2	YTHDF2-chr1-29063136-29063659	chr1	29063236	8	0	G	70	AG	18	AG	18	7	0	1	0	0.125	8	rs3738067	NA	NA	NA
splicing	YTHDF2	YTHDF2-chr1-29063136-29063659	chr1	29063559	25	1	A	319	CC	68	CC	68	0	25	0	0	1	25	rs6697540	NA	NA	NA
exonic	OPRD1	OPRD1-chr1-29138654-29139122	chr1	29138975	3	0	G	51	TT	7	TT	7	0	0	0	3	1	3	rs1042114	nonsynonymous SNV	OPRD1:NM_000911:exon1:c.G80T:p.C27F,	0.303895
exonic	EPB41	EPB41-chr1-29442211-29442315	chr1	29442291	142	0	C	703	CT	319	CT	319	0	54	0	88	0.619718	142	rs536178	synonymous SNV	EPB41:NM_203342:exon20:c.C1908T:p.T636T,EPB41:NM_004437:exon18:c.C1749T:p.T583T,EPB41:NM_001166007:exon17:c.C1788T:p.T596T,EPB41:NM_001166005:exon20:c.C2577T:p.T859T,EPB41:NM_203343:exon16:c.C2310T:p.T770T,	NA
UTR3	EPB41	EPB41-chr1-29443331-29445939	chr1	29443675	93	1	T	390	CT	353	CT	353	0	49	0	44	0.473118	93	rs502393	NA	NA	NA
UTR3	EPB41	EPB41-chr1-29443331-29445939	chr1	29443723	88	1	A	1116	GG	262	GG	262	0	0	88	0	1	88	rs2249138	NA	NA	NA
UTR3	EPB41	EPB41-chr1-29443331-29445939	chr1	29444544	86	1	G	296	AG	287	AG	288	46	0	40	0	0.465116	86	rs569716	NA	NA	NA
UTR3	EPB41	EPB41-chr1-29443331-29445939	chr1	29445403	197	0	C	662	CG	656	CG	658	0	98	99	0	0.502538	197	rs554820	NA	NA	NA
UTR3	EPB41	EPB41-chr1-29443331-29445939	chr1	29445514	157	2	C	443	AC	443	AC	476	73	84	0	0	0.535032	157	rs553253	NA	NA	NA
UTR3	EPB41	EPB41-chr1-29443331-29445939	chr1	29445598	98	1	A	257	AG	257	AG	290	58	0	40	0	0.408163	98	rs9578	NA	NA	NA
UTR3	TMEM200B	TMEM200B-chr1-29446559-29448360	chr1	29446655	119	0	A	378	AG	378	AG	411	64	0	55	0	0.462185	119	rs575710	NA	NA	NA
UTR3	TMEM200B	TMEM200B-chr1-29446559-29448360	chr1	29446811	135	0	A	1664	GG	401	GG	401	0	0	135	0	1	135	rs2452788	NA	NA	NA
UTR3	TMEM200B	TMEM200B-chr1-29446559-29448360	chr1	29446847	159	0	T	550	CT	537	CT	537	0	80	0	79	0.496855	159	rs575675	NA	NA	NA
exonic	SRSF4	SFRS4-chr1-29474251-29475738	chr1	29475341	28	0	C	378	TT	81	TT	81	0	0	0	28	1	28	rs2230678	nonsynonymous SNV	SRSF4:NM_005626:exon6:c.G1066A:p.G356S,	0.24204
exonic	SRSF4	SFRS4-chr1-29474251-29475738	chr1	29475394	5	0	C	109	GG	12	GG	12	0	0	5	0	1	5	rs2230677	nonsynonymous SNV	SRSF4:NM_005626:exon6:c.G1013C:p.G338A,	0
exonic	SRSF4	SFRS4-chr1-29474251-29475738	chr1	29475648	108	3	T	1115	GG	298	GG	298	0	0	108	0	1	108	rs2230679	nonsynonymous SNV	SRSF4:NM_005626:exon6:c.A759C:p.E253D,	0
UTR5	SRSF4	SFRS4-chr1-29508158-29508637	chr1	29508621	2	1	C	37	AA	5	AA	5	2	0	0	0	0	2	rs2428557	NA	NA	NA
UTR3	MECR	MECR-chr1-29519385-29520691	chr1	29519778	6	0	T	94	GG	15	GG	15	0	0	6	0	1	6	rs2640464	NA	NA	NA
UTR3	MECR	MECR-chr1-29519385-29520691	chr1	29520024	181	1	G	581	CG	581	CG	614	0	89	92	0	0.508287	181	rs17363069	NA	NA	NA
exonic	MECR	MECR-chr1-29529643-29529745	chr1	29529699	125	2	T	1522	CC	371	CC	371	0	125	0	0	1	125	rs1062924	synonymous SNV	MECR:NM_001024732:exon5:c.A369G:p.A123A,MECR:NM_016011:exon5:c.A597G:p.A199A,	NA
exonic	MECR	MECR-chr1-29542517-29542648	chr1	29542637	180	0	A	2188	GG	536	GG	536	0	0	180	0	1	180	rs1128400	nonsynonymous SNV	MECR:NM_001024732:exon3:c.T58C:p.F20L,MECR:NM_016011:exon3:c.T286C:p.F96L,	0.371814
exonic	PTPRU	PTPRU-chr1-29605524-29605633	chr1	29605623	141	0	C	353	CT	353	CT	386	0	79	0	62	0.439716	141	NA_snp131	nonsynonymous SNV	PTPRU:NM_005704:exon9:c.C1553T:p.T518I,PTPRU:NM_001195001:exon9:c.C1553T:p.T518I,PTPRU:NM_133177:exon9:c.C1553T:p.T518I,PTPRU:NM_133178:exon9:c.C1553T:p.T518I,	0.999
exonic	PTPRU	PTPRU-chr1-29631864-29631940	chr1	29631909	125	3	A	406	AG	406	AG	439	65	0	60	0	0.48	125	rs2235937	nonsynonymous SNV	PTPRU:NM_005704:exon19:c.A2819G:p.N940S,PTPRU:NM_001195001:exon18:c.A2789G:p.N930S,PTPRU:NM_133177:exon18:c.A2789G:p.N930S,PTPRU:NM_133178:exon18:c.A2789G:p.N930S,	0.576
UTR3	SDC3	SDC3-chr1-31342313-31346224	chr1	31342403	24	21	A	193	AC	8	AC	8	5	19	0	0	0.791667	24	rs2491131	NA	NA	NA
UTR3	SDC3	SDC3-chr1-31342313-31346224	chr1	31344952	269	13	C	538	CT	538	CT	571	1	134	5	129	0.490494	263	rs2488238	NA	NA	NA
UTR3	SDC3	SDC3-chr1-31342313-31346224	chr1	31345785	59	1	T	175	AT	175	AT	208	23	0	0	36	0.610169	59	rs12757735	NA	NA	NA
UTR3	SDC3	SDC3-chr1-31342313-31346224	chr1	31345892	117	1	G	332	AG	332	AG	365	52	0	65	0	0.555556	117	rs3766285	NA	NA	NA
exonic	PUM1	PUM1-chr1-31426561-31426828	chr1	31426815	25	0	A	174	AG	92	AG	92	9	0	16	0	0.64	25	rs2275741	synonymous SNV	PUM1:NM_001020658:exon15:c.T2337C:p.N779N,PUM1:NM_014676:exon15:c.T2337C:p.N779N,	NA
ncRNA_exonic	PRO0611	PRO0611-chr1-31460912-31461480	chr1	31461438	43	0	G	114	AG	114	AG	147	18	0	25	0	0.581395	43	rs947643	NA	NA	NA
UTR3	NKAIN1	NKAIN1-chr1-31652593-31654559	chr1	31653733	125	2	T	391	CT	391	CT	424	0	57	0	68	0.544	125	rs6425714	NA	NA	NA
UTR3	NKAIN1	NKAIN1-chr1-31652593-31654559	chr1	31653988	28	0	A	86	AG	86	AG	119	16	0	12	0	0.428571	28	rs4949356	NA	NA	NA
UTR3	NKAIN1	NKAIN1-chr1-31652593-31654559	chr1	31654305	45	1	C	144	CG	144	CG	177	1	24	20	0	0.454545	44	rs4949357	NA	NA	NA
UTR3	ZCCHC17	ZCCHC17-chr1-31836879-31837780	chr1	31837320	175	4	T	647	CT	446	CT	446	0	96	1	78	0.448276	174	rs11436	NA	NA	NA
exonic	SERINC2	SERINC2-chr1-31898177-31898256	chr1	31898234	127	0	T	426	CT	426	CT	459	0	61	0	66	0.519685	127	rs4949402	synonymous SNV	SERINC2:NM_001199037:exon4:c.T462C:p.I154I,SERINC2:NM_001199039:exon5:c.T285C:p.I95I,SERINC2:NM_178865:exon4:c.T450C:p.I150I,SERINC2:NM_018565:exon4:c.T462C:p.I154I,SERINC2:NM_001199038:exon5:c.T477C:p.I159I,	NA
exonic	SERINC2	SERINC2-chr1-31898623-31898760	chr1	31898639	121	0	C	405	CT	405	CT	421	0	57	0	64	0.528926	121	rs35976845	synonymous SNV	SERINC2:NM_001199037:exon5:c.C501T:p.G167G,SERINC2:NM_001199039:exon6:c.C324T:p.G108G,SERINC2:NM_178865:exon5:c.C489T:p.G163G,SERINC2:NM_018565:exon5:c.C501T:p.G167G,SERINC2:NM_001199038:exon6:c.C516T:p.G172G,	NA
UTR3	SERINC2	SERINC2-chr1-31906911-31907524	chr1	31907102	46	3	A	534	GG	92	GG	92	1	0	45	0	0.978261	46	rs7417775	NA	NA	NA
UTR3	SERINC2	SERINC2-chr1-31906911-31907524	chr1	31907457	54	5	A	534	CG	147	CG	150	0	29	25	0	0.462963	54	rs4233	NA	NA	NA
ncRNA_exonic	LOC284551	LOC284551-chr1-31987626-31989846	chr1	31987662	197	0	G	2391	AA	588	AA	588	197	0	0	0	0	197	rs10914430	NA	NA	NA
ncRNA_exonic	LOC284551	LOC284551-chr1-31987626-31989846	chr1	31988128	223	0	G	2777	AA	668	AA	668	223	0	0	0	0	223	rs6425760	NA	NA	NA
ncRNA_exonic	LOC284551	LOC284551-chr1-31987626-31989846	chr1	31988149	217	3	A	2621	GG	647	GG	647	0	0	217	0	1	217	rs6425761	NA	NA	NA
ncRNA_exonic	LOC284551	LOC284551-chr1-31987626-31989846	chr1	31988382	84	0	C	1077	AA	250	AA	250	84	0	0	0	0	84	rs6425762	NA	NA	NA
UTR5	HCRTR1	HCRTR1-chr1-32084652-32084992	chr1	32084671	14	0	C	22	AC	22	AC	55	4	10	0	0	0.714286	14	rs80175769	NA	NA	NA
exonic	HCRTR1	HCRTR1-chr1-32084652-32084992	chr1	32084904	73	1	C	289	CT	287	CT	293	0	34	0	39	0.534247	73	rs1056526	synonymous SNV	HCRTR1:NM_001525:exon3:c.C111T:p.R37R,	NA
exonic	HCRTR1	HCRTR1-chr1-32092391-32092919	chr1	32092525	118	0	A	242	AG	242	AG	275	75	0	43	0	0.364407	118	rs2271933	nonsynonymous SNV	HCRTR1:NM_001525:exon9:c.A1222G:p.I408V,	0
UTR3	HCRTR1	HCRTR1-chr1-32092391-32092919	chr1	32092735	34	0	T	58	GT	58	GT	91	0	0	11	23	0.676471	34	rs2176807	NA	NA	NA
exonic	PEF1	PEF1-chr1-32095471-32096443	chr1	32096265	130	1	A	362	AG	362	AG	395	74	0	56	0	0.430769	130	rs1061770	synonymous SNV	PEF1:NM_012392:exon5:c.T804C:p.I268I,	NA
UTR3	COL16A1	COL16A1-chr1-32117848-32118454	chr1	32118160	20	1	C	94	AC	94	AC	126	9	11	0	0	0.55	20	rs1061392	NA	NA	NA
exonic	COL16A1	COL16A1-chr1-32120393-32120459	chr1	32120423	49	0	T	156	CT	156	CT	189	0	20	0	29	0.591837	49	NA_snp131	nonsynonymous SNV	COL16A1:NM_001856:exon68:c.A4327G:p.I1443V,	0.92
exonic	COL16A1	COL16A1-chr1-32148535-32148603	chr1	32148571	92	0	A	1153	GG	267	GG	265	0	1	91	0	0.98913	92	rs10737358	synonymous SNV	COL16A1:NM_001856:exon37:c.T2502C:p.P834P,	NA
exonic	COL16A1	COL16A1-chr1-32158368-32158409	chr1	32158374	216	1	T	2627	CC	645	CC	645	0	216	0	0	1	216	rs3818788	synonymous SNV	COL16A1:NM_001856:exon14:c.A1107G:p.P369P,	NA
exonic;splicing	COL16A1;COL16A1	COL16A1-chr1-32164084-32164207	chr1	32164206	84	2	T	1032	GG	248	GG	248	0	0	84	0	1	84	rs2228550	synonymous SNV	COL16A1:NM_001856:exon5:c.A268C:p.R90R,	NA
exonic	COL16A1	COL16A1-chr1-32165414-32165531	chr1	32165495	156	2	G	1929	TT	467	TT	467	0	0	0	156	1	156	rs2228552	nonsynonymous SNV	COL16A1:NM_001856:exon4:c.C185A:p.T62K,	0.374998
exonic	BAI2	BAI2-chr1-32193626-32193682	chr1	32193647	81	3	T	1019	CC	241	CC	241	0	81	0	0	1	81	rs1127100	synonymous SNV	BAI2:NM_001703:exon32:c.A4551G:p.A1517A,	NA
UTR3	SPOCD1	SPOCD1-chr1-32256025-32256892	chr1	32256086	135	3	T	1646	CC	401	CC	401	0	135	0	0	1	135	rs13426	NA	NA	NA
exonic	SPOCD1	SPOCD1-chr1-32279552-32280973	chr1	32279629	81	0	G	270	AG	270	AG	303	36	0	45	0	0.555556	81	rs6669563	nonsynonymous SNV	SPOCD1:NM_144569:exon2:c.C1306T:p.R436W,	0.942
exonic	SPOCD1	SPOCD1-chr1-32279552-32280973	chr1	32280610	91	0	T	248	CT	248	CT	281	0	37	0	54	0.593407	91	rs6664445	nonsynonymous SNV	SPOCD1:NM_144569:exon2:c.A325G:p.T109A,	0.004
exonic	DCDC2B	DCDC2B-chr1-32674695-32674960	chr1	32674703	39	6	T	37	GT	36	GT	47	0	0	23	16	0.410256	39	NA_snp131	synonymous SNV	DCDC2B:NM_001099434:exon1:c.T9G:p.G3G,	NA
ncRNA_exonic	MTMR9LP	MTMR9L-chr1-32700305-32700415	chr1	32700414	161	0	G	505	GT	505	GT	538	0	0	85	76	0.47205	161	rs41264001	NA	NA	NA
UTR3	LCK	LCK-chr1-32751115-32751765	chr1	32751510	221	0	A	688	AG	688	AG	721	115	0	106	0	0.479638	221	rs1042546	NA	NA	NA
UTR3	BSDC1	BSDC1-chr1-32830707-32832255	chr1	32831543	223	2	C	2737	TT	666	TT	666	0	0	0	223	1	223	rs476153	NA	NA	NA
exonic	ZBTB8A	ZBTB8A-chr1-33065688-33071541	chr1	33065947	119	1	G	1527	CC	355	CC	355	0	119	0	0	1	119	rs704886	nonsynonymous SNV	ZBTB8A:NM_001040441:exon5:c.G1253C:p.G418A,	0
UTR3	ZBTB8A	ZBTB8A-chr1-33065688-33071541	chr1	33069924	31	0	G	134	GT	134	GT	167	0	0	17	14	0.451613	31	NA_snp131	NA	NA	NA
exonic	RBBP4	RBBP4-chr1-33133826-33133999	chr1	33133968	61	1	T	808	CC	180	CC	180	0	61	0	0	1	61	rs2762904	synonymous SNV	RBBP4:NM_001135256:exon4:c.T348C:p.V116V,RBBP4:NM_001135255:exon4:c.T450C:p.V150V,RBBP4:NM_005610:exon4:c.T453C:p.V151V,	NA
UTR3	RBBP4	RBBP4-chr1-33147462-33149610	chr1	33148050	3	0	A	24	AG	24	AG	40	1	0	2	0	0.666667	3	NA_snp131	NA	NA	NA
UTR3	RBBP4	RBBP4-chr1-33147462-33149610	chr1	33148641	36	1	C	486	TT	103	TT	103	0	0	0	36	1	36	rs183113	NA	NA	NA
UTR3	RBBP4	RBBP4-chr1-33149984-33151810	chr1	33150597	46	2	C	592	TT	135	TT	135	0	0	0	46	1	46	rs634787	NA	NA	NA
UTR3	RBBP4	RBBP4-chr1-33149984-33151810	chr1	33150598	48	2	T	612	CC	141	CC	141	0	48	0	0	1	48	rs398500	NA	NA	NA
UTR3	RBBP4	RBBP4-chr1-33149984-33151810	chr1	33150643	45	0	G	591	AA	130	AA	130	45	0	0	0	0	45	rs634717	NA	NA	NA
UTR3	RBBP4	RBBP4-chr1-33149984-33151810	chr1	33150718	49	0	T	654	CC	143	CC	143	0	49	0	0	1	49	rs602580	NA	NA	NA
UTR3	RBBP4	RBBP4-chr1-33149984-33151810	chr1	33150865	128	0	G	1637	AA	382	AA	382	128	0	0	0	0	128	rs702832	NA	NA	NA
UTR3	RBBP4	RBBP4-chr1-33149984-33151810	chr1	33150951	100	0	T	1257	CC	296	CC	296	0	100	0	0	1	100	rs601637	NA	NA	NA
exonic	SYNC	SYNC-chr1-33160466-33161645	chr1	33160878	195	1	C	2342	TT	580	TT	580	0	0	0	195	1	195	rs360042	nonsynonymous SNV	SYNC:NM_030786:exon2:c.G821A:p.R274Q,SYNC:NM_001161708:exon2:c.G821A:p.R274Q,	NA
exonic	SYNC	SYNC-chr1-33160466-33161645	chr1	33161212	97	2	T	1256	CC	289	CC	289	0	97	0	0	1	97	rs360041	nonsynonymous SNV	SYNC:NM_030786:exon2:c.A487G:p.M163V,SYNC:NM_001161708:exon2:c.A487G:p.M163V,	NA
UTR3	S100PBP	S100PBP-chr1-33321525-33324475	chr1	33321796	33	0	G	444	AA	96	AA	96	33	0	0	0	0	33	rs12126851	NA	NA	NA
UTR3	S100PBP	S100PBP-chr1-33321525-33324475	chr1	33324136	69	0	T	915	CC	205	CC	205	0	69	0	0	1	69	rs9500	NA	NA	NA
UTR3	FNDC5	FNDC5-chr1-33327877-33329900	chr1	33328165	63	0	G	809	AA	187	AA	187	63	0	0	0	0	63	rs3480	NA	NA	NA
UTR3	AK2	AK2-chr1-33473586-33476434	chr1	33475721	126	0	G	81	CG	81	CG	101	0	27	81	18	0.75	108	NA_snp131	NA	NA	NA
UTR3	AK2	AK2-chr1-33473586-33476434	chr1	33475750	137	1	A	270	AG	270	AG	303	85	0	52	0	0.379562	137	NA_snp131	NA	NA	NA
UTR3	AK2	AK2-chr1-33473586-33476434	chr1	33475767	133	2	G	212	AG	212	AG	245	49	0	84	0	0.631579	133	rs74066436	NA	NA	NA
UTR3	AK2	AK2-chr1-33473586-33476434	chr1	33475791	138	0	A	673	AG	308	AG	308	50	0	88	0	0.637681	138	rs6884	NA	NA	NA
UTR3	AK2	AK2-chr1-33473586-33476434	chr1	33475879	138	2	C	301	CT	301	CT	334	0	85	0	53	0.384058	138	rs61800917	NA	NA	NA
UTR3	TRIM62	TRIM62-chr1-33611004-33613328	chr1	33611890	168	0	C	2066	TT	499	TT	499	0	0	0	168	1	168	rs689187	NA	NA	NA
exonic	TRIM62	TRIM62-chr1-33646626-33647671	chr1	33646950	14	2	A	202	GG	37	GG	37	0	0	14	0	1	14	rs622407	synonymous SNV	TRIM62:NM_018207:exon1:c.T84C:p.H28H,	NA
UTR3	ZNF362	ZNF362-chr1-33764531-33766320	chr1	33765272	61	2	A	779	GG	181	GG	181	0	0	61	0	1	61	rs1132790	NA	NA	NA
UTR3	PHC2	PHC2-chr1-33789224-33790620	chr1	33789382	61	17	C	186	CT	186	CT	219	0	35	0	26	0.42623	61	rs7264	NA	NA	NA
UTR3	PHC2	PHC2-chr1-33789224-33790620	chr1	33789520	82	0	C	1033	AA	243	AA	243	82	0	0	0	0	82	rs5861	NA	NA	NA
UTR3	PHC2	PHC2-chr1-33789224-33790620	chr1	33789588	103	1	T	1298	CC	307	CC	307	0	103	0	0	1	103	rs1130804	NA	NA	NA
exonic	PHC2	PHC2-chr1-33820002-33820167	chr1	33820033	77	1	C	274	CT	274	CT	307	0	41	0	36	0.467532	77	rs16835408	synonymous SNV	PHC2:NM_198040:exon8:c.G1524A:p.T508T,	NA
exonic	PHC2	PHC2-chr1-33832717-33833029	chr1	33832865	124	0	A	1407	GG	287	GG	287	2	0	122	0	0.983871	124	rs6425816	synonymous SNV	PHC2:NM_198040:exon6:c.T828C:p.P276P,	NA
exonic	PHC2	PHC2-chr1-33832717-33833029	chr1	33832933	67	1	G	282	AG	183	AG	183	38	0	29	0	0.432836	67	rs10914692	nonsynonymous SNV	PHC2:NM_198040:exon6:c.C760T:p.P254S,	0.991
exonic	ZSCAN20	ZSCAN20-chr1-33956625-33957302	chr1	33957152	78	1	T	1003	GG	232	GG	232	0	0	78	0	1	78	rs4403594	nonsynonymous SNV	ZSCAN20:NM_145238:exon6:c.T1294G:p.Y432D,	0
exonic	ZSCAN20	ZSCAN20-chr1-33959818-33961993	chr1	33960062	86	0	A	1120	GG	256	GG	256	0	0	86	0	1	86	rs9943259	synonymous SNV	ZSCAN20:NM_145238:exon8:c.A2118G:p.A706A,	NA
UTR3	ZSCAN20	ZSCAN20-chr1-33959818-33961993	chr1	33961147	94	0	T	1208	GG	280	GG	280	0	0	94	0	1	94	rs3795420	NA	NA	NA
UTR3	ZSCAN20	ZSCAN20-chr1-33959818-33961993	chr1	33961722	14	0	C	243	TT	39	TT	39	0	0	0	14	1	14	rs4233206	NA	NA	NA
UTR3	CSMD2	CSMD2-chr1-33979609-33982170	chr1	33981018	95	0	A	1174	TT	283	TT	283	0	0	0	95	1	95	rs2641957	NA	NA	NA
UTR3	CSMD2	CSMD2-chr1-33979609-33982170	chr1	33981230	6	0	C	123	TT	15	TT	15	0	0	0	6	1	6	rs2794600	NA	NA	NA
UTR3	CSMD2	CSMD2-chr1-33979609-33982170	chr1	33981351	30	0	T	374	CC	87	CC	87	0	30	0	0	1	30	rs1690549	NA	NA	NA
exonic	CSMD2	CSMD2-chr1-34038106-34038291	chr1	34038214	82	1	T	1071	CC	244	CC	244	0	82	0	0	1	82	rs2641962	nonsynonymous SNV	CSMD2:NM_052896:exon51:c.A7660G:p.M2554V,	0
exonic	CSMD2	CSMD2-chr1-34071463-34071588	chr1	34071525	140	3	C	1670	TT	374	TT	374	0	1	0	139	0.992857	140	rs1874045	nonsynonymous SNV	CSMD2:NM_052896:exon42:c.G6287A:p.R2096K,	0.003
exonic	CSMD2	CSMD2-chr1-34238170-34238352	chr1	34238283	211	1	T	537	CT	537	CT	570	0	99	1	111	0.528571	210	rs474474	nonsynonymous SNV	CSMD2:NM_052896:exon13:c.A1613G:p.H538R,	0.005
exonic	CSMD2	CSMD2-chr1-34285314-34285438	chr1	34285342	66	1	G	804	AA	188	AA	188	66	0	0	0	0	66	rs17342512	synonymous SNV	CSMD2:NM_052896:exon9:c.C1176T:p.A392A,	NA
exonic	CSMD2	CSMD2-chr1-34285314-34285438	chr1	34285381	120	1	C	1485	TT	358	TT	358	0	0	0	120	1	120	rs11578857	synonymous SNV	CSMD2:NM_052896:exon9:c.G1137A:p.K379K,	NA
UTR5	HMGB4	HMGB4-chr1-34328466-34330391	chr1	34328552	208	0	G	2604	AA	623	AA	623	208	0	0	0	0	208	rs2295606	NA	NA	NA
exonic	HMGB4	HMGB4-chr1-34328466-34330391	chr1	34329897	112	1	T	1433	CC	332	CC	332	0	112	0	0	1	112	rs911218	synonymous SNV	HMGB4:NM_145205:exon2:c.T105C:p.Y35Y,	NA
exonic	HMGB4	HMGB4-chr1-34328466-34330391	chr1	34330067	168	0	A	1937	CC	493	CC	493	0	168	0	0	1	168	rs10379	nonsynonymous SNV	HMGB4:NM_145205:exon2:c.A275C:p.E92A,	0
exonic	C1orf94	C1orf94-chr1-34662826-34663514	chr1	34663180	117	1	G	254	AG	254	AG	287	46	0	71	0	0.606838	117	rs3795412	synonymous SNV	C1orf94:NM_032884:exon2:c.G105A:p.R35R,C1orf94:NM_001134734:exon2:c.G675A:p.R225R,	NA
exonic	C1orf94	C1orf94-chr1-34662826-34663514	chr1	34663208	123	1	C	351	CG	351	CG	384	0	69	54	0	0.439024	123	rs1382602	nonsynonymous SNV	C1orf94:NM_032884:exon2:c.C133G:p.Q45E,C1orf94:NM_001134734:exon2:c.C703G:p.Q235E,	0
exonic	C1orf94	C1orf94-chr1-34662826-34663514	chr1	34663411	128	0	C	512	CG	417	CG	417	0	60	68	0	0.53125	128	rs1414474	nonsynonymous SNV	C1orf94:NM_032884:exon2:c.C336G:p.D112E,C1orf94:NM_001134734:exon2:c.C906G:p.D302E,	0.187
UTR3	C1orf94	C1orf94-chr1-34684287-34684729	chr1	34684463	115	0	G	469	AG	388	AG	388	63	0	52	0	0.452174	115	rs705207	NA	NA	NA
UTR3	C1orf94	C1orf94-chr1-34684287-34684729	chr1	34684617	28	1	A	130	AT	113	AT	113	11	0	0	17	0.607143	28	rs41266415	NA	NA	NA
UTR3	C1orf94	C1orf94-chr1-34684287-34684729	chr1	34684621	27	0	A	122	AG	114	AG	114	11	0	16	0	0.592593	27	rs1061074	NA	NA	NA
UTR5	GJB5	GJB5-chr1-35220721-35220796	chr1	35220730	120	1	A	217	AG	217	AG	250	77	0	43	0	0.358333	120	rs2275229	NA	NA	NA
exonic	GJB5	GJB5-chr1-35222908-35224113	chr1	35222995	97	0	C	249	CT	249	CT	282	0	55	0	42	0.43299	97	NA_snp131	nonsynonymous SNV	GJB5:NM_005268:exon2:c.C64T:p.R22C,	1
exonic	GJB5	GJB5-chr1-35222908-35224113	chr1	35223345	186	0	G	651	AG	611	AG	611	95	0	91	0	0.489247	186	rs3738345	synonymous SNV	GJB5:NM_005268:exon2:c.G414A:p.K138K,	NA
UTR3	GJB5	GJB5-chr1-35222908-35224113	chr1	35223881	85	3	G	197	AG	197	AG	211	45	4	36	0	0.444444	81	rs1061349	NA	NA	NA
UTR3	GJB3	GJB3-chr1-35250339-35251964	chr1	35251545	187	0	G	737	CG	531	CG	531	0	103	84	0	0.449198	187	rs2236214	NA	NA	NA
UTR3	GJB3	GJB3-chr1-35250339-35251964	chr1	35251735	148	2	G	543	CG	525	CG	525	0	76	72	0	0.486486	148	rs9118	NA	NA	NA
exonic	GJA4	GJA4-chr1-35259798-35261346	chr1	35259961	259	3	A	716	AG	716	AG	749	134	0	125	0	0.482625	259	rs1764390	synonymous SNV	GJA4:NM_002060:exon2:c.A147G:p.Q49Q,	NA
UTR3	GJA4	GJA4-chr1-35259798-35261346	chr1	35260929	118	1	G	408	AG	408	AG	441	56	0	62	0	0.525424	118	rs3543	NA	NA	NA
UTR3	GJA4	GJA4-chr1-35259798-35261346	chr1	35261232	133	1	C	458	CG	420	CG	420	0	64	69	0	0.518797	133	rs705193	NA	NA	NA
UTR3	C1orf212	C1orf212-chr1-35315964-35321583	chr1	35316497	71	0	G	225	AG	225	AG	258	34	0	37	0	0.521127	71	rs12076918	NA	NA	NA
UTR3	C1orf212	C1orf212-chr1-35315964-35321583	chr1	35317414	96	2	C	340	CG	340	CG	373	0	51	45	0	0.46875	96	rs2025004	NA	NA	NA
UTR3	C1orf212	C1orf212-chr1-35315964-35321583	chr1	35317472	102	2	T	308	CT	308	CT	341	0	46	0	56	0.54902	102	rs2025005	NA	NA	NA
UTR3	C1orf212	C1orf212-chr1-35315964-35321583	chr1	35318368	5	0	A	22	AG	22	AG	54	3	0	2	0	0.4	5	rs7529736	NA	NA	NA
UTR3	C1orf212	C1orf212-chr1-35315964-35321583	chr1	35318439	18	0	A	84	AG	84	AG	94	8	0	10	0	0.555556	18	rs7529768	NA	NA	NA
exonic	ZMYM1	ZMYM1-chr1-35562918-35563167	chr1	35562965	41	0	G	550	AA	120	AA	120	41	0	0	0	0	41	rs2971408	nonsynonymous SNV	ZMYM1:NM_024772:exon4:c.G217A:p.V73M,	0
exonic	ZMYM4	ZMYM4-chr1-35854511-35854683	chr1	35854578	44	0	T	82	CT	82	CT	115	0	11	0	33	0.75	44	rs61751000	synonymous SNV	ZMYM4:NM_005095:exon14:c.T2331C:p.Y777Y,	NA
exonic	KIAA0319L	KIAA0319L-chr1-35940406-35940507	chr1	35940458	159	0	C	383	AC	383	AC	417	64	95	0	0	0.597484	159	NA_snp131	synonymous SNV	KIAA0319L:NM_024874:exon5:c.G963T:p.L321L,	NA
exonic	EIF2C4	EIF2C4-chr1-36316455-36316654	chr1	36316571	31	0	A	453	CC	90	CC	90	0	31	0	0	1	31	rs4652895	synonymous SNV	EIF2C4:NM_017629:exon17:c.A2394C:p.S798S,	NA
UTR3	EIF2C1	EIF2C1-chr1-36385100-36389897	chr1	36385824	83	1	C	427	CG	251	CG	251	0	32	51	0	0.614458	83	rs2057606	NA	NA	NA
exonic	TEKT2	TEKT2-chr1-36553574-36553875	chr1	36553673	78	2	A	984	GG	230	GG	230	0	0	78	0	1	78	rs399393	synonymous SNV	TEKT2:NM_014466:exon10:c.A1179G:p.T393T,	NA
UTR3	COL8A2	COL8A2-chr1-36560846-36565088	chr1	36563158	119	1	C	1302	AA	346	AA	346	118	1	0	0	0.00840336	119	rs3738360	NA	NA	NA
exonic	MAP7D1	MAP7D1-chr1-36642298-36642443	chr1	36642420	13	11	T	197	CC	36	CC	36	0	13	0	0	1	13	rs475591	synonymous SNV	MAP7D1:NM_018067:exon8:c.T1356C:p.S452S,	NA
exonic	THRAP3	THRAP3-chr1-36751969-36752871	chr1	36752152	88	0	C	391	CT	310	CT	310	0	40	0	48	0.545455	88	rs2242428	synonymous SNV	THRAP3:NM_005119:exon4:c.C321T:p.Y107Y,	NA
exonic	THRAP3	THRAP3-chr1-36751969-36752871	chr1	36752433	53	0	C	660	TT	154	TT	154	0	0	0	53	1	53	rs6425977	nonsynonymous SNV	THRAP3:NM_005119:exon4:c.C602T:p.A201V,	0.01
UTR3	THRAP3	THRAP3-chr1-36769397-36770955	chr1	36770806	141	0	C	1708	GG	419	GG	419	0	0	141	0	1	141	rs2937378	NA	NA	NA
exonic	SH3D21	C1orf113-chr1-36773371-36773426	chr1	36773405	449	2	T	1196	GT	1196	GT	1229	0	0	205	244	0.54343	449	rs35343437	synonymous SNV	SH3D21:NM_024676:exon3:c.T138G:p.P46P,SH3D21:NM_001162530:exon6:c.T471G:p.P157P,	NA
exonic	STK40	STK40-chr1-36805225-36807574	chr1	36807481	30	0	C	144	CT	109	CT	109	0	12	0	18	0.6	30	rs3795498	nonsynonymous SNV	STK40:NM_032017:exon12:c.G1183A:p.A395T,	0
exonic	OSCP1	OSCP1-chr1-36886077-36886216	chr1	36886117	131	0	C	1631	TT	391	TT	391	0	0	0	131	1	131	rs2275477	nonsynonymous SNV	OSCP1:NM_145047:exon8:c.G919A:p.G307R,	0
exonic	OSCP1	OSCP1-chr1-36898023-36898190	chr1	36898067	185	3	T	2226	CC	548	CC	548	0	185	0	0	1	185	rs34409118	nonsynonymous SNV	OSCP1:NM_145047:exon3:c.A391G:p.T131A,OSCP1:NM_206837:exon3:c.A391G:p.T131A,	0
exonic	MRPS15	MRPS15-chr1-36927689-36927764	chr1	36927733	134	0	G	1675	AA	400	AA	400	134	0	0	0	0	134	NA_snp131	synonymous SNV	MRPS15:NM_031280:exon3:c.C207T:p.P69P,	NA
exonic	CSF3R	CSF3R-chr1-36937034-36937247	chr1	36937059	88	2	A	1097	GG	261	GG	261	0	0	88	0	1	88	rs3917981	synonymous SNV	CSF3R:NM_172313:exon10:c.T1260C:p.T420T,CSF3R:NM_156039:exon10:c.T1260C:p.T420T,CSF3R:NM_000760:exon10:c.T1260C:p.T420T,	NA
exonic	CSF3R	CSF3R-chr1-36938118-36938287	chr1	36938235	82	4	G	220	AG	220	AG	253	37	0	45	0	0.54878	82	rs3918017	synonymous SNV	CSF3R:NM_172313:exon7:c.C726T:p.A242A,CSF3R:NM_156039:exon7:c.C726T:p.A242A,CSF3R:NM_000760:exon7:c.C726T:p.A242A,	NA
exonic	ZC3H12A	ZC3H12A-chr1-37948338-37949976	chr1	37948912	108	0	C	475	CT	320	CT	320	0	47	0	61	0.564815	108	rs41267299	synonymous SNV	ZC3H12A:NM_025079:exon6:c.C1500T:p.A500A,	NA
UTR3	MEAF6	MEAF6-chr1-37958176-37959708	chr1	37959450	169	0	T	2065	CC	506	CC	505	0	169	0	0	1	169	rs215210	NA	NA	NA
UTR3	MEAF6	MEAF6-chr1-37958176-37959708	chr1	37959470	169	1	C	2080	GG	506	GG	506	0	0	169	0	1	169	rs215211	NA	NA	NA
UTR3	MEAF6	MEAF6-chr1-37958176-37959708	chr1	37959499	161	0	G	1968	CC	475	CC	475	0	161	0	0	1	161	rs215212	NA	NA	NA
exonic	DNALI1	DNALI1-chr1-38023204-38023349	chr1	38023316	76	0	C	934	TT	223	TT	223	0	0	0	76	1	76	rs11749	nonsynonymous SNV	DNALI1:NM_003462:exon2:c.C260T:p.A87V,	0.623996
UTR3	DNALI1	DNALI1-chr1-38030627-38032413	chr1	38032294	84	0	C	1095	TT	250	TT	250	0	0	0	84	1	84	rs41267325	NA	NA	NA
UTR5	GNL2	GNL2-chr1-38061360-38061586	chr1	38061572	56	1	G	653	TT	163	TT	163	0	0	0	56	1	56	rs6697632	NA	NA	NA
UTR3	RSPO1	RSPO1-chr1-38076951-38077349	chr1	38077067	16	0	A	216	GG	45	GG	45	0	0	16	0	1	16	rs1134025	NA	NA	NA
UTR3	C1orf109	C1orf109-chr1-38147250-38148832	chr1	38148123	112	2	T	320	GT	320	GT	353	0	0	52	60	0.535714	112	rs539585	NA	NA	NA
UTR3	C1orf109	C1orf109-chr1-38147250-38148832	chr1	38148124	110	2	G	311	AG	311	AG	344	51	0	59	0	0.536364	110	rs670692	NA	NA	NA
UTR3	C1orf109	C1orf109-chr1-38147250-38148832	chr1	38148765	62	1	A	805	GG	184	GG	184	0	0	62	0	1	62	rs684260	NA	NA	NA
exonic	C1orf109	C1orf109-chr1-38148991-38149109	chr1	38149076	155	0	G	383	AG	383	AG	416	63	0	92	0	0.593548	155	rs34250208	synonymous SNV	C1orf109:NM_017850:exon4:c.C489T:p.I163I,	NA
UTR5	C1orf109	C1orf109-chr1-38156006-38156192	chr1	38156190	77	1	C	207	CG	207	CG	240	0	43	34	0	0.441558	77	rs679742	NA	NA	NA
UTR3	CDCA8	CDCA8-chr1-38173994-38175389	chr1	38174185	158	0	G	544	GT	544	GT	572	0	0	79	79	0.5	158	rs557897	NA	NA	NA
UTR3	CDCA8	CDCA8-chr1-38173994-38175389	chr1	38174987	78	6	T	1012	CC	232	CC	232	0	78	0	0	1	78	rs7822	NA	NA	NA
UTR3	EPHA10	EPHA10-chr1-38181647-38184158	chr1	38182164	67	0	T	312	AT	272	AT	272	37	0	0	30	0.447761	67	rs502776	NA	NA	NA
UTR3	EPHA10	EPHA10-chr1-38181647-38184158	chr1	38182333	61	12	G	245	GT	206	GT	206	0	0	26	35	0.57377	61	rs504518	NA	NA	NA
UTR3	EPHA10	EPHA10-chr1-38181647-38184158	chr1	38182960	103	0	C	278	CT	278	CT	311	0	56	0	47	0.456311	103	rs510121	NA	NA	NA
exonic	EPHA10	EPHA10-chr1-38184333-38184488	chr1	38184470	42	0	C	236	CG	137	CG	137	0	15	26	1	0.634146	41	rs610213	synonymous SNV	EPHA10:NM_001099439:exon16:c.G2775C:p.A925A,	NA
exonic	EPHA10	EPHA10-chr1-38186023-38186226	chr1	38186189	43	0	C	182	CT	182	CT	215	0	22	0	21	0.488372	43	rs6671088	nonsynonymous SNV	EPHA10:NM_001099439:exon13:c.G2246A:p.G749E,	0.599
exonic	EPHA10	EPHA10-chr1-38187332-38187517	chr1	38187447	64	4	A	225	AG	225	AG	258	33	0	31	0	0.484375	64	rs579908	synonymous SNV	EPHA10:NM_001099439:exon11:c.T2031C:p.H677H,	NA
UTR3	EPHA10	EPHA10-chr1-38225947-38227755	chr1	38226079	86	0	C	275	CG	275	CG	308	0	47	39	0	0.453488	86	rs2014461	NA	NA	NA
UTR3	EPHA10	EPHA10-chr1-38225947-38227755	chr1	38226976	60	10	C	209	CT	209	CT	242	0	29	0	31	0.516667	60	rs57449203	NA	NA	NA
exonic	EPHA10	EPHA10-chr1-38225947-38227755	chr1	38227086	188	40	A	464	AT	464	AT	497	106	0	0	82	0.43617	188	rs4653328	nonsynonymous SNV	EPHA10:NM_001099439:exon3:c.T841A:p.F281I,EPHA10:NM_173641:exon3:c.T841A:p.F281I,	0
exonic	EPHA10	EPHA10-chr1-38225947-38227755	chr1	38227268	87	2	G	325	GT	318	GT	319	0	0	42	45	0.517241	87	rs56276182	nonsynonymous SNV	EPHA10:NM_001099439:exon3:c.C659A:p.T220K,EPHA10:NM_173641:exon3:c.C659A:p.T220K,	0
UTR5	EPHA10	EPHA10-chr1-38230633-38230824	chr1	38230758	42	5	C	201	AC	156	AC	156	25	17	0	0	0.404762	42	rs12561764	NA	NA	NA
UTR3	YRDC	YRDC-chr1-38268614-38269669	chr1	38268918	49	0	T	185	CT	185	CT	218	0	22	0	27	0.55102	49	rs7686	NA	NA	NA
UTR3	MTF1	MTF1-chr1-38275239-38281238	chr1	38275802	110	3	T	1289	CC	290	CC	290	0	109	0	1	0.00909091	110	rs473279	NA	NA	NA
UTR3	MTF1	MTF1-chr1-38275239-38281238	chr1	38276381	97	0	C	1253	TT	289	TT	289	0	0	0	97	1	97	rs473186	NA	NA	NA
UTR3	MTF1	MTF1-chr1-38275239-38281238	chr1	38276997	39	0	G	254	AG	170	AG	170	25	0	14	0	0.358974	39	rs28411034	NA	NA	NA
UTR3	MTF1	MTF1-chr1-38275239-38281238	chr1	38278923	11	0	A	59	AT	59	AT	92	7	0	0	4	0.363636	11	rs12723620	NA	NA	NA
UTR3	MTF1	MTF1-chr1-38275239-38281238	chr1	38279985	160	1	G	557	AG	554	AG	558	83	0	77	0	0.48125	160	rs76625135	NA	NA	NA
UTR3	MTF1	MTF1-chr1-38275239-38281238	chr1	38279987	162	1	T	548	CT	548	CT	570	0	83	0	79	0.487654	162	rs3748682	NA	NA	NA
exonic;splicing	MTF1;MTF1	MTF1-chr1-38289382-38289484	chr1	38289383	60	0	T	263	CT	263	CT	294	0	30	0	30	0.5	60	rs12751325	synonymous SNV	MTF1:NM_005955:exon8:c.A1170G:p.T390T,	NA
UTR3	INPP5B	INPP5B-chr1-38326369-38328102	chr1	38326654	20	0	A	62	AG	62	AG	95	12	0	8	0	0.4	20	rs1136990	NA	NA	NA
UTR3	INPP5B	INPP5B-chr1-38326369-38328102	chr1	38327586	2	0	C	36	TT	5	TT	5	0	0	0	2	1	2	rs9660231	NA	NA	NA
UTR3	INPP5B	INPP5B-chr1-38326369-38328102	chr1	38327982	128	0	G	407	GT	407	GT	440	0	0	68	60	0.46875	128	rs3843	NA	NA	NA
exonic	INPP5B	INPP5B-chr1-38338602-38338837	chr1	38338795	66	0	A	156	AG	156	AG	189	39	0	27	0	0.409091	66	rs11488569	nonsynonymous SNV	INPP5B:NM_005540:exon19:c.T1994C:p.M665T,	0
exonic	INPP5B	INPP5B-chr1-38411428-38411522	chr1	38411445	48	0	G	192	AG	192	AG	225	22	0	26	0	0.541667	48	rs871524	synonymous SNV	INPP5B:NM_005540:exon3:c.C135T:p.H45H,	NA
UTR3	SF3A3	SF3A3-chr1-38422654-38423935	chr1	38423055	10	16	C	30	AC	30	AC	63	3	7	0	0	0.7	10	rs3932027	NA	NA	NA
UTR3	SF3A3	SF3A3-chr1-38422654-38423935	chr1	38423059	3	16	C	57	GG	7	GG	7	0	0	3	0	1	3	NA_snp131	NA	NA	NA
UTR3	SF3A3	SF3A3-chr1-38422654-38423935	chr1	38423061	2	14	C	21	TT	5	TT	5	0	0	0	2	1	2	rs28667771	NA	NA	NA
UTR3	SF3A3	SF3A3-chr1-38422654-38423935	chr1	38423588	87	1	G	1127	AA	257	AA	257	87	0	0	0	0	87	rs1050257	NA	NA	NA
UTR3	SF3A3	SF3A3-chr1-38422654-38423935	chr1	38423853	31	1	G	428	CC	90	CC	90	0	31	0	0	1	31	rs9293	NA	NA	NA
UTR3	FHL3	FHL3-chr1-38462444-38463231	chr1	38462898	26	1	T	340	AA	75	AA	75	26	0	0	0	0	26	rs4274021	NA	NA	NA
UTR3	FHL3	FHL3-chr1-38462444-38463231	chr1	38462905	25	0	C	334	GG	72	GG	72	0	0	25	0	1	25	rs12724533	NA	NA	NA
exonic	FHL3	FHL3-chr1-38463356-38463542	chr1	38463504	118	0	C	358	CT	358	CT	391	0	63	1	54	0.461538	117	rs7366048	synonymous SNV	FHL3:NM_001243878:exon4:c.G216A:p.P72P,FHL3:NM_004468:exon5:c.G540A:p.P180P,	NA
UTR3	POU3F1	POU3F1-chr1-38509523-38512450	chr1	38510154	39	0	A	139	AG	139	AG	172	22	0	17	0	0.435897	39	rs34860389	NA	NA	NA
ncRNA_exonic	GJA9-MYCBP	GJA9-chr1-39339739-39341865	chr1	39340002	25	0	A	162	AT	150	AT	150	11	0	0	14	0.56	25	rs66539868	NA	NA	NA
exonic	GJA9	GJA9-chr1-39339739-39341865	chr1	39340282	99	0	C	326	CT	326	CT	359	0	54	0	45	0.454545	99	rs880303	nonsynonymous SNV	GJA9:NM_030772:exon2:c.G1489A:p.V497I,	0.001
UTR3	RHBDL2	RHBDL2-chr1-39351479-39352355	chr1	39351659	17	0	G	259	AA	48	AA	48	17	0	0	0	0	17	rs9439088	NA	NA	NA
UTR3	RHBDL2	RHBDL2-chr1-39351479-39352355	chr1	39352083	39	0	T	63	GT	63	GT	96	0	0	9	30	0.769231	39	rs4491033	NA	NA	NA
exonic	RHBDL2	RHBDL2-chr1-39351479-39352355	chr1	39352271	11	0	G	57	GT	57	GT	80	0	0	5	6	0.545455	11	rs2147914	nonsynonymous SNV	RHBDL2:NM_017821:exon8:c.C817A:p.L273M,	0.293
UTR3	NDUFS5	NDUFS5-chr1-39500064-39500286	chr1	39500186	62	2	G	173	AG	173	AG	206	24	0	38	0	0.612903	62	rs6981	NA	NA	NA
exonic	MACF1	MACF1-chr1-39549839-39550110	chr1	39549983	115	4	G	340	AG	340	AG	373	61	0	54	0	0.469565	115	rs3736890	synonymous SNV	MACF1:NM_012090:exon3:c.G93A:p.S31S,	NA
exonic	MACF1	MACF1-chr1-39748861-39748973	chr1	39748921	97	0	G	432	AG	332	AG	332	55	0	42	0	0.43299	97	rs2275188	synonymous SNV	MACF1:NM_012090:exon9:c.G771A:p.Q257Q,	NA
intronic	MACF1	MACF1-chr1-39796810-39802325	chr1	39797055	65	1	A	195	AG	195	AG	228	39	0	26	0	0.4	65	rs16826069	NA	NA	0.004
intronic	MACF1	MACF1-chr1-39796810-39802325	chr1	39801815	76	0	A	311	AC	311	AC	343	39	37	0	0	0.486842	76	rs41270807	NA	NA	0.168
intronic	MACF1	MACF1-chr1-39806476-39806625	chr1	39806610	54	1	C	709	TT	159	TT	159	0	0	0	54	1	54	rs3116396	NA	NA	NA
intronic	MACF1	MACF1-chr1-39812649-39812882	chr1	39812822	75	1	C	963	AA	222	AA	222	75	0	0	0	0	75	rs2761764	NA	NA	NA
exonic	MACF1	MACF1-chr1-39816457-39816690	chr1	39816546	116	0	G	339	AG	339	AG	372	52	0	64	0	0.551724	116	rs41270815	synonymous SNV	MACF1:NM_012090:exon39:c.G4869A:p.K1623K,	NA
exonic	MACF1	MACF1-chr1-39835702-39835858	chr1	39835817	87	0	A	367	AG	359	AG	360	41	0	46	0	0.528736	87	rs2296172	nonsynonymous SNV	MACF1:NM_012090:exon47:c.A6868G:p.M2290V,	0.005
UTR3	KIAA0754	KIAA0754-chr1-39875176-39882154	chr1	39880319	26	0	T	110	GT	110	GT	143	0	0	9	17	0.653846	26	rs3768302	NA	NA	NA
UTR3	KIAA0754	KIAA0754-chr1-39875176-39882154	chr1	39881468	75	0	T	175	AT	175	AT	208	31	0	0	44	0.586667	75	rs17343193	NA	NA	NA
exonic	MACF1	MACF1-chr1-39908386-39908583	chr1	39908506	178	0	G	586	AG	586	AG	619	88	0	89	1	0.502825	177	rs587404	nonsynonymous SNV	MACF1:NM_012090:exon75:c.G13048A:p.A4350T,	0.235978
exonic	MACF1	MACF1-chr1-39914266-39914435	chr1	39914363	98	0	G	291	CG	291	CG	324	0	42	56	0	0.571429	98	rs668556	nonsynonymous SNV	MACF1:NM_012090:exon81:c.G14009C:p.S4670T,	0.027601
UTR3	MACF1	MACF1-chr1-39951210-39952789	chr1	39952501	60	1	C	229	CG	229	CG	262	0	32	28	0	0.466667	60	NA_snp131	NA	NA	NA
ncRNA_UTR3	BMP8A	BMP8A-chr1-39991321-39994726	chr1	39991588	163	4	G	602	GT	494	GT	494	0	0	76	87	0.533742	163	rs3738676	NA	NA	NA
ncRNA_UTR3	BMP8A	BMP8A-chr1-39991321-39994726	chr1	39992537	99	1	G	1193	AA	295	AA	295	99	0	0	0	0	99	rs1180340	NA	NA	NA
ncRNA_UTR3	BMP8A	BMP8A-chr1-39991321-39994726	chr1	39992808	133	1	T	377	CT	377	CT	410	0	59	0	74	0.556391	133	rs1180341	NA	NA	NA
ncRNA_UTR3	BMP8A	BMP8A-chr1-39991321-39994726	chr1	39992878	166	1	T	592	GT	531	GT	531	0	0	88	78	0.46988	166	rs1180342	NA	NA	NA
ncRNA_UTR3	BMP8A	BMP8A-chr1-39991321-39994726	chr1	39993432	15	0	T	93	CT	93	CT	126	0	6	0	9	0.6	15	rs1180343	NA	NA	NA
ncRNA_UTR3	BMP8A	BMP8A-chr1-39991321-39994726	chr1	39994490	2	0	T	53	CC	5	CC	5	0	2	0	0	1	2	rs941281	NA	NA	NA
ncRNA_UTR3	BMP8A	BMP8A-chr1-39994837-39995537	chr1	39995032	123	1	A	1534	CC	367	CC	367	0	123	0	0	1	123	rs755250	NA	NA	NA
ncRNA_UTR3	BMP8A	BMP8A-chr1-39994837-39995537	chr1	39995074	103	0	C	420	CT	356	CT	356	0	47	0	56	0.543689	103	rs755249	NA	NA	NA
ncRNA_UTR3	BMP8A	BMP8A-chr1-39994837-39995537	chr1	39995110	76	11	C	871	TT	216	TT	216	0	0	0	76	1	76	rs755248	NA	NA	NA
UTR3	HEYL	HEYL-chr1-40089104-40092852	chr1	40089563	2	0	A	36	GG	5	GG	5	0	0	2	0	1	2	rs2695321	NA	NA	NA
UTR3	HEYL	HEYL-chr1-40089104-40092852	chr1	40089945	215	1	A	760	AG	733	AG	733	105	0	110	0	0.511628	215	rs6587	NA	NA	NA
UTR3	HEYL	HEYL-chr1-40089104-40092852	chr1	40092089	95	0	T	1210	CC	283	CC	283	0	95	0	0	1	95	rs2695320	NA	NA	NA
exonic	HEYL	HEYL-chr1-40098321-40098387	chr1	40098328	113	0	T	1381	CC	335	CC	335	0	113	0	0	1	113	rs784625	nonsynonymous SNV	HEYL:NM_014571:exon2:c.A140G:p.H47R,	0
UTR3	HPCAL4	HPCAL4-chr1-40144652-40148405	chr1	40144818	5	0	A	56	AT	30	AT	30	1	0	0	4	0.8	5	rs10839	NA	NA	NA
UTR3	HPCAL4	HPCAL4-chr1-40144652-40148405	chr1	40146253	233	0	T	608	CT	608	CT	641	0	102	0	131	0.562232	233	rs784629	NA	NA	NA
exonic	HPCAL4	HPCAL4-chr1-40149609-40149824	chr1	40149642	63	3	G	307	GT	162	GT	162	0	0	24	39	0.619048	63	rs784634	synonymous SNV	HPCAL4:NM_016257:exon3:c.C345A:p.R115R,	NA
exonic	HPCAL4	HPCAL4-chr1-40150114-40150283	chr1	40150156	128	1	G	376	AG	376	AG	410	59	0	69	0	0.539062	128	rs9662128	synonymous SNV	HPCAL4:NM_016257:exon2:c.C120T:p.S40S,	NA
UTR3	PPIE	PPIE-chr1-40218959-40219378	chr1	40219065	168	1	C	506	CT	506	CT	539	0	90	0	78	0.464286	168	rs1046988	NA	NA	NA
UTR3	PPIE	PPIE-chr1-40218959-40219378	chr1	40219280	124	1	T	1559	CC	370	CC	370	0	124	0	0	1	124	rs14528	NA	NA	NA
UTR3	BMP8B	BMP8B-chr1-40223903-40226240	chr1	40224087	31	0	T	396	CC	90	CC	90	0	31	0	0	1	31	rs804252	NA	NA	NA
UTR3	BMP8B	BMP8B-chr1-40223903-40226240	chr1	40226046	284	4	G	689	AG	689	AG	722	129	0	155	0	0.545775	284	rs12094291	NA	NA	NA
exonic	PPIE	PPIE-chr1-40229361-40229383	chr1	40229368	7	0	A	155	GG	18	GG	18	0	0	7	0	1	7	rs2463260	nonsynonymous SNV	PPIE:NM_203456:exon10:c.A845G:p.E282G,	0
exonic	OXCT2	OXCT2-chr1-40235197-40237020	chr1	40236074	40	1	A	108	AC	108	AC	141	23	17	0	0	0.425	40	rs230321	nonsynonymous SNV	OXCT2:NM_022120:exon1:c.T854G:p.L285R,	0
UTR5	BMP8B	BMP8B-chr1-40253824-40254533	chr1	40254522	10	0	G	136	AA	27	AA	27	10	0	0	0	0	10	rs804394	NA	NA	NA
UTR3	TRIT1	TRIT1-chr1-40306708-40307585	chr1	40306865	110	1	C	349	CT	349	CT	382	0	60	0	50	0.454545	110	rs1043843	NA	NA	NA
UTR3	TRIT1	TRIT1-chr1-40306708-40307585	chr1	40306898	91	0	T	285	CT	285	CT	318	0	41	0	50	0.549451	91	rs7315	NA	NA	NA
exonic	TRIT1	TRIT1-chr1-40348990-40349177	chr1	40349131	28	0	G	139	AG	135	AG	138	16	0	12	0	0.428571	28	rs3845570	synonymous SNV	TRIT1:NM_017646:exon1:c.C33T:p.P11P,	NA
UTR3	MYCL1	MYCL1-chr1-40361098-40363642	chr1	40361843	44	0	A	255	AC	178	AC	178	18	26	0	0	0.590909	44	rs3134617	NA	NA	NA
UTR3	MYCL1	MYCL1-chr1-40361098-40363642	chr1	40362066	59	0	C	308	AC	238	AC	238	35	24	0	0	0.40678	59	rs3134615	NA	NA	NA
UTR3	MYCL1	MYCL1-chr1-40361098-40363642	chr1	40362461	114	1	T	399	CT	399	CT	432	0	55	0	59	0.517544	114	rs3117086	NA	NA	NA
exonic	MYCL1	MYCL1-chr1-40361098-40363642	chr1	40363054	75	0	G	968	CC	219	CC	219	0	75	0	0	1	75	rs3134614	nonsynonymous SNV	MYCL1:NM_001033082:exon3:c.C1175G:p.T392S,MYCL1:NM_001033081:exon2:c.C1085G:p.T362S,	0.162732
exonic	CAP1	CAP1-chr1-40533212-40533389	chr1	40533266	58	4	T	728	GG	169	GG	169	1	0	57	0	0.982759	58	rs11207440	nonsynonymous SNV	CAP1:NM_006367:exon8:c.T685G:p.C229G,CAP1:NM_001105530:exon8:c.T685G:p.C229G,	0.259316
exonic	CAP1	CAP1-chr1-40533212-40533389	chr1	40533287	58	9	T	725	GG	171	GG	171	0	0	58	0	1	58	rs6665926	nonsynonymous SNV	CAP1:NM_006367:exon8:c.T706G:p.C236G,CAP1:NM_001105530:exon8:c.T706G:p.C236G,	0
exonic	CAP1	CAP1-chr1-40533212-40533389	chr1	40533326	18	87	T	232	GG	51	GG	51	0	0	18	0	1	18	rs6665937	nonsynonymous SNV	CAP1:NM_006367:exon8:c.T745G:p.Y249D,CAP1:NM_001105530:exon8:c.T745G:p.Y249D,	0
exonic	CAP1	CAP1-chr1-40533212-40533389	chr1	40533347	118	12	T	1436	GG	348	GG	348	0	0	118	0	1	118	rs6665944	nonsynonymous SNV	CAP1:NM_006367:exon8:c.T766G:p.S256A,CAP1:NM_001105530:exon8:c.T766G:p.S256A,	0
UTR3	PPT1	PPT1-chr1-40538382-40539855	chr1	40539076	149	1	C	1864	TT	445	TT	445	0	0	0	149	1	149	rs1126973	NA	NA	NA
UTR3	PPT1	PPT1-chr1-40538382-40539855	chr1	40539228	159	1	G	2018	CC	476	CC	476	0	159	0	0	1	159	rs1126972	NA	NA	NA
UTR3	PPT1	PPT1-chr1-40538382-40539855	chr1	40539448	75	0	A	993	CC	223	CC	223	0	75	0	0	1	75	rs1126970	NA	NA	NA
exonic	PPT1	PPT1-chr1-40538382-40539855	chr1	40539750	122	0	T	336	CT	336	CT	369	0	53	0	69	0.565574	122	NA_snp131	nonsynonymous SNV	PPT1:NM_001142604:exon6:c.A595G:p.I199V,PPT1:NM_000310:exon9:c.A904G:p.I302V,	0
UTR5	PPT1	PPT1-chr1-40562787-40563142	chr1	40562993	10	0	T	139	CC	27	CC	27	0	10	0	0	1	10	rs6600313	NA	NA	NA
UTR3	ZMPSTE24	ZMPSTE24-chr1-40758117-40759855	chr1	40759581	104	0	A	369	AG	369	AG	402	53	0	51	0	0.490385	104	NA_snp131	NA	NA	NA
UTR3	COL9A2	COL9A2-chr1-40766163-40767053	chr1	40766542	211	0	A	565	AT	565	AT	598	115	0	0	96	0.454976	211	rs41466547	NA	NA	NA
exonic	COL9A2	COL9A2-chr1-40768293-40768481	chr1	40768344	50	3	C	196	CT	196	CT	229	0	26	0	24	0.48	50	rs3737821	nonsynonymous SNV	COL9A2:NM_001852:exon30:c.G1741A:p.V581I,	0.037
exonic	COL9A2	COL9A2-chr1-40773118-40773171	chr1	40773149	115	0	T	311	CT	311	CT	344	0	53	0	62	0.53913	115	rs2228564	nonsynonymous SNV	COL9A2:NM_001852:exon19:c.A977G:p.Q326R,	0.186681
exonic	SMAP2	SMAP2-chr1-40880944-40881053	chr1	40881041	127	0	C	512	CG	448	CG	448	0	59	68	0	0.535433	127	rs209606	synonymous SNV	SMAP2:NM_001198979:exon7:c.C654G:p.S218S,SMAP2:NM_001198980:exon7:c.C429G:p.S143S,SMAP2:NM_001198978:exon7:c.C579G:p.S193S,SMAP2:NM_022733:exon7:c.C669G:p.S223S,	NA
UTR5	ZNF643	ZNF643-chr1-40916337-40916760	chr1	40916403	160	1	G	607	AG	503	AG	503	86	0	74	0	0.4625	160	rs2076493	NA	NA	NA
UTR3	ZNF684	ZNF684-chr1-41012234-41013839	chr1	41013173	14	0	G	50	AG	50	AG	83	6	0	8	0	0.571429	14	NA_snp131	NA	NA	NA
UTR3	RIMS3	RIMS3-chr1-41086352-41092401	chr1	41087734	10	1	C	84	CT	83	CT	88	0	4	0	6	0.6	10	rs10889501	NA	NA	NA
UTR3	RIMS3	RIMS3-chr1-41086352-41092401	chr1	41090250	124	0	A	331	AG	331	AG	364	72	0	52	0	0.419355	124	rs7520333	NA	NA	NA
UTR3	RIMS3	RIMS3-chr1-41086352-41092401	chr1	41091127	77	0	T	991	CC	228	CC	228	0	77	0	0	1	77	rs570671	NA	NA	NA
UTR5	RIMS3	RIMS3-chr1-41107381-41107628	chr1	41107612	72	1	C	253	CG	253	CG	286	0	37	35	0	0.486111	72	rs2076332	NA	NA	NA
ncRNA_exonic	LOC100130557	LOC100130557-chr1-41154752-41157241	chr1	41155173	49	0	T	597	CC	144	CC	144	0	49	0	0	1	49	rs10789187	NA	NA	NA
ncRNA_exonic	LOC100130557	LOC100130557-chr1-41154752-41157241	chr1	41155383	155	0	G	1933	AA	462	AA	462	155	0	0	0	0	155	rs2780952	NA	NA	NA
ncRNA_exonic	LOC100130557	LOC100130557-chr1-41154752-41157241	chr1	41155486	51	0	C	169	CT	169	CT	202	0	26	0	25	0.490196	51	rs2744801	NA	NA	NA
ncRNA_exonic	LOC100130557	LOC100130557-chr1-41154752-41157241	chr1	41156491	29	0	C	377	GG	84	GG	84	0	0	29	0	1	29	rs10789191	NA	NA	NA
exonic	NFYC	NFYC-chr1-41204508-41204620	chr1	41204569	137	0	C	1649	TT	393	TT	393	0	1	0	136	0.992701	137	rs1057925	synonymous SNV	NFYC:NM_014223:exon2:c.C54T:p.S18S,NFYC:NM_001142588:exon2:c.C54T:p.S18S,NFYC:NM_001142590:exon7:c.C54T:p.S18S,NFYC:NM_001142587:exon2:c.C54T:p.S18S,NFYC:NM_001142589:exon2:c.C54T:p.S18S,	NA
exonic	KCNQ4	KCNQ4-chr1-41285019-41285144	chr1	41285087	167	1	T	2036	CC	494	CC	494	1	166	0	0	0.994012	167	rs4660468	synonymous SNV	KCNQ4:NM_172163:exon5:c.T777C:p.A259A,KCNQ4:NM_004700:exon5:c.T777C:p.A259A,	NA
exonic	KCNQ4	KCNQ4-chr1-41285547-41285657	chr1	41285553	189	0	T	710	CT	599	CT	599	0	101	0	88	0.465608	189	rs55737429	synonymous SNV	KCNQ4:NM_172163:exon6:c.T841C:p.L281L,KCNQ4:NM_004700:exon6:c.T841C:p.L281L,	NA
UTR3	KCNQ4	KCNQ4-chr1-41303983-41304360	chr1	41304306	169	0	A	641	AG	560	AG	560	79	0	90	0	0.532544	169	rs55862109	NA	NA	NA
UTR5	CTPS	CTPS-chr1-41445007-41445501	chr1	41445123	198	3	G	2246	AA	539	AA	539	197	0	1	0	0.00505051	198	rs12729920	NA	NA	NA
exonic	SLFNL1	SLFNL1-chr1-41485898-41486458	chr1	41485902	43	0	C	530	GG	126	GG	126	0	0	43	0	1	43	rs3738368	nonsynonymous SNV	SLFNL1:NM_144990:exon2:c.G431C:p.R144T,SLFNL1:NM_001168247:exon3:c.G431C:p.R144T,	0.998
exonic	SLFNL1	SLFNL1-chr1-41485898-41486458	chr1	41486245	82	0	C	348	CT	294	CT	294	0	37	0	45	0.54878	82	rs1138293	nonsynonymous SNV	SLFNL1:NM_144990:exon2:c.G88A:p.A30T,SLFNL1:NM_001168247:exon3:c.G88A:p.A30T,	0.028
ncRNA_UTR5	SLFNL1	SLFNL1-chr1-41487294-41487387	chr1	41487337	161	3	G	1864	TT	432	TT	432	0	0	1	160	0.993789	161	rs17357954	NA	NA	NA
ncRNA_UTR3	SCMH1	SCMH1-chr1-41492875-41493991	chr1	41493111	47	0	A	623	GG	136	GG	136	0	0	47	0	1	47	rs3157	NA	NA	NA
ncRNA_UTR3	SCMH1	SCMH1-chr1-41492875-41493991	chr1	41493749	56	48	G	556	AA	110	AA	110	54	0	1	1	0.0181818	55	rs11555079	NA	NA	NA
UTR5	EDN2	EDN2-chr1-41950209-41950344	chr1	41950312	129	1	T	1521	CC	380	CC	380	0	129	0	0	1	129	rs2984691	NA	NA	NA
UTR3	HIVEP3	HIVEP3-chr1-41975685-41976937	chr1	41976017	184	0	C	2150	TT	504	TT	504	1	1	0	182	0.994536	183	rs678110	NA	NA	NA
exonic	HIVEP3	HIVEP3-chr1-41975685-41976937	chr1	41976328	20	0	T	247	CC	57	CC	57	0	20	0	0	1	20	rs9439043	nonsynonymous SNV	HIVEP3:NM_024503:exon9:c.A7015G:p.T2339A,HIVEP3:NM_001127714:exon8:c.A7012G:p.T2338A,	0
exonic	HIVEP3	HIVEP3-chr1-41978487-41979421	chr1	41978566	44	2	T	502	GG	127	GG	126	0	0	44	0	1	44	rs2991344	nonsynonymous SNV	HIVEP3:NM_024503:exon8:c.A6326C:p.D2109A,HIVEP3:NM_001127714:exon7:c.A6326C:p.D2109A,	0
exonic	HIVEP3	HIVEP3-chr1-41978487-41979421	chr1	41978825	87	1	C	1071	GG	254	GG	254	0	0	86	1	0.0114943	87	rs2483689	nonsynonymous SNV	HIVEP3:NM_024503:exon8:c.G6067C:p.A2023P,HIVEP3:NM_001127714:exon7:c.G6067C:p.A2023P,	0
exonic	HIVEP3	HIVEP3-chr1-41978487-41979421	chr1	41979156	68	1	A	235	AG	235	AG	268	35	0	33	0	0.485294	68	rs615177	synonymous SNV	HIVEP3:NM_024503:exon8:c.T5736C:p.A1912A,HIVEP3:NM_001127714:exon7:c.T5736C:p.A1912A,	NA
exonic	HIVEP3	HIVEP3-chr1-42045408-42050989	chr1	42046812	233	8	C	2489	TT	656	TT	655	0	0	11	222	0.95279	233	rs2810565	synonymous SNV	HIVEP3:NM_024503:exon4:c.G3657A:p.Q1219Q,HIVEP3:NM_001127714:exon3:c.G3657A:p.Q1219Q,	NA
exonic	HIVEP3	HIVEP3-chr1-42045408-42050989	chr1	42048745	111	2	T	1392	CC	331	CC	331	0	111	0	0	1	111	rs2810566	nonsynonymous SNV	HIVEP3:NM_024503:exon4:c.A1724G:p.H575R,HIVEP3:NM_001127714:exon3:c.A1724G:p.H575R,	0
exonic	HIVEP3	HIVEP3-chr1-42045408-42050989	chr1	42049032	215	2	G	2591	AA	638	AA	638	215	0	0	0	0	215	rs2984694	synonymous SNV	HIVEP3:NM_024503:exon4:c.C1437T:p.S479S,HIVEP3:NM_001127714:exon3:c.C1437T:p.S479S,	NA
exonic	HIVEP3	HIVEP3-chr1-42045408-42050989	chr1	42049140	163	1	C	1914	GG	478	GG	478	0	0	163	0	1	163	rs2475842	synonymous SNV	HIVEP3:NM_024503:exon4:c.G1329C:p.L443L,HIVEP3:NM_001127714:exon3:c.G1329C:p.L443L,	NA
exonic	HIVEP3	HIVEP3-chr1-42045408-42050989	chr1	42050366	36	0	C	106	CT	106	CT	139	0	20	0	16	0.444444	36	rs2146315	nonsynonymous SNV	HIVEP3:NM_024503:exon4:c.G103A:p.V35I,HIVEP3:NM_001127714:exon3:c.G103A:p.V35I,	0.013
UTR5	HIVEP3	HIVEP3-chr1-42094420-42094618	chr1	42094498	156	46	A	585	AG	423	AG	423	73	0	83	0	0.532051	156	rs2038976	NA	NA	NA
exonic	GUCA2B	GUCA2B-chr1-42619092-42619211	chr1	42619139	69	3	A	224	AG	224	AG	257	36	0	33	0	0.478261	69	rs1047047	synonymous SNV	GUCA2B:NM_007102:exon1:c.A18G:p.A6A,	NA
exonic	GUCA2A	GUCA2A-chr1-42630309-42630395	chr1	42630364	49	0	G	238	AG	238	AG	250	26	0	23	0	0.469388	49	rs2071499	nonsynonymous SNV	GUCA2A:NM_033553:exon1:c.C20T:p.S7F,	0.583867
UTR3	FOXJ3	FOXJ3-chr1-42642211-42645496	chr1	42644770	76	2	C	309	CT	309	CT	341	0	38	0	38	0.5	76	rs686247	NA	NA	NA
exonic	FOXJ3	FOXJ3-chr1-42693554-42693637	chr1	42693597	139	1	A	1715	GG	411	GG	411	0	0	139	0	1	139	rs343376	nonsynonymous SNV	FOXJ3:NM_014947:exon5:c.T485C:p.V162A,FOXJ3:NM_001198851:exon7:c.T485C:p.V162A,FOXJ3:NM_001198850:exon5:c.T485C:p.V162A,FOXJ3:NM_001198852:exon5:c.T485C:p.V162A,	0
exonic	RIMKLA	RIMKLA-chr1-42846468-42846768	chr1	42846675	4	0	C	28	CT	28	CT	54	0	2	0	2	0.5	4	NA_snp131	nonsynonymous SNV	RIMKLA:NM_173642:exon1:c.C70T:p.R24C,	NA
exonic	RIMKLA	RIMKLA-chr1-42880155-42889900	chr1	42880516	171	0	T	2144	CC	512	CC	512	0	171	0	0	1	171	rs1055055	synonymous SNV	RIMKLA:NM_173642:exon5:c.T1047C:p.S349S,	NA
UTR3	RIMKLA	RIMKLA-chr1-42880155-42889900	chr1	42880866	177	0	G	2185	AA	528	AA	528	177	0	0	0	0	177	rs2484436	NA	NA	NA
UTR3	RIMKLA	RIMKLA-chr1-42880155-42889900	chr1	42883151	196	0	C	624	CT	624	CT	657	0	102	0	94	0.479592	196	rs11210640	NA	NA	NA
UTR3	RIMKLA	RIMKLA-chr1-42880155-42889900	chr1	42883403	41	0	T	93	CT	93	CT	126	0	16	0	25	0.609756	41	rs12404583	NA	NA	NA
UTR3	RIMKLA	RIMKLA-chr1-42880155-42889900	chr1	42885109	73	0	T	310	GT	310	GT	323	0	0	38	35	0.479452	73	rs12122618	NA	NA	NA
UTR3	RIMKLA	RIMKLA-chr1-42880155-42889900	chr1	42885523	185	1	C	412	CT	412	CT	445	0	109	0	76	0.410811	185	rs16829473	NA	NA	NA
UTR3	RIMKLA	RIMKLA-chr1-42880155-42889900	chr1	42886159	56	0	T	697	AA	166	AA	166	56	0	0	0	0	56	rs10493110	NA	NA	NA
UTR3	RIMKLA	RIMKLA-chr1-42880155-42889900	chr1	42886185	37	0	A	453	GG	108	GG	108	0	0	37	0	1	37	rs10493109	NA	NA	NA
UTR3	RIMKLA	RIMKLA-chr1-42880155-42889900	chr1	42888044	178	2	T	629	AT	599	AT	599	94	0	1	83	0.468927	177	rs3180736	NA	NA	NA
UTR3	RIMKLA	RIMKLA-chr1-42880155-42889900	chr1	42888556	228	1	C	2696	TT	595	TT	595	1	2	0	225	0.991189	227	rs11210642	NA	NA	NA
exonic	ZMYND12	ZMYND12-chr1-42898814-42898959	chr1	42898843	80	1	A	1015	GG	238	GG	238	0	0	80	0	1	80	rs1034268	nonsynonymous SNV	ZMYND12:NM_001146192:exon6:c.T616C:p.F206L,ZMYND12:NM_032257:exon7:c.T946C:p.F316L,	0.000725
UTR3	PPCS	PPCS-chr1-42925274-42926085	chr1	42925688	67	0	T	214	GT	214	GT	247	0	0	28	39	0.58209	67	rs9787162	NA	NA	NA
UTR3	CLDN19	CLDN19-chr1-43198764-43200805	chr1	43200526	79	0	T	1018	CC	234	CC	234	0	79	0	0	1	79	rs912075	NA	NA	NA
UTR3	LEPRE1	LEPRE1-chr1-43212006-43212523	chr1	43212111	65	0	C	838	TT	192	TT	192	0	0	0	65	1	65	rs6882	NA	NA	NA
exonic	LEPRE1	LEPRE1-chr1-43212006-43212523	chr1	43212431	97	2	A	1154	GG	286	GG	286	0	0	97	0	1	97	rs4660662	synonymous SNV	LEPRE1:NM_022356:exon15:c.T2148C:p.G716G,	NA
UTR5	ERMAP	ERMAP-chr1-43296115-43296204	chr1	43296118	139	2	G	532	AG	420	AG	420	78	0	61	0	0.438849	139	rs12124733	NA	NA	NA
exonic	ERMAP	ERMAP-chr1-43296115-43296204	chr1	43296173	182	0	C	526	CT	526	CT	559	0	96	0	86	0.472527	182	rs33950227	synonymous SNV	ERMAP:NM_018538:exon2:c.C54T:p.L18L,ERMAP:NM_001017922:exon3:c.C54T:p.L18L,	NA
exonic	ERMAP	ERMAP-chr1-43296115-43296204	chr1	43296195	172	1	C	530	CT	530	CT	562	0	83	0	89	0.517442	172	rs33953680	nonsynonymous SNV	ERMAP:NM_018538:exon2:c.C76T:p.H26Y,ERMAP:NM_001017922:exon3:c.C76T:p.H26Y,	0.757
UTR3	ERMAP	ERMAP-chr1-43308188-43310660	chr1	43309231	134	0	A	437	AG	437	AG	470	69	0	65	0	0.485075	134	NA_snp131	NA	NA	NA
UTR3	ERMAP	ERMAP-chr1-43308188-43310660	chr1	43309548	120	0	G	1546	AA	358	AA	358	120	0	0	0	0	120	NA_snp131	NA	NA	NA
UTR3	ERMAP	ERMAP-chr1-43308188-43310660	chr1	43309842	74	0	G	978	CC	220	CC	220	0	74	0	0	1	74	rs10789428	NA	NA	NA
UTR3	ZNF691	ZNF691-chr1-43316621-43318144	chr1	43317793	231	0	G	2720	AA	628	AA	628	229	0	2	0	0.00865801	231	rs9960	NA	NA	NA
UTR3	SLC2A1	SLC2A1-chr1-43391046-43392912	chr1	43392250	102	0	C	437	CG	351	CG	351	0	46	56	0	0.54902	102	rs4658	NA	NA	NA
exonic	SLC2A1	SLC2A1-chr1-43395544-43395706	chr1	43395635	166	1	C	527	CT	527	CT	560	0	87	0	79	0.475904	166	rs2229682	synonymous SNV	SLC2A1:NM_006516:exon5:c.G588A:p.P196P,	NA
exonic	SLC2A1	SLC2A1-chr1-43396297-43396537	chr1	43396414	181	1	G	639	AG	609	AG	609	93	1	87	0	0.483333	180	rs11537641	synonymous SNV	SLC2A1:NM_006516:exon4:c.C399T:p.C133C,	NA
exonic	SLC2A1	SLC2A1-chr1-43408897-43408992	chr1	43408966	93	2	G	269	AG	269	AG	302	40	0	53	0	0.569892	93	rs1385129	synonymous SNV	SLC2A1:NM_006516:exon2:c.C45T:p.A15A,	NA
UTR5	SLC2A1	SLC2A1-chr1-43424305-43424847	chr1	43424519	46	0	T	130	GT	130	GT	163	0	0	17	29	0.630435	46	rs11537640	NA	NA	NA
exonic	FAM183A	FAM183A-chr1-43618499-43618602	chr1	43618596	128	0	G	1440	AA	342	AA	342	127	0	1	0	0.0078125	128	rs12074551	synonymous SNV	FAM183A:NM_001101376:exon3:c.G291A:p.E97E,	NA
exonic	EBNA1BP2	EBNA1BP2-chr1-43632497-43632590	chr1	43632536	120	0	C	1428	TT	316	TT	316	0	1	0	119	0.991667	120	rs7163	nonsynonymous SNV	EBNA1BP2:NM_006824:exon7:c.G668A:p.R223H,EBNA1BP2:NM_001159936:exon8:c.G833A:p.R278H,	0.068
exonic	EBNA1BP2	EBNA1BP2-chr1-43636427-43636550	chr1	43636484	90	0	C	1152	GG	266	GG	266	0	0	90	0	1	90	rs1049276	synonymous SNV	EBNA1BP2:NM_006824:exon4:c.G390C:p.T130T,EBNA1BP2:NM_001159936:exon5:c.G555C:p.T185T,	NA
UTR5	EBNA1BP2	EBNA1BP2-chr1-43637724-43638025	chr1	43637932	113	0	T	1391	CC	334	CC	334	1	112	0	0	0.99115	113	rs9519	NA	NA	NA
UTR5	EBNA1BP2	EBNA1BP2-chr1-43638125-43638241	chr1	43638185	33	1	A	448	GG	96	GG	96	0	0	33	0	1	33	rs1782383	NA	NA	NA
UTR5	WDR65	WDR65-chr1-43638403-43638581	chr1	43638410	41	0	G	550	CC	120	CC	120	0	41	0	0	1	41	rs1782386	NA	NA	NA
exonic	WDR65	WDR65-chr1-43638403-43638581	chr1	43638457	82	0	T	1001	AA	243	AA	243	82	0	0	0	0	82	rs1782387	synonymous SNV	WDR65:NM_152498:exon2:c.T33A:p.V11V,WDR65:NM_001167965:exon2:c.T33A:p.V11V,WDR65:NM_001195831:exon2:c.T33A:p.V11V,	NA
exonic	WDR65	WDR65-chr1-43649262-43649548	chr1	43649508	48	0	A	635	GG	141	GG	141	0	0	48	0	1	48	rs663824	nonsynonymous SNV	WDR65:NM_152498:exon4:c.A721G:p.N241D,WDR65:NM_001167965:exon4:c.A721G:p.N241D,WDR65:NM_001195831:exon4:c.A721G:p.N241D,	0.006
exonic	WDR65	WDR65-chr1-43664152-43664317	chr1	43664218	176	0	C	2216	TT	527	TT	527	0	0	0	176	1	176	rs603123	synonymous SNV	WDR65:NM_152498:exon8:c.C1329T:p.H443H,WDR65:NM_001167965:exon8:c.C1329T:p.H443H,WDR65:NM_001195831:exon8:c.C1329T:p.H443H,	NA
exonic	WDR65	WDR65-chr1-43675414-43676549	chr1	43675467	174	2	G	2080	AA	516	AA	516	174	0	0	0	0	174	rs2453412	synonymous SNV	WDR65:NM_152498:exon11:c.G1809A:p.S603S,WDR65:NM_001167965:exon11:c.G1809A:p.S603S,WDR65:NM_001195831:exon11:c.G1809A:p.S603S,	NA
UTR3	C1orf210	C1orf210-chr1-43747559-43748778	chr1	43748132	6	0	A	114	GG	15	GG	15	0	0	6	0	1	6	rs1198976	NA	NA	NA
exonic	TIE1	TIE1-chr1-43779449-43779639	chr1	43779564	65	4	T	229	CT	229	CT	262	0	31	0	34	0.523077	65	rs3120276	synonymous SNV	TIE1:NM_001253357:exon14:c.T2199C:p.A733A,TIE1:NM_005424:exon14:c.T2334C:p.A778A,	NA
exonic	TIE1	TIE1-chr1-43784906-43785019	chr1	43784956	206	0	A	386	AG	386	AG	419	128	0	78	0	0.378641	206	rs1199039	synonymous SNV	TIE1:NM_001253357:exon18:c.A2838G:p.L946L,TIE1:NM_005424:exon18:c.A2973G:p.L991L,	NA
exonic	MPL	MPL-chr1-43804942-43805240	chr1	43805147	125	0	G	387	CG	387	CG	420	0	60	65	0	0.52	125	NA_snp131	nonsynonymous SNV	MPL:NM_005373:exon4:c.G597C:p.R199S,	0.228
exonic	CDC20	CDC20-chr1-43825640-43825768	chr1	43825644	148	24	T	562	CT	471	CT	471	0	78	0	70	0.472973	148	rs839763	synonymous SNV	CDC20:NM_001255:exon5:c.T432C:p.Y144Y,	NA
UTR3	MED8	MED8-chr1-43850398-43850777	chr1	43850473	9	0	A	44	AG	44	AG	77	5	0	4	0	0.444444	9	rs11172	NA	NA	NA
exonic	MED8	MED8-chr1-43851649-43851897	chr1	43851797	173	1	G	518	AG	518	AG	551	85	0	88	0	0.508671	173	rs11541153	synonymous SNV	MED8:NM_052877:exon6:c.C594T:p.G198G,MED8:NM_201542:exon6:c.C594T:p.G198G,	NA
UTR5	SZT2	C1orf84-chr1-43855556-43855666	chr1	43855578	73	0	G	915	CC	216	CC	216	0	73	0	0	1	73	rs839753	NA	NA	NA
exonic	SZT2	KIAA0467-chr1-43896620-43896761	chr1	43896743	145	2	C	495	CT	492	CT	496	0	71	0	74	0.510345	145	NA_snp131	nonsynonymous SNV	SZT2:NM_015284:exon32:c.C4727T:p.S1576L,	0.902
exonic	SZT2	KIAA0467-chr1-43906885-43907051	chr1	43906896	129	1	A	494	AG	432	AG	432	59	0	70	0	0.542636	129	rs2027130	synonymous SNV	SZT2:NM_015284:exon52:c.A7185G:p.E2395E,	NA
UTR3	SZT2	KIAA0467-chr1-43916008-43916830	chr1	43916642	7	0	T	107	CC	18	CC	18	0	7	0	0	1	7	rs6954	NA	NA	NA
UTR3	SZT2	KIAA0467-chr1-43917389-43917468	chr1	43917409	218	4	T	846	CT	558	CT	558	0	124	0	94	0.431193	218	rs2251804	NA	NA	NA
exonic	PTPRF	PTPRF-chr1-44035261-44035449	chr1	44035352	137	1	C	1682	TT	405	TT	405	0	0	0	137	1	137	rs1065771	synonymous SNV	PTPRF:NM_130440:exon6:c.C471T:p.A157A,PTPRF:NM_002840:exon6:c.C471T:p.A157A,	NA
exonic	PTPRF	PTPRF-chr1-44058128-44058272	chr1	44058265	117	3	C	1295	AA	299	AA	299	116	1	0	0	0.00854701	117	rs3828151	synonymous SNV	PTPRF:NM_130440:exon11:c.C1806A:p.A602A,PTPRF:NM_002840:exon11:c.C1806A:p.A602A,	NA
exonic	PTPRF	PTPRF-chr1-44071200-44071293	chr1	44071221	194	5	G	2170	AA	528	AA	528	192	1	1	0	0.00518135	193	rs631248	synonymous SNV	PTPRF:NM_130440:exon18:c.G3384A:p.V1128V,PTPRF:NM_002840:exon19:c.G3411A:p.V1137V,	NA
exonic	PTPRF	PTPRF-chr1-44071911-44072129	chr1	44072018	86	3	C	1035	TT	250	TT	250	0	0	0	86	1	86	rs1065772	synonymous SNV	PTPRF:NM_130440:exon19:c.C3564T:p.T1188T,PTPRF:NM_002840:exon20:c.C3591T:p.T1197T,	NA
exonic	PTPRF	PTPRF-chr1-44071911-44072129	chr1	44072066	51	0	C	653	TT	149	TT	148	0	0	0	51	1	51	rs10890266	synonymous SNV	PTPRF:NM_130440:exon19:c.C3612T:p.P1204P,PTPRF:NM_002840:exon20:c.C3639T:p.P1213P,	NA
exonic	PTPRF	PTPRF-chr1-44083407-44083582	chr1	44083507	160	4	T	1896	CC	478	CC	478	0	160	0	0	1	160	rs641365	synonymous SNV	PTPRF:NM_130440:exon24:c.T4269C:p.G1423G,PTPRF:NM_002840:exon25:c.T4296C:p.G1432G,	NA
exonic	PTPRF	PTPRF-chr1-44083407-44083582	chr1	44083519	148	4	G	1710	AA	437	AA	437	147	1	0	0	0.00675676	148	rs641351	synonymous SNV	PTPRF:NM_130440:exon24:c.G4281A:p.R1427R,PTPRF:NM_002840:exon25:c.G4308A:p.R1436R,	NA
exonic	PTPRF	PTPRF-chr1-44084719-44084873	chr1	44084739	45	8	C	522	TT	115	TT	114	0	0	4	41	0.911111	45	rs1143701	synonymous SNV	PTPRF:NM_130440:exon26:c.C4485T:p.R1495R,PTPRF:NM_002840:exon27:c.C4512T:p.R1504R,	NA
exonic	PTPRF	PTPRF-chr1-44086768-44086903	chr1	44086831	146	0	C	1786	TT	436	TT	436	0	0	0	146	1	146	rs1143702	synonymous SNV	PTPRF:NM_130440:exon32:c.C5556T:p.Y1852Y,PTPRF:NM_002840:exon33:c.C5583T:p.Y1861Y,	NA
exonic	KDM4A	KDM4A-chr1-44134771-44134970	chr1	44134887	126	1	T	445	CT	433	CT	433	0	66	0	60	0.47619	126	NA_snp131	nonsynonymous SNV	KDM4A:NM_014663:exon10:c.T1280C:p.M427T,	0.067
exonic	KDM4A	KDM4A-chr1-44137176-44137546	chr1	44137257	145	0	C	1808	AA	433	AA	433	145	0	0	0	0	145	rs586339	nonsynonymous SNV	KDM4A:NM_014663:exon11:c.C1445A:p.A482E,	0
UTR3	ST3GAL3	ST3GAL3-chr1-44395804-44396830	chr1	44396646	144	0	C	1741	GG	388	GG	388	0	1	143	0	0.993056	144	rs6801	NA	NA	NA
UTR5	ARTN	ARTN-chr1-44398992-44399557	chr1	44399176	70	1	A	862	TT	208	TT	208	0	0	0	70	1	70	rs2428958	NA	NA	NA
UTR3	ARTN	ARTN-chr1-44401974-44402911	chr1	44402565	105	2	G	1191	AA	305	AA	305	105	0	0	0	0	105	rs12127737	NA	NA	NA
exonic	IPO13	IPO13-chr1-44415089-44415825	chr1	44415415	168	3	C	2025	TT	493	TT	493	0	0	1	167	0.994048	168	rs2240447	synonymous SNV	IPO13:NM_014652:exon2:c.C411T:p.D137D,	NA
UTR5	CCDC24	CCDC24-chr1-44457280-44457418	chr1	44457305	34	2	G	438	AA	99	AA	99	34	0	0	0	0	34	rs12403036	NA	NA	NA
exonic	KLF17	KLF17-chr1-44595025-44595868	chr1	44595113	145	2	G	367	CG	367	CG	400	0	62	83	0	0.572414	145	rs2429051	nonsynonymous SNV	KLF17:NM_173484:exon2:c.G170C:p.S57T,	0.068
exonic	KLF17	KLF17-chr1-44595025-44595868	chr1	44595410	154	7	A	318	AG	318	AG	351	89	0	65	0	0.422078	154	rs2485652	nonsynonymous SNV	KLF17:NM_173484:exon2:c.A467G:p.N156S,	0
exonic	KLF17	KLF17-chr1-44595025-44595868	chr1	44595426	163	8	G	394	AG	394	AG	427	73	0	90	0	0.552147	163	rs2429050	synonymous SNV	KLF17:NM_173484:exon2:c.G483A:p.S161S,	NA
UTR3	DMAP1	DMAP1-chr1-44686231-44686351	chr1	44686322	111	0	T	412	CT	412	CT	424	0	56	0	55	0.495495	111	rs12419	NA	NA	NA
UTR3	RNF220	RNF220-chr1-45116376-45117396	chr1	45116935	66	0	C	275	CT	271	CT	273	0	33	0	33	0.5	66	rs1051648	NA	NA	NA
UTR3	RNF220	RNF220-chr1-45116376-45117396	chr1	45116985	102	2	C	356	CT	345	CT	346	0	49	0	53	0.519608	102	rs1051664	NA	NA	NA
UTR3	RNF220	RNF220-chr1-45116376-45117396	chr1	45117300	130	0	G	339	AG	339	AG	372	56	1	73	0	0.565891	129	rs2822	NA	NA	NA
UTR3	TMEM53	TMEM53-chr1-45119502-45120881	chr1	45119965	44	0	C	203	CT	138	CT	138	0	18	0	26	0.590909	44	rs3444	NA	NA	NA
UTR3	TMEM53	TMEM53-chr1-45119502-45120881	chr1	45120068	90	1	A	408	AG	280	AG	280	38	0	52	0	0.577778	90	rs75614327	NA	NA	NA
UTR5	BTBD19	BTBD19-chr1-45274154-45274578	chr1	45274247	115	17	A	356	AC	356	AC	389	60	55	0	0	0.478261	115	NA_snp131	NA	NA	NA
exonic	PTCH2	PTCH2-chr1-45293074-45293386	chr1	45293318	45	0	G	244	AG	198	AG	198	26	0	18	1	0.409091	44	rs11573587	synonymous SNV	PTCH2:NM_001166292:exon15:c.C2127T:p.D709D,PTCH2:NM_003738:exon15:c.C2127T:p.D709D,	NA
exonic	EIF2B3	EIF2B3-chr1-45443987-45444132	chr1	45444038	65	0	G	224	AG	224	AG	257	28	0	37	0	0.569231	65	rs11556200	synonymous SNV	EIF2B3:NM_001166588:exon3:c.C243T:p.D81D,EIF2B3:NM_020365:exon3:c.C243T:p.D81D,	NA
UTR5	EIF2B3	EIF2B3-chr1-45452165-45452361	chr1	45452227	80	2	G	249	CG	249	CG	282	0	37	43	0	0.5375	80	rs489676	NA	NA	NA
UTR3	HECTD3	HECTD3-chr1-45468221-45469248	chr1	45468606	317	3	A	918	AG	918	AG	951	165	0	152	0	0.479495	317	rs8681	NA	NA	NA
UTR3	HECTD3	HECTD3-chr1-45468221-45469248	chr1	45468631	264	3	A	3070	TT	785	TT	785	0	0	0	264	1	264	rs4660829	NA	NA	NA
exonic	ZSWIM5	ZSWIM5-chr1-45504608-45504745	chr1	45504720	127	0	G	365	CG	365	CG	398	0	56	71	0	0.559055	127	rs7551698	synonymous SNV	ZSWIM5:NM_020883:exon8:c.C1782G:p.T594T,	NA
exonic	MUTYH	MUTYH-chr1-45797333-45797521	chr1	45797505	42	1	C	247	CG	152	CG	152	0	16	26	0	0.619048	42	rs3219489	nonsynonymous SNV	MUTYH:NM_001048173:exon12:c.G930C:p.Q310H,MUTYH:NM_001048172:exon12:c.G933C:p.Q311H,MUTYH:NM_001048174:exon12:c.G930C:p.Q310H,MUTYH:NM_012222:exon12:c.G1005C:p.Q335H,MUTYH:NM_001128425:exon12:c.G1014C:p.Q338H,MUTYH:NM_001048171:exon12:c.G972C:p.Q324H,	0.125
UTR5	TOE1	TOE1-chr1-45805342-45805570	chr1	45805566	17	12	G	231	CC	46	CC	46	0	17	0	0	1	17	rs3219468	NA	NA	NA
UTR3	TESK2	TESK2-chr1-45809650-45811230	chr1	45810091	162	1	A	545	AG	545	AG	574	80	0	81	1	0.503106	161	rs9429072	NA	NA	NA
UTR5	TESK2	TESK2-chr1-45956524-45956840	chr1	45956700	66	12	C	720	AA	178	AA	177	64	0	2	0	0.030303	66	rs6429567	NA	NA	NA
UTR5	TESK2	TESK2-chr1-45956524-45956840	chr1	45956828	10	0	C	59	CG	59	CG	80	0	4	6	0	0.6	10	rs3790583	NA	NA	NA
ncRNA_exonic	CCDC163P	C1orf231-chr1-45965204-45965646	chr1	45965307	68	53	G	177	AG	177	AG	210	28	0	40	0	0.588235	68	rs12568144	NA	NA	NA
ncRNA_exonic	CCDC163P	C1orf231-chr1-45965204-45965646	chr1	45965340	59	41	T	774	CC	175	CC	175	0	59	0	0	1	59	rs7546268	NA	NA	NA
exonic	MMACHC	MMACHC-chr1-45973884-45974036	chr1	45973928	200	1	G	534	AG	534	AG	567	96	0	104	0	0.52	200	rs2275276	synonymous SNV	MMACHC:NM_015506:exon3:c.G321A:p.V107V,	NA
UTR3	MMACHC	MMACHC-chr1-45974468-45976707	chr1	45974969	39	0	A	153	AG	153	AG	186	21	0	18	0	0.461538	39	NA_snp131	NA	NA	NA
UTR3	MMACHC	MMACHC-chr1-45974468-45976707	chr1	45976147	17	0	G	206	AA	48	AA	48	17	0	0	0	0	17	rs882803	NA	NA	NA
UTR3	MMACHC	MMACHC-chr1-45974468-45976707	chr1	45976472	75	0	G	325	CG	321	CG	323	0	39	36	0	0.48	75	rs7903	NA	NA	NA
UTR3	MMACHC	MMACHC-chr1-45974468-45976707	chr1	45976587	129	0	A	1618	GG	383	GG	383	0	0	129	0	1	129	rs1044717	NA	NA	NA
UTR5	PRDX1	PRDX1-chr1-45987281-45987609	chr1	45987574	28	0	C	137	AC	103	AC	103	17	11	0	0	0.392857	28	rs17522918	NA	NA	NA
UTR5	AKR1A1	AKR1A1-chr1-46016498-46016827	chr1	46016687	161	4	T	618	CT	378	CT	378	0	93	0	68	0.42236	161	rs9147	NA	NA	NA
exonic	NASP	NASP-chr1-46072993-46074009	chr1	46073489	90	43	G	220	AG	220	AG	253	39	0	51	0	0.566667	90	rs2230657	synonymous SNV	NASP:NM_001195193:exon4:c.G714A:p.P238P,NASP:NM_002482:exon6:c.G906A:p.P302P,	NA
exonic	NASP	NASP-chr1-46078841-46078920	chr1	46078854	90	0	A	204	AG	204	AG	237	57	0	33	0	0.366667	90	rs2230658	synonymous SNV	NASP:NM_001195193:exon5:c.A1248G:p.S416S,NASP:NM_002482:exon7:c.A1440G:p.S480S,NASP:NM_152298:exon6:c.A423G:p.S141S,	NA
exonic	NASP	NASP-chr1-46078841-46078920	chr1	46078884	105	0	C	262	CT	262	CT	295	0	63	0	42	0.4	105	rs2230659	synonymous SNV	NASP:NM_001195193:exon5:c.C1278T:p.T426T,NASP:NM_002482:exon7:c.C1470T:p.T490T,NASP:NM_152298:exon6:c.C453T:p.T151T,	NA
UTR3	CCDC17	CCDC17-chr1-46085717-46086105	chr1	46085852	178	0	C	645	CT	610	CT	610	0	85	0	93	0.522472	178	rs2275085	NA	NA	NA
UTR3	CCDC17	CCDC17-chr1-46085717-46086105	chr1	46085879	141	0	C	500	CG	500	CG	526	0	68	73	0	0.51773	141	rs2275086	NA	NA	NA
exonic	CCDC17	CCDC17-chr1-46085717-46086105	chr1	46086077	109	1	C	320	CT	320	CT	353	0	59	0	50	0.458716	109	rs3014246	nonsynonymous SNV	CCDC17:NM_001114938:exon13:c.G1739A:p.S580N,CCDC17:NM_001190182:exon13:c.G1712A:p.S571N,	NA
exonic	CCDC17	CCDC17-chr1-46087549-46087667	chr1	46087577	40	2	G	181	AG	181	AG	214	20	0	20	0	0.5	40	rs3014242	nonsynonymous SNV	CCDC17:NM_001114938:exon8:c.C1058T:p.P353L,CCDC17:NM_001190182:exon8:c.C1031T:p.P344L,	NA
UTR3	GPBP1L1	GPBP1L1-chr1-46092978-46094080	chr1	46093692	96	0	G	350	AG	350	AG	383	47	0	49	0	0.510417	96	rs1135850	NA	NA	NA
exonic	GPBP1L1	GPBP1L1-chr1-46092978-46094080	chr1	46094027	16	0	A	106	AG	64	AG	64	5	0	11	0	0.6875	16	rs1250	synonymous SNV	GPBP1L1:NM_021639:exon13:c.T1326C:p.S442S,	NA
exonic	GPBP1L1	GPBP1L1-chr1-46095248-46095350	chr1	46095272	164	0	T	676	CT	536	CT	536	0	89	0	75	0.457317	164	rs1135812	synonymous SNV	GPBP1L1:NM_021639:exon12:c.A1248G:p.K416K,	NA
UTR5	GPBP1L1	GPBP1L1-chr1-46125856-46126897	chr1	46125880	57	0	T	171	CT	171	CT	204	0	26	0	31	0.54386	57	rs3811436	NA	NA	NA
UTR5	GPBP1L1	GPBP1L1-chr1-46125856-46126897	chr1	46126179	144	0	T	577	AT	454	AT	454	79	0	0	65	0.451389	144	rs12402259	NA	NA	NA
UTR3	TMEM69	TMEM69-chr1-46158876-46159999	chr1	46159809	18	1	T	185	AT	20	AT	20	16	0	0	2	0.111111	18	rs1071839	NA	NA	NA
UTR3	IPP	IPP-chr1-46164409-46165862	chr1	46164846	55	0	A	333	AT	194	AT	194	20	0	0	35	0.636364	55	rs10749856	NA	NA	NA
exonic	IPP	IPP-chr1-46195286-46195441	chr1	46195375	74	0	T	223	CT	223	CT	256	0	30	0	44	0.594595	74	rs28375469	nonsynonymous SNV	IPP:NM_005897:exon4:c.A791G:p.K264R,IPP:NM_001145349:exon4:c.A791G:p.K264R,	0
UTR5	MAST2	MAST2-chr1-46269285-46269744	chr1	46269352	3	2	T	50	GG	7	GG	7	0	0	3	0	1	3	rs12081398	NA	NA	NA
exonic	MAST2	MAST2-chr1-46476402-46476611	chr1	46476587	73	1	T	927	GG	214	GG	214	0	0	73	0	1	73	rs11211247	nonsynonymous SNV	MAST2:NM_015112:exon10:c.T1164G:p.D388E,	0
exonic	MAST2	MAST2-chr1-46493403-46493535	chr1	46493460	92	0	T	314	GT	314	GT	347	0	0	43	49	0.532609	92	rs1707336	nonsynonymous SNV	MAST2:NM_015112:exon17:c.T1977G:p.I659M,	0.033
exonic	MAST2	MAST2-chr1-46496679-46496962	chr1	46496709	55	1	A	128	AG	128	AG	161	31	0	24	0	0.436364	55	rs925524	synonymous SNV	MAST2:NM_015112:exon23:c.A2739G:p.S913S,	NA
exonic	MAST2	MAST2-chr1-46498268-46498390	chr1	46498375	162	2	A	442	AG	442	AG	475	90	0	72	0	0.444444	162	rs1622208	synonymous SNV	MAST2:NM_015112:exon26:c.A3522G:p.V1174V,	NA
exonic	MAST2	MAST2-chr1-46500210-46501797	chr1	46501258	121	0	C	418	CT	418	CT	443	0	60	0	61	0.504132	121	NA_snp131	synonymous SNV	MAST2:NM_015112:exon29:c.C4917T:p.P1639P,	NA
UTR3	PIK3R3	PIK3R3-chr1-46505813-46509543	chr1	46506344	67	0	G	318	AG	232	AG	232	39	0	28	0	0.41791	67	rs41302776	NA	NA	NA
UTR3	PIK3R3	PIK3R3-chr1-46505813-46509543	chr1	46508769	81	0	A	271	AG	271	AG	304	43	0	38	0	0.469136	81	rs1707337	NA	NA	NA
exonic	PIK3R3	PIK3R3-chr1-46521467-46521643	chr1	46521517	61	2	G	91	AG	91	AG	124	18	0	42	1	0.7	60	rs785468	synonymous SNV	PIK3R3:NM_003629:exon7:c.C891T:p.S297S,PIK3R3:NM_001114172:exon8:c.C891T:p.S297S,	NA
exonic	PIK3R3	PIK3R3-chr1-46521467-46521643	chr1	46521559	79	1	A	161	AT	161	AT	194	51	0	0	28	0.35443	79	rs785467	nonsynonymous SNV	PIK3R3:NM_003629:exon7:c.T849A:p.N283K,PIK3R3:NM_001114172:exon8:c.T849A:p.N283K,	0
exonic	POMGNT1	POMGNT1-chr1-46655130-46655239	chr1	46655158	88	0	T	1102	CC	262	CC	262	0	88	0	0	1	88	rs6659553	nonsynonymous SNV	POMGNT1:NM_001243766:exon21:c.A1867G:p.M623V,POMGNT1:NM_017739:exon21:c.A1867G:p.M623V,	0.002673
exonic	POMGNT1	POMGNT1-chr1-46660225-46660323	chr1	46660295	72	1	T	266	CT	266	CT	299	0	34	0	38	0.527778	72	rs2292487	synonymous SNV	POMGNT1:NM_001243766:exon8:c.A681G:p.K227K,POMGNT1:NM_017739:exon8:c.A681G:p.K227K,	NA
UTR5	NSUN4	NSUN4-chr1-46806390-46806591	chr1	46806393	32	4	T	63	CT	63	CT	96	0	13	0	19	0.59375	32	rs41293273	NA	NA	NA
UTR5	NSUN4	NSUN4-chr1-46806390-46806591	chr1	46806429	36	5	A	118	AT	118	AT	151	17	1	0	18	0.514286	35	rs41293275	NA	NA	NA
UTR5	NSUN4	NSUN4-chr1-46806390-46806591	chr1	46806480	49	1	C	205	CT	205	CT	231	0	24	0	25	0.510204	49	rs17361749	NA	NA	NA
exonic	NSUN4	NSUN4-chr1-46806390-46806591	chr1	46806550	35	0	C	130	CT	130	CT	163	0	18	0	17	0.485714	35	rs41293277	nonsynonymous SNV	NSUN4:NM_199044:exon1:c.C52T:p.L18F,	0
exonic	NSUN4	NSUN4-chr1-46810473-46810816	chr1	46810530	82	1	A	176	AG	176	AG	209	50	0	32	0	0.390244	82	rs3737744	nonsynonymous SNV	NSUN4:NM_001256128:exon2:c.A4G:p.T2A,NSUN4:NM_199044:exon2:c.A151G:p.T51A,NSUN4:NM_001256127:exon2:c.A4G:p.T2A,	0.057
exonic	NSUN4	NSUN4-chr1-46810473-46810816	chr1	46810670	115	1	T	494	CT	389	CT	389	0	64	0	51	0.443478	115	rs17361763	synonymous SNV	NSUN4:NM_001256128:exon2:c.T144C:p.D48D,NSUN4:NM_199044:exon2:c.T291C:p.D97D,NSUN4:NM_001256127:exon2:c.T144C:p.D48D,	NA
exonic	NSUN4	NSUN4-chr1-46827242-46830690	chr1	46827485	129	2	C	470	CT	444	CT	444	0	62	0	67	0.51938	129	rs1053624	synonymous SNV	NSUN4:NM_001256128:exon6:c.C975T:p.P325P,NSUN4:NM_199044:exon6:c.C1122T:p.P374P,NSUN4:NM_001256127:exon6:c.C975T:p.P325P,	NA
UTR3	NSUN4	NSUN4-chr1-46827242-46830690	chr1	46827728	121	2	A	437	AC	399	AC	399	59	62	0	0	0.512397	121	rs1053627	NA	NA	NA
UTR3	NSUN4	NSUN4-chr1-46827242-46830690	chr1	46827769	111	3	C	350	CT	350	CT	383	0	60	0	51	0.459459	111	rs1053628	NA	NA	NA
UTR3	NSUN4	NSUN4-chr1-46827242-46830690	chr1	46827871	141	1	G	427	AG	427	AG	460	64	0	77	0	0.546099	141	rs6429599	NA	NA	NA
UTR3	NSUN4	NSUN4-chr1-46827242-46830690	chr1	46828109	187	2	A	766	AG	520	AG	520	82	3	102	0	0.554348	184	rs17361819	NA	NA	NA
UTR3	NSUN4	NSUN4-chr1-46827242-46830690	chr1	46828460	108	0	C	347	CT	347	CT	380	0	56	0	52	0.481481	108	rs67142569	NA	NA	NA
UTR3	NSUN4	NSUN4-chr1-46827242-46830690	chr1	46828700	62	2	A	290	AG	200	AG	200	26	0	35	1	0.57377	61	rs17361833	NA	NA	NA
UTR3	NSUN4	NSUN4-chr1-46827242-46830690	chr1	46828734	91	6	T	401	CT	287	CT	287	0	52	0	39	0.428571	91	rs41534051	NA	NA	NA
UTR3	NSUN4	NSUN4-chr1-46827242-46830690	chr1	46829013	94	0	A	488	AG	251	AG	251	37	0	57	0	0.606383	94	rs17357711	NA	NA	NA
UTR3	NSUN4	NSUN4-chr1-46827242-46830690	chr1	46830430	7	0	G	33	AG	33	AG	63	4	0	3	0	0.428571	7	rs10252	NA	NA	NA
UTR3	NSUN4	NSUN4-chr1-46827242-46830690	chr1	46830447	7	0	A	32	AC	32	AC	62	3	4	0	0	0.571429	7	rs12062	NA	NA	NA
exonic	FAAH	FAAH-chr1-46871916-46872040	chr1	46871986	134	0	T	1651	CC	393	CC	392	0	133	1	0	0.00746269	134	rs324419	synonymous SNV	FAAH:NM_001441:exon7:c.T897C:p.C299C,	NA
exonic	DMBX1	DMBX1-chr1-46976607-46976955	chr1	46976837	28	0	C	84	CT	84	CT	117	1	14	0	13	0.481481	27	rs1886116	synonymous SNV	DMBX1:NM_147192:exon3:c.C579T:p.P193P,DMBX1:NM_172225:exon3:c.C564T:p.P188P,	NA
UTR3	DMBX1	DMBX1-chr1-46977715-46979884	chr1	46978497	59	0	C	230	CT	230	CT	248	0	28	0	31	0.525424	59	rs2209172	NA	NA	NA
UTR3	DMBX1	DMBX1-chr1-46977715-46979884	chr1	46978946	135	4	C	537	CT	452	CT	452	0	61	0	74	0.548148	135	rs56393814	NA	NA	NA
UTR3	DMBX1	DMBX1-chr1-46977715-46979884	chr1	46979222	148	0	C	624	CT	435	CT	435	0	65	0	83	0.560811	148	rs4660355	NA	NA	NA
ncRNA_UTR3	KNCN	KNCN-chr1-47011316-47013481	chr1	47011372	48	0	T	241	CT	228	CT	228	0	26	0	22	0.458333	48	rs78681873	NA	NA	NA
ncRNA_UTR3	KNCN	KNCN-chr1-47011316-47013481	chr1	47011687	129	2	C	279	CG	279	CG	312	0	78	51	0	0.395349	129	rs1258036	NA	NA	NA
ncRNA_UTR3	KNCN	KNCN-chr1-47011316-47013481	chr1	47011762	80	3	A	360	AG	188	AG	188	29	0	49	2	0.628205	78	rs885125	NA	NA	NA
ncRNA_UTR3	KNCN	KNCN-chr1-47011316-47013481	chr1	47011872	19	1	C	88	CT	87	CT	99	0	8	0	11	0.578947	19	rs885126	NA	NA	NA
ncRNA_UTR3	KNCN	KNCN-chr1-47011316-47013481	chr1	47012144	158	1	G	462	AG	462	AG	495	73	0	85	0	0.537975	158	rs885127	NA	NA	NA
ncRNA_UTR3	KNCN	KNCN-chr1-47011316-47013481	chr1	47012448	109	1	T	341	CT	341	CT	374	0	50	0	59	0.541284	109	rs4442318	NA	NA	NA
ncRNA_UTR3	KNCN	KNCN-chr1-47011316-47013481	chr1	47012702	168	0	A	2105	GG	501	GG	501	0	0	168	0	1	168	rs942079	NA	NA	NA
ncRNA_UTR3	KNCN	KNCN-chr1-47011316-47013481	chr1	47013180	118	0	A	434	AG	385	AG	385	55	0	63	0	0.533898	118	rs10890404	NA	NA	NA
ncRNA_UTR3	KNCN	KNCN-chr1-47011316-47013481	chr1	47013364	54	0	T	684	CC	157	CC	157	0	54	0	0	1	54	rs1258041	NA	NA	NA
UTR5	MKNK1	MKNK1-chr1-47059785-47059952	chr1	47059934	130	0	T	1661	CC	388	CC	388	0	130	0	0	1	130	rs1258021	NA	NA	NA
UTR3	MOB3C	MOBKL2C-chr1-47073388-47075356	chr1	47074621	79	0	G	1010	CC	235	CC	235	0	79	0	0	1	79	rs1313388	NA	NA	NA
intergenic	MOB3C(dist=16672),ATPAF1(dist=1476)	ATPAF1-chr1-47098413-47101642	chr1	47099235	36	0	A	245	AC	141	AC	141	13	23	0	0	0.638889	36	rs4660950	NA	NA	NA
intergenic	MOB3C(dist=16783),ATPAF1(dist=1365)	ATPAF1-chr1-47098413-47101642	chr1	47099346	118	0	C	1501	AA	352	AA	352	118	0	0	0	0	118	rs723333	NA	NA	NA
downstream	ATPAF1	ATPAF1-chr1-47098413-47101642	chr1	47099721	60	0	T	301	CT	254	CT	254	0	33	0	27	0.45	60	rs723334	NA	NA	NA
UTR3	ATPAF1	ATPAF1-chr1-47098413-47101642	chr1	47101015	98	0	C	1260	AA	292	AA	292	98	0	0	0	0	98	rs724309	NA	NA	NA
exonic	ATPAF1-AS1	C1orf223-chr1-47138545-47139249	chr1	47138819	50	2	T	199	GT	199	GT	232	0	0	24	26	0.52	50	rs614486	nonsynonymous SNV	ATPAF1-AS1:NM_001145474:exon2:c.T312G:p.D104E,	NA
exonic	ATPAF1-AS1	C1orf223-chr1-47138545-47139249	chr1	47139103	229	1	C	610	CT	610	CT	643	0	122	0	107	0.467249	229	rs1025806	nonsynonymous SNV	ATPAF1-AS1:NM_001145474:exon2:c.C596T:p.A199V,	NA
ncRNA_UTR3	KIAA0494	KIAA0494-chr1-47140832-47144308	chr1	47141718	187	66	T	2377	CC	560	CC	560	0	187	0	0	1	187	rs12794	NA	NA	NA
ncRNA_UTR3	KIAA0494	KIAA0494-chr1-47140832-47144308	chr1	47142538	20	0	G	75	AG	75	AG	108	9	0	11	0	0.55	20	rs1048380	NA	NA	NA
ncRNA_UTR3	KIAA0494	KIAA0494-chr1-47140832-47144308	chr1	47143480	158	2	C	404	CT	404	CT	437	0	90	0	68	0.43038	158	rs1048351	NA	NA	NA
ncRNA_UTR3	KIAA0494	KIAA0494-chr1-47140832-47144308	chr1	47143547	108	0	A	288	AG	288	AG	321	61	0	47	0	0.435185	108	rs13417	NA	NA	NA
UTR5	KIAA0494	KIAA0494-chr1-47183575-47184736	chr1	47184181	123	0	C	301	CT	301	CT	334	0	71	0	52	0.422764	123	rs3766212	NA	NA	NA
UTR5	KIAA0494	KIAA0494-chr1-47183575-47184736	chr1	47184196	125	0	A	292	AG	292	AG	325	73	0	52	0	0.416	125	rs3766211	NA	NA	NA
UTR5	KIAA0494	KIAA0494-chr1-47183575-47184736	chr1	47184569	7	2	G	83	CG	26	CG	26	0	6	1	0	0.142857	7	rs8851	NA	NA	NA
exonic	CYP4B1	CYP4B1-chr1-47280746-47280936	chr1	47280830	144	1	A	427	AG	427	AG	460	79	0	65	0	0.451389	144	rs45467195	nonsynonymous SNV	CYP4B1:NM_001099772:exon8:c.A967G:p.S323G,CYP4B1:NM_000779:exon8:c.A964G:p.S322G,	0.158
ncRNA_exonic	CYP4Z2P	CYP4Z2P-chr1-47324567-47325459	chr1	47324900	159	1	A	529	AG	529	AG	560	83	0	76	0	0.477987	159	NA_snp131	NA	NA	NA
ncRNA_exonic	CYP4Z2P	CYP4Z2P-chr1-47324567-47325459	chr1	47325068	101	0	G	416	AG	379	AG	379	53	0	48	0	0.475248	101	NA_snp131	NA	NA	NA
UTR3	TAL1	TAL1-chr1-47681963-47685846	chr1	47682017	72	1	T	928	GG	214	GG	214	0	0	72	0	1	72	rs7664	NA	NA	NA
UTR3	TAL1	TAL1-chr1-47681963-47685846	chr1	47684677	90	1	T	1156	GG	266	GG	266	0	0	90	0	1	90	rs977747	NA	NA	NA
exonic	TAL1	TAL1-chr1-47681963-47685846	chr1	47685455	64	2	T	754	CC	190	CC	190	0	64	0	0	1	64	rs927462	synonymous SNV	TAL1:NM_003189:exon4:c.A933G:p.K311K,	NA
exonic	STIL	STIL-chr1-47715811-47717594	chr1	47717189	107	0	A	1367	GG	319	GG	319	0	0	107	0	1	107	rs2758735	synonymous SNV	STIL:NM_003035:exon17:c.T3483C:p.P1161P,STIL:NM_001048166:exon17:c.T3486C:p.P1162P,	NA
exonic	STIL	STIL-chr1-47735307-47735538	chr1	47735328	42	9	T	26	GT	26	GT	59	0	0	21	21	0.5	42	NA_snp131	nonsynonymous SNV	STIL:NM_003035:exon14:c.A2594C:p.N865T,STIL:NM_001048166:exon14:c.A2594C:p.N865T,	0.855
UTR3	CMPK1	CMPK1-chr1-47842376-47844510	chr1	47842431	61	0	G	816	AA	181	AA	181	61	0	0	0	0	61	rs3125648	NA	NA	NA
UTR3	CMPK1	CMPK1-chr1-47842376-47844510	chr1	47842666	19	0	A	303	TT	54	TT	54	0	0	0	19	1	19	rs2820981	NA	NA	NA
UTR3	CMPK1	CMPK1-chr1-47842376-47844510	chr1	47842777	39	0	C	541	TT	114	TT	114	0	0	0	39	1	39	rs1044457	NA	NA	NA
UTR3	FOXE3	FOXE3-chr1-47881744-47883723	chr1	47883019	45	1	T	200	CT	74	CT	74	0	29	0	16	0.355556	45	rs6666370	NA	NA	NA
UTR3	FOXE3	FOXE3-chr1-47881744-47883723	chr1	47883024	48	1	A	517	GG	137	GG	137	0	0	48	0	1	48	rs2820969	NA	NA	NA
ncRNA_exonic	MGC12982	MGC12982-chr1-47897808-47900313	chr1	47899897	118	0	T	314	CT	314	CT	347	0	50	0	68	0.576271	118	rs3814005	NA	NA	NA
UTR5	FOXD2	FOXD2-chr1-47901689-47906362	chr1	47902286	30	0	G	158	AG	83	AG	83	20	0	10	0	0.333333	30	rs2622917	NA	NA	NA
UTR3	FOXD2	FOXD2-chr1-47901689-47906362	chr1	47906338	106	0	G	1340	AA	302	AA	299	105	0	0	1	0.00943396	106	rs2820966	NA	NA	NA
ncRNA_exonic	SKINTL	SKINTL-chr1-48644827-48644907	chr1	48644849	88	0	G	1162	AA	262	AA	262	88	0	0	0	0	88	rs12728959	NA	NA	NA
exonic	SLC5A9	SLC5A9-chr1-48697618-48697823	chr1	48697733	166	2	T	1950	GG	486	GG	486	0	0	165	1	0.0060241	166	rs212991	nonsynonymous SNV	SLC5A9:NM_001135181:exon8:c.T882G:p.I294M,SLC5A9:NM_001011547:exon7:c.T807G:p.I269M,	0.095586
UTR3	SLC5A9	SLC5A9-chr1-48713007-48714316	chr1	48713394	9	0	C	164	TT	24	TT	24	0	0	0	9	1	9	rs986027	NA	NA	NA
UTR3	SLC5A9	SLC5A9-chr1-48713007-48714316	chr1	48713620	142	2	C	375	CT	375	CT	408	0	80	1	61	0.432624	141	NA_snp131	NA	NA	NA
exonic	SPATA6	SPATA6-chr1-48825258-48825442	chr1	48825355	129	2	G	472	AG	472	AG	500	65	0	64	0	0.496124	129	rs1338314	nonsynonymous SNV	SPATA6:NM_019073:exon10:c.C997T:p.R333W,	0.101
UTR3	AGBL4	AGBL4-chr1-48998527-48999965	chr1	48998708	8	0	T	174	CC	21	CC	21	0	8	0	0	1	8	rs2803260	NA	NA	NA
UTR3	AGBL4	AGBL4-chr1-48998527-48999965	chr1	48998712	18	0	A	106	AC	106	AC	123	8	10	0	0	0.555556	18	NA_snp131	NA	NA	NA
UTR3	AGBL4	AGBL4-chr1-48998527-48999965	chr1	48998748	40	0	T	166	GT	166	GT	199	0	0	18	22	0.55	40	rs2803261	NA	NA	NA
UTR3	AGBL4	AGBL4-chr1-48998527-48999965	chr1	48999555	117	0	T	432	CT	432	CT	452	0	58	0	59	0.504274	117	rs2798111	NA	NA	NA
exonic	BEND5	BEND5-chr1-49224572-49224956	chr1	49224584	40	1	G	528	TT	117	TT	117	0	0	0	40	1	40	rs3820445	synonymous SNV	BEND5:NM_024603:exon3:c.C733A:p.R245R,	NA
exonic	AGBL4	AGBL4-chr1-49511256-49511472	chr1	49511424	61	0	A	273	AG	272	AG	279	29	0	32	0	0.52459	61	rs3934240	synonymous SNV	AGBL4:NM_032785:exon5:c.T426C:p.H142H,	NA
UTR5	ELAVL4	ELAVL4-chr1-50574594-50574870	chr1	50574780	15	0	A	72	AT	72	AT	105	10	0	0	5	0.333333	15	NA_snp131	NA	NA	NA
exonic	ELAVL4	ELAVL4-chr1-50661233-50661458	chr1	50661411	39	0	C	464	TT	71	TT	71	0	1	0	38	0.974359	39	rs2480683	synonymous SNV	ELAVL4:NM_001144774:exon5:c.C687T:p.P229P,ELAVL4:NM_021952:exon5:c.C687T:p.P229P,ELAVL4:NM_001144776:exon5:c.C687T:p.P229P,ELAVL4:NM_001144775:exon5:c.C738T:p.P246P,ELAVL4:NM_001144777:exon5:c.C696T:p.P232P,	NA
exonic	ELAVL4	ELAVL4-chr1-50666481-50667540	chr1	50666515	81	0	C	1027	TT	240	TT	240	0	0	0	81	1	81	rs2494876	nonsynonymous SNV	ELAVL4:NM_021952:exon7:c.C808T:p.P270S,	0.103345
UTR3	DMRTA2	DMRTA2-chr1-50883229-50885406	chr1	50884230	16	0	G	256	CC	43	CC	43	0	16	0	0	1	16	rs1296714	NA	NA	NA
exonic	EPS15	EPS15-chr1-51873807-51874004	chr1	51873951	180	0	G	632	AG	632	AG	661	89	0	91	0	0.505556	180	rs1065754	synonymous SNV	EPS15:NM_001159969:exon3:c.C387T:p.Y129Y,EPS15:NM_001981:exon15:c.C1329T:p.Y443Y,	NA
exonic	NRD1	NRD1-chr1-52266228-52266355	chr1	52266242	150	0	G	491	AG	491	AG	524	71	0	79	0	0.526667	150	rs8375	synonymous SNV	NRD1:NM_001101662:exon21:c.C2427T:p.P809P,NRD1:NM_002525:exon23:c.C2631T:p.P877P,NRD1:NM_001242361:exon23:c.C2235T:p.P745P,	NA
exonic	NRD1	NRD1-chr1-52290959-52291054	chr1	52290984	80	1	T	337	GT	332	GT	333	0	0	42	38	0.475	80	rs11205896	synonymous SNV	NRD1:NM_001101662:exon6:c.A1011C:p.G337G,NRD1:NM_002525:exon8:c.A1215C:p.G405G,NRD1:NM_001242361:exon8:c.A819C:p.G273G,	NA
UTR5	NRD1	NRD1-chr1-52343947-52344609	chr1	52344414	90	24	A	259	AC	259	AC	292	50	40	0	0	0.444444	90	rs736756	NA	NA	NA
UTR3	CC2D1B	CC2D1B-chr1-52816267-52819319	chr1	52817153	97	2	T	352	CT	352	CT	385	0	47	0	50	0.515464	97	rs76297667	NA	NA	NA
UTR3	CC2D1B	CC2D1B-chr1-52816267-52819319	chr1	52818188	10	0	G	167	AA	27	AA	27	10	0	0	0	0	10	rs7513934	NA	NA	NA
UTR3	PRPF38A	PRPF38A-chr1-52882320-52883991	chr1	52882406	55	0	A	174	AG	174	AG	207	32	0	23	0	0.418182	55	rs6677047	NA	NA	NA
UTR3	PRPF38A	PRPF38A-chr1-52882320-52883991	chr1	52882970	127	1	A	531	AG	408	AG	408	56	1	70	0	0.555556	126	rs17131760	NA	NA	NA
exonic	GPX7	GPX7-chr1-53072356-53072617	chr1	53072454	106	11	T	359	CT	359	CT	392	0	51	0	55	0.518868	106	rs1970951	synonymous SNV	GPX7:NM_015696:exon2:c.T237C:p.F79F,	NA
UTR3	GPX7	GPX7-chr1-53073934-53074722	chr1	53074532	113	0	C	348	AC	348	AC	381	54	59	0	0	0.522124	113	rs1047635	NA	NA	NA
UTR3	SELRC1	C1orf163-chr1-53152514-53153840	chr1	53153044	65	0	T	250	CT	250	CT	283	0	31	0	34	0.523077	65	rs407856	NA	NA	NA
exonic	SELRC1	C1orf163-chr1-53152514-53153840	chr1	53153432	103	0	T	164	CT	164	CT	197	0	33	0	70	0.679612	103	rs443751	nonsynonymous SNV	SELRC1:NM_023077:exon3:c.A656G:p.K219R,	0.003
exonic	ZYG11B	ZYG11B-chr1-53250549-53250725	chr1	53250650	194	2	G	512	AG	512	AG	545	86	0	108	0	0.556701	194	rs6588443	synonymous SNV	ZYG11B:NM_024646:exon5:c.G1194A:p.G398G,	NA
UTR3	ZYG11B	ZYG11B-chr1-53287111-53293011	chr1	53291550	152	1	A	686	AG	442	AG	442	65	0	87	0	0.572368	152	rs1672917	NA	NA	NA
UTR3	ZYG11B	ZYG11B-chr1-53287111-53293011	chr1	53292607	26	0	T	165	AT	165	AT	194	13	0	0	13	0.5	26	rs475969	NA	NA	NA
exonic	ZYG11A	ZYG11A-chr1-53320137-53320302	chr1	53320274	115	0	G	491	GT	332	GT	332	0	0	48	67	0.582609	115	rs480299	nonsynonymous SNV	ZYG11A:NM_001004339:exon2:c.G228T:p.E76D,	NA
exonic	ZYG11A	ZYG11A-chr1-53347143-53347337	chr1	53347172	79	0	T	332	GT	308	GT	308	0	0	42	37	0.468354	79	NA_snp131	synonymous SNV	ZYG11A:NM_001004339:exon11:c.T1779G:p.S593S,	NA
UTR5	ECHDC2	ECHDC2-chr1-53387225-53387446	chr1	53387379	29	1	G	130	CG	130	CG	163	0	13	16	0	0.551724	29	rs7552139	NA	NA	NA
exonic	PODN	PODN-chr1-53537207-53537300	chr1	53537266	85	0	G	1008	AA	246	AA	246	84	1	0	0	0.0117647	85	rs1769316	synonymous SNV	PODN:NM_001199081:exon4:c.G459A:p.T153T,PODN:NM_001199080:exon5:c.G459A:p.T153T,PODN:NM_153703:exon3:c.G516A:p.T172T,	NA
exonic	PODN	PODN-chr1-53544037-53544694	chr1	53544289	44	1	C	211	CT	211	CT	228	0	21	0	23	0.522727	44	rs11206087	synonymous SNV	PODN:NM_001199081:exon9:c.C1194T:p.N398N,PODN:NM_001199082:exon4:c.C825T:p.N275N,PODN:NM_001199080:exon10:c.C1194T:p.N398N,PODN:NM_153703:exon8:c.C1251T:p.N417N,	NA
exonic	PODN	PODN-chr1-53544037-53544694	chr1	53544439	57	2	G	286	AG	179	AG	179	35	0	22	0	0.385965	57	rs1288388	synonymous SNV	PODN:NM_001199081:exon9:c.G1344A:p.P448P,PODN:NM_001199082:exon4:c.G975A:p.P325P,PODN:NM_001199080:exon10:c.G1344A:p.P448P,PODN:NM_153703:exon8:c.G1401A:p.P467P,	NA
exonic	PODN	PODN-chr1-53544037-53544694	chr1	53544597	63	1	T	307	CT	225	CT	225	0	36	0	27	0.428571	63	rs1288389	nonsynonymous SNV	PODN:NM_001199081:exon9:c.T1502C:p.V501A,PODN:NM_001199082:exon4:c.T1133C:p.V378A,PODN:NM_001199080:exon10:c.T1502C:p.V501A,PODN:NM_153703:exon8:c.T1559C:p.V520A,	0
UTR3	PODN	PODN-chr1-53550185-53551173	chr1	53550187	49	1	C	192	CT	189	CT	192	0	23	0	26	0.530612	49	rs899974	NA	NA	NA
UTR3	PODN	PODN-chr1-53550185-53551173	chr1	53550543	241	2	A	646	AG	646	AG	679	132	0	109	0	0.452282	241	rs2282339	NA	NA	NA
UTR3	SLC1A7	SLC1A7-chr1-53552856-53553899	chr1	53553485	102	4	A	243	AG	243	AG	276	61	0	41	0	0.401961	102	rs1288399	NA	NA	NA
exonic	SLC1A7	SLC1A7-chr1-53552856-53553899	chr1	53553702	112	3	A	1362	GG	332	GG	332	0	0	112	0	1	112	rs1288400	synonymous SNV	SLC1A7:NM_006671:exon11:c.T1662C:p.S554S,	NA
exonic	SLC1A7	SLC1A7-chr1-53552856-53553899	chr1	53553754	122	2	T	432	CT	426	CT	427	0	64	0	58	0.47541	122	rs1288401	nonsynonymous SNV	SLC1A7:NM_006671:exon11:c.A1610G:p.Q537R,	0.001
exonic	SLC1A7	SLC1A7-chr1-53558226-53558459	chr1	53558270	86	3	A	1076	GG	254	GG	254	0	0	86	0	1	86	rs1288406	synonymous SNV	SLC1A7:NM_006671:exon7:c.T987C:p.R329R,	NA
exonic	SLC1A7	SLC1A7-chr1-53558226-53558459	chr1	53558366	110	2	T	449	CT	347	CT	347	0	62	0	48	0.436364	110	rs12129653	synonymous SNV	SLC1A7:NM_006671:exon7:c.A891G:p.S297S,	NA
exonic	CPT2	CPT2-chr1-53675687-53676991	chr1	53676448	89	0	G	1152	AA	265	AA	265	89	0	0	0	0	89	rs1799821	nonsynonymous SNV	CPT2:NM_000098:exon4:c.G1102A:p.V368I,	0.001
exonic	CPT2	CPT2-chr1-53678936-53679773	chr1	53679229	42	0	A	213	AG	124	AG	124	16	0	26	0	0.619048	42	rs1799822	nonsynonymous SNV	CPT2:NM_000098:exon5:c.A1939G:p.M647V,	0.769
UTR3	C1orf123	C1orf123-chr1-53679868-53680408	chr1	53679878	80	1	T	323	CT	291	CT	291	0	42	0	38	0.475	80	rs1056438	NA	NA	NA
UTR3	C1orf123	C1orf123-chr1-53679868-53680408	chr1	53680090	187	0	G	618	AG	618	AG	651	90	0	96	1	0.516129	186	rs1056425	NA	NA	NA
exonic	C1orf123	C1orf123-chr1-53681663-53681728	chr1	53681699	191	0	T	640	GT	640	GT	673	0	0	94	97	0.507853	191	rs1134688	synonymous SNV	C1orf123:NM_017887:exon7:c.A369C:p.S123S,	NA
UTR3	LRP8	LRP8-chr1-53711212-53712728	chr1	53711735	106	0	G	451	CG	405	CG	405	0	56	50	0	0.471698	106	rs5177	NA	NA	NA
exonic	LRP8	LRP8-chr1-53716362-53716534	chr1	53716416	140	2	G	591	AG	430	AG	430	79	0	61	0	0.435714	140	rs3737983	synonymous SNV	LRP8:NM_017522:exon15:c.C2010T:p.D670D,LRP8:NM_001018054:exon17:c.C2622T:p.D874D,LRP8:NM_004631:exon17:c.C2622T:p.D874D,LRP8:NM_033300:exon15:c.C2112T:p.D704D,	NA
exonic	LRP8	LRP8-chr1-53732145-53732319	chr1	53732315	134	1	G	334	GT	334	GT	367	0	0	78	56	0.41791	134	rs2297660	synonymous SNV	LRP8:NM_017522:exon8:c.C870A:p.G290G,LRP8:NM_001018054:exon9:c.C1257A:p.G419G,LRP8:NM_004631:exon9:c.C1257A:p.G419G,LRP8:NM_033300:exon7:c.C747A:p.G249G,	NA
exonic	GLIS1	GLIS1-chr1-53980298-53980454	chr1	53980389	102	1	C	251	CT	251	CT	284	0	60	1	41	0.405941	101	rs41313369	nonsynonymous SNV	GLIS1:NM_147193:exon7:c.G1267A:p.D423N,	0.168
exonic	GLIS1	GLIS1-chr1-54059781-54060663	chr1	54060016	32	2	G	160	CG	150	CG	150	0	16	16	0	0.5	32	rs35227000	nonsynonymous SNV	GLIS1:NM_147193:exon3:c.C560G:p.A187G,	0.001
exonic	GLIS1	GLIS1-chr1-54059781-54060663	chr1	54060220	56	2	C	172	CT	172	CT	205	0	32	0	24	0.428571	56	NA_snp131	nonsynonymous SNV	GLIS1:NM_147193:exon3:c.G356A:p.R119Q,	0.989
exonic	GLIS1	GLIS1-chr1-54059781-54060663	chr1	54060248	51	2	T	171	CT	171	CT	204	0	22	0	29	0.568627	51	rs4307514	nonsynonymous SNV	GLIS1:NM_147193:exon3:c.A328G:p.T110A,	0
UTR5	GLIS1	GLIS1-chr1-54065774-54065951	chr1	54065778	84	2	C	1048	TT	248	TT	248	0	0	0	84	1	84	rs12723437	NA	NA	NA
UTR5	GLIS1	GLIS1-chr1-54065774-54065951	chr1	54065831	126	1	G	1514	TT	376	TT	376	0	0	0	126	1	126	rs12723875	NA	NA	NA
UTR5	GLIS1	GLIS1-chr1-54065774-54065951	chr1	54065924	109	1	G	1336	AA	325	AA	325	109	0	0	0	0	109	rs12723911	NA	NA	NA
UTR3	YIPF1	YIPF1-chr1-54317407-54317943	chr1	54317697	168	0	T	2053	CC	501	CC	501	0	168	0	0	1	168	rs1127922	NA	NA	NA
UTR3	DIO1	DIO1-chr1-54375604-54376758	chr1	54375701	35	0	C	105	CT	105	CT	138	0	23	0	12	0.342857	35	rs11206244	NA	NA	NA
UTR5	LRRC42	LRRC42-chr1-54412037-54412222	chr1	54412181	7	0	T	44	CT	44	CT	76	0	3	0	4	0.571429	7	rs1063162	NA	NA	NA
exonic	LRRC42	LRRC42-chr1-54431969-54432053	chr1	54432019	132	1	G	360	AG	360	AG	393	61	0	71	0	0.537879	132	rs2294514	synonymous SNV	LRRC42:NM_052940:exon7:c.G978A:p.E326E,LRRC42:NM_001256409:exon8:c.G978A:p.E326E,	NA
UTR3	TCEANC2	C1orf83-chr1-54561958-54565416	chr1	54563039	84	0	G	302	AG	302	AG	335	40	0	44	0	0.52381	84	rs1181088	NA	NA	NA
exonic	CDCP2	CDCP2-chr1-54606771-54607106	chr1	54606804	64	0	C	801	TT	190	TT	190	0	0	0	64	1	64	rs3766465	nonsynonymous SNV	CDCP2:NM_201546:exon3:c.G730A:p.G244R,	0.712
exonic	CDCP2	CDCP2-chr1-54606771-54607106	chr1	54607051	136	5	A	1471	GG	376	GG	376	1	0	134	1	0.992593	135	rs671103	synonymous SNV	CDCP2:NM_201546:exon3:c.T483C:p.Y161Y,	NA
UTR5	CDCP2	CDCP2-chr1-54618517-54619443	chr1	54619337	200	0	C	660	CT	660	CT	672	0	100	0	100	0.5	200	rs657783	NA	NA	NA
UTR5	CDCP2	CDCP2-chr1-54618517-54619443	chr1	54619404	171	1	C	682	CT	473	CT	473	0	75	0	96	0.561404	171	rs7519887	NA	NA	NA
exonic	CYB5RL	CYB5RL-chr1-54644822-54645025	chr1	54644859	152	1	C	554	CT	470	CT	470	0	71	0	81	0.532895	152	rs61738851	nonsynonymous SNV	CYB5RL:NM_001031672:exon7:c.G707A:p.R236H,	NA
exonic	CYB5RL	CYB5RL-chr1-54661092-54661388	chr1	54661150	24	3	C	274	TT	65	TT	65	0	0	0	24	1	24	rs946448	nonsynonymous SNV	CYB5RL:NM_001031672:exon3:c.G140A:p.R47K,	NA
exonic	CYB5RL	CYB5RL-chr1-54661092-54661388	chr1	54661234	109	1	C	343	CT	343	CT	376	0	58	0	51	0.46789	109	rs79743819	nonsynonymous SNV	CYB5RL:NM_001031672:exon3:c.G56A:p.R19Q,	NA
exonic	MRPL37	MRPL37-chr1-54681814-54682017	chr1	54681920	101	0	G	1283	CC	299	CC	299	0	101	0	0	1	101	rs13571	nonsynonymous SNV	MRPL37:NM_016491:exon6:c.G1097C:p.C366S,	0
exonic	ACOT11	ACOT11-chr1-55013901-55014015	chr1	55014013	52	1	C	201	CT	201	CT	234	0	27	0	25	0.480769	52	rs34630746	nonsynonymous SNV	ACOT11:NM_015547:exon1:c.C31T:p.R11W,ACOT11:NM_147161:exon1:c.C31T:p.R11W,	0.444
exonic	ACOT11	ACOT11-chr1-55060229-55060364	chr1	55060362	46	3	G	78	AG	78	AG	111	17	0	29	0	0.630435	46	rs1702003	nonsynonymous SNV	ACOT11:NM_015547:exon6:c.G605A:p.G202D,ACOT11:NM_147161:exon6:c.G605A:p.G202D,	0
UTR3	ACOT11	ACOT11-chr1-55074630-55074850	chr1	55074840	90	0	T	219	AT	219	AT	252	40	0	0	50	0.555556	90	rs1617287	NA	NA	NA
UTR3	ACOT11	ACOT11-chr1-55075615-55076000	chr1	55075993	172	1	G	591	AG	537	AG	537	90	0	82	0	0.476744	172	rs3820113	NA	NA	NA
exonic	FAM151A	FAM151A-chr1-55076085-55076228	chr1	55076113	120	38	G	249	AG	249	AG	282	52	3	65	0	0.555556	117	rs4926650	synonymous SNV	FAM151A:NM_176782:exon7:c.C1056T:p.S352S,	NA
exonic	FAM151A	FAM151A-chr1-55081693-55081845	chr1	55081841	89	0	G	410	CG	308	CG	308	0	51	38	0	0.426966	89	NA_snp131	nonsynonymous SNV	FAM151A:NM_176782:exon3:c.C267G:p.N89K,	0.784
ncRNA_exonic	HEATR8-TTC4	C1orf175-chr1-55107427-55107641	chr1	55107607	152	0	G	1910	AA	454	AA	454	152	0	0	0	0	152	rs1628712	NA	NA	NA
ncRNA_exonic	HEATR8-TTC4	C1orf175-chr1-55118526-55119830	chr1	55118566	40	0	C	493	GG	117	GG	117	0	0	40	0	1	40	rs1655520	NA	NA	NA
exonic	HEATR8	C1orf175-chr1-55118526-55119830	chr1	55119289	162	1	G	507	CG	507	CG	540	0	76	86	0	0.530864	162	rs9332417	synonymous SNV	HEATR8:NM_001039464:exon3:c.G690C:p.L230L,	NA
exonic	HEATR8	C1orf175-chr1-55118526-55119830	chr1	55119515	168	3	T	422	GT	422	GT	455	0	0	74	94	0.559524	168	rs1655519	nonsynonymous SNV	HEATR8:NM_001039464:exon3:c.T916G:p.Y306D,	0
exonic	HEATR8	C1orf175-chr1-55118526-55119830	chr1	55119534	158	7	C	619	CT	469	CT	469	0	71	0	87	0.550633	158	rs17399810	nonsynonymous SNV	HEATR8:NM_001039464:exon3:c.C935T:p.S312F,	0.992
exonic	HEATR8	C1orf175-chr1-55118526-55119830	chr1	55119546	173	8	A	2107	GG	516	GG	516	0	0	173	0	1	173	rs1655518	nonsynonymous SNV	HEATR8:NM_001039464:exon3:c.A947G:p.E316G,	0
exonic	HEATR8	C1orf175-chr1-55139673-55139824	chr1	55139741	88	0	A	1097	GG	260	GG	260	0	0	88	0	1	88	rs570218	nonsynonymous SNV	HEATR8:NM_001039464:exon10:c.A1853G:p.H618R,	0.435389
UTR3	PARS2	PARS2-chr1-55222573-55224863	chr1	55223262	63	0	T	217	CT	217	CT	250	0	28	0	35	0.555556	63	NA_snp131	NA	NA	NA
exonic	TTC22	TTC22-chr1-55247998-55248150	chr1	55248074	104	0	A	372	AG	372	AG	405	53	0	51	0	0.490385	104	rs12144325	nonsynonymous SNV	TTC22:NM_001114108:exon6:c.T1097C:p.L366P,	NA
UTR3	TTC22	TTC22-chr1-55250225-55251317	chr1	55250479	43	1	C	163	CT	163	CT	172	0	20	0	23	0.534884	43	rs78948067	NA	NA	NA
exonic	TTC22	TTC22-chr1-55251656-55251817	chr1	55251689	74	12	T	866	CC	204	CC	204	0	74	0	0	1	74	rs586462	synonymous SNV	TTC22:NM_001114108:exon5:c.A987G:p.E329E,TTC22:NM_017904:exon5:c.A987G:p.E329E,	NA
exonic	C1orf177	C1orf177-chr1-55277467-55277604	chr1	55277599	110	2	T	1297	CC	321	CC	321	0	109	0	1	0.00909091	110	rs600499	nonsynonymous SNV	C1orf177:NM_001110533:exon5:c.T613C:p.Y205H,C1orf177:NM_152607:exon5:c.T613C:p.Y205H,	0
UTR3	DHCR24	DHCR24-chr1-55315300-55318059	chr1	55315351	108	1	T	1311	CC	318	CC	318	0	108	0	0	1	108	rs657688	NA	NA	NA
UTR3	DHCR24	DHCR24-chr1-55315300-55318059	chr1	55315611	106	0	C	1300	GG	302	GG	300	0	0	105	1	0.00943396	106	rs7373	NA	NA	NA
UTR3	DHCR24	DHCR24-chr1-55315300-55318059	chr1	55316082	50	0	A	670	CC	147	CC	147	0	50	0	0	1	50	rs654561	NA	NA	NA
UTR3	DHCR24	DHCR24-chr1-55315300-55318059	chr1	55316322	53	1	A	671	GG	114	GG	114	1	0	52	0	0.981132	53	rs7374	NA	NA	NA
UTR3	DHCR24	DHCR24-chr1-55315300-55318059	chr1	55316418	167	2	G	2057	AA	459	AA	459	166	0	1	0	0.00598802	167	rs8990	NA	NA	NA
UTR3	DHCR24	DHCR24-chr1-55315300-55318059	chr1	55317582	62	0	A	741	GG	183	GG	183	0	0	62	0	1	62	rs74072036	NA	NA	NA
UTR5	TMEM61	TMEM61-chr1-55446465-55446753	chr1	55446664	14	3	G	198	CC	39	CC	39	0	14	0	0	1	14	rs2253467	NA	NA	NA
UTR5	TMEM61	TMEM61-chr1-55446465-55446753	chr1	55446671	14	3	C	196	TT	39	TT	39	0	0	0	14	1	14	rs2253466	NA	NA	NA
UTR5	TMEM61	TMEM61-chr1-55446465-55446753	chr1	55446697	10	2	G	141	AA	25	AA	25	10	0	0	0	0	10	rs2253465	NA	NA	NA
exonic	TMEM61	TMEM61-chr1-55457509-55457965	chr1	55457710	28	0	G	389	AA	81	AA	81	28	0	0	0	0	28	rs2500326	synonymous SNV	TMEM61:NM_182532:exon3:c.G567A:p.A189A,	NA
UTR3	TMEM61	TMEM61-chr1-55457509-55457965	chr1	55457815	7	0	C	100	TT	18	TT	18	0	0	0	7	1	7	rs2495513	NA	NA	NA
UTR5	BSND	BSND-chr1-55464617-55465036	chr1	55464743	115	1	T	1464	CC	343	CC	343	0	115	0	0	1	115	rs2500340	NA	NA	NA
UTR5	BSND	BSND-chr1-55464617-55465036	chr1	55464790	135	1	C	1670	GG	403	GG	403	0	0	135	0	1	135	rs2500341	NA	NA	NA
exonic	BSND	BSND-chr1-55473887-55474464	chr1	55474262	116	1	G	385	AG	385	AG	418	55	0	61	0	0.525862	116	rs33938617	synonymous SNV	BSND:NM_057176:exon4:c.G924A:p.P308P,	NA
UTR3	BSND	BSND-chr1-55473887-55474464	chr1	55474325	129	0	A	465	AC	465	AC	488	64	65	0	0	0.503876	129	rs6682884	NA	NA	NA
exonic	PCSK9	PCSK9-chr1-55523004-55523187	chr1	55523033	52	2	A	658	GG	153	GG	153	0	0	52	0	1	52	rs509504	synonymous SNV	PCSK9:NM_174936:exon7:c.A1026G:p.Q342Q,	NA
exonic	PCSK9	PCSK9-chr1-55524172-55524320	chr1	55524197	72	0	A	910	GG	214	GG	214	0	0	72	0	1	72	rs540796	synonymous SNV	PCSK9:NM_174936:exon9:c.A1380G:p.V460V,	NA
exonic	PCSK9	PCSK9-chr1-55524172-55524320	chr1	55524237	90	0	G	1074	AA	263	AA	263	89	0	0	1	0.0111111	90	rs562556	nonsynonymous SNV	PCSK9:NM_174936:exon9:c.G1420A:p.V474I,	0.191819
exonic	PCSK9	PCSK9-chr1-55529042-55530523	chr1	55529187	67	0	G	836	AA	196	AA	196	67	0	0	0	0	67	rs505151	nonsynonymous SNV	PCSK9:NM_174936:exon12:c.G2009A:p.G670E,	0
UTR3	PCSK9	PCSK9-chr1-55529042-55530523	chr1	55529828	54	1	C	629	TT	159	TT	159	0	0	0	54	1	54	rs662145	NA	NA	NA
UTR3	USP24	USP24-chr1-55532033-55534780	chr1	55532742	200	4	G	2464	CC	597	CC	597	0	200	0	0	1	200	rs13312	NA	NA	NA
exonic	USP24	USP24-chr1-55541130-55541196	chr1	55541174	57	0	A	725	GG	129	GG	129	1	0	56	0	0.982456	57	rs487230	nonsynonymous SNV	USP24:NM_015306:exon63:c.T7403C:p.V2468A,	NA
exonic	USP24	USP24-chr1-55638050-55638193	chr1	55638075	66	0	G	875	AA	196	AA	196	66	0	0	0	0	66	rs1165222	nonsynonymous SNV	USP24:NM_015306:exon4:c.C677T:p.T226I,	NA
UTR3	PPAP2B	PPAP2B-chr1-56960433-56962348	chr1	56961051	125	0	G	1552	AA	373	AA	373	125	0	0	0	0	125	rs7519755	NA	NA	NA
UTR3	PPAP2B	PPAP2B-chr1-56960433-56962348	chr1	56961354	234	3	T	2739	CC	647	CC	647	0	232	0	2	0.00854701	234	rs10888976	NA	NA	NA
UTR3	PPAP2B	PPAP2B-chr1-56960433-56962348	chr1	56961756	132	0	A	1668	GG	394	GG	394	0	0	132	0	1	132	rs4628	NA	NA	NA
exonic	PRKAA2	PRKAA2-chr1-57158031-57158175	chr1	57158051	75	1	G	206	AG	206	AG	239	30	0	45	0	0.6	75	rs17848595	synonymous SNV	PRKAA2:NM_006252:exon4:c.G351A:p.R117R,	NA
UTR3	PRKAA2	PRKAA2-chr1-57173148-57181007	chr1	57173591	33	0	A	151	AG	151	AG	184	19	0	14	0	0.424242	33	rs3738568	NA	NA	NA
UTR3	PRKAA2	PRKAA2-chr1-57173148-57181007	chr1	57175117	40	0	T	172	CT	172	CT	205	0	19	0	21	0.525	40	rs41285896	NA	NA	NA
UTR3	PRKAA2	PRKAA2-chr1-57173148-57181007	chr1	57175158	43	0	A	195	AC	195	AC	228	22	21	0	0	0.488372	43	rs857148	NA	NA	NA
UTR3	PRKAA2	PRKAA2-chr1-57173148-57181007	chr1	57177244	39	0	C	122	AC	122	AC	155	14	25	0	0	0.641026	39	rs4912411	NA	NA	NA
UTR3	PRKAA2	PRKAA2-chr1-57173148-57181007	chr1	57177388	22	0	T	136	AT	136	AT	169	11	0	0	11	0.5	22	rs1342382	NA	NA	NA
UTR3	PRKAA2	PRKAA2-chr1-57173148-57181007	chr1	57177789	39	0	G	192	AG	192	AG	225	19	0	20	0	0.512821	39	rs857147	NA	NA	NA
UTR3	PRKAA2	PRKAA2-chr1-57173148-57181007	chr1	57178926	52	0	T	702	GG	153	GG	153	0	0	52	0	1	52	rs3738567	NA	NA	NA
UTR3	PRKAA2	PRKAA2-chr1-57173148-57181007	chr1	57179225	63	0	A	279	AG	269	AG	269	30	0	33	0	0.52381	63	rs3738565	NA	NA	NA
UTR3	PRKAA2	PRKAA2-chr1-57173148-57181007	chr1	57180867	34	0	A	141	AG	141	AG	174	16	0	18	0	0.529412	34	rs706466	NA	NA	NA
exonic	C8B	C8B-chr1-57415228-57415425	chr1	57415310	78	0	G	235	AG	235	AG	268	32	0	46	0	0.589744	78	rs12085435	nonsynonymous SNV	C8B:NM_000066:exon6:c.C782T:p.P261L,	0.129
exonic	C8B	C8B-chr1-57422442-57422583	chr1	57422484	148	1	C	1845	TT	442	TT	442	0	0	0	148	1	148	rs1013579	nonsynonymous SNV	C8B:NM_000066:exon3:c.G349A:p.G117R,	0.144456
exonic	C8B	C8B-chr1-57422442-57422583	chr1	57422511	187	2	C	521	CT	521	CT	554	0	104	0	83	0.44385	187	rs12067507	nonsynonymous SNV	C8B:NM_000066:exon3:c.G322A:p.E108K,	0.995
UTR5	C8B	C8B-chr1-57431530-57431688	chr1	57431629	120	1	A	355	AG	355	AG	388	66	0	54	0	0.45	120	rs72670382	NA	NA	NA
exonic	OMA1	OMA1-chr1-58996273-58996401	chr1	58996320	129	0	C	323	AC	323	AC	356	53	76	0	0	0.589147	129	rs77980955	nonsynonymous SNV	OMA1:NM_145243:exon6:c.G1093T:p.D365Y,	1
UTR5	OMA1	OMA1-chr1-59004467-59004982	chr1	59004979	46	1	C	557	TT	135	TT	135	0	0	0	46	1	46	rs902925	NA	NA	NA
UTR5	OMA1	OMA1-chr1-59012375-59012446	chr1	59012404	28	10	A	380	CC	77	CC	77	0	28	0	0	1	28	rs1109896	NA	NA	NA
UTR5	OMA1	OMA1-chr1-59012375-59012446	chr1	59012431	17	13	C	195	TT	37	TT	37	0	2	0	15	0.882353	17	rs1109895	NA	NA	NA
exonic	MYSM1	MYSM1-chr1-59127078-59127183	chr1	59127086	34	0	G	162	AG	162	AG	195	16	0	18	0	0.529412	34	rs7523134	synonymous SNV	MYSM1:NM_001085487:exon18:c.C2262T:p.L754L,	NA
UTR5	JUN	JUN-chr1-59246464-59249785	chr1	59248813	79	0	G	963	CC	233	CC	233	0	79	0	0	1	79	rs2760499	NA	NA	NA
UTR5	JUN	JUN-chr1-59246464-59249785	chr1	59248967	21	0	A	102	AC	102	AC	134	13	8	0	0	0.380952	21	NA_snp131	NA	NA	NA
UTR5	JUN	JUN-chr1-59246464-59249785	chr1	59249031	18	0	T	280	GG	49	GG	49	0	0	18	0	1	18	rs2811894	NA	NA	NA
UTR5	JUN	JUN-chr1-59246464-59249785	chr1	59249347	50	3	G	638	CC	147	CC	147	0	50	0	0	1	50	rs1407816	NA	NA	NA
ncRNA_exonic	HSD52	LOC729467-chr1-59597610-59598418	chr1	59598013	185	2	G	609	CG	609	CG	642	0	90	95	0	0.513514	185	rs597734	NA	NA	NA
UTR3	HOOK1	HOOK1-chr1-60338467-60342049	chr1	60340174	122	0	T	412	AT	412	AT	445	59	0	0	63	0.516393	122	rs11207531	NA	NA	NA
UTR3	HOOK1	HOOK1-chr1-60338467-60342049	chr1	60340274	63	2	A	247	AG	203	AG	203	28	0	35	0	0.555556	63	rs41287718	NA	NA	NA
UTR3	HOOK1	HOOK1-chr1-60338467-60342049	chr1	60340527	55	0	G	288	AG	241	AG	241	31	0	24	0	0.436364	55	rs35170297	NA	NA	NA
UTR3	CYP2J2	CYP2J2-chr1-60358981-60359501	chr1	60359156	24	0	G	49	AG	49	AG	82	8	0	16	0	0.666667	24	rs4388726	NA	NA	NA
exonic	CYP2J2	CYP2J2-chr1-60381610-60381772	chr1	60381647	106	1	G	356	AG	356	AG	389	53	0	53	0	0.5	106	NA_snp131	synonymous SNV	CYP2J2:NM_000775:exon2:c.C336T:p.P112P,	NA
UTR3	NFIA	NFIA-chr1-61920975-61928459	chr1	61927876	105	3	G	1347	AA	311	AA	311	105	0	0	0	0	105	rs2499543	NA	NA	NA
exonic	INADL	INADL-chr1-62231951-62232145	chr1	62232031	64	0	C	857	TT	190	TT	190	0	0	0	64	1	64	rs1286835	synonymous SNV	INADL:NM_176877:exon4:c.C270T:p.I90I,	NA
exonic	INADL	INADL-chr1-62253426-62253644	chr1	62253483	130	1	G	509	AG	441	AG	441	69	0	61	0	0.469231	130	rs3762321	nonsynonymous SNV	INADL:NM_176877:exon8:c.G907A:p.G303R,	0.998
exonic	INADL	INADL-chr1-62261139-62261230	chr1	62261168	158	0	A	463	AG	463	AG	496	86	0	72	0	0.455696	158	rs7516332	nonsynonymous SNV	INADL:NM_176877:exon10:c.A1198G:p.I400V,	0.006
exonic	INADL	INADL-chr1-62329910-62330305	chr1	62330080	144	0	T	1814	GG	430	GG	430	0	0	144	0	1	144	rs2799627	nonsynonymous SNV	INADL:NM_176877:exon20:c.T2610G:p.I870M,	0
exonic	INADL	INADL-chr1-62380259-62380336	chr1	62380270	100	0	C	135	CT	135	CT	168	0	70	0	30	0.3	100	rs1134766	synonymous SNV	INADL:NM_176877:exon26:c.C3504T:p.N1168N,	NA
exonic	INADL	INADL-chr1-62380259-62380336	chr1	62380298	101	1	G	130	AG	130	AG	163	30	0	71	0	0.70297	101	rs1056513	nonsynonymous SNV	INADL:NM_176877:exon26:c.G3532A:p.G1178S,	0
exonic	INADL	INADL-chr1-62516638-62516730	chr1	62516683	136	0	G	1628	CC	357	CC	357	0	135	1	0	0.00735294	136	rs2498982	nonsynonymous SNV	INADL:NM_176877:exon31:c.G4078C:p.V1360L,	0
exonic	INADL	INADL-chr1-62579725-62579918	chr1	62579823	56	10	G	709	AA	160	AA	160	56	0	0	0	0	56	rs1475563	synonymous SNV	INADL:NM_176877:exon35:c.G4560A:p.E1520E,	NA
exonic	INADL	INADL-chr1-62594513-62594617	chr1	62594593	99	0	C	314	CT	314	CT	347	0	52	0	47	0.474747	99	rs2476194	synonymous SNV	INADL:NM_176877:exon41:c.C5247T:p.N1749N,	NA
UTR3	INADL	INADL-chr1-62626580-62629589	chr1	62627675	67	0	G	287	AG	287	AG	320	33	0	34	0	0.507463	67	rs2481676	NA	NA	NA
UTR5	L1TD1	L1TD1-chr1-62660474-62660593	chr1	62660523	47	0	T	96	AT	96	AT	129	15	0	0	32	0.680851	47	rs12740634	NA	NA	NA
exonic	L1TD1	L1TD1-chr1-62675455-62677998	chr1	62675619	170	2	C	499	CT	499	CT	532	0	92	0	78	0.458824	170	rs4625314	synonymous SNV	L1TD1:NM_001164835:exon5:c.C1173T:p.A391A,L1TD1:NM_019079:exon4:c.C1173T:p.A391A,	NA
exonic	L1TD1	L1TD1-chr1-62675455-62677998	chr1	62675892	121	1	A	457	AG	457	AG	485	60	0	61	0	0.504132	121	rs2481694	synonymous SNV	L1TD1:NM_001164835:exon5:c.A1446G:p.E482E,L1TD1:NM_019079:exon4:c.A1446G:p.E482E,	NA
UTR3	L1TD1	L1TD1-chr1-62675455-62677998	chr1	62677048	162	0	G	586	GT	560	GT	560	0	0	78	84	0.518519	162	rs1056517	NA	NA	NA
UTR3	KANK4	KANK4-chr1-62701838-62704053	chr1	62703236	44	0	A	233	AC	216	AC	216	20	24	0	0	0.545455	44	rs1050334	NA	NA	NA
exonic	KANK4	KANK4-chr1-62713144-62713344	chr1	62713224	145	0	C	1751	GG	431	GG	431	0	0	145	0	1	145	rs2941679	nonsynonymous SNV	KANK4:NM_181712:exon9:c.G2803C:p.V935L,	0
exonic	KANK4	KANK4-chr1-62713144-62713344	chr1	62713246	149	0	G	490	AG	490	AG	523	73	0	76	0	0.510067	149	rs10889315	synonymous SNV	KANK4:NM_181712:exon9:c.C2781T:p.H927H,	NA
exonic	KANK4	KANK4-chr1-62728764-62728983	chr1	62728784	147	0	A	1787	GG	437	GG	437	0	0	147	0	1	147	rs2666472	nonsynonymous SNV	KANK4:NM_181712:exon7:c.T2519C:p.V840A,	0.312
exonic	KANK4	KANK4-chr1-62728764-62728983	chr1	62728838	171	5	T	2061	CC	506	CC	506	0	171	0	0	1	171	rs2258470	nonsynonymous SNV	KANK4:NM_181712:exon7:c.A2465G:p.H822R,	0
exonic	KANK4	KANK4-chr1-62728764-62728983	chr1	62728861	172	4	T	2085	CC	509	CC	509	0	172	0	0	1	172	rs2260581	synonymous SNV	KANK4:NM_181712:exon7:c.A2442G:p.K814K,	NA
exonic	KANK4	KANK4-chr1-62728764-62728983	chr1	62728918	129	0	G	1520	AA	379	AA	379	129	0	0	0	0	129	rs2262110	synonymous SNV	KANK4:NM_181712:exon7:c.C2385T:p.P795P,	NA
exonic	KANK4	KANK4-chr1-62732404-62732491	chr1	62732421	85	2	T	364	CT	331	CT	331	0	45	0	40	0.470588	85	rs11207949	nonsynonymous SNV	KANK4:NM_181712:exon6:c.A2302G:p.T768A,	0.497
exonic	KANK4	KANK4-chr1-62738876-62740759	chr1	62738904	36	14	T	136	CT	131	CT	133	0	19	2	15	0.441176	34	rs7516290	synonymous SNV	KANK4:NM_181712:exon3:c.A1872G:p.P624P,	NA
exonic	KANK4	KANK4-chr1-62738876-62740759	chr1	62740446	124	1	T	204	CT	204	CT	237	0	46	1	77	0.626016	123	rs2666506	synonymous SNV	KANK4:NM_181712:exon3:c.A330G:p.P110P,	NA
exonic	KANK4	KANK4-chr1-62738876-62740759	chr1	62740449	126	1	T	211	CT	211	CT	244	1	47	0	78	0.624	125	rs2666507	synonymous SNV	KANK4:NM_181712:exon3:c.A327G:p.S109S,	NA
UTR5	USP1	USP1-chr1-62902383-62903071	chr1	62902874	21	1	A	134	AG	134	AG	154	9	0	12	0	0.571429	21	rs646179	NA	NA	NA
exonic	ALG6	ALG6-chr1-63881544-63881628	chr1	63881552	49	0	C	234	CT	232	CT	237	0	23	0	26	0.530612	49	rs4630153	nonsynonymous SNV	ALG6:NM_013339:exon11:c.C911T:p.S304F,	0.520337
UTR3	ALG6	ALG6-chr1-63902494-63904232	chr1	63903452	4	0	T	27	CT	27	CT	57	0	2	0	2	0.5	4	rs3009572	NA	NA	NA
exonic	EFCAB7	EFCAB7-chr1-63991243-63991430	chr1	63991267	79	0	T	198	CT	198	CT	231	0	30	0	49	0.620253	79	rs217478	synonymous SNV	EFCAB7:NM_032437:exon2:c.T24C:p.D8D,	NA
ncRNA_exonic	DLEU2L	DLEU2L-chr1-64014651-64016307	chr1	64014705	217	0	C	859	CG	583	CG	583	0	96	120	1	0.555556	216	rs217486	NA	NA	NA
ncRNA_exonic	DLEU2L	DLEU2L-chr1-64014651-64016307	chr1	64015217	88	0	G	333	AG	333	AG	366	43	0	45	0	0.511364	88	rs217485	NA	NA	NA
exonic	ROR1	ROR1-chr1-64515363-64515650	chr1	64515379	36	0	C	459	TT	105	TT	105	0	0	0	36	1	36	rs1772626	synonymous SNV	ROR1:NM_005012:exon3:c.C180T:p.L60L,ROR1:NM_001083592:exon3:c.C180T:p.L60L,	NA
exonic	ROR1	ROR1-chr1-64608088-64608333	chr1	64608329	88	0	G	1097	TT	261	TT	261	0	0	0	88	1	88	rs2762833	synonymous SNV	ROR1:NM_005012:exon7:c.G1170T:p.A390A,ROR1:NM_001083592:exon7:c.G1170T:p.A390A,	NA
exonic	ROR1	ROR1-chr1-64624664-64624875	chr1	64624842	80	0	A	279	AG	279	AG	312	41	0	39	0	0.4875	80	rs6668545	synonymous SNV	ROR1:NM_005012:exon8:c.A1353G:p.V451V,	NA
exonic	ROR1	ROR1-chr1-64643111-64644707	chr1	64643277	155	1	C	457	CT	457	CT	490	0	83	0	72	0.464516	155	rs7527017	nonsynonymous SNV	ROR1:NM_005012:exon9:c.C1553T:p.T518M,	0.11
UTR5	UBE2U	UBE2U-chr1-64669490-64669799	chr1	64669567	55	0	A	210	AT	210	AT	243	29	0	0	26	0.472727	55	rs2806529	NA	NA	NA
exonic	CACHD1	CACHD1-chr1-65113484-65113717	chr1	65113568	123	1	T	1493	CC	363	CC	363	0	123	0	0	1	123	rs6588100	nonsynonymous SNV	CACHD1:NM_020925:exon9:c.T1088C:p.M363T,	0
UTR3	CACHD1	CACHD1-chr1-65157006-65158741	chr1	65158724	47	0	C	176	CT	176	CT	209	0	22	0	25	0.531915	47	rs1926303	NA	NA	NA
exonic	DNAJC6	DNAJC6-chr1-65860581-65860715	chr1	65860687	114	0	A	252	AC	252	AC	285	72	42	0	0	0.368421	114	rs4582839	synonymous SNV	DNAJC6:NM_014787:exon13:c.A1839C:p.P613P,	NA
exonic	DNAJC6	DNAJC6-chr1-65867444-65867563	chr1	65867519	121	1	G	237	AG	237	AG	270	46	0	75	0	0.619835	121	rs4915691	nonsynonymous SNV	DNAJC6:NM_014787:exon15:c.G2012A:p.S671N,	0.26
UTR3	DNAJC6	DNAJC6-chr1-65878607-65881552	chr1	65879252	29	0	A	172	AG	172	AG	202	14	0	15	0	0.517241	29	rs10493377	NA	NA	NA
UTR3	LEPROT	LEPROT-chr1-65897486-65901688	chr1	65897981	140	0	G	1701	AA	384	AA	384	139	0	1	0	0.00714286	140	rs1045895	NA	NA	NA
UTR3	LEPROT	LEPROT-chr1-65897486-65901688	chr1	65898873	214	1	G	2565	CC	637	CC	637	0	214	0	0	1	214	rs17750	NA	NA	NA
UTR3	LEPROT	LEPROT-chr1-65897486-65901688	chr1	65898972	161	0	G	2022	AA	480	AA	480	161	0	0	0	0	161	rs1536466	NA	NA	NA
UTR3	LEPROT	LEPROT-chr1-65897486-65901688	chr1	65900357	130	1	G	1647	TT	388	TT	388	0	0	0	130	1	130	rs55889533	NA	NA	NA
UTR3	LEPROT	LEPROT-chr1-65897486-65901688	chr1	65901208	6	0	G	78	AA	15	AA	15	6	0	0	0	0	6	rs6658922	NA	NA	NA
exonic	LEPR	LEPR-chr1-66075897-66075979	chr1	66075952	37	0	G	114	CG	114	CG	147	0	13	24	0	0.648649	37	rs8179183	nonsynonymous SNV	LEPR:NM_001198687:exon13:c.G1968C:p.K656N,LEPR:NM_002303:exon14:c.G1968C:p.K656N,LEPR:NM_001198688:exon13:c.G1968C:p.K656N,LEPR:NM_001003679:exon14:c.G1968C:p.K656N,LEPR:NM_001003680:exon14:c.G1968C:p.K656N,LEPR:NM_001198689:exon13:c.G1968C:p.K656N,	0.943
UTR3	LEPR	LEPR-chr1-66098835-66101110	chr1	66099013	29	0	C	109	AC	109	AC	142	10	19	0	0	0.655172	29	rs17415296	NA	NA	NA
UTR3	LEPR	LEPR-chr1-66098835-66101110	chr1	66099438	75	0	C	419	CG	229	CG	229	0	28	47	0	0.626667	75	rs3206172	NA	NA	NA
UTR3	LEPR	LEPR-chr1-66098835-66101110	chr1	66099831	54	0	C	162	CT	162	CT	195	0	33	0	21	0.388889	54	rs12034502	NA	NA	NA
UTR3	LEPR	LEPR-chr1-66098835-66101110	chr1	66100450	43	0	G	147	AG	147	AG	180	17	0	26	0	0.604651	43	rs1938497	NA	NA	NA
exonic	LEPR	LEPR-chr1-66101874-66103176	chr1	66102257	59	0	G	144	AG	144	AG	177	20	0	39	0	0.661017	59	rs1805096	synonymous SNV	LEPR:NM_002303:exon20:c.G3057A:p.P1019P,	NA
exonic	PDE4B	PDE4B-chr1-66831350-66831449	chr1	66831370	98	1	G	409	AG	324	AG	324	54	0	43	1	0.443299	97	rs783036	synonymous SNV	PDE4B:NM_001037340:exon11:c.G1260A:p.E420E,PDE4B:NM_002600:exon13:c.G1305A:p.E435E,PDE4B:NM_001037341:exon13:c.G1305A:p.E435E,PDE4B:NM_001037339:exon6:c.G789A:p.E263E,	NA
UTR3	SGIP1	SGIP1-chr1-67208756-67210767	chr1	67209818	51	0	A	190	AG	190	AG	223	29	0	22	0	0.431373	51	rs657808	NA	NA	NA
exonic	TCTEX1D1	TCTEX1D1-chr1-67242934-67244729	chr1	67243024	100	0	C	562	AC	246	AC	246	65	35	0	0	0.35	100	rs2133173	nonsynonymous SNV	TCTEX1D1:NM_152665:exon5:c.C427A:p.L143I,	0.001
UTR3	TCTEX1D1	TCTEX1D1-chr1-67242934-67244729	chr1	67243252	36	0	G	198	AG	197	AG	209	19	0	17	0	0.472222	36	rs2133172	NA	NA	NA
UTR3	TCTEX1D1	TCTEX1D1-chr1-67242934-67244729	chr1	67244243	78	0	A	294	AT	294	AT	327	41	0	0	37	0.474359	78	rs7524784	NA	NA	NA
UTR3	TCTEX1D1	TCTEX1D1-chr1-67242934-67244729	chr1	67244603	69	2	C	182	CT	182	CT	215	0	43	0	26	0.376812	69	rs6588219	NA	NA	NA
exonic	INSL5	INSL5-chr1-67266730-67266939	chr1	67266756	71	0	T	922	AA	210	AA	210	71	0	0	0	0	71	rs549148	nonsynonymous SNV	INSL5:NM_005478:exon1:c.A149T:p.Q50L,	0
UTR3	WDR78	WDR78-chr1-67303288-67303479	chr1	67303303	8	0	A	29	AG	29	AG	62	5	0	3	0	0.375	8	rs6698076	NA	NA	NA
exonic	WDR78	WDR78-chr1-67390345-67390570	chr1	67390416	41	2	G	76	CG	76	CG	109	0	12	29	0	0.707317	41	rs3008858	nonsynonymous SNV	WDR78:NM_207014:exon1:c.C99G:p.C33W,WDR78:NM_024763:exon1:c.C99G:p.C33W,	0
exonic	WDR78	WDR78-chr1-67390345-67390570	chr1	67390468	56	8	C	165	CG	165	CG	198	0	33	23	0	0.410714	56	rs1886686	nonsynonymous SNV	WDR78:NM_207014:exon1:c.G47C:p.G16A,WDR78:NM_024763:exon1:c.G47C:p.G16A,	0
UTR3	MIER1	MIER1-chr1-67452086-67454302	chr1	67452322	73	0	G	202	AG	202	AG	235	28	0	45	0	0.616438	73	rs17497828	NA	NA	NA
UTR3	MIER1	MIER1-chr1-67452086-67454302	chr1	67453035	44	1	A	599	GG	129	GG	129	0	0	44	0	1	44	rs7516251	NA	NA	NA
UTR3	MIER1	MIER1-chr1-67452086-67454302	chr1	67454287	52	0	A	255	AG	250	AG	252	24	0	28	0	0.538462	52	rs17129572	NA	NA	NA
UTR3	SLC35D1	SLC35D1-chr1-67465015-67470131	chr1	67467486	111	1	G	452	AG	419	AG	419	59	0	52	0	0.468468	111	rs61587608	NA	NA	NA
UTR3	SLC35D1	SLC35D1-chr1-67465015-67470131	chr1	67468124	25	0	G	177	CG	171	CG	172	0	14	11	0	0.44	25	rs2065000	NA	NA	NA
exonic	SLC35D1	SLC35D1-chr1-67518454-67518540	chr1	67518534	224	1	C	663	CT	663	CT	696	0	116	0	108	0.482143	224	rs10157422	nonsynonymous SNV	SLC35D1:NM_015139:exon3:c.G244A:p.A82T,	0
UTR3	C1orf141	C1orf141-chr1-67557859-67559287	chr1	67558169	34	0	T	82	CT	82	CT	115	0	13	0	21	0.617647	34	rs6687611	NA	NA	NA
exonic	C1orf141	C1orf141-chr1-67557859-67559287	chr1	67558739	13	1	C	104	CT	104	CT	135	0	7	0	6	0.461538	13	rs6588237	synonymous SNV	C1orf141:NM_001013674:exon7:c.G1152A:p.T384T,	NA
exonic	C1orf141	C1orf141-chr1-67560918-67561104	chr1	67560956	42	1	C	153	CT	153	CT	186	0	25	0	17	0.404762	42	rs11208997	nonsynonymous SNV	C1orf141:NM_001013674:exon6:c.G565A:p.V189I,	0
exonic	IL23R	IL23R-chr1-67633775-67633873	chr1	67633812	102	0	G	288	GT	288	GT	321	0	0	59	43	0.421569	102	rs1884444	nonsynonymous SNV	IL23R:NM_144701:exon2:c.G9T:p.Q3H,	0.001
exonic	IL23R	IL23R-chr1-67685257-67685413	chr1	67685387	49	0	T	354	CT	149	CT	149	0	34	0	15	0.306122	49	rs7530511	nonsynonymous SNV	IL23R:NM_144701:exon7:c.T929C:p.L310P,	0.195953
UTR5	IL12RB2	IL12RB2-chr1-67773047-67773650	chr1	67773351	37	0	C	425	TT	106	TT	106	0	0	0	37	1	37	rs12142823	NA	NA	NA
exonic	IL12RB2	IL12RB2-chr1-67795270-67795412	chr1	67795319	99	0	T	1233	CC	293	CC	293	0	99	0	0	1	99	rs1495963	synonymous SNV	IL12RB2:NM_001559:exon6:c.T714C:p.S238S,	NA
UTR3	SERBP1	SERBP1-chr1-67873495-67878946	chr1	67875203	33	0	C	428	TT	96	TT	96	0	0	0	33	1	33	rs72678562	NA	NA	NA
UTR3	GNG12	GNG12-chr1-68167149-68171259	chr1	68170010	6	0	T	37	AT	37	AT	65	3	0	0	3	0.5	6	rs11209142	NA	NA	NA
ncRNA_UTR3	WLS	GPR177-chr1-68591041-68592018	chr1	68591104	47	0	A	258	AG	212	AG	212	20	0	27	0	0.574468	47	rs1046852	NA	NA	NA
ncRNA_UTR3	WLS	GPR177-chr1-68591041-68592018	chr1	68591173	45	0	A	208	AG	208	AG	241	23	0	22	0	0.488889	45	rs1046835	NA	NA	NA
ncRNA_UTR3	WLS	GPR177-chr1-68591041-68592018	chr1	68591405	74	0	G	222	AG	222	AG	255	30	0	44	0	0.594595	74	rs269350	NA	NA	NA
exonic	WLS	GPR177-chr1-68603463-68603616	chr1	68603586	264	1	C	852	CT	851	CT	859	0	129	0	135	0.511364	264	rs983034	nonsynonymous SNV	WLS:NM_024911:exon11:c.G1393A:p.V465I,WLS:NM_001193334:exon10:c.G1120A:p.V374I,WLS:NM_001002292:exon11:c.G1387A:p.V463I,	0
exonic	WLS	GPR177-chr1-68624806-68624930	chr1	68624878	123	1	C	434	CT	434	CT	467	0	61	0	62	0.504065	123	rs3748705	synonymous SNV	WLS:NM_024911:exon3:c.G432A:p.A144A,WLS:NM_001193334:exon2:c.G159A:p.A53A,WLS:NM_001002292:exon3:c.G426A:p.A142A,	NA
UTR3	LRRC7	LRRC7-chr1-70587463-70589169	chr1	70588869	23	0	T	202	CT	133	CT	133	0	16	0	7	0.304348	23	rs41287888	NA	NA	NA
UTR3	LRRC40	LRRC40-chr1-70610497-70611588	chr1	70611208	26	0	A	117	AT	117	AT	150	14	0	0	12	0.461538	26	rs676753	NA	NA	NA
UTR3	LRRC40	LRRC40-chr1-70610497-70611588	chr1	70611347	86	1	A	1145	GG	256	GG	256	0	0	86	0	1	86	rs595662	NA	NA	NA
exonic	LRRC40	LRRC40-chr1-70625013-70625121	chr1	70625069	132	1	T	422	CT	422	CT	455	0	61	0	71	0.537879	132	rs17266340	synonymous SNV	LRRC40:NM_017768:exon10:c.A1164G:p.P388P,	NA
UTR3	ANKRD13C	ANKRD13C-chr1-70724686-70728530	chr1	70725144	57	0	A	183	AC	183	AC	216	34	23	0	0	0.403509	57	rs269277	NA	NA	NA
exonic	ANKRD13C	ANKRD13C-chr1-70819662-70820417	chr1	70820008	71	3	C	285	CT	285	CT	296	0	34	0	37	0.521127	71	rs61782675	synonymous SNV	ANKRD13C:NM_030816:exon1:c.G84A:p.E28E,	NA
UTR3	PTGER3	PTGER3-chr1-71318036-71318542	chr1	71318261	11	0	T	70	CT	68	CT	74	0	7	0	4	0.363636	11	rs959	NA	NA	NA
intronic	PTGER3	PTGER3-chr1-71331372-71331516	chr1	71331430	131	11	G	477	AG	477	AG	508	65	0	66	0	0.503817	131	rs5702	NA	NA	NA
intronic	PTGER3	PTGER3-chr1-71331372-71331516	chr1	71331498	91	5	A	1156	GG	269	GG	269	0	0	91	0	1	91	rs1409986	NA	NA	0.373244
UTR3	PTGER3	PTGER3-chr1-71471538-71478167	chr1	71471750	12	0	C	45	CG	45	CG	78	0	7	5	0	0.416667	12	rs11209733	NA	NA	NA
UTR3	PTGER3	PTGER3-chr1-71471538-71478167	chr1	71471781	28	0	G	62	AG	62	AG	95	10	0	18	0	0.642857	28	rs2744915	NA	NA	NA
UTR3	PTGER3	PTGER3-chr1-71471538-71478167	chr1	71471875	78	0	T	359	CT	290	CT	290	0	43	0	35	0.448718	78	rs12130153	NA	NA	NA
UTR3	PTGER3	PTGER3-chr1-71471538-71478167	chr1	71471950	117	0	T	1486	CC	349	CC	349	0	117	0	0	1	117	rs2744916	NA	NA	NA
UTR3	PTGER3	PTGER3-chr1-71471538-71478167	chr1	71473791	75	0	T	258	CT	258	CT	291	0	33	0	42	0.56	75	rs2300168	NA	NA	NA
UTR3	PTGER3	PTGER3-chr1-71471538-71478167	chr1	71476872	75	0	G	318	AG	317	AG	324	39	0	36	0	0.48	75	rs5682	NA	NA	NA
UTR3	PTGER3	PTGER3-chr1-71471538-71478167	chr1	71477315	46	0	A	240	AT	235	AT	236	22	0	0	24	0.521739	46	rs5680	NA	NA	NA
UTR3	PTGER3	PTGER3-chr1-71471538-71478167	chr1	71477539	40	0	A	215	AG	211	AG	214	18	0	22	0	0.55	40	rs5675	NA	NA	NA
ncRNA_UTR3	ZRANB2	ZRANB2-chr1-71528975-71530820	chr1	71529401	17	0	C	84	CT	84	CT	117	0	10	0	7	0.411765	17	rs7411	NA	NA	NA
UTR3	NEGR1	NEGR1-chr1-71868626-71873253	chr1	71870127	34	0	G	442	AA	99	AA	99	34	0	0	0	0	34	rs12123586	NA	NA	NA
exonic	NEGR1	NEGR1-chr1-72058500-72058651	chr1	72058552	80	1	G	1037	AA	238	AA	238	80	0	0	0	0	80	rs1413368	synonymous SNV	NEGR1:NM_173808:exon6:c.C888T:p.T296T,	NA
UTR3	LRRIQ3	LRRIQ3-chr1-74491704-74492653	chr1	74491800	43	0	T	609	AA	126	AA	126	43	0	0	0	0	43	rs7521245	NA	NA	NA
exonic	LRRIQ3	LRRIQ3-chr1-74575078-74575237	chr1	74575182	12	0	C	214	TT	33	TT	33	0	0	0	12	1	12	rs1340472	nonsynonymous SNV	LRRIQ3:NM_001105659:exon5:c.G763A:p.A255T,	0
UTR5	LRRIQ3	LRRIQ3_FPGT-chr1-74663680-74663871	chr1	74663709	43	0	G	232	AG	171	AG	171	27	0	16	0	0.372093	43	rs11806946	NA	NA	NA
UTR5	LRRIQ3	LRRIQ3_FPGT-chr1-74663680-74663871	chr1	74663814	75	0	C	308	CG	308	CG	323	0	36	39	0	0.52	75	rs1412825	NA	NA	NA
exonic	FPGT	FPGT-chr1-74670075-74673120	chr1	74670172	72	0	A	276	AG	276	AG	309	38	0	34	0	0.472222	72	rs12046751	synonymous SNV	FPGT:NM_003838:exon4:c.A441G:p.K147K,	NA
UTR3	FPGT	FPGT-chr1-74670075-74673120	chr1	74671519	31	1	A	217	AG	174	AG	174	12	0	19	0	0.612903	31	rs571848	NA	NA	NA
UTR3	FPGT	FPGT-chr1-74670075-74673120	chr1	74672323	121	0	C	572	AC	389	AC	389	70	51	0	0	0.421488	121	rs489941	NA	NA	NA
UTR3	FPGT	FPGT-chr1-74670075-74673120	chr1	74672474	75	0	G	342	AG	319	AG	319	40	0	35	0	0.466667	75	rs491623	NA	NA	NA
UTR3	FPGT	FPGT-chr1-74670075-74673120	chr1	74672640	42	0	T	189	AT	189	AT	222	20	0	0	22	0.52381	42	rs956	NA	NA	NA
exonic	C1orf173	C1orf173-chr1-75036784-75039175	chr1	75036812	78	0	C	1009	TT	232	TT	232	0	0	0	78	1	78	rs9326116	nonsynonymous SNV	C1orf173:NM_001002912:exon14:c.G4582A:p.V1528M,	0
exonic	C1orf173	C1orf173-chr1-75097397-75097612	chr1	75097426	57	0	G	695	CC	108	CC	108	0	55	2	0	0.0350877	57	rs11210490	nonsynonymous SNV	C1orf173:NM_001002912:exon7:c.C790G:p.P264A,	0.679
UTR3	CRYZ	CRYZ-chr1-75171175-75172141	chr1	75171211	15	0	G	247	AA	42	AA	42	15	0	0	0	0	15	rs6673	NA	NA	NA
UTR3	CRYZ	CRYZ-chr1-75171175-75172141	chr1	75171751	37	0	T	527	CC	108	CC	108	0	37	0	0	1	37	rs17459	NA	NA	NA
exonic	CRYZ	CRYZ-chr1-75171175-75172141	chr1	75172001	98	1	T	1218	AA	262	AA	262	97	0	0	1	0.0102041	98	rs7527057	synonymous SNV	CRYZ:NM_001134759:exon7:c.A558T:p.G186G,CRYZ:NM_001889:exon9:c.A969T:p.G323G,CRYZ:NM_001130042:exon10:c.A969T:p.G323G,CRYZ:NM_001130043:exon8:c.A867T:p.G289G,	NA
exonic	CRYZ	CRYZ-chr1-75190395-75190518	chr1	75190452	95	0	C	1173	TT	283	TT	283	0	0	0	95	1	95	rs1051122	synonymous SNV	CRYZ:NM_001889:exon2:c.G54A:p.G18G,CRYZ:NM_001130042:exon3:c.G54A:p.G18G,CRYZ:NM_001130043:exon2:c.G54A:p.G18G,	NA
UTR5	CRYZ	CRYZ-chr1-75198640-75198835	chr1	75198740	111	1	A	1397	CC	331	CC	331	0	111	0	0	1	111	rs2345436	NA	NA	NA
UTR5	CRYZ	CRYZ-chr1-75198640-75198835	chr1	75198763	125	1	A	1542	CC	373	CC	373	0	125	0	0	1	125	rs277372	NA	NA	NA
intronic	TYW3	TYW3-chr1-75198840-75199215	chr1	75199152	115	0	C	1420	TT	341	TT	341	0	0	0	115	1	115	rs277373	NA	NA	NA
exonic	LHX8	LHX8-chr1-75622578-75622761	chr1	75622616	165	1	C	552	CT	552	CT	585	0	83	0	82	0.49697	165	rs941032	synonymous SNV	LHX8:NM_001256114:exon8:c.C819T:p.H273H,LHX8:NM_001001933:exon9:c.C849T:p.H283H,	NA
exonic	SLC44A5	SLC44A5-chr1-75672076-75672404	chr1	75672376	61	0	A	168	AG	168	AG	201	33	0	28	0	0.459016	61	rs1948874	synonymous SNV	SLC44A5:NM_152697:exon24:c.T2076C:p.S692S,	NA
exonic	SLC44A5	SLC44A5-chr1-75681439-75681542	chr1	75681511	107	0	T	1389	CC	319	CC	319	0	107	0	0	1	107	rs595009	synonymous SNV	SLC44A5:NM_152697:exon19:c.A1656G:p.Q552Q,SLC44A5:NM_001130058:exon19:c.A1656G:p.Q552Q,	NA
exonic	SLC44A5	SLC44A5-chr1-75699671-75699783	chr1	75699771	79	0	A	388	AG	241	AG	241	31	0	48	0	0.607595	79	rs10493565	synonymous SNV	SLC44A5:NM_152697:exon12:c.T753C:p.I251I,SLC44A5:NM_001130058:exon12:c.T753C:p.I251I,	NA
exonic	SLC44A5	SLC44A5-chr1-75702672-75702755	chr1	75702674	48	0	G	252	AG	209	AG	209	26	0	22	0	0.458333	48	rs17096508	synonymous SNV	SLC44A5:NM_152697:exon11:c.C738T:p.L246L,SLC44A5:NM_001130058:exon11:c.C738T:p.L246L,	NA
exonic	SLC44A5	SLC44A5-chr1-75716895-75716979	chr1	75716925	175	0	C	418	CT	418	CT	451	0	101	0	74	0.422857	175	rs588098	synonymous SNV	SLC44A5:NM_152697:exon7:c.G315A:p.V105V,SLC44A5:NM_001130058:exon7:c.G315A:p.V105V,	NA
UTR3	ACADM	ACADM-chr1-76228377-76229353	chr1	76229326	3	0	T	51	CC	7	CC	7	0	3	0	0	1	3	rs1146587	NA	NA	NA
exonic	RABGGTB	RABGGTB-chr1-76257866-76257991	chr1	76257892	114	0	A	1471	TT	340	TT	340	0	0	0	114	1	114	rs12703	synonymous SNV	RABGGTB:NM_004582:exon7:c.A606T:p.A202A,	NA
exonic	MSH4	MSH4-chr1-76344677-76344813	chr1	76344705	80	2	T	1011	CC	237	CC	237	0	80	0	0	1	80	rs5745448	synonymous SNV	MSH4:NM_002440:exon12:c.T1569C:p.Y523Y,	NA
exonic	MSH4	MSH4-chr1-76344677-76344813	chr1	76344711	82	3	A	1030	TT	244	TT	244	0	0	0	82	1	82	rs5745449	synonymous SNV	MSH4:NM_002440:exon12:c.A1575T:p.L525L,	NA
exonic	ASB17	ASB17-chr1-76397576-76398116	chr1	76397972	73	0	C	977	TT	217	TT	217	0	0	0	73	1	73	rs3795251	nonsynonymous SNV	ASB17:NM_080868:exon1:c.G5A:p.S2N,	0
UTR3	PIGK	PIGK-chr1-77554669-77558175	chr1	77555481	55	0	C	741	TT	163	TT	163	0	0	0	55	1	55	rs169216	NA	NA	NA
UTR3	PIGK	PIGK-chr1-77554669-77558175	chr1	77556766	23	2	T	351	AA	66	AA	66	23	0	0	0	0	23	rs7544099	NA	NA	NA
exonic	PIGK	PIGK-chr1-77634945-77635080	chr1	77634948	32	0	G	464	AA	93	AA	93	32	0	0	0	0	32	rs1779199	synonymous SNV	PIGK:NM_005482:exon4:c.C372T:p.Y124Y,	NA
UTR5	AK5	AK5-chr1-77747742-77748058	chr1	77747982	8	0	G	83	AG	79	AG	82	5	0	3	0	0.375	8	NA_snp131	NA	NA	NA
UTR5	AK5	AK5-chr1-77748287-77749296	chr1	77748664	161	0	C	446	CT	446	CT	479	0	89	0	72	0.447205	161	rs1619903	NA	NA	NA
UTR5	AK5	AK5-chr1-77748287-77749296	chr1	77748786	112	0	A	1371	GG	332	GG	332	0	0	112	0	1	112	rs2689680	NA	NA	NA
exonic	AK5	AK5-chr1-77763519-77763632	chr1	77763542	55	0	G	713	AA	163	AA	163	55	0	0	0	0	55	rs1167206	synonymous SNV	AK5:NM_012093:exon5:c.G531A:p.K177K,AK5:NM_174858:exon5:c.G609A:p.K203K,	NA
UTR3	AK5	AK5-chr1-78024287-78025652	chr1	78024602	485	7	A	3070	GG	1444	GG	1444	0	1	484	0	0.997938	485	rs10873950	NA	NA	NA
UTR3	AK5	AK5-chr1-78024287-78025652	chr1	78025047	35	0	G	474	AA	102	AA	102	35	0	0	0	0	35	rs3767031	NA	NA	NA
UTR3	AK5	AK5-chr1-78024287-78025652	chr1	78025049	34	0	C	463	TT	99	TT	99	0	0	0	34	1	34	rs3767030	NA	NA	NA
UTR3	AK5	AK5-chr1-78024287-78025652	chr1	78025454	95	7	G	1157	TT	281	TT	281	0	0	0	95	1	95	rs4949811	NA	NA	NA
UTR3	AK5	AK5-chr1-78024287-78025652	chr1	78025459	91	7	T	1086	CC	267	CC	267	0	91	0	0	1	91	rs4949660	NA	NA	NA
UTR3	AK5	AK5-chr1-78024287-78025652	chr1	78025551	12	2	C	167	TT	33	TT	33	0	0	0	12	1	12	rs3509	NA	NA	NA
UTR3	FAM73A	FAM73A-chr1-78340531-78344077	chr1	78342409	8	0	C	109	CT	99	CT	100	0	3	0	5	0.625	8	rs78642239	NA	NA	NA
UTR3	FAM73A	FAM73A-chr1-78340531-78344077	chr1	78343383	46	1	T	214	CT	214	CT	247	0	22	0	24	0.521739	46	NA_snp131	NA	NA	NA
exonic	GIPC2	GIPC2-chr1-78585077-78585183	chr1	78585086	126	1	T	453	CT	453	CT	477	0	63	1	62	0.496	125	rs540742	nonsynonymous SNV	GIPC2:NM_017655:exon4:c.T617C:p.L206P,	0
UTR3	GIPC2	GIPC2-chr1-78601276-78603111	chr1	78602461	41	0	A	587	TT	120	TT	120	0	0	0	41	1	41	rs628002	NA	NA	NA
UTR3	IFI44L	IFI44L-chr1-79107460-79111828	chr1	79109615	7	0	T	107	CC	18	CC	18	0	7	0	0	1	7	rs166642	NA	NA	NA
UTR3	IFI44L	IFI44L-chr1-79107460-79111828	chr1	79110296	50	0	G	197	AG	197	AG	230	22	0	28	0	0.56	50	rs34589494	NA	NA	NA
UTR3	IFI44L	IFI44L-chr1-79107460-79111828	chr1	79111691	105	1	G	1334	AA	313	AA	313	105	0	0	0	0	105	rs1057920	NA	NA	NA
UTR3	ELTD1	ELTD1-chr1-79355451-79356901	chr1	79355911	15	0	A	260	CC	42	CC	42	0	15	0	0	1	15	rs1248479	NA	NA	NA
UTR3	ELTD1	ELTD1-chr1-79355451-79356901	chr1	79356185	9	0	T	139	GT	18	GT	18	0	0	8	1	0.111111	9	rs1048361	NA	NA	NA
exonic	ELTD1	ELTD1-chr1-79392571-79392776	chr1	79392756	29	0	C	384	AA	84	AA	84	29	0	0	0	0	29	rs12754818	nonsynonymous SNV	ELTD1:NM_022159:exon8:c.G898T:p.V300L,	0
UTR5	LPHN2	LPHN2-chr1-82302570-82302742	chr1	82302600	87	0	T	260	CT	260	CT	293	0	37	0	50	0.574713	87	rs12064537	NA	NA	NA
exonic	LPHN2	LPHN2-chr1-82421561-82421744	chr1	82421596	133	1	C	1703	TT	397	TT	397	0	0	0	133	1	133	rs11163397	synonymous SNV	LPHN2:NM_012302:exon9:c.C1818T:p.P606P,	NA
exonic	LPHN2	LPHN2-chr1-82456075-82458106	chr1	82456585	38	0	G	140	AG	140	AG	148	20	0	18	0	0.473684	38	rs41292984	nonsynonymous SNV	LPHN2:NM_012302:exon20:c.G3968A:p.R1323K,	0.855
UTR3	LPHN2	LPHN2-chr1-82456075-82458106	chr1	82457662	48	0	G	652	AA	141	AA	141	48	0	0	0	0	48	rs7523178	NA	NA	NA
UTR3	TTLL7	TTLL7-chr1-84335059-84335765	chr1	84335412	30	0	C	130	CT	130	CT	163	0	17	0	13	0.433333	30	rs1132122	NA	NA	NA
UTR3	PRKACB	PRKACB-chr1-84670165-84670977	chr1	84670457	12	0	A	42	AG	42	AG	75	6	0	6	0	0.5	12	rs3768258	NA	NA	NA
UTR3	PRKACB	PRKACB-chr1-84670165-84670977	chr1	84670584	33	0	T	179	AT	179	AT	212	16	0	0	17	0.515152	33	rs10782824	NA	NA	NA
UTR3	PRKACB	PRKACB-chr1-84670165-84670977	chr1	84670816	60	0	A	303	AC	270	AC	270	27	33	0	0	0.55	60	rs1057738	NA	NA	NA
UTR3	PRKACB	PRKACB-chr1-84700863-84704179	chr1	84701251	161	0	T	585	CT	558	CT	558	0	82	0	79	0.490683	161	rs600674	NA	NA	NA
exonic	SAMD13	SAMD13-chr1-84791320-84791431	chr1	84791374	141	2	C	461	CT	461	CT	494	0	73	0	68	0.48227	141	rs55638637	synonymous SNV	SAMD13:NM_001134664:exon3:c.C108T:p.V36V,SAMD13:NM_001010971:exon3:c.C150T:p.V50V,SAMD13:NM_001134663:exon3:c.C108T:p.V36V,	NA
UTR3	SAMD13	SAMD13-chr1-84815314-84816480	chr1	84815468	132	1	T	552	CT	459	CT	459	0	72	0	60	0.454545	132	rs17131617	NA	NA	NA
UTR3	SAMD13	SAMD13-chr1-84815314-84816480	chr1	84816071	41	0	G	204	AG	188	AG	188	23	0	18	0	0.439024	41	rs17131618	NA	NA	NA
UTR3	SAMD13	SAMD13-chr1-84815314-84816480	chr1	84816123	21	0	C	330	TT	60	TT	60	0	0	0	21	1	21	rs814152	NA	NA	NA
UTR3	SAMD13	SAMD13-chr1-84815314-84816480	chr1	84816248	24	0	A	166	AC	157	AC	158	10	14	0	0	0.583333	24	rs17536473	NA	NA	NA
ncRNA_exonic	UOX	UOX-chr1-84830648-84831178	chr1	84831087	151	0	T	328	CT	328	CT	361	0	59	0	92	0.609272	151	rs78619403	NA	NA	NA
ncRNA_exonic	UOX	UOX-chr1-84830648-84831178	chr1	84831109	147	0	G	663	CG	412	CG	412	0	84	63	0	0.428571	147	NA_snp131	NA	NA	NA
ncRNA_exonic	UOX	UOX-chr1-84830648-84831178	chr1	84831134	131	0	T	319	AT	319	AT	352	52	0	0	79	0.603053	131	rs7521357	NA	NA	NA
UTR5	RPF1	RPF1-chr1-84944920-84945192	chr1	84944940	40	1	G	148	AG	148	AG	181	20	0	20	0	0.5	40	rs11163977	NA	NA	NA
exonic	RPF1	RPF1-chr1-84944920-84945192	chr1	84944989	64	0	A	210	AG	210	AG	243	35	0	29	0	0.453125	64	rs2292191	nonsynonymous SNV	RPF1:NM_025065:exon1:c.A25G:p.S9G,	0.165925
UTR5	GNG5	GNG5-chr1-84971694-84971973	chr1	84971833	19	1	G	119	CG	119	CG	151	0	10	9	0	0.473684	19	rs11163985	NA	NA	NA
UTR5	GNG5	GNG5-chr1-84971694-84971973	chr1	84971969	41	1	G	131	GT	131	GT	164	0	0	24	17	0.414634	41	rs13093	NA	NA	NA
intronic	GNG5	SPATA1-chr1-84971985-84972101	chr1	84972059	110	5	C	318	CG	318	CG	351	0	56	54	0	0.490909	110	rs6701280	NA	NA	NA
intronic	GNG5	SPATA1-chr1-84971985-84972101	chr1	84972089	105	6	C	368	CG	368	CG	380	0	51	54	0	0.514286	105	rs12092954	NA	NA	NA
intergenic	GNG5(dist=37632),CTBS(dist=8910)	SPATA1-chr1-85009885-85009987	chr1	85009894	135	1	A	738	AG	271	AG	271	47	0	88	0	0.651852	135	rs12143652	NA	NA	NA
intergenic	GNG5(dist=43915),CTBS(dist=2627)	SPATA1-chr1-85016115-85016213	chr1	85016177	93	0	A	302	AG	302	AG	335	52	0	41	0	0.44086	93	rs1400777	NA	NA	NA
exonic	CTBS	CTBS-chr1-85028940-85029101	chr1	85029077	87	0	C	361	CT	309	CT	309	0	40	0	47	0.54023	87	rs15911	nonsynonymous SNV	CTBS:NM_004388:exon6:c.G820A:p.V274I,	0.953
exonic	CTBS	CTBS-chr1-85039922-85040163	chr1	85039955	3	0	G	39	AA	7	AA	7	3	0	0	0	0	3	rs2303307	synonymous SNV	CTBS:NM_004388:exon1:c.C144T:p.L48L,	NA
exonic	CTBS	CTBS-chr1-85039922-85040163	chr1	85040069	4	0	G	43	AA	10	AA	10	4	0	0	0	0	4	rs2911592	synonymous SNV	CTBS:NM_004388:exon1:c.C30T:p.R10R,	NA
exonic	CTBS	CTBS-chr1-85039922-85040163	chr1	85040070	4	0	C	47	AA	10	AA	10	4	0	0	0	0	4	NA_snp131	nonsynonymous SNV	CTBS:NM_004388:exon1:c.G29T:p.R10L,	0
ncRNA_exonic	C1orf180	C1orf180-chr1-85093913-85096570	chr1	85095078	4	0	A	23	AT	23	AT	52	2	0	0	2	0.5	4	rs12123923	NA	NA	NA
UTR3	SSX2IP	SSX2IP-chr1-85109390-85113290	chr1	85110325	134	2	C	414	AC	414	AC	447	64	70	0	0	0.522388	134	rs3782	NA	NA	NA
exonic	SSX2IP	SSX2IP-chr1-85109390-85113290	chr1	85113203	95	2	T	206	CT	206	CT	239	0	37	0	58	0.610526	95	rs2994949	synonymous SNV	SSX2IP:NM_001166294:exon13:c.A1677G:p.A559A,SSX2IP:NM_001166417:exon15:c.A1758G:p.A586A,SSX2IP:NM_014021:exon15:c.A1758G:p.A586A,SSX2IP:NM_001166293:exon14:c.A1758G:p.A586A,SSX2IP:NM_001166295:exon13:c.A1677G:p.A559A,	NA
exonic	SSX2IP	SSX2IP-chr1-85109390-85113290	chr1	85113229	95	3	A	171	AG	171	AG	204	62	0	33	0	0.347368	95	rs1057746	nonsynonymous SNV	SSX2IP:NM_001166294:exon13:c.T1651C:p.C551R,SSX2IP:NM_001166417:exon15:c.T1732C:p.C578R,SSX2IP:NM_014021:exon15:c.T1732C:p.C578R,SSX2IP:NM_001166293:exon14:c.T1732C:p.C578R,SSX2IP:NM_001166295:exon13:c.T1651C:p.C551R,	0.251
UTR3	LPAR3	LPAR3-chr1-85279086-85279854	chr1	85279394	48	1	T	247	AT	227	AT	227	27	0	0	21	0.4375	48	rs41289033	NA	NA	NA
UTR3	MCOLN2	MCOLN2-chr1-85391267-85392404	chr1	85391899	108	0	A	1379	GG	322	GG	322	0	0	108	0	1	108	rs2389791	NA	NA	NA
UTR3	MCOLN2	MCOLN2-chr1-85391267-85392404	chr1	85392057	76	0	G	270	AG	270	AG	303	35	0	41	0	0.539474	76	rs34735383	NA	NA	NA
UTR3	MCOLN2	MCOLN2-chr1-85391267-85392404	chr1	85392324	123	0	C	382	CT	382	CT	415	0	67	0	56	0.455285	123	rs6681025	NA	NA	NA
UTR5	MCOLN2	MCOLN2-chr1-85462479-85462796	chr1	85462582	84	1	C	208	CG	208	CG	241	0	50	34	0	0.404762	84	rs11161503	NA	NA	NA
UTR5	MCOLN2	MCOLN2-chr1-85462479-85462796	chr1	85462652	102	0	G	165	GT	165	GT	198	0	0	65	37	0.362745	102	rs11161504	NA	NA	NA
UTR5	MCOLN2	MCOLN2-chr1-85462479-85462796	chr1	85462665	94	1	T	144	GT	144	GT	177	0	0	34	60	0.638298	94	rs11161505	NA	NA	NA
UTR5	MCOLN2	MCOLN2-chr1-85462479-85462796	chr1	85462750	38	0	T	461	CC	111	CC	111	0	38	0	0	1	38	rs920340	NA	NA	NA
UTR3	MCOLN3	MCOLN3-chr1-85483766-85484940	chr1	85484051	12	0	T	60	AT	60	AT	92	6	0	0	6	0.5	12	rs1129722	NA	NA	NA
UTR3	MCOLN3	MCOLN3-chr1-85483766-85484940	chr1	85484276	71	0	C	300	CT	199	CT	199	0	29	0	42	0.591549	71	rs10782536	NA	NA	NA
UTR3	MCOLN3	MCOLN3-chr1-85483766-85484940	chr1	85484366	130	0	A	1638	GG	388	GG	388	0	0	130	0	1	130	rs7522239	NA	NA	NA
UTR3	MCOLN3	MCOLN3-chr1-85483766-85484940	chr1	85484473	114	0	C	1445	TT	340	TT	340	0	0	0	114	1	114	rs10782537	NA	NA	NA
exonic	MCOLN3	MCOLN3-chr1-85487982-85488083	chr1	85488030	239	1	G	3013	AA	712	AA	712	239	0	0	0	0	239	rs2028304	synonymous SNV	MCOLN3:NM_001253693:exon9:c.C981T:p.L327L,MCOLN3:NM_018298:exon10:c.C1149T:p.L383L,	NA
UTR5	WDR63	WDR63-chr1-85527993-85528169	chr1	85528006	35	0	C	183	AC	122	AC	122	20	15	0	0	0.428571	35	rs12034421	NA	NA	NA
exonic	WDR63	WDR63-chr1-85589804-85589934	chr1	85589842	134	0	A	471	AG	471	AG	501	67	0	67	0	0.5	134	rs17121745	nonsynonymous SNV	WDR63:NM_145172:exon19:c.A2020G:p.T674A,	0
exonic;splicing	WDR63;WDR63	WDR63-chr1-85594391-85594482	chr1	85594392	74	0	T	352	CT	269	CT	269	0	42	0	32	0.432432	74	rs2305930	synonymous SNV	WDR63:NM_145172:exon21:c.T2319C:p.S773S,	NA
UTR3	SYDE2	SYDE2-chr1-85623357-85624932	chr1	85623880	23	0	G	32	GT	32	GT	65	0	0	16	7	0.304348	23	rs60875782	NA	NA	NA
UTR3	SYDE2	SYDE2-chr1-85623357-85624932	chr1	85624006	5	0	C	69	CG	58	CG	58	0	2	3	0	0.6	5	rs709785	NA	NA	NA
UTR3	SYDE2	SYDE2-chr1-85623357-85624932	chr1	85624423	10	1	A	83	AC	81	AC	85	5	5	0	0	0.5	10	rs79898762	NA	NA	NA
exonic	SYDE2	SYDE2-chr1-85623357-85624932	chr1	85624549	75	0	C	987	TT	222	TT	222	0	0	0	75	1	75	rs709786	nonsynonymous SNV	SYDE2:NM_032184:exon7:c.G3469A:p.V1157I,	NA
exonic	SYDE2	SYDE2-chr1-85623357-85624932	chr1	85624864	99	0	G	1289	AA	295	AA	295	99	0	0	0	0	99	rs817412	synonymous SNV	SYDE2:NM_032184:exon7:c.C3154T:p.L1052L,	NA
exonic	SYDE2	SYDE2-chr1-85647781-85648883	chr1	85648620	92	1	C	1181	TT	274	TT	274	0	0	0	92	1	92	rs817443	nonsynonymous SNV	SYDE2:NM_032184:exon3:c.G1705A:p.V569I,	NA
exonic	SYDE2	SYDE2-chr1-85655740-85656435	chr1	85655916	107	0	G	419	AG	398	AG	398	55	0	51	1	0.481132	106	rs56191061	nonsynonymous SNV	SYDE2:NM_032184:exon2:c.C1265T:p.S422L,	NA
UTR3	C1orf52	C1orf52-chr1-85715639-85718385	chr1	85715978	101	0	C	1295	GG	301	GG	301	0	0	101	0	1	101	rs12065422	NA	NA	NA
ncRNA_exonic	LOC646626	BCL10-chr1-85741979-85742480	chr1	85742155	34	4	G	180	AG	177	AG	180	18	0	16	0	0.470588	34	rs78416998	NA	NA	NA
ncRNA_exonic	LOC646626	BCL10-chr1-85741979-85742480	chr1	85742338	47	4	G	599	CC	136	CC	136	0	47	0	0	1	47	rs2735593	NA	NA	NA
UTR3	DDAH1	DDAH1-chr1-85784169-85787251	chr1	85784936	50	0	G	225	AG	225	AG	258	25	0	25	0	0.5	50	rs11161597	NA	NA	NA
UTR3	DDAH1	DDAH1-chr1-85784169-85787251	chr1	85785655	88	1	T	330	CT	330	CT	363	0	43	0	45	0.511364	88	rs233111	NA	NA	NA
UTR3	DDAH1	DDAH1-chr1-85784169-85787251	chr1	85785751	140	0	T	599	CT	430	CT	430	0	79	0	61	0.435714	140	rs233112	NA	NA	NA
UTR3	DDAH1	DDAH1-chr1-85784169-85787251	chr1	85786299	102	1	T	230	AT	230	AT	263	37	0	0	65	0.637255	102	rs233113	NA	NA	NA
UTR3	DDAH1	DDAH1-chr1-85784169-85787251	chr1	85786977	15	0	G	56	AG	56	AG	89	6	0	9	0	0.6	15	rs233115	NA	NA	NA
UTR3	DDAH1	DDAH1-chr1-85784169-85787251	chr1	85787114	33	2	A	412	TT	96	TT	96	0	0	0	33	1	33	rs233116	NA	NA	NA
UTR3	DDAH1	DDAH1-chr1-85784169-85787251	chr1	85787118	32	2	G	152	CG	143	CG	144	0	18	14	0	0.4375	32	rs3087894	NA	NA	NA
exonic	DDAH1	DDAH1-chr1-85816098-85816217	chr1	85816134	113	0	T	297	CT	297	CT	330	0	48	0	65	0.575221	113	rs10158674	synonymous SNV	DDAH1:NM_001134445:exon5:c.A252G:p.A84A,DDAH1:NM_012137:exon4:c.A561G:p.A187A,	NA
UTR5	CYR61	CYR61-chr1-86046444-86046730	chr1	86046561	8	0	C	115	AA	21	AA	21	8	0	0	0	0	8	rs2297140	NA	NA	NA
UTR3	ZNHIT6	ZNHIT6-chr1-86118492-86119781	chr1	86118587	66	0	A	199	AT	199	AT	232	37	0	0	29	0.439394	66	rs10791	NA	NA	NA
UTR3	ZNHIT6	ZNHIT6-chr1-86118492-86119781	chr1	86119295	14	0	A	39	AG	39	AG	72	9	0	5	0	0.357143	14	rs12057559	NA	NA	NA
UTR3	ZNHIT6	ZNHIT6-chr1-86118492-86119781	chr1	86119296	13	0	C	84	AC	61	AC	61	8	5	0	0	0.384615	13	rs821399	NA	NA	NA
UTR3	COL24A1	COL24A1-chr1-86194918-86196375	chr1	86194997	14	0	C	120	CT	100	CT	100	0	4	0	10	0.714286	14	rs1047895	NA	NA	NA
UTR3	COL24A1	COL24A1-chr1-86194918-86196375	chr1	86195047	21	0	T	101	CT	101	CT	134	0	7	0	14	0.666667	21	rs1047893	NA	NA	NA
UTR3	COL24A1	COL24A1-chr1-86194918-86196375	chr1	86195066	24	0	A	185	AC	123	AC	123	9	15	0	0	0.625	24	rs1047892	NA	NA	NA
exonic	COL24A1	COL24A1-chr1-86375633-86375686	chr1	86375654	101	0	C	204	CG	204	CG	237	0	66	35	0	0.346535	101	rs1502657	synonymous SNV	COL24A1:NM_152890:exon26:c.G2649C:p.P883P,	NA
exonic	COL24A1	COL24A1-chr1-86590528-86591897	chr1	86590582	39	0	A	184	AG	147	AG	147	15	0	24	0	0.615385	39	rs80262773	synonymous SNV	COL24A1:NM_152890:exon3:c.T1437C:p.N479N,	NA
exonic	COL24A1	COL24A1-chr1-86590528-86591897	chr1	86590915	78	0	G	1000	AA	232	AA	232	78	0	0	0	0	78	rs2174767	synonymous SNV	COL24A1:NM_152890:exon3:c.C1104T:p.S368S,	NA
exonic	COL24A1	COL24A1-chr1-86590528-86591897	chr1	86591036	60	0	G	262	GT	262	GT	295	1	0	30	29	0.491525	59	rs56046090	nonsynonymous SNV	COL24A1:NM_152890:exon3:c.C983A:p.T328K,	0.063
exonic	COL24A1	COL24A1-chr1-86590528-86591897	chr1	86591837	56	0	G	126	AG	126	AG	159	23	0	33	0	0.589286	56	rs11161747	nonsynonymous SNV	COL24A1:NM_152890:exon3:c.C182T:p.A61V,	0
exonic	ODF2L	ODF2L-chr1-86818542-86818667	chr1	86818572	25	0	T	161	CT	161	CT	181	0	13	0	12	0.48	25	rs272496	synonymous SNV	ODF2L:NM_001007022:exon17:c.A1863G:p.E621E,ODF2L:NM_020729:exon17:c.A1815G:p.E605E,ODF2L:NM_001184765:exon16:c.A1704G:p.E568E,ODF2L:NM_001184766:exon15:c.A1617G:p.E539E,	NA
exonic	ODF2L	ODF2L-chr1-86820213-86820375	chr1	86820267	59	1	C	221	CT	221	CT	254	0	33	0	26	0.440678	59	rs1182098	synonymous SNV	ODF2L:NM_001007022:exon16:c.G1713A:p.E571E,ODF2L:NM_020729:exon16:c.G1665A:p.E555E,ODF2L:NM_001184765:exon15:c.G1554A:p.E518E,ODF2L:NM_001184766:exon14:c.G1467A:p.E489E,	NA
exonic	ODF2L	ODF2L-chr1-86838114-86838223	chr1	86838158	27	0	C	37	CT	37	CT	70	0	19	0	8	0.296296	27	rs421105	synonymous SNV	ODF2L:NM_001007022:exon9:c.G876A:p.V292V,ODF2L:NM_020729:exon9:c.G876A:p.V292V,ODF2L:NM_001184765:exon9:c.G876A:p.V292V,ODF2L:NM_001184766:exon9:c.G876A:p.V292V,	NA
exonic	ODF2L	ODF2L-chr1-86847925-86848041	chr1	86847955	61	0	G	23	AG	23	AG	56	15	0	46	0	0.754098	61	rs272516	synonymous SNV	ODF2L:NM_001007022:exon7:c.C594T:p.A198A,ODF2L:NM_020729:exon7:c.C594T:p.A198A,ODF2L:NM_001184765:exon7:c.C594T:p.A198A,ODF2L:NM_001184766:exon7:c.C594T:p.A198A,	NA
exonic	CLCA2	CLCA2-chr1-86900201-86900428	chr1	86900332	123	0	T	272	CT	272	CT	305	0	47	0	76	0.617886	123	rs17449526	synonymous SNV	CLCA2:NM_006536:exon6:c.T876C:p.N292N,	NA
exonic	CLCA2	CLCA2-chr1-86900201-86900428	chr1	86900372	129	1	C	316	CG	316	CG	349	0	74	55	0	0.426357	129	rs17409304	nonsynonymous SNV	CLCA2:NM_006536:exon6:c.C916G:p.Q306E,	0.986
exonic	CLCA2	CLCA2-chr1-86909470-86909694	chr1	86909685	80	1	A	191	AG	191	AG	224	44	1	35	0	0.443038	79	rs72720136	synonymous SNV	CLCA2:NM_006536:exon10:c.A1704G:p.G568G,	NA
exonic	CLCA1	CLCA1-chr1-86939100-86939240	chr1	86939130	84	0	C	993	TT	173	TT	173	0	2	0	82	0.97619	84	rs2145412	nonsynonymous SNV	CLCA1:NM_001285:exon2:c.C193T:p.L65F,	0
exonic	CLCA1	CLCA1-chr1-86952209-86952436	chr1	86952324	88	0	A	1142	GG	262	GG	262	0	0	88	0	1	88	rs2734705	nonsynonymous SNV	CLCA1:NM_001285:exon7:c.A1070G:p.N357S,	0.209668
exonic	CLCA1	CLCA1-chr1-86959067-86959282	chr1	86959173	68	1	T	872	CC	200	CC	200	0	68	0	0	1	68	rs2791494	nonsynonymous SNV	CLCA1:NM_001285:exon10:c.T1571C:p.M524T,	0.032858
ncRNA_exonic	CLCA3P	CLCA3P-chr1-87101283-87101423	chr1	87101375	93	0	C	260	CG	260	CG	293	0	55	38	0	0.408602	93	rs2292830	NA	NA	NA
ncRNA_exonic	CLCA3P	CLCA3P-chr1-87115841-87116080	chr1	87115922	86	1	T	360	CT	327	CT	327	0	46	0	40	0.465116	86	rs535037	NA	NA	NA
UTR3	SH3GLB1	SH3GLB1-chr1-87208811-87213866	chr1	87208953	156	1	T	584	AT	582	AT	586	80	0	0	76	0.487179	156	rs7805	NA	NA	NA
UTR3	SH3GLB1	SH3GLB1-chr1-87208811-87213866	chr1	87209658	51	0	G	174	AG	174	AG	207	21	0	30	0	0.588235	51	rs263476	NA	NA	NA
UTR3	SH3GLB1	SH3GLB1-chr1-87208811-87213866	chr1	87211940	99	1	A	252	AC	252	AC	285	60	39	0	0	0.393939	99	rs10489890	NA	NA	NA
UTR3	SH3GLB1	SH3GLB1-chr1-87208811-87213866	chr1	87212999	9	0	A	30	AG	30	AG	62	6	0	3	0	0.333333	9	rs10446	NA	NA	NA
UTR3	SEP15	SEP15-chr1-87328130-87329288	chr1	87328525	55	1	C	199	CT	199	CT	232	0	32	0	23	0.418182	55	rs5859	NA	NA	NA
UTR3	SEP15	SEP15-chr1-87328130-87329288	chr1	87328839	138	0	G	590	AG	446	AG	446	77	0	61	0	0.442029	138	rs5845	NA	NA	NA
UTR5	SEP15	SEP15-chr1-87379711-87380107	chr1	87379996	85	3	G	237	GT	237	GT	270	0	0	49	36	0.423529	85	rs101028	NA	NA	NA
UTR5	HS2ST1	HS2ST1-chr1-87380335-87380843	chr1	87380608	11	0	C	117	CG	99	CG	99	0	4	7	0	0.636364	11	NA_snp131	NA	NA	NA
UTR5	HS2ST1	HS2ST1-chr1-87380335-87380843	chr1	87380631	7	1	C	94	CT	26	CT	26	0	1	0	6	0.857143	7	rs548649	NA	NA	NA
UTR3	HS2ST1	HS2ST1-chr1-87570153-87575680	chr1	87570398	100	1	G	385	AG	385	AG	417	50	0	50	0	0.5	100	rs1621247	NA	NA	NA
UTR3	HS2ST1	HS2ST1-chr1-87570153-87575680	chr1	87572244	44	0	T	194	AT	194	AT	227	20	0	0	24	0.545455	44	rs41302770	NA	NA	NA
UTR3	HS2ST1	HS2ST1-chr1-87570153-87575680	chr1	87572364	4	0	A	25	AC	25	AC	56	2	2	0	0	0.5	4	rs41300335	NA	NA	NA
UTR3	HS2ST1	HS2ST1-chr1-87570153-87575680	chr1	87573963	57	1	T	245	CT	245	CT	278	0	29	0	28	0.491228	57	rs2798682	NA	NA	NA
UTR3	HS2ST1	HS2ST1-chr1-87570153-87575680	chr1	87573988	70	0	T	238	CT	238	CT	271	0	30	0	40	0.571429	70	rs2798683	NA	NA	NA
UTR3	HS2ST1	HS2ST1-chr1-87570153-87575680	chr1	87574217	125	0	A	485	AG	431	AG	431	61	0	64	0	0.512	125	rs2798684	NA	NA	NA
ncRNA_exonic	LOC339524	LOC339524-chr1-87599648-87602350	chr1	87599697	57	0	G	265	AG	197	AG	197	33	0	24	0	0.421053	57	rs6576865	NA	NA	NA
ncRNA_exonic	LOC339524	LOC339524-chr1-87599648-87602350	chr1	87600204	29	0	A	388	GG	84	GG	84	0	0	29	0	1	29	rs1131816	NA	NA	NA
ncRNA_exonic	LOC339524	LOC339524-chr1-87599648-87602350	chr1	87600214	31	0	G	421	AA	90	AA	90	31	0	0	0	0	31	rs1131817	NA	NA	NA
ncRNA_exonic	LOC339524	LOC339524-chr1-87633819-87634884	chr1	87633929	121	0	A	1495	GG	359	GG	359	0	0	121	0	1	121	rs17129860	NA	NA	NA
ncRNA_exonic	LOC339524	LOC339524-chr1-87633819-87634884	chr1	87634149	96	1	C	1186	TT	284	TT	284	0	0	0	96	1	96	rs1325236	NA	NA	NA
UTR3	LMO4	LMO4-chr1-87810471-87814603	chr1	87811065	17	0	G	55	AG	55	AG	88	8	0	9	0	0.529412	17	rs45576432	NA	NA	NA
exonic	PKN2	PKN2-chr1-89225905-89226059	chr1	89225976	40	1	T	555	CC	117	CC	117	0	40	0	0	1	40	rs430600	synonymous SNV	PKN2:NM_006256:exon3:c.T421C:p.L141L,	NA
exonic;splicing	PKN2;PKN2	PKN2-chr1-89271574-89271700	chr1	89271574	46	0	T	203	CT	203	CT	233	0	23	0	23	0.5	46	rs786906	synonymous SNV	PKN2:NM_006256:exon12:c.T1677C:p.S559S,	NA
UTR3	PKN2	PKN2-chr1-89298928-89301937	chr1	89301123	19	0	C	301	TT	54	TT	54	0	0	0	19	1	19	rs786912	NA	NA	NA
exonic	GTF2B	GTF2B-chr1-89322889-89323170	chr1	89322982	111	0	G	1414	AA	331	AA	331	111	0	0	0	0	111	rs2794318	synonymous SNV	GTF2B:NM_001514:exon6:c.C724T:p.L242L,	NA
exonic	CCBL2	CCBL2-chr1-89426850-89426970	chr1	89426902	235	1	G	624	AG	624	AG	657	103	0	132	0	0.561702	235	rs3738055	synonymous SNV	CCBL2:NM_001008661:exon8:c.C735T:p.S245S,CCBL2:NM_001008662:exon7:c.C633T:p.S211S,	NA
UTR3	RBMXL1	RBMXL1-chr1-89445140-89449749	chr1	89446508	57	0	C	278	CG	266	CG	266	0	26	31	0	0.54386	57	rs11542207	NA	NA	NA
UTR3	RBMXL1	RBMXL1-chr1-89445140-89449749	chr1	89447978	103	0	T	259	AT	259	AT	292	42	0	0	61	0.592233	103	rs10754258	NA	NA	NA
UTR3	GBP3	GBP3-chr1-89472367-89473535	chr1	89473175	114	0	T	381	CT	381	CT	414	0	53	0	61	0.535088	114	rs1409150	NA	NA	NA
exonic	GBP3	GBP3-chr1-89474630-89474823	chr1	89474818	60	0	A	193	AG	193	AG	226	31	0	29	0	0.483333	60	rs17433780	nonsynonymous SNV	GBP3:NM_018284:exon10:c.T1471C:p.C491R,	0
exonic	GBP3	GBP3-chr1-89475075-89475177	chr1	89475135	83	1	C	343	CT	342	CT	353	0	40	0	43	0.518072	83	rs10493821	nonsynonymous SNV	GBP3:NM_018284:exon9:c.G1405A:p.V469M,	0
UTR3	GBP1	GBP1-chr1-89517987-89519151	chr1	89518065	19	0	C	53	CG	53	CG	86	0	14	5	0	0.263158	19	rs1048848	NA	NA	NA
UTR3	GBP1	GBP1-chr1-89517987-89519151	chr1	89518120	9	0	A	52	AG	52	AG	85	6	0	3	0	0.333333	9	rs7911	NA	NA	NA
UTR3	GBP1	GBP1-chr1-89517987-89519151	chr1	89518173	3	0	T	20	AT	20	AT	39	2	0	0	1	0.333333	3	rs2296882	NA	NA	NA
UTR3	GBP1	GBP1-chr1-89517987-89519151	chr1	89518195	4	0	G	43	AG	36	AG	37	3	0	1	0	0.25	4	rs2296883	NA	NA	NA
UTR3	GBP1	GBP1-chr1-89517987-89519151	chr1	89518623	80	1	C	127	CT	127	CT	160	0	56	0	24	0.3	80	rs2624	NA	NA	NA
exonic	GBP1	GBP1-chr1-89521699-89521911	chr1	89521841	39	0	G	141	CG	141	CG	174	0	15	24	0	0.615385	39	rs1048443	nonsynonymous SNV	GBP1:NM_002053:exon8:c.C1226G:p.A409G,	0
exonic	GBP1	GBP1-chr1-89522537-89522817	chr1	89522646	67	0	G	266	CG	266	CG	299	0	33	34	0	0.507463	67	rs1048425	nonsynonymous SNV	GBP1:NM_002053:exon7:c.C1046G:p.T349S,	0.002
exonic	GBP2	GBP2-chr1-89579699-89579979	chr1	89579941	55	0	T	158	CT	158	CT	191	0	23	0	32	0.581818	55	rs2230338	nonsynonymous SNV	GBP2:NM_004120:exon7:c.A907G:p.S303G,	0.004
exonic	GBP2	GBP2-chr1-89582675-89582917	chr1	89582690	68	1	G	201	CG	201	CG	234	0	32	36	0	0.529412	68	rs1803632	nonsynonymous SNV	GBP2:NM_004120:exon6:c.C853G:p.P285A,	0
UTR3	GBP7	GBP7-chr1-89597434-89598086	chr1	89597755	13	0	T	82	CT	82	CT	102	0	8	0	5	0.384615	13	rs942442	NA	NA	NA
exonic	GBP7	GBP7-chr1-89617951-89618147	chr1	89618035	68	0	G	205	AG	205	AG	238	27	0	41	0	0.602941	68	NA_snp131	stopgain SNV	GBP7:NM_207398:exon5:c.C541T:p.R181X,	0.584615
[truncated: 44,842 more rows]
