# Supplementary material for: Proteogenomic analysis reveals exosomes are more oncogenic than ectosomes
Source: Oncotarget. 2015 Apr 12;6(17):15375–96. doi: 10.18632/oncotarget.3801 (PMC4558158; doi:10.18632/oncotarget.3801)
Supplement: Supplementary file 6 [file oncotarget-06-15375-s006.xlsx]

## Sheet: Sheet1
SNV Features	#			INDEL Features	#
SNVs	46841			INDELs	17269
Non-synonymous SNVs	9177			Insertion	8178
Exonic	9055			Frameshift insertion	57
Exonic;splicing	122			Non-frameshift insertion	91
Synonymous SNVs	10530			Deletion	9091
Exonic	10391			Frameshift deletion	83
Exonic;splicing	139			Non-frameshift deletion	131
Stop-gain SNVs	66			Downstream	332
Stop-loss SNVs	10			Exonic	422
Downstream	17			Exonic;splicing	15
Exonic	19863			Intergenic	2343
Exonic;splicing	269			Intronic	8538
Intergenic	155			ncRNA_exonic	464
Intronic	155			ncRNA_intronic	526
ncRNA_exonic	3826			ncRNA_splicing	2
ncRNA_intronic	46			ncRNA_UTR3	56
ncRNA_UTR3	341			ncRNA_UTR5	7
ncRNA_UTR5	40			Splicing	70
Splicing	48			Upstream	313
Upstream	13			Upstream;Downstream	18
Upstream;Downstream	2			UTR3	3758
UTR3	18689			UTR5	404
UTR5	3377			UTR5;UTR3	1
