# Supplementary material for: Proteogenomic analysis reveals exosomes are more oncogenic than ectosomes
Source: Oncotarget. 2015 Apr 12;6(17):15375–96. doi: 10.18632/oncotarget.3801 (PMC4558158; doi:10.18632/oncotarget.3801)
Supplement: Supplementary file 7 [file oncotarget-06-15375-s007.xlsx]

## Sheet: Sheet1
INDEL Features	Exosomes	Ectosomes	WCL		SNV Features	Exosomes	Ectosomes	WCL
INDELs	42	48	42		Non-synonymous SNVs	11	12	11
Insertion	16	17	16		Exonic	10	12	11
Deletion	23	22	18		Exonic;splicing	1	0	0
Exonic	2	3	2
Intergenic	6	11	3
Intronic	15	15	19
ncRNA_intronic	2	2	3
ncRNA_exonic	0	2	0
Upstream	2	0	0
UTR3	10	11	10
UTR5	6	3	2
