# Supplementary material for: Proteogenomic analysis reveals exosomes are more oncogenic than ectosomes
Source: Oncotarget. 2015 Apr 12;6(17):15375–96. doi: 10.18632/oncotarget.3801 (PMC4558158; doi:10.18632/oncotarget.3801)
Supplement: Supplementary file 8 [file oncotarget-06-15375-s008.xlsx]

## Sheet: Sheet1
Gene Symbol	Entrez ID	Gene description	Alternate names	Exosomes	Ectosomes	WCL
ABCA12	26154	ATP-binding cassette, sub-family A (ABC1), member 12	ARCI4A|ARCI4B|ICR2B|LI2	N	N	Y
ABHD2	11057	abhydrolase domain containing 2	HS1-2|LABH2|PHPS1-2	N	N	Y
ACY3	91703	aspartoacylase (aminocyclase) 3	ACY-3|HCBP1	N	N	Y
AGAP1	116987	ArfGAP with GTPase domain, ankyrin repeat and PH domain 1	AGAP-1|CENTG2|GGAP1|cnt-g2	N	Y	Y
AGBL3	340351	ATP/GTP binding protein-like 3	CCP3	N	Y	N
ANKRD30BL	554226	ankyrin repeat domain 30B-like	ANKRD30BP3|NCRNA00164	N	Y	Y
ANKRD33B	651746	ankyrin repeat domain 33B	-	Y	Y	N
ANKRD7	56311	ankyrin repeat domain 7	TSA806	Y	Y	N
AOAH	313	acyloxyacyl hydrolase (neutrophil)	-	N	N	Y
AQP5	362	aquaporin 5	AQP-5|PPKB	N	Y	N
ARNT	405	aryl hydrocarbon receptor nuclear translocator	HIF-1-beta|HIF-1beta|HIF1-beta|HIF1B|HIF1BETA|TANGO|bHLHe2	Y	Y	N
ASPSCR1	79058	alveolar soft part sarcoma chromosome region, candidate 1	ASPCR1|ASPL|ASPS|RCC17|TUG|UBXD9|UBXN9	N	Y	N
BANP	54971	BTG3 associated nuclear protein	BEND1|SMAR1|SMARBP1	Y	N	N
BBS9	27241	Bardet-Biedl syndrome 9	B1|C18|D1|PTHB1	Y	Y	Y
BIRC7	79444	baculoviral IAP repeat containing 7	KIAP|LIVIN|ML-IAP|MLIAP|RNF50	N	Y	Y
BTN2A1	11120	butyrophilin, subfamily 2, member A1	BK14H9.1|BT2.1|BTF1|BTN2.1|DJ3E1.1	N	N	Y
C14orf43	91748	ELM2 and Myb/SANT-like domain containing 1	C14orf117|C14orf43|LSR68|c14_5541|ELMSAN1	N	Y	N
C17orf99	100141515	chromosome 17 open reading frame 99	-	N	Y	N
C9orf64	84267	chromosome 9 open reading frame 64	-	N	Y	N
CABLES1	91768	Cdk5 and Abl enzyme substrate 1	CABL1|CABLES|HsT2563|IK3-1	N	Y	Y
CADPS	8618	Ca++-dependent secretion activator	CADPS1|CAPS|CAPS1	N	N	Y
CALHM3	119395	calcium homeostasis modulator 3	FAM26A|bA225H22.7	Y	Y	Y
CARHSP1	23589	calcium regulated heat stable protein 1, 24kDa	CRHSP-24|CSDC1	N	N	Y
CASP7	840	caspase 7, apoptosis-related cysteine peptidase	CASP-7|CMH-1|ICE-LAP3|LICE2|MCH3	N	N	Y
CCZ1B	221960	CCZ1 vacuolar protein trafficking and biogenesis associated homolog B (S. cerevisiae)	C7orf28B|H_NH0577018.2	Y	Y	N
CDCP1	64866	CUB domain containing protein 1	CD318|SIMA135|TRASK	N	N	Y
CDKN2AIP	55602	CDKN2A interacting protein	CARF	N	N	Y
CEACAM21	90273	carcinoembryonic antigen-related cell adhesion molecule 21	CEACAM3|R29124_1	N	Y	N
CLCN7	1186	chloride channel, voltage-sensitive 7	CLC-7|CLC7|OPTA2|OPTB4|PPP1R63	N	Y	N
CLEC16A	23274	C-type lectin domain family 16, member A	Gop-1|KIAA0350	Y	N	N
DDX11	1663	DEAD/H (Asp-Glu-Ala-Asp/His) box helicase 11	CHL1|CHLR1|KRG2|WABS	Y	N	N
DEFB108B	245911	defensin, beta 108B	-	N	Y	N
DGKB	1607	diacylglycerol kinase, beta 90kDa	DAGK2|DGK|DGK-BETA	Y	N	N
DSCR9	257203	Down syndrome critical region gene 9 (non-protein coding)	NCRNA00038	Y	N	Y
DSE	29940	dermatan sulfate epimerase	DSEP|DSEPI|EDSMC2|SART-2|SART2	Y	Y	N
DTL	51514	denticleless E3 ubiquitin protein ligase homolog (Drosophila)	CDT2|DCAF2|L2DTL|RAMP	N	N	Y
FAM189A1	23359	family with sequence similarity 189, member A1	TMEM228	Y	N	N
FAM26F	441168	family with sequence similarity 26, member F	C6orf187|dJ93H18.5	Y	Y	N
FAM71E2	284418	family with sequence similarity 71, member E2	C19orf16	N	N	Y
FAM86C1	55199	family with sequence similarity 86, member C1	FAM86C	N	Y	N
FGFRL1	53834	fibroblast growth factor receptor-like 1	FGFR5|FHFR	N	Y	N
FKBP15	23307	FK506 binding protein 15, 133kDa	FKBP133|KIAA0674|PPP1R76	N	N	Y
FLT4	2324	fms-related tyrosine kinase 4	FLT41|LMPH1A|PCL|VEGFR3	Y	N	N
FREM1	158326	FRAS1 related extracellular matrix 1	BNAR|C9orf143|C9orf145|C9orf154|MOTA|TILRR|TRIGNO2	N	N	Y
FRS3	10817	fibroblast growth factor receptor substrate 3	FRS2-beta|FRS2B|FRS2beta|SNT-2|SNT2	Y	N	N
GARNL3	84253	GTPase activating Rap/RanGAP domain-like 3	bA356B19.1	Y	N	N
GBE1	2632	glucan (1,4-alpha-), branching enzyme 1	APBD|GBE|GSD4	Y	N	N
GEM	2669	GTP binding protein overexpressed in skeletal muscle	KIR	Y	N	N
GGT1	2678	gamma-glutamyltransferase 1	CD224|D22S672|D22S732|GGT|GGT 1|GTG	N	Y	N
GIPC3	126326	GIPC PDZ domain containing family, member 3	C19orf64|DFNB15|DFNB72|DFNB95	N	Y	N
GLT25D1	79709	collagen beta(1-O)galactosyltransferase 1	COLGALT1	N	N	Y
GOLGA8B	440270	golgin A8 family, member B	GOLGA5	N	Y	N
GPHA2	170589	glycoprotein hormone alpha 2	A2|GPA2|ZSIG51	N	Y	N
GPR157	80045	G protein-coupled receptor 157	-	N	Y	N
GPRIN1	114787	G protein regulated inducer of neurite outgrowth 1	GRIN1	N	N	Y
GSDMC	56169	gasdermin C	MLZE	N	N	Y
GUCY2D	3000	guanylate cyclase 2D, membrane (retina-specific)	CORD5|CORD6|CYGD|GUC1A4|GUC2D|LCA|LCA1|RCD2|RETGC-1|ROS-GC1|ROSGC|retGC	Y	N	Y
HIRIP3	8479	HIRA interacting protein 3	-	Y	N	N
HLA-G	3135	major histocompatibility complex, class I, G	MHC-G	N	N	Y
HSDL2	84263	hydroxysteroid dehydrogenase like 2	C9orf99|SDR13C1	Y	N	N
ICAM2	3384	intercellular adhesion molecule 2	CD102	Y	N	N
IGFN1	91156	immunoglobulin-like and fibronectin type III domain containing 1	EEF1A2BP1	N	Y	N
IL17RA	23765	interleukin 17 receptor A	CANDF5|CD217|CDw217|IL-17RA|IL17R|hIL-17R	N	N	Y
IQSEC3	440073	IQ motif and Sec7 domain 3	-	Y	N	N
ITGA7	3679	integrin, alpha 7	-	Y	N	N
KAT2A	2648	K(lysine) acetyltransferase 2A	GCN5|GCN5L2|PCAF-b|hGCN5	N	Y	N
KCNA7	3743	potassium voltage-gated channel, shaker-related subfamily, member 7	HAK6|KV1.7	Y	N	N
KDM4B	23030	lysine (K)-specific demethylase 4B	JMJD2B|TDRD14B	Y	N	N
KLRC1	3821	killer cell lectin-like receptor subfamily C, member 1	CD159A|NKG2|NKG2A	N	N	Y
KRT81	3887	keratin 81	HB1|Hb-1|KRTHB1|MLN137|ghHkb1|hHAKB2-1	Y	N	N
KRTAP10-6	386674	keratin associated protein 10-6	KAP10.6|KAP18.6|KRTAP18-6|KRTAP18.6	N	Y	N
LINC00293	497634	long intergenic non-protein coding RNA 293	BEYLA|NCRNA00293	N	Y	N
LINC00494	284749	long intergenic non-protein coding RNA 494	-	N	N	Y
LOC100131257	100131257	zinc finger protein 655 pseudogene	-	Y	Y	N
LOC100132352	100132352	FSHD region gene 1 pseudogene	-	N	Y	N
LOC100287846	100287846	patched 1 pseudogene	RP11-1134I14.8	N	Y	N
LOC100292680	100292680	long intergenic non-protein coding RNA 942	LINC00942	N	Y	N
LOC100505495	100505495	prostate cancer associated transcript 19 (non-protein coding)	LINC01190	N	Y	N
LOC100630923	100630923	LOC100289561-PRKRIP1 readthrough	-	N	Y	N
LOC284801	284801	MIR663A host gene (non-protein coding)	-	Y	N	N
LONRF3	79836	LON peptidase N-terminal domain and ring finger 3	RNF127	N	N	Y
LY75-CD302	100526664	LY75-CD302 readthrough	-	Y	N	N
MAGEB16	139604	melanoma antigen family B, 16	-	N	Y	Y
MEGF6	1953	multiple EGF-like-domains 6	EGFL3	N	N	Y
MGAT4B	11282	mannosyl (alpha-1,3-)-glycoprotein beta-1,4-N-acetylglucosaminyltransferase, isozyme B	GNT-IV|GNT-IVB	N	N	Y
MIR1229	100302156	microRNA 1229	MIRN1229|hsa-mir-1229	N	N	Y
MOGAT3	346606	monoacylglycerol O-acyltransferase 3	DC7|DGAT2L7|MGAT3	N	N	Y
MST1P9	11223	macrophage stimulating 1-like	BRF-1|D1F15S1A|MSPL-7|MSPL7|MST1P9|MSTP7|MSTP9	N	Y	Y
MTUS2	23281	microtubule associated tumor suppressor candidate 2	CAZIP|ICIS|KIAA0774|TIP150	N	Y	N
MUM1	84939	melanoma associated antigen (mutated) 1	EXPAND1|HSPC211|MUM-1	N	Y	Y
MUSTN1	389125	musculoskeletal, embryonic nuclear protein 1	MUSTANG	Y	N	N
MYO15B	80022	myosin XVB pseudogene	MYO15BP	N	N	Y
N4BP2	55728	NEDD4 binding protein 2	B3BP	N	Y	N
NCK2	8440	NCK adaptor protein 2	GRB4|NCKbeta	N	N	Y
NR2C2	7182	nuclear receptor subfamily 2, group C, member 2	TAK1|TR4	N	Y	N
NRAP	4892	nebulin-related anchoring protein	N-RAP	N	N	Y
OR11H2	79334	olfactory receptor, family 11, subfamily H, member 2	C14orf15|OR11H2P|OR11H8P	N	N	Y
OR4F6	390648	olfactory receptor, family 4, subfamily F, member 6	OR15-15|OR4F12	N	Y	N
PCDHGB4	8641	protocadherin gamma subfamily B, 4	CDH20|FIB2|PCDH-GAMMA-B4	Y	N	N
PDE4D	5144	phosphodiesterase 4D, cAMP-specific	ACRDYS2|DPDE3|HSPDE4D|PDE43|PDE4DN2|STRK1	Y	N	N
PGM5P2	595135	phosphoglucomutase 5 pseudogene 2	-	N	Y	N
PIEZO1	9780	piezo-type mechanosensitive ion channel component 1	DHS|FAM38A|Mib	N	Y	N
PKD1L3	342372	polycystic kidney disease 1-like 3	-	N	Y	N
POTEM	641455	POTE ankyrin domain family, member M	ACT|P704P|POTE14beta	N	N	Y
PRKCDBP	112464	protein kinase C, delta binding protein	CAVIN3|HSRBC|SRBC|cavin-3	N	Y	N
PSORS1C1	170679	psoriasis susceptibility 1 candidate 1	C6orf16|SEEK1	N	Y	Y
PTPN14	5784	protein tyrosine phosphatase, non-receptor type 14	PEZ|PTP36	N	Y	N
QSOX2	169714	quiescin Q6 sulfhydryl oxidase 2	QSCN6L1|SOXN	Y	N	N
RAD54B	25788	RAD54 homolog B (S. cerevisiae)	RDH54	Y	N	N
RBMS1	5937	RNA binding motif, single stranded interacting protein 1	C2orf12|HCC-4|MSSP|MSSP-1|MSSP-2|MSSP-3|SCR2|YC1	N	N	Y
REEP6	92840	receptor accessory protein 6	C19orf32|DP1L1|TB2L1	N	N	Y
RIC3	79608	RIC3 acetylcholine receptor chaperone	AYST720|PRO1385	N	N	Y
RIIAD1	284485	regulatory subunit of type II PKA R-subunit (RIIa) domain containing 1	C1orf230|NCRNA00166	N	N	Y
RIMS2	9699	regulating synaptic membrane exocytosis 2	OBOE|RAB3IP3|RIM2	Y	Y	N
ROPN1L	83853	rhophilin associated tail protein 1-like	ASP|RSPH11	Y	Y	N
RTCD1	8634	RNA 3'-terminal phosphate cyclase	RPC|RTC1|RTCD1|RTCA	Y	Y	N
RYR3	6263	ryanodine receptor 3	RYR-3	N	N	Y
SAMM50	25813	SAMM50 sorting and assembly machinery component	OMP85|SAM50|TOB55|TRG-3|YNL026W	N	Y	N
SHC2	25759	SHC (Src homology 2 domain containing) transforming protein 2	SCK|SHCB|SLI	Y	N	N
SIX1	6495	SIX homeobox 1	BOS3|DFNA23|TIP39	Y	N	N
SLAMF8	56833	SLAM family member 8	BLAME|CD353|SBBI42	N	Y	N
SLC12A9	56996	solute carrier family 12, member 9	CCC6|CIP1|WO3.3|hCCC6	N	N	Y
SLC25A26	115286	solute carrier family 25 (S-adenosylmethionine carrier), member 26	SAMC	N	N	Y
SLC2A5	6518	solute carrier family 2 (facilitated glucose/fructose transporter), member 5	GLUT-5|GLUT5	N	Y	N
SLC44A2	57153	solute carrier family 44 (choline transporter), member 2	CTL2|PP1292	Y	N	N
SULF2	55959	sulfatase 2	HSULF-2	N	N	Y
SYT15	83849	synaptotagmin XV	CHR10SYT|sytXV	N	N	Y
TAB3	257397	TGF-beta activated kinase 1/MAP3K7 binding protein 3	MAP3K7IP3|NAP1	Y	Y	N
TARSL2	123283	threonyl-tRNA synthetase-like 2	-	N	Y	N
TCF25	22980	transcription factor 25 (basic helix-loop-helix)	Hulp1|NULP1|PRO2620|hKIAA1049	N	Y	N
TCP10L	140290	t-complex 10-like	C21orf77|TCP10A-2	Y	N	N
TGM4	7047	transglutaminase 4	TGP|hTGP	N	Y	N
THEG	51298	theg spermatid protein	CT56|THEG1	Y	N	N
TMEM110-MUSTN1	100526772	TMEM110-MUSTN1 readthrough	-	Y	N	N
TMEM132C	92293	transmembrane protein 132C	PPP1R152	N	N	Y
TMEM37	140738	transmembrane protein 37	PR|PR1	Y	N	N
TNS1	7145	tensin 1	MST091|MST122|MST127|MSTP122|MSTP127|MXRA6|PPP1R155|TNS	Y	Y	N
TOP1MT	116447	topoisomerase (DNA) I, mitochondrial	-	Y	Y	N
TPRG1L	127262	tumor protein p63 regulated 1-like	FAM79A|h-mover|mover	Y	N	N
TRO	7216	trophinin	MAGE-d3|MAGED3	N	Y	N
TSPAN11	441631	tetraspanin 11	VSSW1971	Y	N	N
UBAP2	55833	ubiquitin associated protein 2	UBAP-2	Y	N	N
UNKL	64718	unkempt family zinc finger-like	C16orf28|ZC3H5L|ZC3HDC5L	Y	N	N
XRN1	54464	5'-3' exoribonuclease 1	SEP1	N	N	Y
ZCCHC12	170261	zinc finger, CCHC domain containing 12	PNMA7A|SIZN|SIZN1	N	N	Y
ZFPM1	161882	zinc finger protein, FOG family member 1	FOG|FOG1|ZC2HC11A|ZNF408|ZNF89A	Y	Y	N
ZNF239	8187	zinc finger protein 239	HOK-2|MOK2	N	Y	N
ZNF253	56242	zinc finger protein 253	BMZF-1|BMZF1|ZNF411	Y	N	N
ZNF324	25799	zinc finger protein 324	ZF5128|ZNF324A	Y	N	N
ZNF33B	7582	zinc finger protein 33B	KOX2|KOX31|ZNF11B	Y	N	N
ZNF365	22891	zinc finger protein 365	Su48|UAN|ZNF365D	Y	N	N
ZNF37BP	100129482	zinc finger protein 37B, pseudogene	KOX21|ZNF37B	Y	N	N
ZNF428	126299	zinc finger protein 428	C19orf37|Zfp428	N	Y	N
ZNF485	220992	zinc finger protein 485	-	N	Y	N
ZNF506	440515	zinc finger protein 506	-	Y	N	N
ZNF618	114991	zinc finger protein 618	FP13169|NEDD10	N	Y	N
ZNF766	90321	zinc finger protein 766	-	N	N	Y
ZNF831	128611	zinc finger protein 831	C20orf174|dJ492J12.1	N	Y	N
ZNRF3	84133	zinc and ring finger 3	BK747E2.3|RNF203	N	Y	N
ZRANB1	54764	zinc finger, RAN-binding domain containing 1	TRABID	N	N	Y
